# Supplementary material for: Some like it hot: a differential response to changing temperatures by the malaria vectors Anopheles funestus and An. gambiae s.l
Source: PeerJ. 2017 Mar 28;5:e3099. doi: 10.7717/peerj.3099 (PMC5372839; doi:10.7717/peerj.3099)
Supplement: File S1 — Dataset from the first parasitology survey—children randomly selected—data to be used in a follow up article. [file peerj-05-3099-s001.xls]

## Sheet: survey231006
NºI	NORDEM	House	PIN	NAME	Age	age in months	age group	SEX	walls	roof	door	openings	net	R.T	D.R	Ill	disease	temperaature	HG	sslide	F3	FG3	OV3	GB3	M3	DP3	PREVALEN	LOGDP3	smple number	MSP2	MSP1	MOI
A-25	A/129	3257		Esmenia J.	0	6	1	2	Zinco	Zinc	Wood	3	1	2	1	1	7	36.8	#NULL!	A/129	0	0	0	500	0	0	0	#NULL!	#NULL!	#NULL!	#NULL!	#NULL!
B-36	B/229	1110		Idelio A.	0	6	1	1	Reed	Zinc	Wood	3	1	2	1	2	0	36.6	9.6	B/229	0	0	0	500	0	0	0	#NULL!	#NULL!	#NULL!	#NULL!	#NULL!
A-35	A/176	3001		Mercia A.	0	7	1	2	Reed	Zinc	Wood	13	2	0	0	1	3	36.5	5	A/176	6	0	0	517	0	92.8433	1	1.96775	#NULL!	#NULL!	#NULL!	#NULL!
B-37	B/211	1323		Goncalves J.	0	7	1	1	Reed	Palm	Reed	24	2	0	0	1	12	35.8	10.1	B/211	0	0	0	500	0	0	0	#NULL!	#NULL!	#NULL!	#NULL!	#NULL!
A-36	A/181	3265		Patricia A.	0	8	1	2	Reed	Palm	Reed	19	2	0	0	1	4	36.3	5.7	A/181	398	0	0	517	0	6158.61	1	3.78948	92	1	2	2
B-38	B/217	1103		Belarmino J.	0	10	1	1	Reed	Palm	Wood	4	1	2	1	2	0	35.7	7.1	B/217	507	0	0	311	0	13041.8	1	4.11534	94	3	3	3
A-27	A/160	628	F5744	Lidercia J.	0	10	1	2	Reed	Zinc	Wood	2	2	0	0	2	0	35.6	9.2	A/160	0	0	0	500	0	0	0	#NULL!	#NULL!	#NULL!	#NULL!	#NULL!
B-9	B/055	299		Florencia J.	0	10	1	2	Reed	Zinc	Wood	3	1	2	1	2	0	35.9	7.3	B/055	0	7	0	505	0	0	0	#NULL!	15	2	6	6
B-11	B/071	685		Sergio C.	0	11	1	1	Reed	Zinc	Wood	16	2	0	0	1	16	33.8	6.8	B/071	80	0	0	518	0	1235.52	1	3.09185	47	3	4	4
B-41	B/227	1403	F5620	Mario A.	0	11	1	1	Reed	Palm	Laka-Laka	5	1	2	1	2	0	36.8	10.7	B/227	0	0	0	500	0	0	0	#NULL!	#NULL!	#NULL!	#NULL!	#NULL!
B-5	B/032	3158		Sidonio J	1	12	1	1	Reed	Zinc	Wood	13	1	2	1	2	0	35.6	#NULL!	B/032	1	0	0	500	0	16	1	1.20412	12	9	9	9
B-29	B/169	987	F5617	Ana P.	1	12	1	2	Reed	Zinc	Wood	9	1	1	2	2	0	36.9	10.1	B/169	3	0	0	541	0	44.3623	1	1.64701	83	0	2	2
B-51	B/242	83	F6726	Januario C.	1	12	1	1	Reed	Zinc	Wood	36	1	1	1	2	0	36.4	6.4	B/242	5	0	0	519	0	77.0713	1	1.88689	65	2	4	4
A-20	A/108	1182		Martins J.	1	12	1	1	Reed	Grass	Wood	18	1	1	1	2	0	36	#NULL!	A/108	19	0	0	508	0	299.213	1	2.47598	37	1	3	3
A-45	A/222	3204	F5608	Sheila M.	1	12	1	2	Reed	Zinc	Wood	21	1	1	1	2	0	36.2	7.8	A/222	20	0	0	500	0	320	1	2.50515	61	2	5	5
A-21	A/105	1181		Helio F.	1	12	1	1	Reed	Grass	Wood	8	1	2	1	2	0	36.5	#NULL!	A/105	22	0	0	504	0	349.206	1	2.54308	36	1	0	1
B-14	B/088	497		Rita P.	1	12	1	2	Cement	Zinc	Wood	0	1	2	2	2	0	34.8	8.6	B/088	62	0	0	556	0	892.086	1	2.95041	48	1	4	4
A-53	A/253	409	F6560	Melo S.	1	12	1	1	Reed	Palm	Wood	7	1	2	2	1	3	36.9	6.4	A/253	70	0	0	510	0	1098.04	1	3.04062	90	1	3	3
B-39	B/221	1328		Blesentina A.	1	12	1	2	Reed	Palm	Wood	15	1	2	1	2	0	36.6	8.6	B/221	83	0	0	526	0	1262.36	1	3.10118	60	1	4	4
B-50	B/269	1365		Cremildo L.	1	12	1	1	Reed	Palm	Reed	28	2	0	0	1	9	36.6	7.3	B/269	136	0	0	514	0	2116.73	1	3.32567	#NULL!	#NULL!	#NULL!	#NULL!
A-49	A/236	3231		Ivanilson O.	1	12	1	1	Reed	Zinc	Wood	19	1	1	1	1	4	36.8	7.6	A/236	385	0	0	502	0	6135.46	1	3.78785	64	3	3	3
A-45	A/221	3204	F5609	Candido M.	1	12	1	1	Reed	Zinc	Wood	21	1	1	1	2	0	37.1	8.5	A/221	475	0	0	503	0	7554.67	1	3.87822	73	2	6	6
A-42	A/212	234	F6215	Marina E.	1	12	1	2	Reed	Palm	Reed	86	1	2	1	1	4	34.9	4.8	A/212	515	0	0	357	0	11540.6	1	4.06223	95	0	2	2
A-17	A/083	1302		Naldo D.	1	12	1	1	Reed	Zinc	Wood	4	1	2	2	1	3	38	#NULL!	A/083	527	0	0	174	0	24229.9	1	4.38435	33	1	3	3
A-7	A/033	428		Edgar A.	1	12	1	1	Reed	Palm	Wood	9	1	1	1	1	2	36	#NULL!	A/033	0	0	0	500	0	0	0	#NULL!	#NULL!	#NULL!	#NULL!	#NULL!
A-15	A/076	539	F5078	Armando A.	1	12	1	1	Reed	Zinc	Wood	12	1	2	1	1	5	35.9	#NULL!	A/076	0	0	0	500	0	0	0	#NULL!	#NULL!	#NULL!	#NULL!	#NULL!
A-19	A/097	1185	P6544	Neusia D.	1	12	1	2	Reed	Zinc	Wood	4	1	2	2	1	4	36.6	#NULL!	A/097	0	0	0	500	0	0	0	#NULL!	#NULL!	#NULL!	#NULL!	#NULL!
A-32	A/143	3028	F6604	Rosinha S.	1	12	1	2	Reed	Palm	Reed	21	2	0	0	1	4	36.2	#NULL!	A/143	0	0	0	500	0	0	0	#NULL!	#NULL!	#NULL!	#NULL!	#NULL!
A-34	A/152	3000	F5746	Nelson T.	1	12	1	1	Reed	Zinc	Wood	22	1	1	1	1	4	35.4	#NULL!	A/152	0	0	0	500	0	0	0	#NULL!	#NULL!	#NULL!	#NULL!	#NULL!
B-12	B/079	546	F5609	Anatercia J.	1	12	1	2	Reed	Zinc	Wood	9	2	0	0	2	0	36.4	9.8	B/079	0	0	0	500	0	0	0	#NULL!	#NULL!	#NULL!	#NULL!	#NULL!
B-21	B/136	426	F6232	Clesio F.	1	12	1	1	Reed	Zinc	Wood	10	1	2	1	1	3	35.5	10.1	B/136	0	0	0	500	0	0	0	#NULL!	#NULL!	#NULL!	#NULL!	#NULL!
B-35	B/199	1134	F6461	Senio M.	1	12	1	1	Reed	Palm	Reed	20	1	2	2	2	0	36.7	8.3	B/199	0	0	0	500	0	0	0	#NULL!	#NULL!	#NULL!	#NULL!	#NULL!
B-34	B/195	680		Ednelson P.	1	12	1	1	Reed	Palm	Reed	20	2	0	0	2	0	35.8	8.8	B/195	0	17	0	513	0	0	0	#NULL!	#NULL!	#NULL!	#NULL!	#NULL!
A-11	A/056	3047	F5068	Luis S.	2	24	1	1	Reed	Zinc	Wood	16	1	2	1	1	3	36.6	#NULL!	A/056	1	15	0	512	0	15.625	1	1.19382	#NULL!	#NULL!	#NULL!	#NULL!
A-9	A/045	3170	F4829	Jose T.	2	24	1	1	Reed	Palm	Wood	8	1	1	1	1	3	35.7	#NULL!	A/045	4	2	0	501	0	63.8723	1	1.80531	26	3	1	3
A-30	A/136	3263		Gilio O.	2	24	1	1	Reed	Palm	Reed	10	2	0	0	1	4	35.6	#NULL!	A/136	18	0	1	508	0	283.465	1	2.4525	#NULL!	#NULL!	#NULL!	#NULL!
A-31	A/140	859	F4924	Lucrecia M.	2	24	1	2	Reed	Zinc	Wood	6	2	0	0	1	9	36.5	#NULL!	A/140	21	0	0	500	0	336	1	2.52634	39	1	1	1
B-21	B/131	426	F1970	Edson E.	2	24	1	1	Reed	Zinc	Wood	10	1	2	1	2	0	36.8	12.3	B/131	64	1	0	518	0	988.417	1	2.99494	#NULL!	#NULL!	#NULL!	#NULL!
A-13	A/066	542	F4487	Armindo B.	2	24	1	1	Palm	Palm	Wood	10	2	0	0	1	4	35.7	#NULL!	A/066	86	0	0	520	0	1323.08	1	3.12159	28	1	3	3
B-26	B/162	863	F4586	Olivia S.	2	24	1	2	Reed	Palm	Wood	18	2	0	0	1	4	36.3	6.8	B/162	125	0	0	511	0	1956.95	1	3.29158	#NULL!	#NULL!	#NULL!	#NULL!
A-46	A/226	82	F5748	Race P.	2	24	1	2	Reed	Palm	Reed	22	1	1	2	2	0	36.4	8.7	A/226	153	0	0	506	2	2418.97	1	3.38363	#NULL!	#NULL!	#NULL!	#NULL!
A-33	A/148	697	F4466	Esvania S.	2	24	1	2	Reed	Palm	Laka-Laka	14	2	0	0	2	0	37	#NULL!	A/148	253	0	0	510	0	3968.63	1	3.59864	40	4	4	4
B-1	B/003	3214		Herquiv. M.	2	24	1	2	Reed	Grass	Palm	13	2	0	0	1	14	37	#NULL!	B/003	300	0	0	531	0	4519.77	1	3.65512	3	4	5	5
B-19	B/119	1401		Silvia J.	2	24	1	2	Reed	Palm	Wood	8	1	1	2	1	3	36.9	7.1	B/119	319	0	0	506	4	5043.48	1	3.70273	#NULL!	#NULL!	#NULL!	#NULL!
A-53	A/254	409	F3780	Maria H.	2	24	1	2	Reed	Palm	Wood	7	1	2	1	2	0	36.4	8	A/254	354	0	0	531	0	5333.33	1	3.727	84	1	3	3
B-7	B/040	219		Aires P.	2	24	1	1	Reed	Palm	Wood	14	2	0	0	2	0	36.3	8.4	B/040	377	0	0	517	0	5833.66	1	3.76594	#NULL!	#NULL!	#NULL!	#NULL!
A-37	A/189	672		Esmenia D.	2	24	1	2	Reed	Palm	Wood	17	2	0	0	1	4	36.8	9.2	A/189	386	0	0	514	1	6007.78	1	3.77871	#NULL!	#NULL!	#NULL!	#NULL!
B-38	B/216	1103	F1101	Emilio J.	2	24	1	1	Reed	Palm	Wood	4	1	2	1	1	4	35.9	8.6	B/216	483	0	0	502	0	7697.21	1	3.88633	59	2	4	4
B-24	B/155	782	F5616	Olivia A.	2	24	1	2	Cement	Zinc	Wood	0	1	2	2	1	10	36.6	7.3	B/155	503	0	0	314	0	12815.3	1	4.10773	81	1	2	2
A-43	A/215	3279	F1722	Stelio I.	2	24	1	1	Reed	Palm	Laka-Laka	80	1	2	1	1	4	36.4	7.8	A/215	503	0	0	316	0	12734.2	1	4.10497	88	3	1	3
A-3	A/015	3212		Wilson D.	2	24	1	1	Cement	Zinc	Wood	0	2	0	0	2	0	36	#NULL!	A/015	511	0	0	258	0	15845	1	4.19989	22	4	7	7
A-28	A/168	3030		Ercilio C.	2	24	1	1	Reed	Palm	Reed	20	2	0	0	1	10	36.4	6.8	A/168	526	0	0	91	0	46241.8	1	4.66503	#NULL!	#NULL!	#NULL!	#NULL!
A-38	A/196	3220	F6741	Inocencia C.	2	24	1	2	Reed	Palm	Laka-Laka	13	2	0	0	1	4	38.3	8	A/196	526	0	0	170	0	24752.9	1	4.39363	#NULL!	#NULL!	#NULL!	#NULL!
A-30	A/135	3263		Severiano O.	2	24	1	1	Reed	Palm	Reed	10	2	0	0	1	4	35.5	#NULL!	A/135	552	0	0	115	0	38400	1	4.58433	#NULL!	#NULL!	#NULL!	#NULL!
A-9	A/044	3169	F3888	Arsenia P.	2	24	1	2	Reed	Palm	Wood	6	1	1	1	1	3	35.5	#NULL!	A/044	0	0	0	500	0	0	0	#NULL!	14	1	6	6
A-23	A/119	516	F6430	Adelino B.	2	24	1	1	Reed	Palm	Reed	20	1	2	1	2	0	36.5	#NULL!	A/119	0	0	0	500	0	0	0	#NULL!	#NULL!	#NULL!	#NULL!	#NULL!
A-41	A/210	236	P0087	Virginia F.	2	24	1	2	Reed	Palm	Reed	5	2	0	0	1	12	36.4	10.1	A/210	0	0	0	500	0	0	0	#NULL!	86	2	2	2
B-6	B/036	225		Simoes H.	2	24	1	1	Reed	Palm	Laka-Laka	7	1	1	1	2	0	35.2	#NULL!	B/036	0	0	0	500	0	0	0	#NULL!	#NULL!	#NULL!	#NULL!	#NULL!
B-15	B/095	1120	F4921	Joaquim Alb.	2	24	1	1	Reed	Zinc	Wood	100	1	2	1	1	3	36.6	10.1	B/095	0	0	0	500	0	0	0	#NULL!	#NULL!	#NULL!	#NULL!	#NULL!
A-9	A/048	3171	F3333	Alzira J.	3	36	1	2	Reed	Palm	Wood	7	1	1	1	2	0	38	#NULL!	A/048	4	0	0	524	0	61.0687	1	1.78582	#NULL!	#NULL!	#NULL!	#NULL!
B-32	B/188	677		Mardem D.	3	36	1	1	Reed	Palm	Wood	25	1	2	2	2	0	36.6	7.4	B/188	16	0	0	509	0	251.473	1	2.40049	#NULL!	#NULL!	#NULL!	#NULL!
A-39	A/203	3218		Nossa	3	36	1	2	Reed	Palm	Reed	54	2	0	0	1	17	36.9	10.6	A/203	17	0	0	510	8	266.667	1	2.42597	75	2	5	5
A-54	A/258	3272	F5751	Benvinda A.	3	36	1	2	Reed	Palm	Reed	28	1	2	1	1	4	38.1	11.2	A/258	17	0	0	514	0	264.591	1	2.42258	71	2	3	3
A-6	A/030	3248	F3497	Dercia A.	3	36	1	2	Reed	Palm	Laka-Laka	9	1	2	2	1	1	37.2	#NULL!	A/030	33	0	0	508	0	519.685	1	2.71574	#NULL!	#NULL!	#NULL!	#NULL!
A-5	A/025	3247	F1901	Manuel M.	3	36	1	1	Palm	Palm	Cloth	8	2	0	0	2	0	36.5	#NULL!	A/025	37	0	0	519	0	570.328	1	2.75612	8	3	6	6
B-32	B/184	677		Nelio G.	3	36	1	1	Reed	Palm	Wood	25	1	2	1	2	0	36.8	7.9	B/184	87	0	0	522	0	1333.33	1	3.12494	52	1	4	4
A-47	A-229	3270		Aderito J.	3	36	1	1	Reed	Palm	Reed	19	1	1	1	2	0	36.7	8.6	A-229	91	0	7	514	0	1416.34	1	3.15117	#NULL!	#NULL!	#NULL!	#NULL!
B-11	B/070	685		Mira C.	3	36	1	2	Reed	Zinc	Wood	16	2	0	0	2	0	36.1	12.9	B/070	195	0	0	509	0	3064.83	1	3.48641	93	2	3	3
B-23	B/145	3242	F1995	Julia A.	3	36	1	2	Reed	Reed	Grass	18	1	2	1	1	4	39.7	7.5	B/145	338	0	0	507	40	5333.33	1	3.727	#NULL!	#NULL!	#NULL!	#NULL!
B-37	B/209	1323	F4148	Maria L.	3	36	1	2	Reed	Palm	Reed	24	2	0	0	2	0	36.8	8.5	B/209	362	0	0	517	0	5601.55	1	3.74831	76	2	5	5
A-8	A/039	3222	F1945	Miguel P.	3	36	1	1	Reed	Palm	Wood	4	1	2	2	1	2	38	#NULL!	A/039	505	0	0	260	0	15538.5	1	4.19141	25	6	5	6
A-39	A/204	3218		Afonso F.	3	36	1	1	Reed	Palm	Reed	54	2	0	0	1	4	38	7.7	A/204	508	0	0	29	0	140138	1	5.14656	66	1	1	1
A-49	A/237	35		Alzira O.	3	36	1	2	Reed	Zinc	Wood	23	1	1	1	2	0	36.3	9.6	A/237	512	0	0	444	0	9225.23	1	3.96498	#NULL!	#NULL!	#NULL!	#NULL!
A-37	A/188	3054		Clartina B.	3	36	1	2	Reed	Palm	Wood	20	1	2	2	2	0	35.9	10.8	A/188	556	0	0	450	0	9884.44	1	3.99495	#NULL!	#NULL!	#NULL!	#NULL!
A-13	A/068	543		Arsenio M.	3	36	1	1	Reed	Palm	Wood	11	2	0	0	2	0	37.1	#NULL!	A/068	0	0	0	500	0	0	0	#NULL!	29	9	9	9
A-18	A/090	1186		Sonia A.	3	36	1	2	Reed	Zinc	Wood	8	1	1	2	1	6	36.6	#NULL!	A/090	0	0	0	500	0	0	0	#NULL!	#NULL!	#NULL!	#NULL!	#NULL!
A-50	A/242	3271		Alberto C.	3	36	1	1	Cement	Zinc	Wood	0	1	2	1	1	4	36.5	12.3	A/242	0	0	0	500	0	0	0	#NULL!	#NULL!	#NULL!	#NULL!	#NULL!
B-4	B/027	183		Filipe L.	3	36	1	1	Cement	Zinc	Wood	0	1	2	2	2	0	36.6	#NULL!	B/027	0	0	0	500	0	0	0	#NULL!	#NULL!	#NULL!	#NULL!	#NULL!
B-9	B/054	299		Finoca J.	3	36	1	2	Reed	Zinc	Wood	3	1	2	1	2	0	35.9	11.3	B/054	0	0	0	500	0	0	0	#NULL!	#NULL!	#NULL!	#NULL!	#NULL!
B-18	B/104	1010	F6770	Constancia A.	3	36	1	2	Cement	Zinc	Wood	0	2	0	0	1	3	35.1	10.8	B/104	0	0	0	500	0	0	0	#NULL!	#NULL!	#NULL!	#NULL!	#NULL!
B-17	B/107	1006		Ednesia A.	3	36	1	2	Cement	Zinc	Wood	0	1	2	2	2	0	35.6	9.1	B/107	0	0	0	500	0	0	0	#NULL!	#NULL!	#NULL!	#NULL!	#NULL!
B-51	B/240	83	F0205	Maria F.	3	36	1	2	Reed	Zinc	Wood	36	1	1	1	2	0	36.5	9.4	B/240	0	0	0	500	0	0	0	#NULL!	#NULL!	#NULL!	#NULL!	#NULL!
B-38	B/214	1103	F1390	Melucha J.	4	48	1	2	Reed	Palm	Wood	4	1	2	1	2	0	36.6	8.1	B/214	2	1	0	504	0	31.746	1	1.50169	#NULL!	#NULL!	#NULL!	#NULL!
B-14	B/093	497		Elisa P.	4	48	1	2	Cement	Zinc	Wood	0	1	2	2	2	0	36.5	10.6	B/093	3	0	0	513	0	46.7836	1	1.67009	#NULL!	#NULL!	#NULL!	#NULL!
A-44	A/219	216		Paulino A.	4	48	1	1	Reed	Palm	Laka-Laka	12	2	0	0	2	0	35.9	9.4	A/219	7	0	0	500	0	112	1	2.04922	#NULL!	#NULL!	#NULL!	#NULL!
A-53	A/255	409	F5749	Inox R.	4	48	1	1	Reed	Palm	Wood	7	1	2	1	2	0	36.9	11.4	A/255	10	2	0	522	0	153.257	1	2.18542	68	1	2	2
A-2	A/009	56		Sheila A.	4	48	1	2	Reed	Zinc	Wood	3	2	0	0	2	0	37.1	#NULL!	A/009	13	0	0	527	0	197.343	1	2.29522	#NULL!	#NULL!	#NULL!	#NULL!
B-33	B/192	808	F1226	Helena A.	4	48	1	2	Reed	Zinc	Reed	32	2	0	0	1	12	36.8	8.6	B/192	15	0	0	512	0	234.375	1	2.36991	55	0	0	0
B-3	B/017	3155		Lola S.	4	48	1	2	Reed	Zinc	Wood	15	2	0	0	2	0	36.1	#NULL!	B/017	17	0	0	531	0	256.121	1	2.40844	43	0	0	0
A-25	A/130	3257		Lurdes J.	4	48	1	2	Zinco	Zinc	Wood	3	1	2	1	2	0	36.6	#NULL!	A/130	19	0	0	519	0	292.871	1	2.46668	#NULL!	#NULL!	#NULL!	#NULL!
A-30	A/137	3263	F1366	Calucha O.	4	48	1	2	Reed	Palm	Reed	10	2	0	0	1	8	36.3	#NULL!	A/137	24	0	0	512	0	375	1	2.57403	77	1	6	6
A-3	A/017	95		Fred D.	4	48	1	1	Cement	Zinc	Wood	0	1	2	2	2	0	32.2	#NULL!	A/017	27	0	0	512	0	421.875	1	2.62518	23	3	4	4
B-43	B/238	3238		Samito S.	4	48	1	1	Reed	Palm	Laka-Laka	29	2	0	0	2	0	36	9.4	B/238	28	0	0	515	0	434.951	1	2.63844	69	3	3	3
A-32	A/144	3028	F1115	Ivete S.	4	48	1	2	Reed	Palm	Reed	21	2	0	0	1	8	36.7	#NULL!	A/144	33	0	0	509	0	518.664	1	2.71489	#NULL!	#NULL!	#NULL!	#NULL!
A-18	A/091	1186		Gabriel G.	4	48	1	1	Reed	Zinc	Wood	8	1	1	2	2	0	34.7	#NULL!	A/091	35	0	0	500	0	560	1	2.74819	34	4	4	4
A-20	A/109	1182		Maria J.	4	48	1	2	Reed	Grass	Wood	18	1	1	1	2	0	35.6	#NULL!	A/109	35	0	0	512	0	546.875	1	2.73789	#NULL!	#NULL!	#NULL!	#NULL!
A-21	A/104	1181		Nelito F.	4	48	1	1	Reed	Grass	Wood	8	1	2	1	2	0	36.6	#NULL!	A/104	36	0	0	517	0	557.06	1	2.7459	35	2	3	3
B-3	B/014	3155	F4631	Candido D.	4	48	1	1	Reed	Zinc	Wood	15	2	0	0	2	0	37.2	#NULL!	B/014	58	0	0	514	0	902.724	1	2.95555	#NULL!	#NULL!	#NULL!	#NULL!
A-1	A/006	24		Sarifa R.	4	48	1	2	Laka-Laka	Palm	Laka-Laka	0	2	0	0	2	0	35.9	#NULL!	A/006	86	0	0	516	0	1333.33	1	3.12494	5	#NULL!	#NULL!	#NULL!
B-35	B/198	1134	F5110	Ivone M.	4	48	1	2	Reed	Palm	Reed	20	1	2	1	2	0	36.5	10.1	B/198	156	0	0	506	0	2466.4	1	3.39206	#NULL!	#NULL!	#NULL!	#NULL!
B-8	B/047	3217		Milda J.	4	48	1	2	Reed	Palm	Wood	13	1	1	1	2	0	36.4	10.1	B/047	184	0	0	501	0	2938.12	1	3.46807	46	1	3	3
B-17	B/110	1336		Edmilson V.	4	48	1	1	Reed	Palm	Wood	11	1	2	2	2	0	36.2	10.7	B/110	266	0	0	508	0	4188.98	1	3.62211	#NULL!	#NULL!	#NULL!	#NULL!
B-41	B/225	1403	F4205	Vanil A.	4	48	1	1	Reed	Palm	Laka-Laka	5	1	2	2	1	3	36.7	9.8	B/225	449	0	0	508	0	7070.87	1	3.84947	87	0	2	2
A-2	A/008	56		Felix A.	4	48	1	1	Reed	Zinc	Wood	3	2	0	0	2	0	36.5	#NULL!	A/008	510	0	0	154	0	26493.5	1	4.42314	11	5	2	5
A-22	A/114	1161		Isabel G.	4	48	1	2	Reed	Palm	Reed	8	1	2	1	2	0	36.5	#NULL!	A/114	0	0	0	500	0	0	0	#NULL!	#NULL!	#NULL!	#NULL!	#NULL!
A-34	A/171	3000		Josefa M.	4	48	1	2	Reed	Zinc	Wood	22	1	1	2	2	0	36.3	11	A/171	0	0	0	500	0	0	0	#NULL!	#NULL!	#NULL!	#NULL!	#NULL!
A-35	A/177	802		Jose R.	4	48	1	1	Reed	Zinc	Wood	13	2	0	0	2	0	36	11	A/177	0	0	0	500	0	0	0	#NULL!	#NULL!	#NULL!	#NULL!	#NULL!
B-6	B/037	225		Nalia H.	4	48	1	2	Reed	Palm	Laka-Laka	7	1	1	1	2	0	35.6	#NULL!	B/037	0	0	0	500	0	0	0	#NULL!	#NULL!	#NULL!	#NULL!	#NULL!
B-25	B/159	819	F5817	Elsa N.	4	48	1	1	Cement	Zinc	Wood	0	2	0	0	2	0	36.9	11.9	B/159	0	0	0	500	0	0	0	#NULL!	#NULL!	#NULL!	#NULL!	#NULL!
A-23	A/120	516	F0044	Isabel B.	5	60	1	2	Reed	Palm	Reed	20	1	2	1	2	0	36.6	#NULL!	A/120	1	0	0	505	0	15.8416	1	1.1998	#NULL!	#NULL!	#NULL!	#NULL!
B-12	B/080	981	F0644	Hortencia J.	5	60	1	2	Reed	Palm	Wood	8	2	0	0	2	0	36.4	10.4	B/080	9	0	0	506	0	142.292	1	2.15318	#NULL!	#NULL!	#NULL!	#NULL!
A-37	A/190	671	F0943	Carmindo D.	5	60	1	1	Reed	Palm	Reed	14	2	0	0	1	12	36.5	9.9	A/190	15	0	0	507	0	236.686	1	2.37417	#NULL!	#NULL!	#NULL!	#NULL!
A-39	A/202	3218		Elizidinho A.	5	60	1	1	Reed	Palm	Reed	54	2	0	0	1	4	37.3	8.6	A/202	16	0	0	500	0	256	1	2.40824	85	1	5	5
B-12	B/082	546	F0648	Ismael O.	5	60	1	1	Reed	Zinc	Wood	9	2	0	0	2	0	37.1	9.9	B/082	23	0	0	515	0	357.282	1	2.55301	#NULL!	#NULL!	#NULL!	#NULL!
A-8	A/042	380		Jacinto P.	5	60	1	1	Reed	Palm	Cloth	17	2	0	0	2	0	36.6	#NULL!	A/042	25	0	0	504	0	396.825	1	2.5986	7	5	2	5
A-26	A/153	3258		Abdul S.	5	60	1	1	Reed	Palm	Reed	16	2	0	0	2	0	37.1	#NULL!	A/153	41	0	0	551	21	595.281	1	2.77472	#NULL!	#NULL!	#NULL!	#NULL!
B-37	B/206	1323	F5103	Alberto L.	5	60	1	1	Reed	Palm	Reed	24	2	0	0	2	0	34.9	9.1	B/206	46	0	0	501	0	734.531	1	2.86601	82	2	5	5
A-51	A/247	3165	P0382	Clara A.	5	60	1	2	Reed	Palm	Wood	50	1	1	1	2	0	36.3	9.7	A/247	51	0	0	500	0	816	1	2.91169	#NULL!	#NULL!	#NULL!	#NULL!
A-49	A/238	35		Clara O.	5	60	1	2	Reed	Zinc	Wood	23	1	1	1	2	0	36.9	11.6	A/238	51	0	0	509	0	801.572	1	2.90394	#NULL!	#NULL!	#NULL!	#NULL!
A-13	A/069	543		Custodio M.	5	60	1	1	Reed	Palm	Wood	11	2	0	0	2	0	36.6	#NULL!	A/069	62	0	0	503	0	986.083	1	2.99391	30	2	4	4
A-4	A/021	361	F0001	Nito A.	5	60	1	1	Reed	Zinc	Wood	2	1	2	1	2	0	38.4	#NULL!	A/021	62	0	0	506	0	980.237	1	2.99133	24	3	2	3
B-23	B/143	3242		Vitorino A.	5	60	1	1	Reed	Reed	Grass	18	1	2	1	2	0	37.2	12.6	B/143	65	0	0	525	0	990.476	1	2.99584	#NULL!	#NULL!	#NULL!	#NULL!
A-36	A/182	3266		Rosa J.	5	60	1	2	Reed	Palm	Reed	19	2	0	0	1	11	37.1	9.3	A/182	79	0	0	511	0	1236.79	1	3.0923	74	0	3	3
B-4	B/028	183		Cacilda L.	5	60	1	2	Cement	Zinc	Wood	0	1	2	2	2	0	36.6	#NULL!	B/028	84	0	0	520	0	1292.31	1	3.11137	10	5	4	5
A-11	A/057	3047	F5067	Carlota S.	5	60	1	2	Reed	Zinc	Wood	16	1	2	2	2	0	37.1	#NULL!	A/057	107	2	0	506	0	1691.7	1	3.22832	#NULL!	#NULL!	#NULL!	#NULL!
B-36	B/230	1110		Zita S.	5	60	1	2	Reed	Zinc	Wood	3	1	2	1	1	8	37.2	9.7	B/230	121	0	0	522	0	1854.41	1	3.2682	62	2	5	5
B-46	B/252	1470	F5620	Helena R.	5	60	1	2	Reed	Zinc	Wood	3	1	1	1	1	4	37.2	9.9	B/252	567	0	0	209	0	21703.3	1	4.33653	#NULL!	#NULL!	#NULL!	#NULL!
A-31	A/141	860	F1351	Elidio M.	5	60	1	1	Reed	Zinc	Wood	12	2	0	0	1	4	36.1	#NULL!	A/141	0	0	0	500	0	0	0	#NULL!	#NULL!	#NULL!	#NULL!	#NULL!
A-50	A/243	3271		Antonia C.	5	60	1	2	Cement	Zinc	Wood	0	1	2	1	2	0	36.7	13.3	A/243	0	0	0	500	0	0	0	#NULL!	#NULL!	#NULL!	#NULL!	#NULL!
B-15	B/097	1120	F5217	Heliozar A.	5	60	1	1	Reed	Zinc	Wood	100	1	2	1	1	3	36.7	12	B/097	0	0	0	500	0	0	0	#NULL!	#NULL!	#NULL!	#NULL!	#NULL!
B-16	B/124	1233		Virgilio E.	5	60	1	1	Cement	Zinc	Wood	0	1	2	1	2	0	36.5	10	B/124	0	0	0	500	0	0	0	#NULL!	#NULL!	#NULL!	#NULL!	#NULL!
B-49	B/265	1403	F0266	Reginaldo A.	5	60	1	1	Palm	Zinc	Reed	12	1	2	2	1	4	36.1	10.5	B/265	0	0	0	500	0	0	0	#NULL!	#NULL!	#NULL!	#NULL!	#NULL!
A-13	A/067	542	F0634	Paulo B.	5	60	1	1	Palm	Palm	Wood	10	2	0	0	2	0	37.1	#NULL!	A/067	0	1	0	507	0	0	0	#NULL!	#NULL!	#NULL!	#NULL!	#NULL!
B-4	B/025	183		Saquina L.	6	72	2	2	Cement	Zinc	Wood	0	1	2	2	2	0	34.5	#NULL!	B/025	2	0	0	506	0	31.6206	1	1.49997	44	2	3	3
A-48	A/233	23	P0039	Tomas P.	6	72	2	1	Reed	Palm	Wood	22	1	1	1	1	4	36.3	9.3	A/233	4	0	0	501	0	63.8723	1	1.80531	72	2	1	2
B-46	B/253	1470	F5621	Bernardo R.	6	72	2	1	Reed	Zinc	Wood	3	1	1	1	2	0	37	10.2	B/253	9	0	0	511	5	140.9	1	2.14891	#NULL!	#NULL!	#NULL!	#NULL!
A-1	A/002	24		Raimo M.	6	72	2	1	Laka-Laka	Palm	Laka-Laka	0	2	0	0	2	0	36.5	#NULL!	A/002	9	0	0	526	0	136.882	1	2.13635	#NULL!	#NULL!	#NULL!	#NULL!
A-16	A/079	3254		Lidircia A.	6	72	2	2	Reed	Palm	Wood	12	2	0	0	2	0	36.9	#NULL!	A/079	12	0	0	508	0	188.976	1	2.27641	32	1	3	3
A-5	A/024	3247	F1902	Lourenco J.	6	72	2	1	Palm	Palm	Cloth	8	2	0	0	2	0	37	#NULL!	A/024	16	0	0	508	0	251.969	1	2.40135	19	1	1	1
A-28	A/169	3030	F1256	Florencia R.	6	72	2	2	Reed	Palm	Reed	20	2	0	0	2	0	36.3	10.7	A/169	18	0	0	522	0	275.862	1	2.44069	41	3	5	5
A-8	A/040	380		Suzana P.	6	72	2	2	Reed	Palm	Cloth	17	2	0	0	2	0	36.5	#NULL!	A/040	22	0	0	513	0	343.08	1	2.5354	6	2	#NULL!	2
A-27	A/161	629	F0850	Juvencio J.	6	72	2	1	Reed	Zinc	Wood	2	2	0	0	2	0	36.4	9.7	A/161	27	0	0	504	0	428.571	1	2.63202	79	2	3	3
A-10	A/049	3136	F5742	Silva A.	6	72	2	1	Reed	Palm	Reed	20	2	0	0	2	0	37	#NULL!	A/049	55	0	0	503	3	874.751	1	2.94188	#NULL!	#NULL!	#NULL!	#NULL!
A-43	A/216	235		Diocencia A.	6	72	2	2	Reed	Palm	Laka-Laka	154	2	0	0	1	13	35.3	7.4	A/216	373	0	0	501	0	5956.09	1	3.77496	57	2	2	2
B-18	B/105	1010	F5611	Luisa N.	6	72	2	2	Cement	Zinc	Wood	0	2	0	0	2	0	36.2	7.5	B/105	453	0	0	504	0	7190.48	1	3.85676	49	2	6	6
A-40	A/206	3269	F6376	Victor O.	6	72	2	1	Cement	Zinc	Wood	87	1	1	2	2	0	36.3	10.1	A/206	500	0	0	233	0	17167.4	1	4.2347	#NULL!	#NULL!	#NULL!	#NULL!
A-20	A/110	1182		Miguel J.	6	72	2	1	Reed	Grass	Wood	18	1	1	1	2	0	35.8	#NULL!	A/110	0	0	0	500	0	0	0	#NULL!	#NULL!	#NULL!	#NULL!	#NULL!
A-22	A/112	1166		Joao R.	6	72	2	1	Cement	Zinc	Wood	0	2	0	0	2	0	36.6	#NULL!	A/112	0	0	0	500	0	0	0	#NULL!	#NULL!	#NULL!	#NULL!	#NULL!
A-32	A/145	3028	F0092	Delnicia S.	6	72	2	2	Reed	Palm	Reed	21	2	0	0	2	0	37.1	#NULL!	A/145	0	0	0	500	0	0	0	#NULL!	#NULL!	#NULL!	#NULL!	#NULL!
A-42	A/213	234	P0018	Tomas R.	6	72	2	1	Reed	Palm	Reed	86	1	2	1	1	3	36.8	11.1	A/213	0	0	0	500	0	0	0	#NULL!	#NULL!	#NULL!	#NULL!	#NULL!
A-47	A/230	3270		Luisa J.	6	72	2	2	Reed	Palm	Reed	19	1	1	1	2	8	35	11.4	A/230	0	0	0	500	0	0	0	#NULL!	#NULL!	#NULL!	#NULL!	#NULL!
B-8	B/049	3217		Domingos J.	6	72	2	1	Reed	Palm	Wood	13	1	1	1	2	0	36.8	11	B/049	0	0	0	500	0	0	0	#NULL!	16	#NULL!	2	2
B-26	B/163	863	F1371	Vanito S.	6	72	2	1	Reed	Palm	Wood	18	2	0	0	2	0	36.2	12	B/163	0	0	0	500	0	0	0	#NULL!	#NULL!	#NULL!	#NULL!	#NULL!
B-29	B/170	987	F5011	Hortencia P.	6	72	2	2	Reed	Zinc	Wood	9	1	1	2	2	0	35.5	11.8	B/170	0	0	0	500	0	0	0	#NULL!	#NULL!	#NULL!	#NULL!	#NULL!
B-31	B/179	3038	F0114	Nalva A.	6	72	2	2	Reed	Palm	Reed	43	2	0	0	2	0	36.5	10	B/179	0	0	0	500	0	0	0	#NULL!	#NULL!	#NULL!	#NULL!	#NULL!
B-30	B/176	3245		Filomena A.	6	72	2	2	Reed	Palm	Wood	23	2	0	0	2	0	36.6	12.7	B/176	0	1	0	510	0	0	0	#NULL!	#NULL!	#NULL!	#NULL!	#NULL!
A-17	A/084	1308		Calisto D.	7	84	2	1	Reed	Palm	Cloth	6	2	0	0	2	0	37.3	#NULL!	A/084	2	0	0	503	0	31.8091	1	1.50255	#NULL!	#NULL!	#NULL!	#NULL!
B-21	B/134	425	F5612	Argentina A.	7	84	2	2	Reed	Lusalite	Wood	10	1	2	2	2	0	36.9	10.1	B/134	2	0	0	503	0	31.8091	1	1.50255	#NULL!	#NULL!	#NULL!	#NULL!
A-12	A/064	3250	F5064	Graca J.	7	84	2	2	Reed	Palm	Reed	8	2	0	0	1	3	36.9	#NULL!	A/064	3	0	0	509	0	47.1513	1	1.67349	#NULL!	#NULL!	#NULL!	#NULL!
B-22	B/139	583	F2074	Marta R.	7	84	2	2	Reed	Zinc	Wood	13	1	2	1	1	8	35.6	12.1	B/139	4	1	0	505	0	63.3663	1	1.80186	50	3	3	3
B-2	B/007	10	P0232	Benisio B.	7	84	2	1	Reed	Grass	Wood	5	1	2	2	1	15	36.2	#NULL!	B/007	6	0	0	508	0	94.4882	1	1.97538	17	3	3	3
B-24	B/154	782	F5615	Inacio A.	7	84	2	1	Cement	Zinc	Wood	0	1	2	2	2	0	36.7	8.2	B/154	6	0	0	518	0	92.6641	1	1.96691	51	2	6	6
A-35	A/178	802		Zaida E.	7	84	2	2	Reed	Zinc	Wood	13	2	0	0	2	0	37	10.5	A/178	7	0	0	549	0	102.004	1	2.00862	#NULL!	#NULL!	#NULL!	#NULL!
A-3	A/016	95		Domercio D.	7	84	2	1	Cement	Zinc	Wood	0	1	2	2	2	0	36.3	#NULL!	A/016	9	0	0	507	0	142.012	1	2.15232	4	3	6	6
A-37	A/191	671	F0944	Andre D.	7	84	2	1	Reed	Palm	Reed	14	2	0	0	1	4	37.5	9.9	A/191	9	0	0	512	0	140.625	1	2.14806	#NULL!	#NULL!	#NULL!	#NULL!
B-11	B/072	685		Leonor C.	7	84	2	2	Reed	Zinc	Wood	16	2	0	0	2	0	36.9	12.2	B/072	11	0	0	504	0	174.603	1	2.24205	#NULL!	#NULL!	#NULL!	#NULL!
A-35	A/179	802		Alex R.	7	84	2	1	Reed	Zinc	Wood	13	2	0	0	2	0	36.6	10.9	A/179	12	0	0	517	0	185.687	1	2.26878	#NULL!	#NULL!	#NULL!	#NULL!
A-46	A/228	82	P0292	Eldivandia J.	7	84	2	2	Reed	Palm	Reed	22	1	1	2	2	0	36.9	9	A/228	26	0	0	515	0	403.883	1	2.60626	58	1	3	3
A-41	A/209	236	P0178	Fernando F.	7	84	2	1	Reed	Palm	Reed	5	2	0	0	2	0	36.9	12.5	A/209	27	0	0	511	0	422.701	1	2.62603	#NULL!	#NULL!	#NULL!	#NULL!
B-32	B/186	677		Milton A.	7	84	2	1	Reed	Palm	Wood	25	1	2	2	2	0	36.3	9.6	B/186	30	0	0	514	0	466.926	1	2.66925	53	5	5	5
B-33	B/190	808	F1228	Menalda A.	7	84	2	2	Reed	Zinc	Reed	32	2	0	0	1	12	37	10.5	B/190	43	0	0	513	0	670.565	1	2.82644	54	2	5	5
A-3	A/018	95		Amelda D.	7	84	2	2	Cement	Zinc	Wood	0	1	2	2	2	0	36.7	#NULL!	A/018	46	0	0	507	0	725.838	1	2.86084	9	3	3	3
B-23	B/144	3242		Carlos A.	7	84	2	1	Reed	Reed	Grass	18	1	2	1	2	0	37.1	10.9	B/144	62	0	0	500	0	992	1	2.99651	#NULL!	#NULL!	#NULL!	#NULL!
B-16	B/125	1233	F5139	Danilson E.	7	84	2	1	Cement	Zinc	Wood	0	1	2	1	2	0	36.5	9.4	B/125	119	0	0	511	2	1863.01	1	3.27022	#NULL!	#NULL!	#NULL!	#NULL!
B-5	B/031	3158		Joaquim A.	7	84	2	1	Reed	Zinc	Wood	13	1	2	2	2	0	38.9	#NULL!	B/031	138	0	0	503	0	2194.83	1	3.3414	45	3	4	4
A-14	A/071	876	F2988	Mario S.	7	84	2	1	Reed	Zinc	Wood	6	1	2	2	1	3	36.1	#NULL!	A/071	138	0	0	518	0	2131.27	1	3.32864	#NULL!	#NULL!	#NULL!	#NULL!
A-26	A/154	3258		Lucrecia E.	7	84	2	2	Reed	Palm	Reed	16	2	0	0	2	0	36.6	#NULL!	A/154	0	0	0	500	0	0	0	#NULL!	#NULL!	#NULL!	#NULL!	#NULL!
A-39	A/201	3218		Felizarda A.	7	84	2	2	Reed	Palm	Reed	54	2	0	0	2	0	37	12.2	A/201	0	0	0	500	0	0	0	#NULL!	#NULL!	#NULL!	#NULL!	#NULL!
A-45	A/224	3204	F5607	Fatima M.	7	84	2	2	Reed	Zinc	Wood	21	1	1	1	2	0	36.8	11.6	A/224	0	0	0	500	0	0	0	#NULL!	#NULL!	#NULL!	#NULL!	#NULL!
A-50	A/244	3271		Simao C.	7	84	2	1	Cement	Zinc	Wood	0	1	2	1	2	0	36.4	12.2	A/244	0	0	0	500	0	0	0	#NULL!	#NULL!	#NULL!	#NULL!	#NULL!
B-1	B/002	3214		Sabine M.	7	84	2	1	Reed	Grass	Palm	13	2	0	0	2	0	36.8	#NULL!	B/002	0	0	0	500	0	0	0	#NULL!	2	2	3	3
B-15	B/096	1120	F5220	Amina A.	7	84	2	2	Reed	Zinc	Wood	100	1	2	2	2	0	36.5	12	B/096	0	0	0	500	0	0	0	#NULL!	#NULL!	#NULL!	#NULL!	#NULL!
B-21	B/133	426		Olivia G.	7	84	2	2	Reed	Zinc	Wood	10	1	2	2	2	0	36.3	13.3	B/133	0	0	0	500	0	0	0	#NULL!	#NULL!	#NULL!	#NULL!	#NULL!
B-25	B/157	820	F1261	Sergio N.	7	84	2	1	Cement	Zinc	Wood	0	2	0	0	2	0	35.3	9.9	B/157	0	0	0	500	0	0	0	#NULL!	#NULL!	#NULL!	#NULL!	#NULL!
A-36	A/183	3266		Maria Joao	8	96	2	2	Reed	Palm	Reed	19	2	0	0	2	0	36.3	10.3	A/183	2	0	0	537	0	29.7952	1	1.47415	70	2	2	2
B-3	B/013	3155	F4632	Aderito D.	8	96	2	1	Reed	Zinc	Wood	15	2	0	0	2	0	36.2	#NULL!	B/013	3	0	0	501	0	47.9042	1	1.68037	18	5	7	7
B-34	B/194	679		Ricardina F.	8	96	2	2	Reed	Palm	Laka-Laka	2	2	0	0	2	0	36.9	9.7	B/194	9	0	0	504	0	142.857	1	2.1549	56	2	3	3
B-12	B/081	546	F0651	Benizardo J.	8	96	2	1	Reed	Zinc	Wood	9	2	0	0	2	0	37.4	10.1	B/081	35	0	0	518	0	540.541	1	2.73283	#NULL!	#NULL!	#NULL!	#NULL!
A-13	A/070	543		Sergio M.	8	96	2	1	Reed	Palm	Wood	11	2	0	0	2	0	36.1	#NULL!	A/070	52	0	0	504	0	825.397	1	2.91666	31	2	5	5
A-1	A/004	24		Amina R.	8	96	2	2	Laka-Laka	Palm	Laka-Laka	0	2	0	0	2	0	36.4	#NULL!	A/004	67	0	0	506	0	1059.29	1	3.02501	1	2	1	2
A-49	A/239	35		Celsa O.	8	96	2	2	Reed	Zinc	Wood	23	1	1	1	1	17	37	10.8	A/239	78	0	0	513	0	1216.37	1	3.08507	67	0	2	2
B-4	B/022	183	P0127	Victor L.	8	96	2	1	Cement	Zinc	Wood	0	1	2	2	2	0	36.4	#NULL!	B/022	322	0	0	504	0	5111.11	1	3.70852	#NULL!	#NULL!	#NULL!	#NULL!
A-2	A/011	342		Calton A.	8	96	2	1	Palm	Palm	Palm	8	2	0	0	2	0	37	#NULL!	A/011	0	0	0	500	0	0	0	#NULL!	20	3	2	3
A-3	A/019	95		Sharmila D.	8	96	2	2	Cement	Zinc	Wood	0	1	2	1	2	0	35.4	#NULL!	A/019	0	0	0	500	0	0	0	#NULL!	13	9	9	9
A-4	A/020	3242	F3424	Arnaldo P.	8	96	2	1	Reed	Palm	Wood	6	2	0	0	1	1	37.3	#NULL!	A/020	0	0	0	500	0	0	0	#NULL!	#NULL!	#NULL!	#NULL!	#NULL!
A-8	A/041	380		Adozinda P.	8	96	2	2	Reed	Palm	Cloth	17	2	0	0	2	0	37	#NULL!	A/041	0	0	0	500	0	0	0	#NULL!	#NULL!	#NULL!	#NULL!	#NULL!
A-52	A/249	61	F1741	Fernando J.	8	96	2	1	Reed	Zinc	Wood	22	1	2	1	2	0	37	10.7	A/249	0	0	0	500	0	0	0	#NULL!	#NULL!	#NULL!	#NULL!	#NULL!
B-14	B/091	497		Laura P.	8	96	2	2	Cement	Zinc	Wood	0	1	2	2	2	0	36.2	9.8	B/091	0	0	0	500	0	0	0	#NULL!	#NULL!	#NULL!	#NULL!	#NULL!
B-17	B/111	1336		Danilo P.	8	96	2	1	Reed	Palm	Wood	11	1	2	2	2	0	36.8	10.4	B/111	0	0	0	500	0	0	0	#NULL!	#NULL!	#NULL!	#NULL!	#NULL!
B-17	B/112	1336		Jorge A.	8	96	2	1	Reed	Palm	Wood	11	1	2	2	2	0	36.3	11.2	B/112	0	0	0	500	0	0	0	#NULL!	#NULL!	#NULL!	#NULL!	#NULL!
B-29	B/171	987	F5012	Nilsa P.	8	96	2	2	Reed	Zinc	Wood	9	1	1	2	2	0	36.9	10.1	B/171	0	0	0	500	0	0	0	#NULL!	#NULL!	#NULL!	#NULL!	#NULL!
B-29	B/172	987	F5013	Joana P.	8	96	2	2	Reed	Zinc	Wood	9	1	1	2	2	0	37.2	11	B/172	0	0	0	500	0	0	0	#NULL!	#NULL!	#NULL!	#NULL!	#NULL!
B-38	B/215	1103		Hortencia I.	8	96	2	2	Reed	Palm	Wood	4	1	2	1	2	0	37.2	8.9	B/215	0	0	0	500	0	0	0	#NULL!	#NULL!	#NULL!	#NULL!	#NULL!
B-45	B/250	187		Jamina E.	8	96	2	2	Cement	Lusalite	Wood	0	1	2	1	2	0	36.6	11.1	B/250	0	0	0	500	0	0	0	#NULL!	#NULL!	#NULL!	#NULL!	#NULL!
B-48	B/262	1416	F5284	Lucas F.	8	96	2	1	Reed	Zinc	Wood	6	1	2	2	2	0	36.6	11.6	B/262	0	0	0	500	0	0	0	#NULL!	#NULL!	#NULL!	#NULL!	#NULL!
B-7	B/041	219		Vanilo H.	9	108	2	1	Reed	Palm	Wood	14	2	0	0	2	0	38.3	10.6	B/041	10	0	0	512	2	156.25	1	2.19382	#NULL!	#NULL!	#NULL!	#NULL!
A-15	A/100	539		Edna A.	9	108	2	2	Reed	Zinc	Wood	12	1	2	2	2	0	35.9	#NULL!	A/100	0	0	0	500	0	0	0	#NULL!	#NULL!	#NULL!	#NULL!	#NULL!
A-25	A/131	3257		Inocencio J.	9	108	2	1	Zinco	Zinc	Wood	3	1	2	1	2	0	37	#NULL!	A/131	0	0	0	500	0	0	0	#NULL!	#NULL!	#NULL!	#NULL!	#NULL!
A-27	A/162	630	F0849	Dercia J.	9	108	2	2	Reed	Zinc	Reed	2	2	0	0	2	0	37	11.9	A/162	0	0	0	500	0	0	0	#NULL!	#NULL!	#NULL!	#NULL!	#NULL!
B-18	B/113	1010	F5132	Cristina	9	108	2	2	Cement	Zinc	Wood	0	2	0	0	2	0	36.4	11.9	B/113	0	0	0	500	0	0	0	#NULL!	#NULL!	#NULL!	#NULL!	#NULL!
B-16	B/127	1233	F5140	Eugenio L.	9	108	2	1	Cement	Zinc	Wood	0	1	2	1	2	0	37.2	10.8	B/127	0	0	0	500	0	0	0	#NULL!	#NULL!	#NULL!	#NULL!	#NULL!
B-28	B/167	857	F1355	Nlepodio J.	9	108	2	1	Reed	Palm	Reed	100	2	0	0	2	0	39.2	9.8	B/167	0	0	0	500	0	0	0	#NULL!	#NULL!	#NULL!	#NULL!	#NULL!
B-37	B/207	1323	F5161	Joao L.	9	108	2	1	Reed	Palm	Reed	24	2	0	0	2	0	37	10.5	B/207	0	0	0	500	0	0	0	#NULL!	#NULL!	#NULL!	#NULL!	#NULL!
A-10	A/050	3135	F1196	Juvencia V.	10	120	2	2	Palm	Palm	Palm	6	2	0	0	2	0	36.3	#NULL!	A/050	1	0	0	509	0	15.7171	1	1.19637	27	1	1	1
A-17	A/095	1308		Bendito R.	10	120	2	1	Reed	Palm	Cloth	6	2	0	0	2	0	37	#NULL!	A/095	3	0	0	508	0	47.2441	1	1.67435	#NULL!	#NULL!	#NULL!	#NULL!
A-1	A/001	24		Farida R.	10	120	2	2	Laka-Laka	Palm	Laka-Laka	0	2	0	0	2	0	37.1	#NULL!	A/001	4	0	0	502	0	63.745	1	1.80445	21	1	3	3
B-14	B/092	497		Gilda P.	10	120	2	2	Cement	Zinc	Wood	0	1	2	2	2	0	36.7	10.2	B/092	7	0	0	544	0	102.941	1	2.01259	#NULL!	#NULL!	#NULL!	#NULL!
B-44	B/245	1142		Carolina F.	10	120	2	2	Reed	Zinc	Wood	7	1	1	1	2	0	35.8	10.8	B/245	8	0	0	500	0	128	1	2.10721	89	1	1	1
B-31	B/181	3038	F1423	Joana A.	10	120	2	2	Reed	Palm	Reed	43	2	0	0	2	0	36.4	11.5	B/181	10	0	0	504	0	158.73	1	2.20066	91	0	1	1
A-37	A/192	672	F0947	Ezequiel D.	10	120	2	1	Reed	Palm	Wood	17	2	0	0	1	4	36.8	13.2	A/192	15	0	0	517	0	232.108	1	2.36569	80	3	3	3
B-1	B/005	3214		Elsa M.	10	120	2	2	Reed	Grass	Palm	13	2	0	0	2	0	36.2	#NULL!	B/005	19	0	0	502	0	302.789	1	2.48114	42	3	4	4
B-46	B/254	1470	F5363	Arlinda R.	10	120	2	1	Reed	Zinc	Wood	3	1	1	1	2	0	37.1	11.4	B/254	19	0	0	536	0	283.582	1	2.45268	78	2	3	3
A-2	A/010	342		Graca A.	10	120	2	2	Palm	Palm	Palm	8	2	0	0	2	0	36.5	#NULL!	A/010	21	0	0	512	0	328.125	1	2.51604	#NULL!	#NULL!	#NULL!	#NULL!
A-38	A/197	3220	F5740	Sana S.	10	120	2	2	Reed	Palm	Laka-Laka	13	2	0	0	2	0	34.6	11.2	A/197	25	0	2	516	0	387.597	1	2.58838	#NULL!	#NULL!	#NULL!	#NULL!
A-52	A/250	61	F1742	Mariamo J.	10	120	2	2	Reed	Zinc	Wood	22	1	2	1	2	0	37	11.1	A/250	31	0	0	501	0	495.01	1	2.69461	63	3	3	3
A-24	A/123	509		Adelia A.	10	120	2	2	Reed	Zinc	Wood	16	2	0	0	2	0	36.3	#NULL!	A/123	75	0	0	514	0	1167.32	1	3.06719	38	3	4	4
A-16	A/081	3253		Carlos J.	10	120	2	1	Palm	Palm	Reed	8	2	0	0	2	0	36.4	#NULL!	A/081	0	0	0	500	0	0	0	#NULL!	#NULL!	#NULL!	#NULL!	#NULL!
A-27	A/163	629	F0847	Valder J.	10	120	2	1	Reed	Zinc	Wood	2	2	0	0	2	0	36.6	10.2	A/163	0	0	0	500	0	0	0	#NULL!	#NULL!	#NULL!	#NULL!	#NULL!
A-49	A/240	275		Zeca O.	10	120	2	1	Reed	Palm	Laka-Laka	16	1	1	1	2	0	36.4	11.6	A/240	0	0	0	500	0	0	0	#NULL!	#NULL!	#NULL!	#NULL!	#NULL!
B-2	B/009	10	P0334	Claudio F.	10	120	2	1	Reed	Grass	Wood	5	1	2	2	2	0	36.3	#NULL!	B/009	0	0	0	500	0	0	0	#NULL!	#NULL!	#NULL!	#NULL!	#NULL!
B-4	B/020	183	P0405	Olga L.	10	120	2	2	Cement	Zinc	Wood	0	1	2	2	2	0	36.6	#NULL!	B/020	0	0	0	500	0	0	0	#NULL!	#NULL!	#NULL!	#NULL!	#NULL!
B-4	B/029	183		Rodrigues L.	10	120	2	1	Cement	Zinc	Wood	0	1	2	2	2	0	36.7	#NULL!	B/029	0	0	0	500	0	0	0	#NULL!	#NULL!	#NULL!	#NULL!	#NULL!
B-15	B/099	1120	F5219	Regina A.	10	120	2	2	Reed	Zinc	Wood	100	1	2	2	2	2	36.7	11.7	B/099	0	0	0	500	0	0	0	#NULL!	#NULL!	#NULL!	#NULL!	#NULL!
B-19	B/117	1401	F5254	Sergio E.	10	120	2	1	Reed	Palm	Wood	8	1	1	1	2	0	36.9	8.9	B/117	0	0	0	500	0	0	0	#NULL!	#NULL!	#NULL!	#NULL!	#NULL!
B-42	B/233	13		Inacio S.	10	120	2	1	Reed	Palm	Grass	19	2	0	0	2	0	36.8	10.6	B/233	0	0	0	500	0	0	0	#NULL!	#NULL!	#NULL!	#NULL!	#NULL!

## Sheet: Sheet1
Age in months	years	positive	total	prevalence	TECTO	PORTA	ABERTURA	REDE	DP3
6		0	2	0
7		1	2	0.5
8		1	1	1
10		1	3	0.333333
11		1	2	0.5
12		14	23	0.608696
12	1	18	33	0.545455
24	2	21	26	0.807692
36	3	15	23	0.652174
48	4	22	27	0.814815
60	5	18	24	0.75
72	6	13	23	0.565217
84	7	20	28	0.714286
96	8	8	21	0.380952
108	9	1	8	0.125
120	10	13	22	0.590909
