# Supplementary material for: Some like it hot: a differential response to changing temperatures by the malaria vectors Anopheles funestus and An. gambiae s.l
Source: PeerJ. 2017 Mar 28;5:e3099. doi: 10.7717/peerj.3099 (PMC5372839; doi:10.7717/peerj.3099)
Supplement: File S3 — Census data from 2005 Furvela—house numbers are those used in the map database. [file peerj-05-3099-s003.xlsx]

## Sheet: Pessoas
# Casa	Nome	Data Nasc	Sexo	Rede	PIN	Cartao recolhido?	Onde foi?	Observacöes.
3000	Tomas Joaquim	1956	m	s	f1250	s
3000	Gertudes Miguel	1982	f	s	f0989	s
3001	Armando Venancio	1988	m	s	f1216	s
3002	Migel Ofice	1939	m	s	f0988
3002	Josefa Manuel	1957	f	s	f0005
3003	Sergio Miguel	1975	m	s	f0993	s
3003	Dulce Joao	1984	f	s	f5024	n
3004	Migel Ofice	1990	m	s	f0995
3005	Alfredo Jose	1985	m		f0994	s
3006	Clemetino Miguel	1982	m	s	f0996	s
3006	Ivone Ernesto	1986	f	s	f5026	n
3006	Gercia Clemetino	2003	f	s	f5027	n
3007	Antonio Sechene	1960	m	s	f0983	s
3007	Madina Ibraimo	1966	f	s		p
3007	Josefa Antonio	2003	f	s	f4793	s
3008	Maria Lazaro	1933	f	n	f0979	s
3009	Amerco sebastiao	1977	m	n	f5030	n
3009	Adelaida sebastiao	1978	f	n	f3044	s
3009	Cristina Amerco	1989	f	n	f3088	s
3009	Sebastiao Amerco	2002	m	n	f3189	s
3009	Erasmo Amerco	1996	m	n	f3086	n
3009	Olivia Sebastiao	1994	f	n	f5031	n
3010	Zefanias Selingue	1993	m	n		p
3011	Joaquina Alexandre	1961	f	n	f5027	n
3011	Orcidio Carlos	1994	m	n	f5028	n
3011	Adozinda Joaquim	2002	f	n	f5029	n
3012	Edita Carlos	1990	f	n		p
3013	Helena Alberto	2003	f	n		p
3013	Celia Jacinto	1984	f	n		p
3013	Alberto Joao	1983	m	n		p
3014	Calisto Joao	1985	m	s	f1148	s
3016	Edilson Joao	1989	m	s	f1445	s
3018	Vitoria Rungo	1945	f	n		p
3019	Artur Pascual	1990	m	n	p038	s
3019	Ernesto simiao	1987	m	n	f5034	n
3019	Simiao Pascual	1986	m	n	f5036	n
3019	Tomas Pascual	1995	m	n		p
3020	Marta Gove	1940	f	s	f0318	s
3021	Pedro Manjengue	1987	m	s		p
3022	Jose Artur	1988	m	n	f1107	s
3022	Laurinda Artur	1991	f	n	f1108	s
3022	Alice Artur	1986	f	n	f1382	s
3022	Alfredo Artur	1996	m	n	f1109	s
3022	Pedro Afonso	1995	m	n	f5033	n
3023	Alberto Cuamba	1931	m	n	f1375	s
3024	Isabel Cuamba	1931	f	n	f1376	s
3025	Lúcia Naete	1954	f	n		p
3025	Miguel Conceicäo	1975	m	n	f5035	n
3025	Marília Miguel	1998	f	n		p
3026	Beatríz Rungo	1961	f	n	f864	s
3027	Joäo Jacinto	1991	m	n	f5034	n
3028	Sebastiäo Acácio	1944	m	n	f1113	s
3028	Marta Alfredo	1966	f	n		p
3028	Ivete Sebastiäo	2001	f	n	f1115	s
3028	Delmícia Sebastiäo	2000	f	n	f0092	s
3029	Isáura Alfredo	1987	f	n	f1116	s
3030	Vitoria Manuel	1958	f	n	f1254	s
3030	Floréncio Rafael	2003	f	n	f1256	s
3031	Domingos Tinga	1948	m	n	f1110	s
3032	Lídia Rafael	1963	f	n	f5035	n
3033	Verónica Manuel	1956	f	n	f1045	s
3033	Júbel António	1996	m	n	f1049	s
3033	Irene António	1992	f	n	f1047	s
3034	Abelina Sevene	1950	f	n	f1044	s
3034	Nilsa Verónica Manuel	1989	f	n	f1046	s
3035	Armindo António	1985	m	n	f1049	s
3036	Catarina Simöes	1964	f	n	f5036	n
3036	Adozinda Pedro	1984	f	n	f5037	n
3036	Eugénio Pedro	1992	m	n	f5038	n
3036	Judite Pedro	1981	f	n	f5039	n
3036	Diolinda Pedro	1988	f	n	f5040	n
3036	Cristina Alcídio	2001	f	n	f5041	n
3036	Alcídio Júnior	2003	m	n	f5042	n
3037	Rosa Joäo	1926	f	n	f0937	s
3038	Augusto Sevene	1931	m	n		p
3038	Marta Féliz	1953	f	n	f1419	s
3038	Joana Augusto	1995	f	n	f1423	s
3038	Eugénio Augusto	1992	m	n	f1421	s
3038	Nálva Augusto	1999	f	n	f114	s
3039	Feliz António	1986	m	n	f5046
3040	Armindo Jsé	1987	m	n	f1091	s
3041	Pedro Jacinto	1986	m	n		p
3041	Olga Alberto	1986	f	n		p
3042	José Alberto	1968	m	s		p
3042	Clara Acácio	1982	f	s		p
3042	Dércio José	2003	m	s	f5053	n
3043	José Fernando	1944	m	n	f5054
3043	Luísa Wane	1970	f	n	f5055
3043	Rosa Daniel	1996	f	n	f5056
3043	Maria Jsé	2002	f	n	f3505	s
3044	Joäo Albérto	1991	m	n	f5058	n
3045	Ramos Benjamím	1992	m	n	f1183	s
3045	Graca Joaquím	1998	f	n	f5064	n
3046	Victória Fortinato	1961	f	n	f5059	n
3046	Amélia Bartolomeu	1985	f	n	f5060	n
3046	Fortunato Bartolomeu	1992	m	n	f5061	n
3046	Olência Armando	2000	f	n	f5061	n
3047	Samuel Luís	1977	m	s	f5065
3047	Bevinda Joäo	1982	f	s	f5066
3047	Carlota Samuel	2000	f	s	f5067	s
3047	Luís Samuel	2003	m	s	f5068
3048	Ricardo Armando	1993	m	n	f5064	n
3049	Alberto Covele		m	n	f5051	n
3049	Maria José	1962	f	n	f3017	s
3050	Florinda Alberto		f
3050	Samito Forinda	2003	m	n	f5049
3050	Èlton Víctor	1994	m	n	f5050
3051	Armindo Xai-Xai	1958	m	n	f1267	s
3051	Mery de Alméida	1949	f	n	f1268	s
3052	Raquel Joaquím	1986	f	n		p
3052	Marcelino Alfeu	2002	m	n	f4102	s
3053	Ricardo Lourenco	1970	m	n	f1253	s
3053	Sérgio Ricardo	1995	m	n	f1255
3054	Albertina Ezequiel	1949	f	n	f0943	s
3056	Frederico Ezequiel	1991	m	n		p
3058	Bento Albertina Ezequiel	1988	m	n		p
3059	Mágda Alfredo	1947	f	n	f5054	n
3060	Ernesto Alméida	1938	m	s	f1259	s
3060	Rosa da Sílva	1950	f	s	f5055	s
3060	Miguel Simeäo*	1996	m	n	f5056	n
3060	Ernesto simeäo	1995	m	n	f5057	n
3061	António Francísco	1983	m	n	f5058	n
3061	Adiláide Augusto	1983	f	n	f5059	n
3062	Verónica Francísco	1982	f	n	f5052
3063	Lurdes Fernando	1981	f	s	f5067	n
3063	Sérgio António	1980	m	s	f5068	n
3064	Gílda Pedro	1983	f	s	f5065
3064	Nazimira Sérgio	2003	f	s	f5066
3065	Salvador Rafael	1976	m	n	f5069
3066	Gíldo Salvador	1988	m	n	f0720	s
3066	Gustavo Salvador	1987	m	n		p
3067	Orlando Pascoal	1978	m	n		p
3067	Teresa Aníbal	1979	f	n	f039	s
3068	Sónia Armando	1984	f	n		p
3068	Arlindo Salvador	1978	m	n		p
3068	Teresa Arlindo	2003	f	n	p4897
3069	Admira Armando	1994	f	n	f0668	s
3070	Emídio Zacarias	1971	m	n	f0670	s
3070	Cristina Fernando	1969	f	n	f0671	s
3071	Maria Bambo	1953	f	n	f0640	s
3072	Samuel Joäo	1972	m	n	f5075	n
3072	Glória Miguel	1979	f	n	f5076	n
3072	Tomás Samuel	1990	m	n		p
3073	Joana Joäo	1956	f	s		p
3074	Lino Sérgio	1988	m	n	f0771	s
3075	Pedro Agostinho	1998	m	n	f0783	s
3075	Edito Agostinho	1993	m	n	f0784	s
3076	Arnaldo Mário	1981	m	n	f0803	s
3077	Raquel José	1934	f	s	f5084
3078	Joaquina Foquisso	1941	f	n	f5085	n
3079	Joaquím Nguila	1957	m	s	f0787	s
3079	Ilda Niquisse	1967	f	s	f0788	s
3080	Florência Joaquím	1988	f	n	f0790	s
3080	Ilda Januário	1990	f	n	f5086	n
3081	Joaquím Arlindo	1987	m	n	f5087	n
3082	Luís Agostinho	1977	m	n		p
3082	Maria Pascoal	1978	f	n	f0782	s
3082	Eunísia Luís	2002	f	n	f3180	s
3083	Alvionar Joäo	1988	m	n		p
3083	Amélia José	1980	f	n		p
3084	Baptista Pedro	1985	m	n	f4781	s
3085	Joaquím Pedro	1982	m	n	f4818	s
3085	Florência Alfredo		f	n	f5093
3086	Pedro Lino	1997	m	n	f5094
3086	Romeu Pedro	1997	m	n	f5095
3087	Pedro Nguila	1960	m	n	f5096	n
3087	Luisa Joaquím		f	n	f5097	n
3087	Jilberto Joaquim	2001	m	n	f226	n
3088	Catarina Fernando	1958	f	s	f5099	n
3088	Sevana Pedro	1995	f	n	f5500	n
3088	Ortência Pedro	1991	f	n	f5501	n
3089	Luís Pedro	1986	m	n	f5098	n
3090	Gildo Alberto	1987	m	n	f0730	s
3090	Luís Alberto	1989	m	n	f0725	s
3090	Dércio Albino	1994	m	n	f0726	s
3091	Joaquina Macanguice	1930	f	n	f5506	n
3092	Sérgio Manuel	1990	m	n	f5506
3093	Luisa Sebastiäo	1959	f	n	f5507	n
3093	Amélia Ernesto	1996	f	n	f5508	n
3094	Carlos Joaquim	1980	m	n	f0798	s
3095	Pedro Afonso	1987	m	n	f0795	s
3095	Elídio Afonso	1998	m	n	f0796	s
3096	Adriano Arnaldo	1967	m	n	f5510	n
3097	José Francísco	1982	m	n	f5512
3098	Ermelinda Rafael	1966	f	n	f5513	n
3098	Marta Polecárdo	1993	f	n	f5514	n
3099	Élden Polecárdo	1990	m	n	f5515
3099	Nelson Polecárdo	1997	m	n	f5516
3100	Ana Fernando	1953	f	n	f5518	n
3100	Antonieta Pedro	1992	f	n	f5519	n
3101	Sérgio Pedro	1988	m	n	f5520	n
3102	Ventura Valentím	1935	m	n	f5534	s
3102	Júlia Manuel	1944	f	n	f5535	n
3102	Alfa Ernesto	1998	f	n	f5536	n
3102	Júlia Bernardo	1988	f	n	f5537	n
3102	Júlia Ernesto	1998	f	n	f5538	n
3103	Alberto José	1952	m	n	f5539	n
3103	Isabel Watsi	1959	f	n	f5540	n
3104	Alberto Valentím	1945	m	n	f5541	n
3104	Albertina Alfeu	1953	f	n	f5542	n
3105	Carlos Alberto	1986	m	n	f5543	n
3105	Alexandre Alberto	1989	m	n	f5544	n
3106	Carlos Tomás	1929	m	n	f5545	n
3106	Amélia Fernando	1944	f	n	f5546	n
3106	Patrícia Américo	1994	f	n	f5547	n
3107	Ana Carlos	1975	f	n	f5548	n
3108	Maria Lourenco	1979	f	n	f5538	n
3109	Luisa Filipe	1932	f	n	f5533	n
3110	Alberto Mapanzeni	1949	m	n	f1378	s
3110	Floriana Alfiado	1960	f	n	f0008	s
3110	Rosa Álver	1963	f	n		p
3110	Isabel Fernando	2002	f	n	f3167	s
3111	Pedro Francísco	1940	m	n	f5531	n
3111	Teresa Juliase	1960	f	n	f5532	n
3113	Samuel Tomás	1972	m	n	f5541	n
3114	Bento Ventura	1968	m	n	f5550	n
3114	Josefa Armando	1972	f	n	f5551	n
3114	Inocência Bento	1997	f	n	f5552	n
3114	Rassélna Bento	2000	f	n	f5553	n
3115	Hortência Joäo	1991	f	n	f5554	n
3116	Jsefa Nguila	1963	f	n	f5555	n
3117	Victória Arlindo	1997	f	n	f5556	n
3118	Emília Nguiliche	1971	f	n	f0508	s
3118	Flomena Joäo	1997	f	n	f0509	s
3118	Marcistela Eugénio	2003	f	n	f5558	n
3119	Chico Ináncio	1984	m	n	f5559	n
3119	Fátima Alfredo	1983	f	n	f5560	n
3119	Arsénio Chico	5m	m	n	f6067	s
3120	Zulmira Badji	1954	f	n	f5563	s
3120	Zulmira Adriano	1998	f	n		p
3120	Armando Adriano	1997	m	n		p
3121	Nicolau Fernando	1949	m	n	f5564	n
3121	Joana Manuel	1950	f	n	f5565	n
3121	Aida Nicolau	1987	f	n	f5566	n
3121	Nicolau Júnior	1990	f	n	f5567	n
3121	Ana Nicolau	1992	f	n	f5568	n
3121	Sebastiäo Nicolau	1989	m	n	f5569	n
3122	Roque Manuel	1961	m	n	f5566rep	n
3123	Bernardo Lourenco	1989	m	n	f1319	s
3124	Eugénio Artur		m	n		p
3124	Lucinda Avelino	1976	f	n		p
3124	Lucréncia Eugénio	1998	f	n		p
3124	Elsa Eugénio	2000	f	n		p
3124	Lùcia Eugénio	2002	f	n	f5567rep
3125	Emídio Bambo	1986	m	n	f1156	s
3126	Rogério Afonso	1978	m	n		p
3126	Helena Jorge	1979	f	n		p
3126	Olga Rogério	2002	f	n	f5571	s
3126	Corage Rogério	1996	m	n		p
3126	Orlando Rogério	1998	m	n		p
3126	Ilódia Jorge	1996	f	n		p
3127	Afonso Covele	1986	m	n	f1286	s
3129	Arlindo Francísco	1976	m	n		p
3130	Miguel Mateus	1976	m	s	f1307	s
3130	Lúcia Simeäo	1978	f	s	f5576	n
3130	Hélde Miguel	2003	m	s	f5577	n
3131	Venâncio Ricardo	1987	m	n	f1166	s
3132	Valdimiro Ricardo	1988	m	n	f1167	s
3133	Armando Ricardo	1986	m	n	f1165	s
3133	Francísco Ricardo	1985	m	n	f1164	s
3134	Angélica Ricardo	1991	f	n	f1161	s
3134	Maria Égas	1994	f	n	f1163	s
3135	Luísa Virgulino	1990	f	n	f1195	s
3135	Juvêncio Virgulino	1995	f	n	f1196	s
3136	Maria Virgulino	1987	m	n	f1197	s
3136	Salvador Virgulino	1993	m	n	f1198	s
3137	Luísa Zacarias	1934	f	n	f5578	n
3137	Hélder Fernando	1991	m	n	f3531	s
3138	António Adérito	1983	m	n		p
3139	Luísa Alberto	1980	m	n		p
3139	Victória Joäo	1985	f	n	f1335	s
3139	Edson Luis	2003	m	n	f5580	n
3140	Agostinho Alberto	1985	m	n		p
3141	Nelson Arnaldo	1985	m	n	f1178	s
3142	Gíldo Arnaldo	1987	m	s	f1180	s
3142	Gíldo José	1995	m	s	f1179	s
3144	Alda Joäo	1948	f	n	f5529	n
3144	Maria António	1997	m	n		p
3144	Felizarda António	1989	f	n	f5530	n
806	Otávia Simöes	1992	f	n		p
806	Anita Xavier	1985	f	n		p
806	Amélia Simöes	1989	f	n		p
806	Mariana Arlindo	2000	f	n		p
808	Afonso José	1961	m	n	f1226	s
808	Lucinda Francísco	1970	f	n	f1227	s
808	Helena Afonso	2001	f	n	f1230	s
808	Assucena Afonso	1994	f	n	f1228	s
808	Menálda Afonso	1998	f	n	f1229	s
809	Afonso José	1963	m	s		p
809	Graca Joaquím	1976	f	s	f1231	s
809	Pascoal Afonso	2001	m	s	f1235	s
813	Jacinto Joaquim	1975	m	n	f1241	s
813	Beatríz Neves	1976	f	n	f1242	s
813	Ginoca Jacinto	2001	m	n	f1245	s
813	Renalto Jacinto	2002	f	n	f3396	s
813	Sérgio Jacinto	1995	m	n	f1243	s
813	Telma Jacinto	1999	f	n	f1244	s
814	José Rafael	1957	m	n		p
814	Òlga Joäo	1978	f	n	f1247	s
814	Manuel José	2000	m	n	f0170	s
814	Fernando José	1997	m	n	f3132	s
814	Judite José	1986	f	n		p
815	Sérgio Tomás	1988	m	n	f0049	s
815	Elsa Tomás	1987	f	n	f1252	s
815	Josefa Miguel	2001	f	n		p
819	Ernesto Alméida	1938	m	s	f1259	s
819	Berta Samuel	1950	f	s	f1250	s
820	Júlia Ernesto	1989	f	n	f1264
820	Sérgio Noémia	1998	m	n	f1261
820	Herqueta Noémia	1989	f	n	f1265
820	Elsa Noémia	2001	f	n	f5060
823	José Joaquim	1970	m	n	f1270	s
823	Ilda Zabulone	1968	f	n	f1271	s
823	Argentina José	1988	f	n	f1272	s
823	Ilda José	2003	f	n	f3759	s
823	Ortência José	2003	f	n	f3747	s
824	Joäo Fabiäo	1970	m	n	f1273
824	Glória Ernesto	1972	f	n	f1274
824	Ercílio Joäo	1998	m	n	f1275
824	Paulo Gito	1996	m	n		p
824	António Joäo	2003	m	n		p
826	Alfeu Fabiäo	1984	m	n	f1279	s
826	Ivo Joaquim	1989	m	n	f1276	s
826	Nelson Ernesto	1990	m	n	f1277	s
827	Afonso Covele	1947	m	n	f1286	s
827	Olga José	1982	f	n	f5569	s
827	Darcília Afonso	2003	f	n	f5570	s
827	Sara Afonso	1990	f	n		p
827	Paulina Afonso	1993	f	n	f3813	s
827	Elisa Sara	2002	f	n		p
829	Francísco Vilanculo	1941	m	n		p
829	Elisa Lace	1950	f	n		p
830	Rita Francísco	1980	f	n		p
831	Francísco Vilanculo	1941	m	n		p
831	Mariamo Fernando	1951	f	n	f1290	s
837	Mateus Arnaldo	1943	m	s	f1304	s
837	Albertina Zacarias	1956	f	s	f1305	s
837	Revelina Mateus	1979	m	s	f1306	s
837	Sérgio Mateus	1976	m	s	f1308	s
837	Isabel Mateus	1982	f	s	f1309	s
837	Marta Mateus	1975	f	s	f5574	p
837	Elcídio Juliäo	2002	m	s	f5575	p
838	Joäo Chamussu	1927	m	s	f1310	s
838	Joaquim Fernando	1938	m	s	f1311	s
838	Joaquim José	1989	f	n	f1312	s
838	Carolina Fernando		f	n
839	Guilhermina Rungo	1951	f	n	f1313	s
841	Lourenco Bambo	1971	m	n	f1317	s
841	Ofélia Notisso	1966	f	n	f1318	s
842	Lolita Lourenco	1993	f	n	f1320	s
847	Alberto Nafital	1950	m	n	f1329	s
847	Victória Salatiel	1960	f	n	f1330	s
847	Euzébio Alberto	1992	m	n	f1332	s
847	Elídio Albero	1995	m	n	f1333	s
847	Júlia Alberto	1987	f	n		p
847	Armando Alberto	1992	m	n	f5579	n
851	Ana Moizés	1930	f	n		p
851	Ana Jáime	1986	f	n	f1340
852	Pascoal Arnaldo	1937	m	n	f5562	n
852	Isabel Eugénio	1958	f	n	f1343	s
855	Felizarda Joäo	1985	f	n	f5561	n
855	Safira Mário	1987	f	n		p
855	Cândida Simäo	2001	f	n	f6006	s
856	António Naene	1943	m	n	f1347	s
856	Glória Manuel	1966	f	n	f1348	s
857	Virgínia Rafael	1957	f	n	f1351	s
857	Nelpódio Joäo	1996	m	n	f1355	s
857	Márcia Joäo	1981	f	n	f1353	s
857	Dércia Joäo	1991	f	n	f1354	s
857	Isabel Joäo	1986	f	n	f1352	s
857	Calísta Sol	1995	f	n		p
858	Artiel Zacarias	1944	m	n	f1357	s
858	Maria Filipe	1954	f	n	f1358	s
859	Marcelo Ernesto	1975	m	n	f1359	s
859	Atélia Sanduane	1980	f	n	f1360	s
859	Elídio Marcelo	2000	m	n	f1361	s
859	Lucréncia Marcelo	2003	f	n	f4924	s
860	Armando Ernesto	1994	m	n	f1362	s
860	Lionor Marcelo	1997	f	n	f1363	s
860	Joalina Diníz	1991	f	n	f5557	n
861	Orlando Lourenco	1982	m	n	f1364	s
861	Gracinda Joäo	1984	f	n	f1365	s
861	Calucha Orlando	2001	f	n	f1366	s
861	Júlio Orlando	2003	m	n		p
861	Severiano Orlando	2003	m	n		p
862	Marlina Fastela	1956	f	n	f1367	s
869	Olga Alberto	1986	f	n	f1380	s
869	Flórida Sabino	1999	f	n	f1383	s
869	Luisa Alberto	1988	f	n	f1381	s
869	Angélica Pedro	2003	f	n		p
875	Bernardo Watci	1937	m	s		p
876	Luísa António	1973	f	n	f2989	s
876	Mário Sérgio	1998	m	n	f2988	s
876	Augusto Alberto	1981	m	s	f0630	s
877	Joaquim Ségio	1993	m	n	f1724
878	José P. Naete	1959	m	s	f1801
878	Esperanca L. Pinto	1958	f	s	f1802
878	Delírcia António	1994	f	n	f1803
878	Jópsen Esperánca	2000	m	n	?	p
878	Delmia J. Pascoal	1991	f	n	f1804
879	Maria Bata	1975	f	s	f1805
879	Delcina Belsa Pascoal	1999	f	s	f1806
880	Joselda J. Pascoal	1980	f	n	f1807
880	Ermita J. Pascoal	1982	f	n	f1808
880	Inédio J. Pascoal	1984	f	n	f1809
880	Esperanca J. Pascoal	1986	f	n	f1810
880	Kléine Helda Pascoal	1999	m	n	f1811
880	Agnélio Helda Pascoal	2002	m	n	f1812
881	Ermenegíldo J.Pascoal	1979	m	n	f1813
881	Emerson J.Pascoal	1980	m	n	f1814
881	Izep J. Pascoal	1984	m	n	f1815
882	Albino Luís	1969	m	n	f1817
882	Cepeste Maela	1976	f	n	f1818
882	Joana Albino	1998	f	n		p
882	Cheila Albino	2001	f	n		p
882	Gil Mário	1992	m	n	f4596	s
882	Ana Luís	1967	f	n	f4542	s
883	Victória Langastela	1940	f	n	f1025	s
884	Alfredo L.Mazive	1958	m	n	f1029	p?
884	Arminda Rafael	1958	f	n	f1030	s
884	Pedro Alfredo	1996	f	n	f1031	s
885	Isabel Zacarias	1950	f	n	f1819
886	Joana Sechene	1940	f	n	f1034	s
886	Crescéncio Miguel	1997	m	n	f1036	s
887	Sandra Miguel	1978	f	n		p
887	Gervácio Miguel	1999	m	n		p
888	Armija Meleco	1940	f	n	P023	s
889	David Stefane	1967	m	s	f1820
889	Sálda Samuel	1983	f	s	f1821
889	Diques Feleciano	1997	m	n	f1822
889	Fátima David	2000	f	s	f1823
889	Pedro David	2003	m	s	f4576	s
890	Ivo Baptista	1972	m	s	f1824
890	Angelina Joaquim	1983	f	s	1825
890	Ivo S. Baptista	2003	m	s	f1826
891	Catarina Baptista	1940	f	n		p
891	Tenho maria	1996	m	n		p
891	Rabeca Vasco	1985	f	n		p
892	Ana Zefanias	1976	f	n	f1827
892	Nilsa Rodrigos	2002	f	n	f3875	s
892	Farida Abibo	1994	f	n	f1828
892	Daiane Waene	1941	f	n	f1719	s
893	André Horácio	1978	m	s	f0459	s
893	Felismina Leonardo	1982	f	s	f0460	s
893	Belísia André	2001	f	n	f0461	s
893	Rosílda André	2003	f	s	f4599	s
894	Albertina Rungo	1955	f	n	f0167	s
894	Marta Manuel	1998	f	n	f0166	s
894	Júlia Vásco	1987	f	n	f1963	n
895	Matilde Zacarias	1958	f	n	f0391	s
896	Victorino F. Naene	1991	m	n	f0392	s
897	Joana J. Serinha	1972	f	n	f1964	s
897	Gíldo Maurício	2002	m	n	f0042	s
897	Dimocléncio Maurício	2000	m	n	f2171	s
897	Domércia Pedro	2002	f	n	f1965	s
898	Filipe António	1955	m	n		p
899	Luísa Sebastiäo	1966	f	s	f1967	n
900	Ana Macassa	1967	f	n	f0839	s
903	Pascoal Augusto	1949	m	n	f0396	s
904	Sebastiäo Hilário	1963	m	n	f1979	n
904	Isabel Namburete	1978	f	n	f1980	n
904	Filódia Sebastiäo	2003	f	n	f19081	n
905	Luís Namburete	1988	m	n	f1982	n
906	Aníbal José	1972	m	n		p
906	Isáura Fabiäo	1983	f	n	f1977	n
907	Esperanca Bernardo	1992	f	n	f1978	n
908	Angélica Ernesto	1977	f	n	f1985	s
908	Luís Angelina	1991	m	n	f23188	s
908	Danilo Lucas	1992	m	n	f1984	s
908	Gracinda Lucas	2001	f	n	f1983	s
909	Sara Armando	1982	f	s	f0523	s
909	Zacarias Pedro	2001	m	s		p
909	Glória Pedro	1997	f	s	f0520	s
910	Elisa Júlio	1945	f	s	f0462	s
910	Elídio Roberto	1991	m	n	f1987	n
911	Aida Cuamba	1954	f	s	f4655	s
912	Constâcio Pedro	1984	m	n	f0521	s
912	Eduardo Pedro	1990	m	n	f0525	s
912	Pedro Eduardo	1998	m	n	f0522	s
913	Marta Correia	1940	f	n	f1990	n
914	Eugénio Alberto	1984	m	n	f1991	n
915	Manuel Texeira	1991	m	n	f1992	n
916	Joaquim Serinha	1931	m	n	f0388	s
917	Gílda António	1979	f	s		p
917	Júlia Armindo	2002	f	s	f1995	n
918	Suzana Pascoal	1982	f	s		p
918	Glória Joana	2001	f	s	f1994	n
918	Armindo Carlos	1974	m	s		p
919	Victória Massarula	1947	f	n	f2920	s
919	Edinho Lópes	1990	m	n	f2767	s
920	Delfina Alberto	1980	f	n	f1997	n
920	Samuel Raul	2000	m	n	f1998	n
920	Assucena Raul	2002	f	n	f1999	n
920	Rosinha Raul	1985	f	n	f221	s
921	Lulinho Armando	1991	m	n	P002	s
922	Armando Nombora	1955	m	n	f1929	n
922	Isabel Zacarias	1961	f	n	f001	s
923	Luís Francísco	1978	m	n	P0292	s
924	Sílva Oliveira	1988	m	s		p
926	Jonas Arnaldo	1968	m	s		p
926	Rosa Bernardo	1975	f	s	f0554	s
926	Madalena Jonas	1995	f	n	f0555	s
926	Arnaldo Jonas	2003	m	s	f1831	n
927	Arnaldo Zacarias	1988	m	n	f0549	s
928	Tomás Zacarias	1988	m	n		p
929	Raul Maurício	1971	m	n	f1832	n
929	Elsa Alberto	1985	f	n	f1833	n
930	Joaquim Bifó Tinga	1972	m	s	f0598	s
930	Lina Alberto	1980	f	s	f0665	s
931	Sandra Alexandre	1984	f	n	f1837	n
931	Joäo António	1974	m	n		p
932	Denito Bernardo		f	n		p
932	Sérgio Joäo	1996	m	n		p
932	Gérson Joäo	2003	m	n	f1839	n
932	Joäo António	1975	m	n		p
933	Raul Bifó Tinga	1972	m	n	f1838	n
934	Celeste Sílvio	1985	f	s	f1941	n
934	Bercílio Sebastiäo	2002	m	s	f1884	n
935	Maria Gabriel	1996	f	n	f0422	s
935	Minoca Gabriel	2001	f	s	f0424	s
935	Gabriel Raul	1964	m	s	f0419	s
935	Angélica Texeira	1970	f	s	f0420	s
936	Evelina Matuquela	1921	f	n	f0036	s
937	Mário Glório	1967	m	n		p
937	Marta B. Saute	1977	f	n		p
937	Gertrudes Mário	1998	m	n	f0443	s
937	Célio Mário	2001	m	n		p
937	Luísa Mário	2003	f	n	f1843	s
938	Oliveira Raul	1957	m	n	f1844
938	Helena Joäo	1965	f	n		p
939	Iolinda Helena Oliveira	1989	f	n	f1845	n
940	Amélia Francísco	1972	f	n	f0702	s
940	Juvéncia A. Francísco	1995	f	n	f0703	s
940	Édson A.Francísco	1999	m	n	f0704	s
940	Oliveira Raul	1957	m	n	f1844	n
941	Helena Rungo	1940	f	n	f1846	n
941	Florência Alfredo	1986	f	n		p
941	Alcinalda A.Carlos	1993	f	n		p
941	Esperansa Vasco	1995	f	n		p
941	Nércia Filipe	2001	f	n		p
941	Lucréncia Tomás	2001	f	n	f5038	n
942	Fernando Arnaldo	1982	m	s		n
943	Eugénio António	1977	m	n	f4366	s
943	Chanita Tomás	1979	f	n	f1849	n
943	Joaquim Eugénio	2003	m	n	f1850	n
944	André Augusto	1970	m	n	f1851	n
944	Helena Joaquim	1976	f	n	f1852	n
944	Augusto André	1993	m	n	f1853	n
944	Gíldo André	1996	m	n	f1854	n
945	Mariamo Mutechane	1991	f	n	P246	s
945	Lídia Mutchane	1995	f	n	P249	s
945	Laurinda Ernesto	1977	f	n	f1856	n
945	Juvéncio Lodrigos	2000	m	n	f1857	n
946	Odete mutechane	1987	f	n	f259	s
947	Pedro Ernesto	1990	m	n	f1022	s
948	Virgínia Tinga	1958	f	n	f1026
948	Herinque António	1988	m	n	f1028
949	Madalena Alexandre	1968	f	n	P068	s
950	Sérgio Madalena	1988	m	n	P088	s
951	Artimísia José	1976	f	n	f1862
952	Calisto Rafael	1981	m	n	f1003	s
953	Etelevino Rafael	1983	m	n		p
954	Bernardo Analdo	1968	m	n	f0589	s
954	Rosa Azarias	1981	f	n	f0590	s
955	Marta Rafael	1972	f	n	f1865	n
955	Alexandre Rodrigues	2003	m	n	f4562
956	Catarina Rafael	1974	f	n	f1867	n
957	Faustina Lucas	1931	f	n	f4592	s
958	Olga Alberto	1981	f	n	f1862	n
958	Vasco Manuel	2000	m	n	f1863	s
958	Manuel Vasco	1980	m	n	f1866	n
959	Manuel Eugénio		m	s	f1876	n
959	Efigénia Ricardo	1977	f	s		p
960	Gíldo Samuel	1989	m	n	f245	s
961	Joana Rafael	1972	f	n		p
961	Amélia Rafael	1998	f	n	f174
961	Feliz Calistro	2001	m	n	f085
963	Esperánca Afonso	1995	f	n	f1233	s
963	Tercília Afonso	1989	f	n	f1232	s
964	Orlando André Wique	1975	m	n	f1877	n
964	Ináncio André Wique	1985	m	n	f1878	n
965	Alfiado Rafael	1990	m	n		p
966	Armando Manhice		m	n	f1869	n
966	Maria Joäo	1956	f	n	P198	s
966	Joäo Armando	1997	m	n	P197	s
966	Geremias Armando	1990	m	n	P313	s
966	Pedro Armando	1993	m	n	P315	s
966	Teresa Armando	1993	f	n	P319	s
966	Teresa Francísco	1980	f	n	f1868	s
966	Xavier Firmino	2001	m	n	f1879	n
967	Ricardo Horácio	1986	m	n		p
969	Jacinto Simone	1981	m	n	f1888
969	Nelson Azarias	1988	m	n		p
970	Emília Alberto	1958	f	n		p
970	Maria José	1993	f	n	P306	s
970	Arnaldo José	1989	m	n	P252	s
970	Alberto José	1994	m	n	P307	s
970	Nélio José	2000	m	n	P310	s
970	Joana José	1996	f	n		p
971	Emídio José	1987	m	n	f1893	n
972	António Rafael	1974	m	n	???	s
972	Sónia Gamalhir	1973	f	n		n
973	Isabel Manuel	1944	f	n	f1054	s
974	Olinda Sebastiäo	1974	f	n	f1055	s
974	Arsénio Severiano	2003	m	n	f1897	n
974	Dércia Armando	1998		n	f1056	s
975	Edinêncio Isabel	1991	m	n	f1058	s
975	Amándio António	1989	m	n	f1057	s
976	Manuel Sebastiäo	1979	m	n	f1059	s
977	Ermelinda Jacinto	1982	f	n	f1898	n
978	Júlia Anastâncio	1963	f	n	f1384	s
979	Irene Amossi	1934	f	n		p
980	Raquel Zefanias	1978	f	n	f1900	n
981	Samuel Benizárdo José	1988	m	n	f0650	s
981	Romeu Benizárdo José	1985	m	n	f0649	s
982	André Isaías	1934	m	n	f2057	s
982	Joana Curado	1946	f	n	f5014	n
983	Marta Rafael	1949	f	n	f0835	s
984	Ermelinda Rafael	1945	f	n	f0918	s
985	Eduardo Rafael	1987	m	n	f5005	n
986	Suzana Albino	1980	f	n	f5006	n
986	Sérgio José	1978	m	n	f5007	n
986	Eunicia Sérgio	2003	f	n	f5008	n
987	José Pedro	1969	m	n	f5009	n
987	Joaquina Tinga	1972	f	n	f5010	n
987	Hortência Pedro	1998	f	n	f5011	n
987	Nilsa Pedro	1997	f	n	f5012	n
987	Joana Pedro	1997	f	n	f5013	n
988	Henrique Pedro	1991	m	n	f5004	n
989	Célia Pedro	1990	f	n	f5016	n
990	Madalena Rungo	1966	f	n	f4533	s
990	Ermelinda Henrique	1999	f	n	f4693	s
990	Carlos Madalena	1996	m	n	f5000
990	Eugénio Joäo	1986	m	n	f5001
992	Laurinda José	1985	f	n	f5002	n
992	Maria Odete José	1938	f	n		p
992	Gílda Manuel	1991	f	n	f5003	n
992	António Manuel	1994	m	n		p
993	Joäo Alberto	1964	m	n		n
993	Isabel Rungo	1952	f	n		n
995	Isabel Ernesto	1975	f	n	f4484	s
996	Belinha Ernesto	1985	f	n	f0976	s
997	Américo Timóteo	1998	m	n	f1007	s
997	Patrício Timóteo	1990	m	n	f1110	s
1	Armando Tique	1940	m	n	f2923	s
1	Maria Júlio	1952	f	n	f336	s
2	Luísa Armando	1979	f	s	f0201	p
2	Ivete Armando	1989	f	s	P255	s
6	Olga Bata	1962	f	s	P231	s
6	Olga Eduardo	1995	f	n	P260	s
6	Edson da Olga	1992	m	n	P213	s
6	Rui Gonsálves	1997	m	n		p
6	Joaquina Olga	1987	f	n		p
8	Felisberto Ricardo	1974	m	s	f2055	s
8	Diolinda Alexandre	1982	f	s	f2964	s
8	Adérito Felisberto	2002	m	s	f3059	s
10	Ricardo Saute	1947	m	n	P346	s
10	Joana Januário	1951	f	n	P353	s
11	Telvina Samuel	1986	f	n	P006	s
12	Samuel Faduco	1943	m	s		p
12	Amélia Facela	1961	f	s	P004	s
12	Ináncio Samuel	1994	m	n	P008	s
12	Fernando Samuel	1992	m	n	P007	s
20	Zabiba Abdúla	1928	f	s		p
20	Sulemane Jamal		m	s		p
20	Armando Fernando	1990	m	n		p
20	Jamal Sulemane	1988	m	n		p
23	Pascoal Arnaldo	1962	m	s	P040	s
23	Sálda Laquisse	1972	f	s	P041	s
23	Tomás Pascoal	1999	m	s	P039	s
24	Raímo Zacarias	1947	m	n	P326	s
24	Fátima Ibraímo	1956	f	n	P299	s
24	Amina Raímo	1997	f	n	P029	s
24	Sarifa Raímo	2001	f	n	f1774	p
25	André Maticane	1961	m	s	f199	s
25	Laura Fabiäo	1970	f	s	f1949	n
26	Roque Filimone	1938	m	s	f2851	s
26	Helena Julai	1943	f	s	f234	s
26	Álfa da Oliveira	1986	f	n	f1963	s
26	Iolanda Salvador	2000	f	n	f1964	s
28	Sucumba Bene	1938	m	n	P172	s
28	Joaquina Jossai	1950	f	n	P217	s
28	Orcídio Manuel	1999	m	n	f2045	s
30	Joäo Seninha	1937	m	n	P417	s
30	Osváldo Baptista	1994	m	n	f0352	s
30	Helena Fernando	1969	f	n	f0350	s
30	Níldo Joäo	2002	m	n		p
33	Isáura Mazenga	1959	f	n	f025	s
35	Orlando Uaquissene	1977	m	s	f1783	n
35	Ginoca Joaquím	2000	f	s	f2797	s
35	Alzira Orlando	2002	f	s	f3260	s
35	Hortência José	1980	f	s	f5019	n
36	Lourenco Joäo	1974	m	s	f426	s
36	Laura José	1972	f	s	f2058	s
36	Fernando Lourenco	2000	m	s		p
38	Afonso Albano	1962	m	n		p
39	Helena Capitine	1921	f	n	f0119	s
40	Sarlina Ndiche	1938	f	n	P180	s
43	Arnaldo Mulatana	1961	m	n	P065	s
43	Paciência Filiciano	1971	f	n	f2645	s
47	Armando Tauzene	1954	m	s	P386	s
47	Ermelinda Filipe	1980	f	s	P385	s
47	Isabel Armando	2000	f	s	P383	s
47	Dércia Armando	1999	f	n	P384	s
47	Laura Armando	2001	f	s	f2901	s
47	Elisa Filipe	1993	f	n	f1798	n
49	Arnaldo Saínda	1925	m	n	P145	s
56	Albano Joaquim	1972	m	n		p
56	Isabel Finiosse	1976	f	n		p
56	Cheila Albano	2001	f	s		p
56	Félix Abano	2001	m	s		p
58	Áida Manuel	1977	f	s	P381	s
58	Cárla António	2001	f	s	P382	s
59	Amérco Rungo	1939	m	n	f2066	s
60	Zefanias S. Matsopi	1943	m	s	f1909
60	Sarneta Xavier	1965	f	s	P418	s
61	Joaquim Fernando	1956	m	n	P175	s
61	Amelia Rafael	1971	f	n	P062	s
64	Mbata Bambo	1939	m	s	P103	s
64	Sofia Mateus	1951	f	s	P108	s
66	José Naene	1947	m	s		p
66	Maria Uaene	1963	f	s	P295	s
68	Joaquina Maguiguica	1930	f	n	P073	s
69	Lucinda Alfiado	1985	f	n		p
69	David M. Laísse	1980	m	n		p
71	Beatríz Manuel	1942	f	s	f1782
71	Adélia Miguel	1988	f	n	P321	s
71	Záida Sebastiäo	1995	f	s	P320	s
72	Armando M. Vilanculos	1960	m	n		p
72	Recélia Armando	1988	f	n		p
72	Célia Armando	2003	f	n	f1792
74	Ernesto Albino	1979	m	s		p
74	Beatríz Sebastiäo	1979	f	s	P419	s
74	Nércia Ernesto	2002	f	s		p
76	Filipe Julai		m	s	P1793
76	Teresa Lamicela	1966	f	s	P063	s
76	Admíra Ináncio	1990	f	s	P116	s
78	Ángelo Reginaldo	1969	m	s	P430	s
78	Isabel Joäo	1978	f	s	P072	s
78	Marcelino Patrício	2001	m	n	P074	s
78	Manuel Ángelo	2003	m	s	f1793	n
82	Cristina Fernando	1963	f	s	P291	s
82	Maria José	1997	f	s	P292	s
83	Samaria Catingue	1939	f	n	P203	s
83	bendita Januário	1990	f	n	P205	s
0085n	Arnaldo Euzébio	1989	m	n		p
91	Américo Sucumba	1986	m	n	P195	s
91	Ernesto Bambo	1992	m	n	P196	s
94	Záida Amade	1930	f	s	P194	s
95	Carolina Jossai	1943	f	n	P163	s
95	Catarina Januário	1945	f	n	P1921	p
95	Domimécio Domingos	1999	m	n	P168	s
95	Amélia Domingos	1998	f	n	f4008
97	Paulo Jossai	1975	m	n		p
97	Julieta Xavier	1987	f	n	f1858
98	Avelino Manuel	1985	m	n	P280	s
98	Luísa Manuel	1987	f	n	P170	s
98	Ernesto Manuel	1989	m	n		p
99	Aelina Jossai	1990	f	n	P416	s
99	Cristina Jossai	1989	f	n	P414	s
100	Francísco José	1991	m	s		n
100	Cartília José	1982	n	s	P357	s
105	Manuel Fernando	1940	m	n		n
105	Helena José	1950	f	n	P160	s
106	Esperanca Manuel	1982	f	n	P322	s
106	Sérgio Manuel	1995	m	n	P162	s
106	Benvinda Manuel	1997	f	n	P161	s
108	Laura Armando	1992	f	n	f325	s
108	Nilsa Carlos	1996	f	n	f328	s
108	Vanila Carlos	1994	f	n		p
108	Elisa Bernardo	1991	f	n		p
108	Ílda Armando	19978	f	n		p
111	Miguel José	1953	m	n	P148	s
112	Marcelino Francísco	1974	m	n	f3829	s
112	Francísco Marcelino	1995	m	n	f365	s
112	Suzana Álvaro	1979	f	n	P364	s
112	Islánia Marcelino	1999	f	n		p
115	Amélia Faife	1934	f	n	P362	s
116	Carlos Nhamona	1923	m	n	P388	s
116	Julieta Massarula	1932	f	n	P177	s
117	Carlos Ernesto	1958	m	n		p
117	Gílda António	1964	f	n		p
117	Benilola Carlos	1999	f	n	f1905	n
117	Lério Carlos	2002	m	n	f1906	n
118	Isabel Agostinho	1988	f	s		p
118	Ana Carlos	1992	f	s	f1907	n
118	Nelson Carlos	1994	m	s		p
122	Jossai Taímo Nyari	1948	m	n	P415	s
122	Albertina Afonso	1967	f	n	f23307	s
122	Simplício Jossai	1998	m	n	f2088	s
122	Sára Jossai	2002	f	n	f4328	s
122	Autélia Jossai	1994	f	n	f23151	s
122	Alberto Jossai	2000	m	n	P448	s
123	Bento Alberto	1975	m	n	f1881	n
123	Elisa Zacarias	1977	f	n	P237	s
123	Osváldo Bento	1996	m	n	P235	s
123	Fátima Bento	2001	f	n	P128	s
124	Garopa Bernardo	1943	m	s	P189	s
124	Adélia Miguel	1964	f	s	P45	s
125	Angélica Patrício	1947	f	s	f3009	s
125	Júlio Ricardo	1998	m	n		p
125	Gílda Alfredo	1995	f	n	f1880
128	Uassitissa Naífe	1939	f	s	f380	s
132	Augusto Ernesto	1943	m	n	P281	s
132	Luísa Bambo		f	n	f1940	n
133	Luís Augusto	1980	m	s		p
133	Ana Armando	1981	f	s	P23337	s
133	Ivone Luís	2003	f	s	f1939	n
134	Nelson Rafael	1991	m	n	f318	s
134	Édson Rafael	1998	m	n	f368	s
134	Élton Rafael	1998	m	n	f367	s
134	Emídio Rafael	1993	m	n	f262	s
135	Rafael José	1959	m	n	f1943	n
135	Anita Seneta	1972	f	n	P083	s
137	Maria Joaquim	1942	f	n	P176	s
137	Ricardina Rafael	1987	f	n	P317	s
137	Rafael Naete	1940	m	n	P173	s
138	Luísa Alfredo	1981	f	n	P240	s
138	Osváldo Artur	1990	m	n	P314	s
138	Elsa Artur	2000	f	n	P139	s
140	Mutechane Mufanequisso	1929	m	n	f1855	n
140	Cacílda Alberto	1953	f	n	f409	s
141	Alberto Mutechane	1975	m	n	P323	s
146	Manuel Laísse	1934	m	s		p
146	Adláide Francísco	1960	f	s	P356	s
146	Leonel M. Laísse	1990	m	n	P402	s
146	Abrange Manuel	1996	m	n		p
148	Joäo Manuel	1945	m	n	P164	s
148	Virgínia Jorge	1961	f	n	P166	s
148	Hortência Joäo	2000	f	n	P169	s
148	Amélia Joäo	1993	f	n	P264	s
150	Ivete Armando	1977	f	n	P099	s
150	Risina David	1959	f	n	P098	s
150	Zélia Arnaldo	1997	f	n	P096	s
150	Florinda Armando	1998	f	n	P095	s
150	David Armando	1999	m	n	P091	s
161	Mónica José	1988	f	n	f215	s
163	Cândida L. Vilanculos	1979	f	s	P403	s
163	Danilia Luis	2003	f	s	f4808	s
164	Paulo Lourenco	1975	m	n	P102	s
165	Francisco Tinga	1931	m	n	P206	s
165	Albertina Mechisso	1938	f	n	P070	s
166	Albertina Jose	1987	f	n	P285	s
181	Marta Sumburane		f	n		p
182	Castro Monteiro	1973	m	s	f1807
182	Teresa Miguel	1970	f	s	f1808
182	Elio Agostinho	1983	m	s	f1809
182	Benildo Constatino	1999	m	s	f1810
183	Luis Fernando	1956	m	s		p
183	Julieta Antonio	1967	f	s		p
183	Cecilia Luis	1992	f	n	P121	s
183	Saquina Luis		f	n		p
183	Sandra Luis	1984	f	n	P389	s
183	Maria Luis	1989	f	n	P398	s
183	Filipe Luis	2002	m	n	f4190	s
185	Anês E. Wetimane	1978	m	s	f1783
185	Ivone Adozinda	1980	f	s		p
185	Deniva A.Eduardo	2001	m	s	f2268	s
185	Julio Armando	1974	m	n		p
186	Amelia Macitela	1954	f	s		p
186	Otilia Eduardo	1982	f	s	f4323
186	Dirce Adriano	2000	f	s	f4096	s
186	Edna Anês	1998	f	s		p
187	Miguel Jossias	1942	m	s	P042	s
187	Luisa Ronisene	1952	f	s	P042???	s
188	Isabel Seveni	1935	f	s	P214	s
189	Samuel Ernesto	1974	m	s	f1752	p
189	Aida Augusto	1978	f	s	f1753	p
189	Dalila Samuel	2001	f	s	P051	s
190	Gercio Dario	1995	m	s	f1750	p
190	Dinha Samuel	2000	f	s	f1751	p
192	Sofia Sambula	1940	f	s	f1767	n
192	Julio Fernando	1996	m	s	f1768	n
192	Margélia da Josefa	1999	f	s	f1769	n
192	Olencia da Lorta	2001	f	s	f1770	n
193	Joaquim Joäo	1985	m	s		p
193	Zélia Alexandre		f	s		p
193	Josefa Joaquim	2002	f	s		p
198	Severiano Fracisco	1922	m	s	P293	s
198	Helena Romäo	1951	f	s	P312	s
198	Celia Carlos	1986	f	n		p
198	Lidia Fracisco	1994	f	n		p
204	Tomas Rafael	1979	m	n	f1927	n
204	Esperanca Mertina	1983	f	n	P181	s
204	Dalma Tomas	1999	f	n	P182	s
204	Derta Tomas	2003	f	n	f1928	n
206	Antonio Laisse	1920	m	n	f379	s
206	Elisa Mboene	1945	f	n		p
207	Geraldo Raimundo	1949	m	s	f1958	n
207	Albertina Fernando	1970	f	s	f2008	s
207	Antonio Geraldo	1982	m	s	f1959	n
207	Simoës Geraldo	1985	m	s	f1960	n
207	Fernando Geraldo	1997	m	s	f352	s
207	Jordäo Geraldo	1997	m	s	f1961	p
207	Rogerio Geraldo	2003	m	s	f1961	n
209	Ernesto Bambo	1935	m	s	P343	s
209	Dulce M. Fernando	1945	f	s	P201	s
210	Liocádia Ernesto	1993	f	s	f143
210	Beatríz Geráldo	1998	f	s	f140
210	Purfília Ernesto	1970	f	s	f137
210	Lucinda Epifánia	1994	f	s	f146
210	Advénia Sérgio	1997	f	s	f1932
210	Anastância Sérgio	1998	f	s	f1933
210	Dulce Epifánia	1998	f	s	f1934
212	Andrieta Juliäo	1941	f	n
212	Laura Gabriel		f	n	f1070	s
212	Pedro Zefanias		m	n		p
212	Isabel Jorge		f	n		p
212	Joaquina Elsa	2001	f	n	f1074	s
213	Reginálda Hlavanguane	1961	f	n	P076	s
214	Manuel Alberto	1965	m	n		p
214	Maria da Graca Cardoso	1963	f	n		p
214	Alexandre Manuel	1999	m	n		p
216	Adamo Tomás	1978	m	n	f1935	n
216	Marta Joäo	1979	f	n	P026	s
216	Zacarias Adamo	1998	m	n	P030	s
216	Paulo Adamo	2001	m	n		p
219	Ana Gabriel	1953	f	f		p
220	Anatércia Joaquím	1987	f	n		p
223	Castigo Simeäo	1974	m	n	f2370	s
223	Helena Manuel	1982	f	s	f337	s
223	Anastância Manuel	1994	f	n	f248	s
223	Dércio Castigo	2002	f	s	f3457	s
225	Horácio Sebastiäo	1958	m	s	f2	s
225	Cacílda Pedro	1977	f	s	f4445	s
225	Nália Horácio	2001	f	n		p
225	Ivone Pulane	1995	f	n	f1803
225	Simoës Horácio	2003	m	s		p
228	Alberto Jace Mbié	1946	m	s		p
228	Ana Dita Alberto	2002	f	s	f1788
228	Suzana Alberto	2000	f	s	P0299
228	Minoca Alberto	1997	f	s	f1789
228	Suzete Alberto	1999	f	s	f1790
231	Constantino Manessa	1954	m	s	P1772	n
231	Áida Alexandre	1974	f	s	f1628	s
231	Élton Cosntatino	2001	m	s	f3003	s
231	Maneca Constatino	1999	m	s	f2010	s
232	Gíldo Ricardo	1985	m	n	P335	s
234	Raimundo Tomás	1977	m	n	P141	s
234	Carolina Jorge	1981	f	n	P017	s
234	Tomás Raimundo	1999	m	s	P018	s
235	Celeste Tonela	1957	f	n		p
235	Judite Fabiäo	1985	f	n		p
235	Stélio Ilódio	2003	m	n	f1722	s
236	Francísco Macthoco	1965	m	n	P144	s
236	Nóra Francísco	1980	f	n	P087	s
236	Nísia Francísco	1997	f	n	P086	s
236	Fernando Francísco	1999	m	n	P178	s
237	José Regináldo	1963	m	s	P1634	s
237	Palmira Daniel	1968	f	s		n
238	Pedro José	1978	m	s	P1640	s
238	Delfina Alberto	1964	f	s	P1641	s
238	Arcénia José Pedro	2003	f	s	f3888	s
239	Sónia Francísco	1982	f	s	f1643	s
239	Jáime José	1979	m	s	f1642	s
239	Alzira Jáime	2002	f	s	f3333	s
240	Celeste natália	1930	f	n	f1644	s
241	Preciosa José	1991	f	n	f1639	s
241	Ilódio José	1981	m	n	f1645	s
242	Tomás Alberto	1983	m	n		p
242	Maria Alberto	1980	f	n	P1795
243	Ricardina José	1977	f	s		p
243	Eléncia Romeu	1995	f	n	f1795	n
243	Cheila Maria	1999	f	s	P295	s
247	Camilo Acácio	1976	m	s	f1656	s
247	Júlia Alberto	1977	f	s	f1657	s
247	Alberto Camilo	2002	m	s	f1660	s
247	Simäo Camilo	1998	m	s		p
247	Antónia Camilo	1999	f	s	1659	s
248	Florência Francísco	1988	f	s	f1796
248	Helena Carlos	1997	f	s	f1797
249	Édne José	1986	m	n	f1646	s
250	Juvéncio José	1986	m	n	f1647	s
251	Teonildo José	1984	m	n	f1648	s
253	José Regináldo	1963	m	n	f1637	s
253	Marília Armindo	1968	f	n		n
254	Maria Rungo	1939	f	n	P049	s
255	Benedita R. Maria	1982	f	n	f1696	s
255	Joäo Maria	1979	m	n	f1697	s
259	José Saela Massique	1965	m	n	f1698	s
259	Anita Senda Macamo	1970	f	n	f1699	s
259	Delfina José	1993	f	n	f1700	s
259	Stela José	1995	f	n	f1701	s
259	Manuel José	1997	m	n	f1702	s
259	Dias José	2003	m	n	f1882	n
260	Raufa Usseni	1986	f	s	f1704	s
261	Fátima Abdul	1955	f	s	f1703	s
261	Sofiano da Fátima	1992	m	n	f1705	s
261	Halima Usseni	1989	f	n	f4418	s
261	Suema Manecas	2001	f	s	f1708	s
261	Saquina Usseni	1982	f	n	f1708	s
261	Manecas Aviäo	1971	m	n	f1706	s
263	Jordäo Arnando	1977	m	s		p
263	Marta Orlando	1982	f	s		p
263	Neisma Jordäo	2002	f	s	f1848	n
265	Arnaldo Joäo	1999	m	n	f1715	s
265	Isaias Arnaldo	1992	m	n	f1716	s
266	Goncalvo Manuel	1946	m	s		p
266	Florinda Arnaldo	1957	f	s	f4030	s
267	Orlando Armando	1989	m	n	P275	s
269	Telma Ernesto	1977	f	s	f1931	n
270	Simoës Romäo	1974	m	n	f2947	s
270	Gina Zefanias	1975	f	n	f3739	s
271	Nito Joäo	1988	m	n		p
272	Domingos Luis	1979	m	s	P184	s
272	Albertina Zacarias	1982	f	s	P165	s
272	Frédio Domingos	2001	m	s	f2362	s
272	Januário Domingos	2003	m	s	f1922	s
273	Orlando Uaquessene	1977	m	s	f1783	n
273	Clara Orlando	2000	f	s	P045	s
273	Adelaide Amosse	1981	f	s		p
274	Joäo Januario	1957	m	n	f1802	s
274	Marta Senda	1979	f	n		n
276	José Fernando	1961	m	n	f1721	s
276	Aissa Mamudo	1991	f	n	f1785	s
276	Caijabo Mamudo	1961	f	n	f1786	s
277	Ricardo Mário	1988	m	n	P210	s
278	Luisa Bata	1963	f	n	P408	s
278	Dulce Mario	1961	f	n	f0203	p
278	Eunicia Luisa	2001	f	n	f0204	p
278	Vitoria Damiäo	1999	f	n	f0205	s
279	Carolina Januário	1974	f	n	f205	n
279	Maria Valigi	2001	f	n	f2718	s
280	Alberto Salvador	1975	m	n		p
280	Elisa Alfredo	1980	f	n		p
280	Claudia Alberto	1999	m	n		p
280	Armando Alberto	2000	m	n		p
281	Ricardo Armando		m	n	f1725	n
281	Linda Geremias		f	n	f1726	n
281	Armando Ricardo	2002	m	n	f3490	s
282	Diolinda Fernando	1970	f	n	f23223	s
283	Ermelinda Diolinda	1988	f	n		p
284	Luis Fernando	1956	m	s		p
284	Arminda Ernesto	1974	f	s	P404	s
284	Olga Luis	1979	f	n	P405	s
284	Cacilda Luis	2000	f	n		p
285	Angelo Luis	1986	m	s	P401	s
285	Marcelino Luis	1994	m	n	P123	s
285	Victor Luis	1999	m	s	P125	s
285	Rodrigues Luis	1993	m	n	P127	s
285	Sérgio Luis	1990		n	P124	s
286	Halima Ibraimo	1987	f	n	P036	s
286	Rimo Manafu	1997	m	n	P033	s
286	Farida Raimo	1995	f	n	P0299	s
286	Ibraimo Raimo	1990	m	n		p
287	Fernando Joäo	1979	m	s	f3651	s
287	Ilda Augusto	1984	f	s	f1727	n
288	Joaquina Júlio	1961	f	n		p
288	Paulo Francisco	1979	m	n		p
288	Carlos Virginia	1994	m	n		p
289	Armando Sílvia	1959	m	n	f2794
289	Tereza Wetela	1958	f	n	f219
290	Luísa Leonora		f	n	f1723
291	Candida Roberto	1982	f	n	f0259	s
292	Armando Nombora	1949	m	n		p
292	Elisa Alfredo	1958	f	n	f1724
292	Alfredo Joaquim	1995	m	n	f4730	s
298	Azarias Mangualane	1949	m	n		p
299	Joäo Pedro	1966	m	s		p
299	Maria Zacarias	1967	f	s		p
299	Luis Augosto	1986	m	n	f1729	n
300	Rafael Augusto	1985	m	s	f1728	n
301	Julieta Samo	1934	f	n	f3423	s
301	Benilde Miguel	1992	f	n	P046	s
301	Janina Idrice	1996	f	n	F0202	p
303	Luis Bernardo	1974	m	n	f1730
303	Luisa Andreco		f	n	f1731
303	Maria Luis	1999	f	n	f1732
303	Belinha Luis	1990	f	n	f1734
303	Laura Luis	2001	f	n	f4575	s
310	Antonio Joäo Cuamba	1985	m	n	f1735
310	Cacilda Arnaldo	1985	f	n	f1773
311	Armando Moizes		m	n	f1736
311	Fátima Salatiel	1979	f	n	f3329	s
311	Marta Armando	2001	f	n	f1737
311	Júlia Slatiel	1989	f	n	f1738
311	Virginia Salatiel	1997	f	n	f3328	s
311	Araujo Salatiel	1993	m	n	f1739
312	Luís A. Niquice	1966	m	n	f0330	s
312	Elisa Anuario	1968	f	n		p
313	Ernesto Albino	1979	m	s		p
313	Beatriz Techeira	1982	f	s	P420	s
313	Gloria Ernesto	1999	f	n	P422	s
313	Nilsa Ernesto	2002	f	s	f3286	s
316	Pedro Gervasio	1986	m	s	P0311	s
318	Rodrigues Fernando	1972	m	s	f1709	s
318	Florinda Zeferino	1971	f	s	f1710	s
318	Adélia Ricardo	1999	f	s	f1711	s
319	Antonio Francisco	1974	m	s	f1754	n
319	Francisca Januario	1979	f	s	f1755	n
319	Francisco Antonio	1997	m	s	f1756	n
319	Diolinda Eunice	1990	f	s	f1757	n
319	Talodia Maria	1993	f	s	f1758	n
320	Manuel Sucumba	1980	m	s	P216	s
320	Domingas Rafael	1975	f	s	f2983	s
321	Joäo Fernando	1978	m	s	f1759	s
321	Aderito Joao	2002	m	s	f1760	s
321	Elsa de Lurdes	1999	f	s	f1761	s
321	Costancia Francisco	1981	f	s	f1762	s
321	Joana Xavier	1988	f	n	f1763	s
322	Pedro Lacita		m	n	f1764	n
322	Virginia Luis	1981	f	n	f1765	n
323	Castro Joaquim	1985	m	n	P130	s
323	Fernando Joaquim	1991	m	n	f1741	n
323	Mariamo Joaquim	1995	f	n	f1742	n
324	Helena Laquene	1945	f	n	f1740	s
325	Jose Ernesto	1960	m	s	P1771
325	Marta Reginaldo	1967	f	s	f3681	s
325	Domingos Jose	1999	m	n	f074	s
325	Abcina Jose	2001	f	n	f3192	s
326	Benilde Ricardo	1992	f	n	P1772	p
326	Benisio Bejamim	1998	m	n	P232	s
327	Gildo Antonio	1991	m	n	f1773	n
327	Claudio Felizberto	1995	m	n	P334	s
330	Delfina Carlos	1958	f	n	f2191	s
331	Manito D. Sengo	1858	m	n	f1775	n
331	Adelia Janane	1956	f	n	f1776	n
331	Aderito M. Dias	1997	m	n	f4632	n
331	Candido Manito	2001	m	n	f4631	n
331	Ilda Manito	1992	f	n	f1779	n
331	Iva Esmenia	1994	f	n	f1780	n
332	Luisa Elias	1978	f	s	f1787	s
333	Arnaldo Miguel	1949	m	n	f1713	s
333	Alxandrina Uanicela	1962	f	n	f1714	s
333	Ana Miguel	2001	f	n		n
334	Tiburcio da Purdencia	1989	m	n	f1784	s
335	Júlia Anibal	1962	f	n	f1636	s
335	Natalino Domingos	1998	m	n	f0237	s
335	Angelica Mauricio	2002	f	n	f1631	s
335	Manuel Euzebio	1987	m	n	f1629	s
335	Victoria Isaias	1974	f	n	f1791	n
337	Alberto Joao	1994	m	n	f0047	s
337	Miguel Patricio	1998	m	n	P113	s
338	Jaime Paulo	1987	m	n		p
339	Eduardo R.Eduardo	1985	m	n	f1794
340	Gilda Cuseta Novela	1974	f	n	f1799	n
340	Marta Arnaldo	1956	f	n		p
340	Gloria Armando	1992	f	n		p
341	Sendra Armando	1980	f	n	f1811
341	Arcélia Alexandre	1998	f	n	f2847	s
342	Calton Albano	1997	m	n		p
342	Graca Albano	1994	f	n		p
342	Clarencia Joaquim	1989	f	n	f063	s
343	Raul Miguel	1988	m	n	P212	s
344	Jozina Miguel	1980	f	s	f1800	n
344	Féliz Miguel	1989	m	s	P211	s
344	Manuel Miguel	2003	m	s	f1901	n
344	Lourenco Joaquim	1999	m	s	f1902	n
345	Abrates Manuel	1994	m	n	P254	s
348	Féliz Zefanias	1992	m	n	P431	s
348	Nelssa Zefanias	1985	f	n	f1900	n
349	Zefanias Saete	1934	m	n	f1903
349	Sarlina Uassela	1938	f	n	f1904
350	Amelia Jose	1971	f	n	f1914	n
350	Valodia Jose	2002	f	n	f1915	n
350	Elisa Francisco	1987	f	n		p
351	Juliäo Joao	1986	m	n	f387	s
352	Armando N. Bila	1949	m	n	P324	s
352	Laura Jafete	1954	f	n	P329	s
352	Célia Luis	2000	f	n		p
353	Rafael Hamela	1929	m	n	P284	s
353	Helena Mareleja		f	n	f1926	n
354	Maria Rafael	1979	f	n	f1929	n
354	Oldinisio Damiao	1999	m	n	f1930	n
355	Joäo Manuel	1988	m	n	P158	s
356	Luisa Jose	1942	f	n	f4030	s
357	Inácio Carlos	1993	m	n	P287	s
357	Manuel Carlos	1987	m	n	P286	s
357	Sergio Carlos	1986	m	n	f1918	n
358	Joaquim Fassela	1957	m	n		p
358	Amelia Thene	1941	f	n	f071	s
359	Joana Alberto	1950	f	n	f01771	s
360	Juis Simao	1983	m	n	f1919
360	Albertina Juliao	1987	f	n	f1920
361	Arnaldo Chacatane	1944	m	s	f440
361	Laura Arnaldo	1963	f	s	f0045
361	Crimilda Candida	1987	m	n	f2910
361	Arnaldo Pascoal	1997	m	n	f3424
361	Nito Arnaldo	1999	m	s	f0001
362	Pedro Arnaldo	1987	m	n	f1921	n
363	Mateus Feniosse	1985	m	s	f3024	s
364	Patricio Isaias	1953	m	s	f1908
364	Tereza Jotamo	1963	f	s	P051	s
364	Cristina Ptricio	1983	f	s		p
364	Delicio Patricio	1998	m	s	P057	s
364	Nelio Gabriel	2002	m	s	f3441	s
365	Sergio Patricio	1986	m	s		p
366	Isaias Patricio	1986	m	s	P109	s
367	Gildo Horacio	1988	m	n		p
368	Antonio Rafael	1988	m	n	P257	s
370	Aulina Gabar	1960	f	n	f0065	s
370	Maria Arlindo	1993	f	n	f0183	s
370	Juliao Rafael	2000	m	n	f0046	s
371	Mário Alfredo	1986	m	n	P152	s
372	Manuel Carlos	1939	m	s	f1938	n
372	Palmira Pilatos	1980	f	s	P341	s
372	Americo Manuel	2000	m	s	P342	s
373	Florinda Manuel	1970	f	n	P375	s
373	Tomás josé	1992	m	n	f1936	n
373	Maria Isabel	1978	f	n	f1937	n
374	Baptista Manuel	1987	m	n	P157	s
375	Lourenco Tonela	1948	m	n		p
375	Laura Seneta	1949	f	n		p
376	António Lourenco	1991	m	n	P101	s
377	Rosália Augusto	1976	f	n	f1941
377	Maria Luis	1993	f	n	P283	s
377	Isabel Jorge	2003	f	n	f1942
378	Dércio Rafael	1985	m	n		p
379	Herculano Rafael	1988	m	n	f316	s
380	Patrício Lourenco	1977	m	n	f1944	n
380	Joana Miguel	1980	f	n	f4363	s
380	Miguel Patricio	2002	m	n	f1945	n
381	Adozinda Patrício	1997	f	n	f1946	n
381	Suzana Patrício	1999	f	n	f1947	n
381	Jacinto Patrício	2000	m	n	f1948	n
382	Francísco Chuquela	1933	m	n	P067	s
383	Nando André	1987	m	n	f208	s
384	Afonso André	1987	m	n	P227	s
385	Sérgio André	1982	m	n	P220	s
385	Alzira Alexandre	1985	f	n	f1883	n
386	Francísco Matsinhe	1854	m	n	P406	s
386	Amélia Maticane	1965	f	n	P366	s
387	Manito Francísco	1985	m	n		p
387	Ernesto Alfredo	1983	m	n	f1950	n
387	Ricardina Francísco	1993	f	n	P3933	s
388	Pascoal Timóteo	1950	m	n		p
388	Graca Eduardo	1967	f	n		p
389	Alexandre José	1975	m	n	f1951
389	Cristina Alberto	1975	f	n	f1952
389	Adelina Daniel	2001	f	n		p
390	Laura Passe	1952	f	n	f1956	s
390	Xavier	2000	m	n	f1957
391	Joäo Simeäo	1982	m	n		p
391	Laura Jacinto	1980	f	n	f1954	n
392	Simeäo Venáncio	1993	m	n	f428	s
393	Inês Uachisso	1932	f	n	f1955	n
394	Paulo Joäo Manuel	1979	m	n		p
395	Afonso Joäo	1988	m	n		p
395	Sérgio Joäo	1994	m	n		p
397	Anselmo M. Laísse	1987	m	n	P296	s
398	Ernesto Manuel	1984	m	s	P333	s
399	António Alberto	1990	m		P229	s
400	Victorino Francísco	1947	m	n	f0300	s
400	Helena Luís	1955	f	n	f0301	s
400	Carolina Simöes	1959	f	n	f0302	s
400	Cidália Rita Francísco	1983	f	n	f0303	s
400	Márcia Rosa Francísco	1984	f	n	f0304	s
400	Iolanda Halima	1989	f	n	f1748	n
400	Crimíldo de A. Francísco	1989	m	n	f1749	n
400	Carla Manuel Francísco	1992	f	n		p
400	Atanásia Angelina	2000	f	n	f0310	s
409	Albertina Miguel	1956	f	n	f0324	s
409	Isabel Carlos	1982	f	n	P1766	n
409	Maria Helena	2002	f	n	f3780	s
412	Emília Luís	1986	f	n	f0331	s
412	Manuel Luís	1994	m	n	f0137	s
412	Rafael Luís	1997	m	n	f0332	s
419	Azarias M. Namburete	1958	m	s		p
419	Madalena Jossias	1969	f	s		p
419	Aviórda Azarias	1997	f	n		p
419	Armindo Azarias	1998	m	s		p
420	Ester Carlos	1995	f	n		n
420	Victorino Armindo	2000	m	n		p
420	Carlos Armindo	1997	m	n		p
423	Iolanda I. Ernesto	1986	f	n	f0366	s
423	Erzélia V. Ernesto	182	f	s	f0364	s
423	Maria Teresa Ernesto	1982	f	s	f0365	s
423	Maria Clência Ernesto	1980	f	s
424	Ernesto Naene Tomás	1943	m	s	P0362	s
424	Albertina Rafael	1933	f	s	P0363	s
425	Pedro Ernesto	1991	m	n	f0372	s
425	Emídio Ernesto	1997	m	n	f0369	s
425	Celso Ernesto	1989	m	n	f0371	s
426	Ernesto Naene Tomás	1943	m	s	Po0362
426	Felzarda Samuel	1963	f	s		p
426	Édson Ernesto	2003	m	s	f1970	n
426	Olívia da Graca	1998	f	s		p
426	Albertina Ernesto	1992	f	n	f0367	s
428	Osválda da Graca	1983	f	n	f1953
428	Helena da Graca	1986	f	n		p
428	Anabela da Graca	1990	f	n		p
428	Batilente Januário	1994	m	n		p
429	Cartília Miguel	1969	f	s	f0378	s
429	Bernardo António	1969	m	s	f0377	s
429	Helena Bernardo	2001	f	n	f0379	s
430	Jorge Bernardo	1993	m	n	f0381	s
430	Orcídio Bernardo	1993	m	n	f0382	s
431	Gonsálves Matsinhe	1949	m	s	f0383	s
432	Gaspar Serinha	1946	m	s		p
432	Elizabete Jacinto	1949	f	s		p
433	Gerónimo Texeira	1972	m	n		p
442	Joaquina Notisso	1954	f	n	f0395	s
447	Adélia Rungo	1947	f	n	f0403	s
447	Lúcia António	1994	f	n	f3047	s
448	Epifánia J. Simäo	1988	f	n	f0404	s
450	Rosalina Rungo	1942	f	n	f0405	s
450	Sérgio Zacarias	1996	m	n	f0410	s
452	Américo Pedro	1985	m	n	f0409	s
453	Luís Rafael	1966	m	n	f0411	s
453	Cândida Afonso	1972	f	n	f0412	s
453	Nelsa Luís	1991	f	n	f0414	s
453	Afonso Luís	1999	m	n	f0417	s
453	António Luís	1997	m	n	f0416	s
453	Rafael Luís	1994	m	n	f0415	s
453	Ana M. Luís	2003	f	n	f1968	s
454	Luís Rafael	1966	m	s	f0411	s
454	Lurdes Musotsuane	1970	f	s		p
454	Ivone Xavier	1993	f	n
454	Regina António	1984	f	n	f1969	s
454	Isabel Luís	1990	f	n	f0413	s
454	Maneul Reis	1997	m	n	f109	s
455	Emídio Gabriel	1992	m	n	f0421	s
455	Itelevino Gabriel	1997	m	n	f0423	s
456	Raul Sumburane	1922	m	n		p
457	Celeste Covane	1957	f	s		p
457	Eugénio Jossai	1949	m	s		p
458	Cartina Eugénio	1979	f	s		p
462	Rafael Joäo	1922	m	n	f0437	s
462	Beatríz Bernardo	1960	f	n	f0438	s
462	Alberto Aníbal	2002	m	n	f4872	s
470	Horácio André	1951	m	s	f0453	s
470	Ermelinda Guezi	1955	f	s	f0454	s
470	Gílda Horácio	1995	f	n	f0457	s
470	Ménia Horácio	1992	f	n	f0458	s
470	Xavier Horácio	1984	m	s	f0455	s
472	Olinda Roberto	1994	f	n	f1986	n
473	Sebastiäo Rungo	1946	m	n	f0464	s
473	Lucas Filipe	1994	m	n	f0467	s
473	Maurício Sebastiäo	1999	m	n	f0203	s
473	Severino da Graca	1996	m	n	f0469	s
473	Victória Filipe	1993	f	n	f0466	s
473	Graca Bejamím	1973	f	n	f0465	s
473	Ivone Bejamím	1988	f	n	f468	s
473	Elisa da Graca Sebastiäo	2001	f	n		p
478	Eugénio Tauzéne	1944	m	n	f0481	s
478	Joana Miguel	1947	f	n	f0482	s
478	Lucas Justino	1997	m	n	f0484	s
480	Azarias M. Namburete	1958	m	s	f0486	s
480	Cristina J. Madzone	1972	f	s	f0487	s
480	Adérito Azarias	1994	m	n	f0488	s
480	Amáncio Azarias	1997	m	n	f0489	s
480	Márcia Azarias	1999	f	s	f0490	s
481	Ivone Azarias	1989	f	n	f0497	s
481	Rosa Filimäo	1990	f	n	f0496	s
481	Célia Samuel Azarias	2003	f	n	f0495	s
481	Glória Azarias	1982	f	n	f0495	s
481	Élton José	2003	m	n	f1886	s
482	Samuel Azarias	1979	m	s		p
482	Graca Samuel	1981	f	s		p
482	Édson Samuel	1999	m	n		p
482	Rélia Samuel	2000	f	n		p
482	Máida Samuel	2003	f	s	f1887	n
483	Lúcia Nguila	1960	f	n	f0501	s
483	Adenízia Ernesto	1997	f	n	f0502	s
483	Lúcia Gabiel	1989	f	n	f1885	n
484	Rui Fernando	1978	m	n		n
484	Otília Agostinho	1984	f	n		n
484	Artimísia Rui	2001	f	n	f1889	n
485	Nelson Ernesto	1989	m	n	f0506	s
486	Ináncio Eugénio	1972	m	n	f0507	s
486	Josefina Tinosse	1976	f	n	f1839	n
486	Inosse Maurício	2000	m	n	f1840	n
487	Sérgio Eugénio	1968	m	n	f0510	s
487	Ólga Rafael	1981	f	n	f1930	n
487	Esménia Sérgio	2003	f	n	f1931	n
488	Gabriel Samuel	1964	m	n	f0511	s
488	Benedita Armando	1969	f	n	f0512	s
489	Assucena Gabrel	1986	f	n	f0503	s
489	Paulo Gabriel	1996	m	n	f0514	falso
489	Efráime Gabriel	1995	f	n	f0514	falso
489	Judélia da Vânia Rui	2002	f	n	f1890	n
490	Rafael Seti	1935	m	s	f0515	s
490	Isabel Bambo	1941	f	s	f0516	s
490	Arnaldo Carlos	1993	m	n	f0517	s
491	Zacarias Bata	1933	m	s	f0518	s
491	Valentina Tualufo	1936	f	s	f0509	s
494	Ólga Júlio	1966	f	s	f0204	s
494	Ólga Joäo Júlio	1997	f	n	f1976	n
497	Patrício Salatiel	1952	m	n	f0529	s
497	Helena Ernesto	1963	f	n	f0530	s
497	Samuel Patrício	1991	m	n	f0532	s
497	Gílda Patrício	1995	f	n	f0433	s
497	Laura Patrício	1997	f	n	f0434	s
497	Elisa Patrício	2001	f	n	f0535	s
497	José Ernesto	1987	m	n	f0531	s
498	Jacinto da Fréitas	1919	m	n	f0536	s
498	Isabel Manuel	1929	f	n	f0537	s
500	Maurício Muando	1948	m	n	f0540	s
500	Marta Francísco	1950	f	n	f0147	s
501	Maria Maurício	1983	f	n	f0541	s
503	José Maurício	1989	m	n	f0013	s
503	Fáusto Maurício	1994	m	n	f0542	s
504	Julieta Rungo	1944	f	n	f0544	s
507	Isáura Zefanias	1954	f	s		p
508	Miguel Zacarias	1980	m	n		p
509	Madalena Manuel	1949	f	n	f0550	s
509	Sérgio António	1995	m	n	f0552	s
509	Adélia Armindo	1998	f	n	f0559	s
509	Madalena Armindo	1999	f	n	f0551	s
511	Mário Arnaldo	1982	m	n	f0556	s
511	Adélia Arnaldo	1978	f	n	f0557	s
514	Rafael Bata Saúte	1957	m	s	f0560	s
514	Joana Fernando	1958	f	s	f0561	s
515	Herculano Rafael	1985	m	n	f0562	s
516	Nália Ricardo	1982	f	n	f0564	s
516	Isabel da Nália	2002	f	n	f0044	s
516	Adelono Bento	2003	m	n	f1834	n
516	Emília Rafael	1990	f	n	f1835	n
517	Isíldo Rafael	1984	m	n	f0566	s
518	Armando Ernesto	1969	m	s	f0567	s
518	Osváldo Armando	1999	m	s	f0570	s
518	Suzana Madabula	1972	f	s		p
518	Célia Armando	1994	f	s		p
519	Argentina Armando	1989	f	n	f0571	s
519	Maria Armando	1989	f	n		p
521	António Naene	1945	m	n	f0574	s
521	Isabel Pedro	1946	f	n	f0575	s
521	Lúcia António	1977	f	s	f0582	s
521	Neulite Elídio	1999	m	n	f1895
521	Dimílson Gerónimo	2003	m	s	f1899
522	Alda António	1983	f	n		n
522	Alexandre Bernardo	1985	m	n	f0581	s
522	Sádia Elídio	2002	f	n	f1896	n
526	Becléredo Francísco	1990	m	n	f0591	s
529	Eugénia Miguel	1932	f	n		p
530	Joaquim Bifó Tinga	1972	m	s	f0598	s
530	Julieta Joäo	1976	f	s	f0599	s
530	Xavier Joaquim	1998	m	s	f0600	s
530	Lurdes Joaquim	2000	f	s	f0601	s
530	Vanucha Joaquim	2003	f	s	f1836	n
531	Luís Salvador	1970	m	n	f1834	n
531	Anita Tomás	1962	f	n	f1835	n
532	Nália Santos	1983	f	n	f0607	s
532	Olga Salvador	2994	f	n	f0605	s
532	Obadias Salvador	1977	m	n	f0606	s
532	Salvador Obadias	2000	m	n	f0608	s
535	Fátima Badrudine	1955	f	n	f0616	s
535	Gulamo Ricardo	1992	m	n	f0621	s
535	Ricardo Rungo	1953	m	n	f0615	s
537	Nelson Ricardo	1982	m	n	f0618	s
537	Lurdes José	1986	f	n	f1898	n
537	José Ricardo	1989	m	n		p
538	Armando Joäo	1951	m	s	f0622	s
538	Joana Belmiro	1958	f	s	f0623	s
538	Féliz Afonso	1992	m	n	f0624	s
538	Dércio Armando	1987	m	n	P297	s
539	Armando Joäo	1958	m	n	f05077	s
539	Graca Penicela	1965	f	s		p
539	Ertívio Armando	1983	m	n	f0626	s
539	Édna Armando	1996	f	n	f0627	s
539	Armando Armando	2004	m	s	f5018	s
540	Alberto Saúte	1947	m	s	f0628	s
540	Isabel Samuel	1947	f	s	f629	s
541	Alfredo Alberto	1989	m	s	f0631
542	Bento Alberto	1981	m	n		p
542	Felzarda Francísco	1983	f	n		p
542	Paulo Bento	2000	m	n	f0634
542	Armindo Bento	2003	m	n	f4487	s
543	Mário Alberto		m	s	f0635	s
543	Celeste Arnaldo	1989	f	s	f0636	s
543	Sérgio Mário	1997	m	n	f0637	s
543	Custódio Mário	2000	m	n	f0638	s
543	Arsénio Mário	2002	m	n		s
544	Luísa Saúte	1934	f	n	f0638
545	Carlos manuel	1989	m	n	f0641	s
546	José Rafael	1960	m	n	f0642	s
546	Ranissane Maleveni	1967	f	n	f0643	s
546	Benizárdo José	1996	m	n	f0651	s
546	Hortência José	2000	f	n	f0644	s
546	Ismael da Olga	2000	m	n	f0648	s
548	Elisabete José	1990	f	n	f0646	s
548	Genoveva José	1993	f	n	f0647	s
549	Vicente Faniquisso	1941	m	n	f0176	s
549	Rosa Manuel	1943	f	n		s
551	Antonio Fernando	1944	m	s		p
551	Betríz Alberto	1950	f	s		p
551	Inês António	1979	f	n		p
551	Argentina Armando	1982	f	n	f1842	n
551	Benvinda António	1999	f	n		p
551	Ernesto António	2000	m	n		p
551	Zeferrino José	2000	m	s		p
552	Bifó Tinga	1926	m	s	f0663
552	Joaneta Cuamba	1930	f	s	f0664
554	Amélia Zacarias	1935	f	n	f0667	s
555	Virgílio Jacinto	1981	m	n	f0673	s
560	Álvaro Júlio	1949	m	s	P0680	s
560	Helena Joäo	1963	f	s	P0681	s
562	Gabriel Pedro	1942	m	n	f0174	s
562	Bélia David	1948	f	n	f0682	s
562	Marta Gabriel	1986	f	n	f0688	s
562	Santos Gabriel	1982	m	n	f0686	s
562	Dias Gabriel	1973	m	n	f683	s
562	Eva Gabriel	1984	f	n	f0687	s
562	Sílva Gabriel	1977	f	n	f0684	s
562	Adélia Gabriel	1979	f	n	f0685	s
562	Sorta Gabriel	1995	f	n	f0690	s
562	Esvénia António	1983	f	n	f1893	n
562	Dias dos Santos	2003	m	n	f4414	s
562	Bélia Gabriel	2000	m	n		p
563	Ernesto Manuel	1923	m	n	f0692	s
563	Isáura Mudumela	1944	f	n	f0693	s
563	Alberto Armando	1997	m		f5070
563	Armindo Armando	1997	m	n	f5070
564	Francísco Manuel	1930	m	n		p
564	Joana Alfiado	1955	f	n		p
564	Isabel Francísco	1975	f	n	f0697	s
564	Camila Paulo	2001	f	n	f0701	s
565	Cláudia António	1985	f	s	f5061
565	Joana Francísco	1996	f	s	f0700	s
565	Judite Francísco	1988	f	n	f0698	s
565	Júlia Francísco	1983	f	n	f0699	s
567	Sónia Salvador	1992	f	n	f0715	s
567	Aida Salvador	1993	f	n	f0211	s
567	Cerbélia Salvodor	1993	f	n	f0716	s
567	Ivone Salvador	1995	f	n	f0713	s
567	Manuel Salvador	2000	m	n	f0714	s
567	Virginia Pascoal	1963	f	n	f0710	s
567	Salvador Laênda	1945	m	s	f0708
567	Melisa Pascoal	1952	f	s	f0709
568	Acácio Salvador	1979	m	n	f0718	s
569	Bento Salvador	1983	m	n		p
569	Lucinda Paulo	1986	f	n		p
569	Daíma Bento	2003	f	n	f4488
570	Lino Salvador	1980	m	s	f0722	s
570	Dúlce Eugénio	1982	f	s		p
571	Alberto Augostinho	1979	f	n	f0724	s
571	Milagrosa Albino	1998	f	n	f0728	s
571	Alberto Meia Cossa	1950	f	n	f0723	s
571	Sandra Augostinho	1996	f	n	f5503	n
573	Albino Alberto	1977	m	s	f0729	s
573	Aida Salvador	1979	f	s	f0727	s
575	Gabriel Roberto	1943	m	s	f0731	s
575	Marta Zefanias	1958	f	s	f0732	s
575	Sódia Gabriel	1992	f	n	f0733	s
576	Anaclíto Carlos	1992	m	n	f0734	s
583	Augusto Maraneja	1941	m	s	f0745	s
583	Cândida Adolfo	1978	f	s	f2144	s
583	Belucha José	1999	f	s	f2143	s
583	Isabel Antonio	1950	f	s	f0746	s
583	Marta Rafael	1998	f	s	f2074	s
583	Fátima Andrieta	1990	f	s	f0747	s
583	Augusto Maraneja	1992	f	s	f1975	n
583	Víctor Rafael Maraneja	2001	m	s		n
583	Matilda Rafael Maraneja	1993	f	s		n
583	Augusto Júbel	1995	m	s		n
585	Orlando Olveira	1979	m	n		p
585	Isaura Alberto	1979	f	n	f0751	s
585	Joana Orlando	2001	f	n	f0752	s
586	Sebastiäo Joäo	1924	m	n	f5504
586	Joaquim Francisco	1948	f	n	f5505
590	Isabel Naene	1946	f	n	f0764	s
590	Suzana José	1989	f	n	f5511	s
592	Amélia Enosse	1948	f	n	f0770	s
592	Manuel Wachiso	1931	m	n	f0769	s
593	Luísa Valente	1952	f	n	f0772	s
594	Luísa Téles	1970	f	n	f0774	s
594	Maria Carlos	1996	f	n	f0777	s
594	Rafael Carlos	1994	m	n	f0776	s
594	Téles Carlos	2000	m	n	f0778	s
595	Agostinho Miguel	1948	m	s	f0779	s
595	Palmira Joaquim	1952	f	s	f0780	s
599	Telma Agostinho	1987	f	n	f0786	s
602	Afonso Foquisso	1931	m	s	f0791	s
602	Amélia J. Cumbane	1959	f	s	f0782	s
602	Regina Afonso	1995	f	n	f0784	s
602	Maida Afonso	1993	f	n	f0793	s
604	Albertina Filipe	1952	f	n	f0797	s
604	Filipe Júlio	1997	m	n	f5509
606	Adriana Jaquete	1925	f	n		p
606	Máida Manuel	1982	f	n		p
606	Joäo Albino	1997	m	n	f5083
607	Adudo Stéla	1993	f	n	f0804	s
608	Helena Joäo	1943	f	n	f0805	s
608	Esperánca Mário	1981	f	n	f5078	n
608	Carlos Joäo	1995	m	n	f5079	n
608	Alexandre Mário	1993	m	n	f5080	n
608	Lidírcia Armando	2000	f	n	f5081	n
611	Zacarias Joaquím	1978	m	s	f1987	n
611	Judite Augusto	1981	f	s	f1988	s
611	Vanilo Henrique	1997	m	s	f4672	s
611	Vânia Zacarias	2002	f	s	f1989	n
619	Joäo António	1992	m	n		p
619	Otíldo António	1979	m	n	f1894	n
620	Simöes David	1959	m	n		p
620	Maria Inês	1962	f	n	f0825	s
620	Adrana Domingos	1992	f	n	f0827	s
620	Luísa Simöes David	1996	f	n	f0828	s
620	Ricardo Simöes	1998	m	n	f0829	s
621	Lúcia Augusto	1973	f	s	f0831	s
621	Ana Alfredo	1988	f	s	f0832	s
622	Manuel Augusto	1984	m	n	f5015	n
626	Samora Bernardo	1974	m	s	f0840	s
626	Ana Ventura	1973	f	s	f0841	s
626	Justino Samora	1997	m	n	f0842	s
626	Graca Samora	2003	f	s	f5032	n
628	Joäo Júlio	1963	m	s	f0041	s
628	Marta Joäo	1971	f	s		p
629	Sérgio Jumá	1992	m	n	f0846	s
629	Válder Joäo	1995	m	n	f0847	s
629	Juvêncio Joäo	1999	m	n	f0850	s
630	Dércia Joäo	1996	f	n	f0849	s
630	Elsa Joäo	1990	f	n	f0630	s
631	José Rafael	1949	m	n	f0851	s
631	Isabel André	1956	f	n		p
631	Benígna José	1992	f	n	f0854	s
634	Eugénio Manuel	1970	m	s	f0857	s
642	Carlota Fafitine	1930	f	n	f0878	s
642	Dinha Rafael	1994	f	n	f0880	s
643	Ricardo Tinga	1941	m	s		p
643	Albertina José	1978	f	s	f0883	s
643	Hilário Cuamba	2001	m	n	f0884	s
643	Júlio Cuamba	1999	m	n	f1873
643	Lúcia Cuamba	2002	f	n	f1874
643	Victória Cuamba	1974	f	n	f1875
644	Anabela Ricardo	1988	f	s	f1842	n
648	Rafael Jamisse	1939	m	s	f0891	s
648	Glerimina Faife	1952	f	s	f0161	s
649	Joäo Rafael	1990	m	n	f0892	s
649	Rui Rafael	1994	m	n	f0893	s
652	Agostinho Bambo	1945	m	n	f0895	s
653	Teresa Uassiquene	1970	f	n	f1861	n
653	Isabel José	1997	f	n	f0904	s
653	Flórida José	2003	f	n	f1871	n
653	Záida Uassiquene	1979	f	s	f0898	s
653	Manuel José	1990	m	n	f0901	s
653	Raul José	2002	m	n	f0905	s
653	Ana José	1993	f	n	f0902	s
653	José Luís	1958	m	s	f0897	s
653	Nelson José	1987	m	n	f1900	s
653	Pedro José	1995	m	n	f1860	n
654	Joäo Ofisso	1949	m	n		p
654	Áida Mateus	1949	f	n		p
654	Amélia Joäo	1994	f	n		p
654	Sidónio Gíldo	2001	m	n		p
655	Gíldo Bernardo	1978	m	s		p
655	Natália Alberto	1987	f	s		p
657	Helena Muando	1965	f	n	f0916	s
657	Albertina Armando	1988	f	n	f5043	n
657	Ercília Jorge	1995	f	n	f5044	n
657	Ednércia Rodrigues	2003	f	n	f5045	n
660	Olinda Armando	1972	f	n	f1859	n
663	Joaquina Faife	1929	f	n		p
664	Sérgio Bernardo	1978	m	s	f0926	s
664	Lúcia Sérgio	1999	f	n	f0928	s
664	Áida Joäo	1979	f	s	f0927	s
664	Adalberto Sérgio	2002	f	s	f1870	n
665	Ernesto Uanissela	1942	m	s	f0039	s
665	Alzira Ernesto	1997	f	n	f0931	s
665	Dianelsa Ernesto	2003	f	s	f2198	s
665	Carolina Nguila	1974	f	s	f0929	s
665	Elísio Ernesto	1998	m	n	f0930	s
666	Rafael Xavier	1990	m	s	f0933	s
666	Cândido Xavier	1985	m	s	f0932	s
667	Ernesto Meleco	1932	m	n	f0934	s
667	Saelina Manote	1952	f	n	f123	s
667	Mário Ernesto	1995	m	n	f0936	s
667	Hortência Xavier	1995	f	n	f0935	s
667	Américo Xavier	1990	m	n	f1875	n
668	Aräo José	1988	m	n	f0938	s
669	Francísco Ernesto	1971	m	n	f0939	s
669	Josefa Manuel	1983	f	n	f5017	n
669	Assálda Salomäo	1999	f	n	f5018	n
671	André Daniel	1998	m	n	f0944	s
671	Carmindo Daniel	2002	m	n	f5054	n
672	Ezequiel Daniel	1995	m	n	f0947	s
672	Alfredo Daniel		m	n		p
675	Acácio Tomás	1944	m	s	f0951	s
675	Julieta Valentina	1994	f	n	f0953	s
675	Natália Valentina	1979	f	s	f0952	s
676	Gabriel A. Wique	1980	m	s	f0954	s
677	Ana André Wique	1983	f	n	f0955	s
677	Joana André Wique	1987	f	n	f0956	s
677	Leandro Armindo	1993	m	n	f0957	s
677	David Armindo	1993	m	n	f0958	s
677	Mílton Armindo	1997	m	n	f0959	s
677	Eudídio Damiäo	2002	m	n	f4503	s
678	Germana Raúl	1963	f	s	f0038	s
679	Ricardina Zacarias	1946	f	n	f0960	s
679	Ricardina Fernando	1995	f	n		p
680	Pascoal Joaquím	1982	f	s	f068	s
680	Florentina Reginaldo	1988	m	s	f1874
681	Rafael M. Tembe	1936	m	n	f0962	s
681	Elisa Seneta	1940	f	n		p
683	JoaquinaMareleja	1951	f	n	f0967	s
685	Ernesto Saela Nhare	1949	m	n	f0971	s
685	Regina Fernando	1960	f	n		p
687	Constatino Ernesto	1979	m	n	f0975	s
687	Belinha Joaquim	1979	f	n	f5020	n
687	Maria Constatino	2002	f	n	f5021	n
679	Abel Ernesto	1983	m	n	f0977	s
691	Tomás Alberto	1971	m	n	f0980	s
692	Fernando Alberto	1975	m	n	f0981	s
692	Amélia José	1980	f	n	f4709	s
692	António Mateus	2003	m	n	f2758	s
693	Carmina Lázaro	1961	f	n	f0982	s
694	Carlos Francísco	1990	m	n	f0986	s
694	Argentina Francísco	1987	f	n	f0985	s
694	Ramos Francísco	1994	m	n	f0987	s
699	Sónia Miguel	1984	f	n	f5025	n
699	Josefa Miguel	1987	f	n	f0990	s
699	Lurdes Miguel	1994	f	n	f0991	s
701	Marta Ofisso	1952	f	n	f04	s
701	Rafael Rungo	1942	m	n	f0997	s
703	Gíldo Rafael	1979	m	n	f1001	s
703	Joana Alberto	1986	f	n	f1857
705	Timóteo Isaías	1954	m	n	f1004	s
705	Irane Naene	1963	f	n	f1005	s
705	Sónia Timóteo	2001	f	n		p
707	Záida Isaías	1963	f	n	f4775	s
708	Vicente Manuel Jafete	1945	m	n	f1016	s
711	Francísco Pedro	1946	m	n		p
711	Eurina Joaquim	1975	f	n	f1021	s
711	Eurina Francísco	2000	f	n	f1022	s
711	Manecas Francísco	1995	m	n		p
716	Felzarda Joaquim	1967	f	n	f111	s
717	Augusto Namburete	1974	m	n	f1032	s
717	Lina Augusto	1997	f	n	f110	s
717	Joana Penissela	1977	f	n	f112	s
725	Féliz Ricardo José	1976	m	n	f1050	s
725	Augusto Féliz	1999	m	n	f1052	s
725	Elência Jorge Cuamba	1980	f	n		p
725	Sérgio Féliz	2003	m	n		n
731	Ernesto Alexandre	1960	m	s	f1060	s
731	Sarafina Jáime	1960	f	s		p
731	Lurdes Ernesto	1988	f	n		p
731	Artimísio Ernestio	1999	m	n		s
735	Jacinto Pedro	1967	m	n	f1076
735	Crimílda Jacinto	1988	f	n	f1079
735	Felismina Jacinto	1992	f	n
735	Núnes Jacinto	1992	m	n
737	Gilberto Arnaldo	1984	m	n		p
741	José Jossai Chivambo		m	s	f5049	n
741	Olívia José	1959	f	s	f1090	s
741	Arémia José	1990	f	n	f1092	s
741	Benedito José	1994	m	n	f1093	s
742	Lurinda José	1980	f	n	f1095	s
742	Jorge José	1982	m	n	f3102	s
742	Olívia Jorge	2003	f	n	f5050
742	José Jorge	2001	m	n	f1096	s
745	Nelson Alberto	1979	m	n	f1996	n
748	Artur Sousa	1944	m	n	f1105	s
748	Luísa Ofíssio Tembe	1961	f	n	f1106	s
760	José Laísse	1949	m	s	f1122	s
760	Beatríz José	2001	f	s	f1128	s
760	Teresa Alberto	1975	f	n		p
760	Epifánia José	1986	f	n		p
760	Crimílda José	1989	f	n		p
760	Asmíra José	2003	f	n	f5047	n
760	Telsia da Linda	2003	f	n	f5048	n
762	José Laísse	1949	m	s	f1122	s
762	Octélia José	1982	f	n	f1146	s
762	Laura António	1972	f	n		p
762	Osváldo José	1995	m	n		p
762	Édna José	1998	f	n		p
763	Joäo Nyari	1948	m	n	f1134	s
763	Luísa António	1950	f	n		p
763	Lucinda Joäo	1998	f	n	f1136	s
764	Laura Joaquim	1968	f	n	f1137	s
764	Cristina Joäo	2000	f	n		p
765	Roberto Armando	1980	m	n		p
765	Rossina Joaquim	1983	f	n	f3544	s
766	Damiäo Joäo	1979	m	s		p
766	Alberto Damiäo	2000	m	s		p
766	Déima Damiäo	2003	f	s		p
766	Sandra Domingos	1980	f	s		p
770	José Laísse	1949	m	s	f1122	s
770	Maria David	1961	f	s	f1123	s
770	Lídia José	1977	f	s	f1129	s
774	Joaquina Luís	1949	f	n	f1153	s
774	Crimílda Bambo	1979	f	n	f1154	s
774	Eugénia Bambo	1988	f	n	f5568	n
774	Ofélia Bambo	1986	f	n	f1155	s
776	Crescêncio Bambo	1975	m	n	f1157	s
776	Líja José	1983	f	n	f1158	s
776	Guílfa Crescêncio	2002	f	n	f23203	s
777	Ricardo Muando	1944	m	n	f1159
777	Luísa Simone	1955	f	n		p
777	António Égas	1998	m	n	f1162
777	Abdul Sualí	2000	m	n		p
780	Jorge Menete	1930	m	n	f1169	s
780	Amélia Francísco	1955	f	n	f1170	s
780	Égas Jorge	2000	m	n		p
782	Arnaldo Menete	1931	m	s	f1173	s
782	Ermelinda Alberto	1941	f	s	f1174	s
783	Joana José	1994	f	n	f1177	s
783	Lúcia Arnaldo	1989	f	n	f1175	s
783	Ermelinda José	1992	f	n	f1176	s
786	Sifa Arone	1951	f	n	f2026	s
786	Bejamím Jamisse	1928	m	n		p
786	Dulce Bejamím	1986	f	n	f4639	s
787	Nhachale Muholele	1920	m	n	f5063	n
788	Pedro Almone	1946	m	n	f1184	s
788	Joana Ernesto	1960	f	n	f1185	s
789	Félix Francísco	1985	m	n	f1186	s
789	Zido Francísco	1990	m	n		p
791	Armando Alberto	1982	m	s		p
792	Aberto Joäo	1956	m	s		p
792	Angélica Armando	1970	f	s		p
792	Florência Alberto	2000	f	s	f5052
793	Marta Crimíldo	1993	f	s		p
794	Virgulino Miguel	1965	m	n	f1193	s
794	Cecília Arlindo	1966	f	n	f1194	s
800	Joaquim Bambo	1942	m	s	f1208	s
800	Rosa Silingue	1960	f	s	f1209	s
802	Venâncio Ofisso	1931	m	s	f1212	s
802	Záida Isaías	1962	f	s		n
804	Ernesto Venâncio	1973	m	n	f1217	s
804	Záida Ernesto	1998	f	n	f5022	n
804	Venâncio Ernesto	2001	m	n	f5023	n
805	Simöes Filipe	1958	m	s	f1219	s
805	Sára Xavier Pascoal	1964	f	s	f2961	s
1001	Carlitos A. Nguila	1962	m	n	f0325	s
1001	Crimildo Carlitos	1988	m	n	f0326	s
1001	Helena Carlitos	1994	f	n	f0328	s
1001	Alberto Carlitos	1992	m	n	f0327	s
1006	Ventura José	1963	m	s	f5125	n
1006	Glória Erculano	1972	f	s	f5126	n
1006	Ednércia Ventura	2002	f	s	f5127	n
1007	Joana Manuel	1980	f	n	f5124	n		mudou-se pagula
1007	Jorge Anibal	1998	m	n		p		passou para casa 1336
1007	Danilo Patricio	1998	m	n		p		passou para casa 1336
1007	Edmo Ventura	2000	m	n	f5128	n		mudou-se em I´bane
1008	Delfina Antonio	1987	f	n	f1396	s
1008	Laura António	1982	f	n		p
1008	Isabel Antonio	1984	f	n	f1395	s
1008	José Tionildo	2003	m	n	f4829	s
1010	Antonio Tinga	1948	m	n	f5129	n
1010	Helena Patricio	1959	f	n	f5130	n
1010	Ortencia Bernordo	1990	f	n	f5131	n
1010	Cristina Antonio	1996	f	n	f5132	n
1012	Nelson Antonio	1982	m	s	f5133	n
1014	Antonio Simione	1985	m	n	f5134	n
1015	Rosa Ricardo	1971	f	s	f4588	s
1015	Antonio Tinga	1948	m	s	f5129	n
1039	Alfredo José	1942	m	s	f4500	s
1039	Isabel Maiwane	1938	f	s	f2163	s
1057	José Afonso	1963	m	n		p
1057	Madalena Inosse	1968	f	n		p
1058	Miranda José	1999	f	n	f5238	n
1058	Fernando José	1995	m	n	f5239	n
1058	Agostinho José	1997	m	n	f5240	n
1058	Gerson Miguel	1995	m	n	f5241	n
1060	Cecília Rafael	1949	f	s	f1489	s
1062	Fernando Rafael	1931	m	n	f3037	s
1062	Rita Mateus	1978	f	n	f5185	n
1065	Oscar Fernando	1983	m	n	f5186	n
1065	Elidio Fernando	1985	m	n	f5187	n
1067	Valdimiro Rafael	1973	m	n	f4885	s
1068	Sérgo Xavier	1989	m	n	f5189	n
1068	Mussochane Xavier	1991	m	n	f5190	n
1068	Frederico dos Santos	1988	m	n	f5191	n
1068	Xavier Paulo	1997	m	n	f5192	n
1068	Damiäo Paulo	1980	m	s	f5193	n
1069	Lorda Fabiäo	1972	f	n	f5202	n
1069	Edna Paulo	2001	f	n	f5203	n
1070	Paulo Mussochane	1955	m	s		p
1070	Glória Salmeto	1974	f	s	f2987	s
1070	Aderto Paulo	2002	m	s	f2986	s
1070	Dádiva Paulo	1999	f	s	f5188	n
1073	Albino Augusto	1944	m	s	f5164	n
1073	Zerbabel Augusto	1975	f	s	f5165	n
1073	Argentina Albino	1994	f	n	f5166	n
1073	Benedito Albino	1984	f	n	f5167	n
1074	Vanito Albino	1992	m	s	f5163	n
1075	Custódio José	1984	m	n	f5168	n
1076	José Zefanias	1944	m	n		p
1076	Maria Fernando	1948	f	n		p
1076	José Gil José	1994	m	n	f5170	n
1076	Dádiva Gil José	1997	f	n	f5171	n
1084	Patricio Ruben	1975	m	s	f5330	n
1084	Ana Rofino	1974	f	s	f5331	n
1085	Felecidade Samuel	1997	f	n		p
1085	Zaida Patricio	1986	f	n	f5333	n
1096	Fernando Armando	1982	m	n	P185	s
1099	Samuel Ernesto	1960	m	n	f5204	n
1099	Delfina Simiäo	1978	f	n	f5205	n
1103	Joaquim Antonio	1977	m	s	f1389	s
1103	Delfina Antonio	1979	f	s	f1390	s
1103	Ortencia Ibraimo	1999	f	s	f1391	s
1103	Melucha Joaquim	2001	f	s	f1392	s
1103	Emilio Joaquim	2003	m	s	f1101	n
1107	Antonio Sevene	1946	m	n	f1393	s
1107	Rosa Menete	1947	f	n	f1394	s
1110	Rabileta Euzebio	1964	f	s	f1399	s
1110	Angelina Paulo	1981	f	s	f1401	s
1112	Armindo Ricardo	1984	m	s	f1400	s
1113	Almeida Artur	1772	m	s	f5100	n
1113	Telma Lucas	1982	f	s		n
1113	Veronio dos Santos	2003	m	s	f5101	n
1114	Marelia Simiäo	1954	f	s	f1408	s
1114	Fátima Artur	1980	f	s	f5102	n
1115	Cinha Francisco	1991	f	s	f1450	s
1116	Isabel Manuel	1960	f	s	f1449	s
1119	Crescência Alberto	11992	f	n	f5218	n
1119	Regina Alberto	1995	f	n	f5219	n
1119	Amina Alberto	1998	f	n	f5220	n
1119	Tomás Alberto	1989	m	n	f5221	n
1120	Alberto Laice	1935	m	n	f5215	n
1120	Judite Bambo	1968	f	n	f5216	n
1120	Joaquim Alberto	2003	m	n	f4921	s
1120	Eleosar Alberto	2000	m	n	f5217	n
1122	Vasco Sumburane	1943	m	n	f1634	s
1122	Luísa Zefanias	1943	f	n	f1635	s
1122	Veronica Vasco	1990	f	n		p
1126	Alberto Carlitos	1995	m	n	f5237	n
1127	Marta Joäo	1992	m	n	f5310	n
1127	Alexandre Joäo	1991	f	n	f2121	s
1128	Marta Joäo	1967	f	n	f5311	n
1128	Bernordo Patricio	2002	m	n	f3421	s
1129	Laila Francisco	1980	f	n		p
1130	Ermelinda Joäo	1961	f	n	f3271	s
1134	Maurício Menete	1965	m	s	f1411	s
1134	Amelia André	1963	f	s	f5109	n
1134	Safira Simiäo	1994	f	s	f1412	s
1134	Dinércia Eugénio	2002	f	s	f4462	s
1134	Isabel Ricardo	1976	f	s	f5111	s
1139	Antonio Menete		m	n		p
1139	Joana Chigala	1951	f	n		p
1139	Pedro Lacita		m	n		p
1139	Joana Luis	1981	f	n		p
1139	Olinda Rafael	1963	f	n		p
1142	Fernando Simiäo	1942	m	s		p
1142	Florencia Chicotela	1959	f	s	f1434	s
1142	Beatríz Fernando	1988	f	s		p
1143	Maurício Fernando	1983	m	s	f1439	s
1144	Simiäo Fernando	1986	m	s		p
1153	José Muhave	1942	m	s
1153	Fernando Capitine	1948	f	s	f0255	s
1153	Cacilda José	1989	f	s	f0085	s
1153	Rosta José	1982	f	s
1153	Alzira José	1984	f	s
1154	Carlos Sael	1974	m	n		p
1155	Mariana Arone	1982	f	n	f2048	s
1155	Mendinho Isaias	2001	m	n	f0299	s
1155	Isaias José	1968	m	n	f2160	s
1157	Raimundo José	1979	m	n	f4167	s
1157	Regina Ngovene	1979	f	n	f40167	s
1161	Dúlce Miguel	1983	f	s		p
1161	Isabel Gustavo	2001	f	s	f2395	s
1161	Gustavo Reginaldo	1977	m	s	f5195	n
1162	Carlitos Reginaldo	1988	m	n	f5198	n
1162	António Regináldo	1981	m	n	f5199	n
1163	Reginaldo Uanissela	1950	m	s	f5195	n
1163	Lídia Sebastiäo	1960	f	s	f5196	n
1163	Joäo Reginaldo	1999	m	n	f5197	n
1166	Juvêncio Reginaldo	1992	m	n	f5200	n
1166	Isabel Uanissela	1954	f	n	f5201	n
1168	Arlinda Fernando	1966	f	n	f3271	n
1179	Francísco Saute	1935	m	s	f3598	s
1179	Joaquina Macaula	1941	f	s	f1728	s
1181	Fernando Miguel	1967	m	s	f5263	n
1181	Joana Augusto	1972	f	s	f5264	n
1181	Irene Fernando	1996	f	s	f5265	n
1181	Nelito Fernando	2001	m	s	f5266	n
1183	Herqueta Rafael	1942	f	n	f0133
1183	Lúcia Luís	1995	f	n	f5270
1184	David Fernando	1982	m	n		p
1184	Rita Simôs	1985	f	n	f5268
1184	Marcelino David	2003	m	n	f5269
1185	David Fernando	1982	m	s		p
1185	Záida Patrício	1986	f	s	f5266
1185	Adérito David	2002	m	s	f4947
1186	Gilberto Rui	1972	m	n	f4539	s
1186	Filzarda Fernando	1967	f	n		p
1186	Joaquim Gilberto	2003	m	n	f5353	n
1192	Joana Zacarias	1930	f	n	f1748	s
1194	Albertina Zacarias	1043	f	n	f1729	s
1194	Beatríz Jacinto	1997	f	n	f3992	s
1210	Joäo Rafael	1959	m	s	f1102	n
1210	Glória Lapiäo	1972	f	s		p
1210	Francísco Joäo	1998	m	n		p
1210	Rafael Joäo	1995	m	n		p
1210	Ólga Joäo	1993	f	n		p
1210	Marta Alfredo	1985	f	n		p
1232	Anastâncio Vicente	1930	m	s	f5135	n
1232	Joana Joaquim	1942	f	s	f5136	n
1233	Esperánca Gonsálves	1976	f	n	f4189	s
1233	Vicente Eugénio	1994	m	n	f5138	n
1233	Danílson Eugénio	1998	m	n	f5139	n
1233	Virgílio Eugénio	2000	m	n		p
1233	Eugénio Lucas	1996	m	n	f5140	n
1233	Nilsa Joäo	1993	f	n		p
1300	Helena Monteiro	1939	f	n	P410	s
1301	Chico F. Sarnenta	1949	m	n		p
1301	Marta Pedro	1959	f	n	f2129	s
1301	Benilda Francisco	1989	f	n	f117	s
1301	Francisco Sarnenta	1992	m	n		p
1301	Sebastiäo Francisco	1995	m	n		p
1302	Daniel Waciquene	1961	m	s	f1731	s
1302	Catarina Zacarias	1972	f	s	f4031	s
1302	Calisto Daniel	1998	m	n	f3126	s
1302	Benizardo Daniel	2001	m	n	f3044	s
1303	Elsa Joäo	1982	f	n		p
1303	Justisso Pedro	1779	m	n		p
1303	Efigénia Daniel	1997	f	n	f3063	s
1303	Lúcia Daniel	1995	f	n	f3897	s
1303	Adimiro Justisso	2003	m	n	f5313	n
1304	Rui Pedro	1978	m	n
1304	Argentina Ricardo	1981	f	n
[truncated: 633 more rows]

## Sheet: Animais
Casa	Nenhuma	Cao	Porco	Boi	Gato	Pato	Cabrito	galinha	Peru	Outros
3000			1		2	2		7
3001								9
3002		1	1		1			10
3003		1	1		1			10
3004		1	1		1			10
3005		1	1		1			10
3006		1	1		1			10
3007			1	1	1			15
3008			1
3009			1					12
3010			2		1	5		6		1 pombo
3011			1					18
3012			1					18
3013								10
3014								10
3016								10
3018			4					13
3019			1		1			9
3020					2
3021					2
3022		1	4		1	4	1
3023			2				1
3024		2					1
3026								2
3027								2
3028			2		2		3
3029			2		2
3030			2					5
3032			1
3033			2		2			5
3034			2		2			5
3035			2		2			5
3037					2			27
3038			1				1	10
3040			4		2			8
3041			1		2		1
3042			1				1	10
3043			1	8				3
3044			1	8				3
3045						10	3	1
3046						2	1	2
3047		1	1					5
3048		1	1					5
3049			1					4
3050			1					4
3051		1			1			28
3052								3
3053				3
3054			3	1				5
3056			3	1				4
3058			3	1				4
3059					1
3060		1		3				10	4
3061		1		3				10	4
3062			1			2
3063			1			5		6
3064						6		6
3065			1				2	5
3066			3			2		15
3067			1			6		2
3069						1		9
3070						1		9
3071			1					7
3072							1	1
3073						2	3	6
3074			2		1		1	8
3075			2			3	1	5
3076			6		4		1	5
3077			3	5	3
3079			2			4	3	8
3080			2			4	3	8
3081			1			4	3	8
3082								14
3083			2					9
3084			2				1	9
3085			2				1	9
3086			2				1	9
3087			2				1	9
3088					1			7
3089					1			7
3090		2	1					1
3091			5		4		3	9
3092			5		4		3	9
3093			5					9
3094			2					2
3095			1	5	1	2	3	15
3096		1	3		1	12	7	13	6
3097		1	3		1	12	7	13	6
3098			1		1			4
3099			1		2			4
3100			1
3101			1
3102			4		1			10
3103								6
3104			5				2	4
3105			5				4	4
3106			1					6
3107			1					6
3108			5		1		2	2
3109								6
3110		1	4			6	4	15
3111						6		2
3113			2					10
3114						8		6
3115						8		6
3116			1					2
3117			1					2
3118			1					2
3119			5			2		5	1
3120			3			4		6
3122			1
3123			1			1		11
3124				10			2	4
3125			4	2				10	2
3126			3					6
3127			3					6
3129								6
3130					8?			10
3131			2					10
3132			2					10
3133			2					10
3134			2					10
3135		1						10
3136		1						10
3137			1					1
3138			1		1	5		15
3139			1		1	5		15
3140			1		1	5		15
3141					3			20
3142					3			20
3143			2					3
806			1			1		6
809			7
813			1
814			1					14
815			1		2	2		7
819		1		3				10	4
820		1		3				10	4
823			1	2	1			5
824			3		1		2	1
826			3		1		2	1
827			3					6
829			5					3
830								6
831								4
837					8			10
838		1						8
839								3
841			1			1		11
842			1			1		11
847			1		1	5		15
851			4					2
852			3			4		6
855			5			2		5	1
856			5			2		5	1
857			1					1
858					1
859			1					14
860			1					14
861			5		1		2	2
862			5		1		2	2
869		1	4			6	4	15
875			2	2				4
878								18	6
879								18	6
880								18	6
881								18	6
882								11
883			1
884							1	8
885			1
886			1			4		2
887			1			4		2
889			1
890			2		1			8
891			2		1			8
892			1
893			1		1	1		4
894		1				6	1
895			1					3
896			1					3
898			6		1	4		5
900			2
903								1
904				4			1	16
905				4			1	16
906						2		10
906						2		10
908			3		1
909				2				10
910			1					1
911						2		3
912		1	2	2			4
915			3		1	3		5
916								14
917								3
919			1					2
920			1		2			3
921		1					1
922		1					1
923			1
924		1	1		3	7	2		1
926			3		1	1	2	3
927			2				3	4
928			2				3	4
929			1	2	1		2	10
930								6
931			2	3		3	6	24
932			2	3		3	6	24
933			1		1		3	2
934			3					8
935			3		2	1	1	10
938			1			3		6
939			1			3		6
940			1			3		6
941			4					13
943						1		9
944						3
945			1		3		2	3
946			1		3		2	3
947			3			2	3
949			1					2
950			1					2
952			2		1			15
953			2		1			15
954			2					3
955			2					3
956			1					3
958								4
959			1	1	3	3		4
960			3				3	14
961			3				3	14
963			7
964			2		1			6
965			1					6
966			4		1	6		5
967			1			1		3
969			3		1	4	2	20
970				1		3		5
971				1		3		5
972						4	3	17
973								4
974								4
975								4
976								4
977			2			3		17	5
978			1		1			4
980			2		1	20		15
981			2		1	20		15
983			1		1	1		3
984			2				1
985			2				1
986			4		1	5	5	3
987			2
988			2
989			2
990			1
992			4	2		6		23
993							1	3
996			1		1	1		33
997			1		1	1	3	7
1			2
2			2
6			1		1			3
8		1	1		1	1
10		1	1		1	1
11			1		1	2	3	7
12			1		1	2	3	7
20										5 pombos
23			1		1			9
24						12		7
25								10
26		1	2		1	3		5
28		1	1				1	1
30			1		1
33			1					4
35						5	3	1
36			1
38			3					3
39			3					3
40			1
43			1
47					2	2
56			2		1	5
58			1					6
60		1	1				1	5
61		1	5		1	3		3
64							2	1
66			2		1	4	1	5
68								4
69			5	14		20		10
71			1					2
72							2	7
74			1					4
76			1		1	1		7
78			1					7
82			3		1	6	2	30
83			3
91		1		1			1	1
94			9		4		2	3
95			1		1		1	12
97						3		2
98			1	3	1		1
99						3		2
100			5		2	2
105			1	2			4	11
106			1	2			4	11
108			1			3
111			1					3
112			4			2
115			1					1
116						3	2	3
117					1	5	2	3
118					1	5	2	3
122						3		2
123			1					8
124						8
125			1			1		3
128			4		1	6		5
132			2					15
133			2					15
134			5			2	2	20
135			5			2		20
137			3				3	14
138			3				3	14
140			1		3		2	3
141			1		3		2	3
146			8	10		15		5
148			3					7
150		1	4					1
161		1	3		1	2	6	12
163		1	3		1	2	6	12
164		1	3		1	2	6	12
165			2		1		2	9
166			2		1		2	9
181			1
183			6	4		5	4	15	5
185			2			4	4	25
186			2				4	25
187					1	3		12
189			2				1	3
190			2				1	3
192			2
193		1	2	1			2	13
198		2	1		1			5
204			1	3	1
206						14
207			1	5	1	3	2
209			2	5		25	2	7
210			2	5		25	2	7
212						2		5
213			1					3
214			4	2		6		23
219		1	1					2
220			1					2
223			1
225			1					14
231			3			7		5
232		1	1		1	1
235		1
236			1
237			2					18
238			2					18
238			2					18
240			2					18
241			2					18
242						1
243			2		1	4	1	5
247								8
248								8
249			2					18
250			2					18
251		1						11
253			2					18
254			1		3			2
255			1		3			2
259			2		3	1		13
260								8
261								8
265				4			1	2
266						2		7
267						2		7
269			2	5		25	2	7
270						5		4
271						5		4
272			1		1		1	12
273						5	3	1
276		1		3	1	4		6
279			3
282			1			7		10
283			1			7		10
284			6	4		5	4	15	5
285			6	4		5	4	15	5
286						12		7
287								3
289			3		1	2	1
291			1			4	1	9
299		1	2	1			2	13
300		1	2	1			2	13
301					1	3		12
310				2				8
312					3	7	3	10
313			1					4
316		2	9		1	1	4	6
318								3
319			1
322			2			2
323		1	5		1	3				2 burros
325		1						5
326		1	1		1	1
327		1	1		1	1
330						4	1
333					1	12	1	2
334		1		3	1	4		6
335					1
337			1					7
338					1		1	7
339		1				2		11
340							3	1
341							3	1
342			2		1			5
343			1					3
345			1					6
348		1	1				1	5
350			5		2	2
351			1			3
352			1			3
353			1	3	1
354			1	3	1
355			1	2			4	11
356			1					1
358			1				1	1
361			1			3	1	11
362			1			3	1	11
363			1			3	1	11
364					3	19		35
365					3	19		35
366					3	19		35
367			1					14
368			1	3	1
370			8				5
371			8				5
372			1			3	1
373			1			3	1
374			1			3	1
375		1	3		1	2	6	12
376		1	3		1	2	6	12
377			2					15
378			5			2		20
379			5			2	2	20
382			1
383								10
384								10
385								10
386			1			4		11
387			1			4		11
388		2	2		3	20	1	30
389			1
390			2					1
391			2					1
392			2				1	1
393		1			1
394			3					7
395			3					7
397			8	10		15		5
398			8	10		15		5
399			1					2
400		2	9		1	1	4	6
412					3	7	3	10
419			3		1	4	2	20
420								3
423			2	2		5		3
424			2	2		5		3
425			2	2		2		3
426			2	2		2		3
428		2	3		2	20	11	30
429		1				4		1
430		1				4		1
432			3		1	3		5
433			3		1	3		5
442					1			1
447			1					1
448			1					1
450			1					2
452			1					2
453			1			4	1	4
454			9	4			1	15
455			3	1	2	1	1	10
457			2		4			4
458			2		4			4
462			2		1		2	10
470			1		1	11	1	14
472			1					1
473		1		1		4	1	5
478		2				2		4
480			3		1	4	2	20
481			3		1	4	2	20
482			3		1	4	2	20
483			1					10
484			1					10
485			1					10
486								5
487			2					3
488			3					2
489			3					2
490			1				2	5
491		1	2	2			4
494								3
497			2					5
498			1		1					17 coelhos
500			1	2	1		2	10
501			1	2	1		2	10
503			1	2	1		2	10
504					1
507			1				3	4
508			1				3	4
509			3		1	1	2	3
511			3		1	1	2	3
512			3		1	1	2	3
514								43
515								43
516								43
517								43
518			1					7
519			1					7
521		1	2	7	1	2		7	6
522		1	2	7	1	2		7	6
526			2					3
529			1		1			4
530								6
531			2				3	7
532			2				3	7
535		1	2		1	6	5	20
537		1	2		1	6	5	20
538			3		1	8	6
539			1		1	2	1
545			1					7
546			2		1	20		15
648			2		1	20		15
549			2		1			5
551			2	4		3	6	15
552			1		1		3	2
554			2			3		17	5
555			2			3		17
560				4	1	6
562							1	4
562							1	4
563		1	1		1
564			1			2
565			1		2
567			3		2			15
567			3		2			15
568			3			2		15
569			3		2			15
570			3		2			15
571		2	1					1
573		2	1					1
575		1	1	4		18	4	7
576		1	1	4		18	4	7
585			2		1	5		6
586			5		4		3	9
590		1	3		1	12	7	13	6
592			2		1		1	8
593			1				1	1
594			2				1	7
595			2			3	1	5
599			2			3	1	5
602			1	5	1	2	3	15
604			2					2
606			6		4		1	5
607			6		4		1	5
608			1		4			5
619						4	3	17
620			1				1	13
621		1	2		1
622		1	2		1
626		1			1			9
628			4	1				32
629			4	1				32
630			4	1				32
631			4		1	5	5	3
634			3
642					1
643		1	1		1	24	2			7 coelhos
644		1	1		1	24	2			7 coelhos
648			1		1			6
649			1		1			6
652							1
653			1				3	2
654			1				2	4
655			1				2	4
657		1			1	4		3
660			2
664				3	1
665			1			3	5	8
666			1			3	5	8
667		1	1		1			5
668					2			27
669			1		1			9
671			3	1				4
672			3	1				4
675			1	2			2	7
676			2		1			4
677			2		1			6
678			2		1			4
679					1
680					1
681			1					6
683			2					5
685			1		1	1		33
687			1		1	1		33
689			1		1	1		33
691			1
692			1
693			1
694			1	1	1			15
699		1	1		1			15
701			2		1			15
703			2		1			15
705			1		1	1	3	7
711				5			1	1
716			3		1			10
717			3		1			10
725			2
731			3			2	3
735					1	2		1
737			1		2			1
741			4		2			8
742			4		2			8
745						1
748		1	1		1	4	1
760						4		70
762						4		70
763								10
764		2	1	4	1			10
765								10
766		2	1	4	1			10
770								70
774			4	2				10	2
776			4	2				10	2
777			2					10
780								6
782					3			20
783					3			20
786					2	20	3	1
787					2	10	3	1
788		1	2			12		4
789		1	2			12		4
791			3	4		15	7	10	36
792			3	4		15	7	10	36
793			3	4		15	7	10	36
794		1						10
800			2		1	5		6		1 pombo
802								9
804								9
805			1			1		6
1006			2		1	4	5	8
1007			2		1	4	5	8
1008			2			5		1	5
1010			2	2	1	6	1
1012			2	2	1	6	1
1014			2	2	1	6	1
1015			2	2	1	6	1
1039								12
1057			2			3		8
1058			2			4	3	6
1062			2			3		2
1065			2				3	2
1067			3				2	20
1068			3				2	20
1069			3				2	20
1070			3				2	20
1073			1					13
1074			1					13
1075			2		1	1	2	2
1076			2		1	1	2	2
1084			2		1	2		3
1085			2			2		3
1096			1			3	3	4
1099			1				5	3
1103			4			4		2
1107			2			5		1	4
1110			2			2	2	2
1112			2			2	2	2
1113			2			18	3	5
1114			2			18	3	5
1115			3		2	4
1116			3		2	4
1119			1					13
1120			1					13
1122			1					3
1126			2			2		2
1127								3
1128								3
1129			2			2		2
1130			2			3		6
1134			1		1
1139			10		1	5		4	2	3 gancos
1142			1			18		2
1143			1			18		4
1144			1			18		4
1153					1			2
1154					1			2
1155					1			2
1157					1			2
1161			2				3	6
1162			2				3	6
1163			2				3	6
1166			2				3	6
1168			1					4
1179			2	4		5	2	6
1181			1		1			2
1183		1	2			3		10
1184		1	2			3		10
1185		1	2			3		10
1186			2					6
1192			1		4			5
1194			2
1210			1
1232			2		1	4	2	5
1233			2		1	4	2	5
1300			1
1301								10
1302			2			6		10
1303						6		10
1304						6		10
1305						6		10
1308						6		10
1309			1		1	2		3
1312			1		4	8		4
1313			1		4	8		4
1320			2			18	3	3
1321			2			18	3	3
1322			1			14	3	3
1323			2		1	4		13
1324		1	1		1	4		13
1326			1		1
1327			1		3
1328					2
1330			3
1331			1			18		4
1332		2	3			15	4	6
1333		2	3			15	4	6
1334				1			1	10	2
1335				1			1	10	2
1336			2		1	4	5	8
1337			2		1	4	2	5
1338			2		1	4	2	5
1339			1		1	4	3	6
1340						9	2	2
1341						9		2
1343						9		2
1345			1
1346			1
1347			1
1348			2		1		1	7
1353			1			2		1
1354			1			2		11
1355			2
1356			2
1357			2
1358			3		1	10		2
1359			3		1	10		2
1360			1			9
1363			2		1	1	2	2
1364			2		1	1	2	2
1365			2		1	1	2	2
1367		1	1			15	1	10
1368		1	1			15	1	10
1369			2	2		4		15
1370			2	2		4		15
1371			1					2
1372			3				2	20
1373			1				5	3
1374			1		3			4
1375			1		3			4
1376			1		3			4
1377						1	1	2
1378						1	1	2
1379			2			4	2	5
1380			2			4	2	5
1381								1
1383			2				1	14
1384			2				1	14
1385			2					6
1386			1
1387			1		3	5	3	4
1388			1		3	5	3	4
1389			1		3	5	3	4
1391			1			4		7
1392			1			4		7
1393			2			2		2
1394			2		3			8
1395					1			2
1396					1			2
1397			1		1		2	2
1398			1		1		2	2
1399			1		1		2	2
1401			2			10	1	9
1402			2			10	1	9
1403								2
1404								2
1405			2					17
1406			2					2
1407			2			4		6
1408			1					4
1409						6		5
1410								10
1411					1	4		2
1412					1	4		2
1413			2			4		2
1414			2	2		7	4	9
1415			2	2		7	4	9
1417			3			50		3	21
1418			3			50		3	21
1419			3			50		3	21
1420			3			50		3	21
1422			2		1	3		6
1423			2		1	3		6
1424			2		1	3		6
1425			1			3		6
1426			2		1	4		8
1427			2		1	4		8
1428								10
1429			1					1
1430			2		1	6	4	12
1431			1			9		10
1432			1			9		10
1433			1			2
1435								3
1436			1		1			1
1437			2		1		2	2
1438			2			7	2	10
1439			2			7	2	10
1440			3		1		1	24
1441			3		1		1	24
1442			1					4
1443			2			2	1	6
1444			2			2	1	6
1445		1	1	7	1		9	6
1446		1	1	7	1		9	6
1447		1	1	7	1		9	6
1448			2					6
1451			2			20		10
1452							1	10
1453				2		1	1
1454			2	3		20	2	1
1455			2	3		20	2	1
1456			2	3		20	2	1
1457								2
1458			3	2		3	1	9
1459			3	2		3	1	9
1460			3	2		3	1	9
1461			3	2		3	1	9
1463			2				2
1464			3			1		8
1465			3			1		8
1466						1
1467						1
1470			1			15		10
1471			1			15		10
1476			3			15	1	30
1477			3			15	1	30
1478								12
1479							1	12
1480			1			1		5
1481			1			1		5
1482			1			1		5
1483			3			15	1	30
1484			3			15	1	30
1485			3			15	1	30
1486			3			15	1	30
1487			3			15	1	30
1490		2	2			2	3
1491		2	2			2	3
1492		2	2			2	3
1493		2	2			2	3
1494							1
1495			2					6
1496			2					6
1498								6
1499								6
1500								6
1501			2	3		10	2
1505			1				1
1506			1				1
1507			2					1
1508					1			4
1509					1			4
1511								6
1512								6
1513								6
1514								4
1515								4
1516			2
1517			2
1518			2
1521			2					7
1522			2		1			5
1524							1	12
1526								2
1527								2
1528			1			2
1529			1			2
1532								1
1540			1		1	3
1542								2
1543			2		1	4	5	18
1544						6		3
1545						6		3
1546						2	2	1
1547						2	2	1
1548						2	2	1
1550			3			2	1
1551		1	3		1	9	2	6
3150			2		2	15	1	20
3153						6		5
3154					3			1
3155			3					5
3156			1			1
4022			10	4		20		6
3157		1	7			30		30
4060			1					2
4093			1		1		2
4092			1		1		2
4089					1
4080			2	4				mais de 20
4081			2	4				mais de 20
4080			2	4				mais de 20
4079			2	4				mais de 20
4073			1		1	3		10
4072								1
4069			2	2		6	4	7
4068			2	2		6	4	7
4067			2	2		6	4	7
4066			2	2		6	4	7
4065			2	2		6	4	7
4064			2	2		6	4	7
4063			1					6
4062			1					6
4061			1					1
4058			1			21		4
4056					1			15
4053			1					4
4052			2			5	2
4051			1			1		2
4049			1		1			7
4948			1		1			2
4047			1		1			7
4044			2		2	13	1	15
4043			2		2	13	1	15
4042			2		2	13	1	15
4040			2			9		20
4039			2			9		20

## Sheet: Casas
# Casa	Data	Entrevistador	D da casa	Tempo aqui	Pessoas	Nome de fora	Mortos	Potavel	Lavar	animais	quartos	camas	janelas	Telhado	aberturas	Porto	Dirrecao	Paredes	Cumprimento	Largura	Sabe a venda?	Preco	doente faz?	Conheice Posto?	Con as doencas?	Cartas	Novos	GPS?	Observacöes:
3000	2003-12-16	Pedro	Tomas Joaquim	9	2	Tomas Joaquim	s	poco	rio	s	1	1	0	zinco	sim	outro	este	Canico	620	345				s	s	s	s	s
3001	2003-12-16	Marden	Venancio Ofisse	19	1	nao ha	n	poco	rio	s	1	1	0	Makuti	sim	Laka-Laka	este	Canico	390	270	s	150	furvela	s	s	s	s	s
3002	2003-12-16	Valterio	Miguel Ofice	7	2	nao ha	n	poco	rio	s	1	1	2	zinco	nao	outro	sul	Alnanaria	100	900	s	110	furvela	s	s	s	s	s
3003	2003-12-16	Alberto	Miguel Ofice	6	2	Sergio Miguel	n	poco	rio	s	1	1	0	zinco	sim	outro	norte	Canico	600	300	s	110	furvela	s	s	s	s	s
3004	2003-12-16	Marden	Miguel Ofice	6	1	Näo hà	n	poco	rio	s	1	1	0	Makuti	sim	canico	este	Canico	377	250	s	110	furvela	s	s	s	s	s
3005	2003-12-16	Mauricio	Miguel Ofice	6	1	Näo hà	n	poco	rio	s	1	1	0	Makuti	sim	outro	sul	Canico	4500	250	s	120	furvela	s	s	s	s	s
3006	2003-12-16	Marden	Miguel Ofice	6	3	Näo hà	n	poco	rio	s	1	1	0	Makuti	sim	canico	sul	Canico	400	280	s	150	furvela	s	s	s	s	s
3007	2003-12-16	Valterio	Antonio Sechene	4	3	Näo hà	n	poco	rio	s	1	1	0	Makuti	sim	outro	norte	Canico	500	300	s	130	furvela	s	s	s	s	s
3008	2003-12-16	Pedro	Maria Lazaro	mais de 30	1	Näo hà	s	poco	rio	s	1	1	0	Makuti	sim	canico	oeste	Makute	500	290	s	n¨ sei	furvela	s	s	s	s	s
3009	2003-12-17	Valterio	Amerco Sebastiao	8	6	Näo hà	n	poco	rio	s	1	2	1	zinco	sim	outro	este	Canico	500	300	n		furvela	s	s	s	s	s
3010	2003-12-17	Alberto	Joaquim Bambo	10	1	Näo hà	s	poco	rio	s	1	1	0	Makuti	sim	caixas de papel	norte	Makute	320	200	n	variavel	furvela	s	s	n	s	s
3011	2003-12-17	Muricio	Joaquim Alberto	9	3	Näo hà	n	poco	rio	s	1	2	0	Makuti	sim	outro	norte	Makute	450	250	s	variavel	furvela	s	s	n	s	s
3012	2003-12-17	Marden	Joaquim	9	1	Näo hà	n	poco	rio	s	1	1	0	Makuti	sim	zinco	oeste	Makute			s	variavel	furvela	s	s	n	s	s
3013	2003-12-17	Mauricio	Joao Nhari	6	3	Näo hà	n	poco	rio	s	1	1	0	zinco	sim	outro	oeste	Canico	600	300	s	150	furvela	s	s	n	s	s
3014	2003-12-17	Pedro	Joao Nhari	6	1	Näo hà	n	poco	rio	s	1	1	0	Makuti	sim	outro	sul	Canico	400	210	s	120	furvela	s	s	s	s	s
3016	2003-12-17	Mauricio	Joao Nhari	6	1	Näo hà	n	poco	rio	s	1	1	0	Makuti	sim	canico	sul	Canico	300	150	s	150	furvela	s	s	s	s	s
3018	2003-12-17	Pedro	Vitoria Rungo	1 mes	1	Näo hà	n	poco	rio	s	1	1	0	Makuti	sim	saco plastico	este	canico makuti	400	230	n		furvela	s	s	n	s	s
3019	2003-12-17	Alberto	Pascual Armando	3	4	Näo hà	s	poco	rio	s	1	2	0	Makuti	sim	Laka-Laka	sul	Makute	380	200	s	variavel	furvela	s	s	s	s	s
3020	2003-12-19	Pedro	Marta Gove	3	1	Näo hà		bomba manoal	rio	s	1	1	0	zinco	sim	canico	sul	Canico	470	300	s	120		s	s	s	s	s
3021	2003-12-19	Pedro	Marta Gove	3	1	Näo hà	n	bomba manoal	rio	s	1	1	0	zinco	sim	canico	este	Canico	470	326	s	50	furvela	s	s	s	s	s
3022	2003-01-12	Pedro	Artur Sousa	12	4	Näo hà	n	poco	rio	s	1	3	0	Makuti	sim	canico	oeste	Makute	300	230	s	n¨ sei	furvela	s	s	s	s	s
3023	2003-01-12	Pedro	Alberto Cuamba	mais de 30	1	Näo hà	n	poco	rio	s	1	1	0	Makuti	sim	Makute	este	Makute	421	309	n		furvela	s	s	s	s	s
3024	2004-01-12	Márden	Alberto Cuamba	mais de 30	1	Näo hà	n	poco	rio	s	1	1	0	Makuti	sim	Makute	norte	Makute	500	300			furvela	s	s	s	s	s
3025	2004-01-12	Pedro	Lùcia Naete	3	3	Miguel Conceicäo	n	poco	rio	n	1	3	0	zinco	sim	canico	norte	Canico	600	326	n		furvela	s	s	n	s	s
3026	2004-01-12	Márden	Beatriz Rungo	10	1	nao ha	n	poco	poco	s	1	1	0	Makuti	sim	canico	este	canico	450	300	n		furvela	s	s	s	s	s
3027	2004-01-12	Márden	Beatriz Rungo	10	1	nao ha	n	poco	poco	s	1	1	0	Makuti	sim	Makute	oeste	Makute	390	200	n		furvela	s	s	n	s	s
3028	2004-01-13	Márden	Sebastiäo Acácio	2	4	nao ha	s	poco	poco	s	1	3	0	nao sei	sim	canico	norte	canico	450	250	n		furvela	s	s	s	s	s
3029	2004-01-13	Pedro	Sebastiäo Acácio	2	1	nao ha	s	poco	poco	s	1	1	0	Makuti	sim	palha	norte	canico	402	293	s	150	furvela	s	s	s	s	s
3030	2004-01-13	Márden	Victoria Manuel	13	4	nao ha	s	poco	poco	s	1	3	0	Makuti	sim	canico	norte	canico	450	235	n			s	s	s	s	s
3031	2004-01-13	Pedro	Domingos Tinga	Mais de 40	1	nao ha	n	poco	poco	n	1	1	0	Makuti	sim	Makute	norte	Makute	300	210	n		furvela	s	s	s	s	s
3032	2004-01-13	Pedro	Lídia Rafael	3meses	1	nao ha	n	poco	poco	s	1	1	0	Makuti	sim	Laka-Laka	oeste	Makute	402	307	n		furvela	s	s	n	s	s
3033	2004-01-13	Márden	Abelina Sevene	13	3	nao ha	n	poco	rio	s	1	1	0	Makuti	sim	Makute	este	Makute	360	283	n		furvela	s	s	s	s	s
3034	2004-01-13	Márden	Abelina Sevene	13	2	nao ha	n	poco	rio	s	1	1	0	Makuti	sim	outro	norte	Makute	400	270	n		furvela	s	s	s	s	s
3035	2004-01-13	Márden	Abelina Sevene	13	1	nao ha	n	poco	rio	s	1	1	0	Makuti	sim	canico	norte	canico	350	250	n		furvela	s	s	s	s	s
3036	2004-01-13	Pedro	Catarina Simöes	9	7	nao ha	n	bomba manoal	rio	n	1	2	0	Makuti	sim	canico	este	canico	552	300	s	150	M´bene	n	n	n	s	s
3037	2004-01-13	Márden	Rosa Joäo	mais de 30	1	nao ha	n	poco	rio	s	1	1	0	Makuti	sim	canico	este	?	370	270	n		furvela	s	s	s	s	s
3038	2004-01-14	Márden	Augusto Sevene	2meses	5	nao ha	n	bomba manoal	rio	s	1	2	0	Makuti	sim	canico	norte	canico	450	300	n		furvela	s	s	s	s	s
3039	2004-01-15	Domingos	José Laice	30	1	nao ha		poco	rio	n	1	1	0	Makuti	sim	canico	oeste	Makute	300	200	n		M´bene	s	s	s	s	s
3040	2004-01-15	Márden	José Jossias Chivambo	8	1	nao ha	n	poco	rio	s	1	1	0	Makuti	sim	outro	sul	Makute	400	271	n		furvela	s	s	s	s	s
3041	2004-01-16	Márden	Jacinto Pedro	6	2	nao ha	n	poco	rio	s	1	1	0	Makuti	sim	Laka-Laka	oeste	canico	450	250	s	150	furvela	s	s	n	s	s
3042	2004-01-16	Márden	José Alberto	10	4	nao ha	n	poco	poco	s	1	1	0	zinco	sim	outro	sul		700	400	s	150	furvela	s	s	n	s	s
3043	2004-01-16	Domingos	José Fernando	mais de 30	4	Joana, Amélia, Albérto	n	bomba manoal	rio	s	1	3	0	zinco	sim	outro	oeste	canico	640	340	n		furvela	s	s		s	s
3044	2004-01-16	Márden	José Fernando	mais de 30	1	nao ha	n	bomba manoal	rio	s	1	1	0	Makuti	sim	Makute	sul	Makute	?	300	n		furvela	s	s	n	s	s
3045	2004-01-16	Márden	Benjamím Jamisse		2	nao ha	n	bomba manoal	rio	s	1	1	0	Makuti	sim	outro	sul	canico	450	360	n		furvela	s	s	s	s	s
3046	2004-01-16	Márden	Victória Fortinato	5meses	4	nao ha	n	bomba manoal	rio	s	1	4	0	Makuti	sim	Makute	norte	Makute	340	220	s	150	M´bene	n	n	n	s	s
3047	2004-01-16	Domingos	Samuel Luís	2	4	nao ha	n	poco	rio	s	1	1	0	zinco	sim	outro	norte	canico	700	322	n		furvela	s	s	s	s	s
3048	2004-01-16	Márden	Samuel Luís	2	1	nao ha	n	poco	rio	s	1	1	0	zinco	sim	outro	norte	campím	500	350	n		furvela	s	s	n	s	s
3049	2004-01-19	Pedro	Alberto Covele	2	2	Alberto Covele	n	bomba manoal	rio	s	1	1	0	Makuti	sim	canico	este	canico	500	245	n		furvela	s	s	s	s	s
3050	2004-01-19	Domingos	Alberto Covele	2	3	Alberto Covele	n	bomba manoal	rio	s	1	2	0	Makuti	sim	Makute	oeste	Makute	380	250	n		furvela	s	s		s	s
3051	2004-01-19	Pedro	Armindo Xai-Xai	1	2	nao ha	n	poco	rio	s	1	1	0	Makuti	sim	Makute	este	Makute	460	300	s	160	furvela	s	s	s	s	s
3052	2004-01-19	Pedro	Guilhermina Rungo	mais de 20	2	nao ha	n	bomba manoal	rio	s	1	1	0	Makuti	sim	Makute	norte	Makute	320	256	n		furvela	s	s	s	s	s
3053	2004-01-20	Domingos	Ricardo S.	mais de 5	2	nao ha	n	bomba manoal	rio	s	1	2	0	Makuti	sim	caixas	norte	canoco	350	200	n		furvela	s	s	s	s	s
3054	2004-01-21	Domingos	Albrtina Ezequiel	mais de 30	1	nao ha	n	poco	rio	s	1	1	0	Makuti	sim	outro	norte	canico	620	460	n		furvela	s	s	s	s	n
3056	2004-01-21	Alberto	Albertina Ezequiel	masi de 30	1	nao ha	n	poco	rio	s	1	1	0	Makuti	sim	canico	norte	canico	350	220	n	variavel	furvela	s	s	n	s	s
3058	2004-01-21	Valterio	Alberina Ezequiel	mais de 30	1	Daniel Ezequiel	n	poco	rio	s	1	1	0	Makuti	sim	caixas	este	canico	400	300	s	120	furvela	s	s	n	s	s
3059	2004-01-21	Alberto	Mágda Alfredo	2	1	nao ha	n	poco	rio	s	1	1	0	Makuti	sim	Makute	norte	Makute	500	300	s	variavel	furvela	s	s	n	s	s
3060	2004-01-21	Alberto	Ernesto Alméida	7	4	nao ha	n	bomba manoal	Bomba de água	s	1	2	0	zinco	sim	outro	oeste	canico	800	300	s	150	furvela	s	s	s	s	s
3061	2004-01-21	Alberto	Ernesto Alméida	7	2	nao ha	n	bomba manoal	Bomba de água	s	1	1	0	Makuti	sim	outro	norte	canico	400	250	s	variavel	furvela	s	s	n	s	s
3062	2004-01-22	Domingos	Francísco Manuel	mais de 30	1	nao ha	a	poco	rio	s	1	1	0	Makuti	sim	madeira	este	canico	?	?	s	variavel	M´bene	s	s	s	s	s
3063	2004-01-26	Alberto	Sérgio António	5	2	Sérgio António	n	poco	rio	s	2	2	0	campim e makute	sim	outro	oeste	canico	500	250	s	180	furvela	s	s	s	s	s
3064	2004-01-26	Domingos	Sérgio António	5meses	2	Sérgio António	n	poco	rio	s	1	1	0	Makuti	sim	canico	sul	canicpo	420	380	s	variavel	M´bene	s	s		s	s
3065	2004-01-26	Domingos	Rafael Saili	mais de 30	1	Rafael Saili	n	poco	rio	s	1	1	0	zinco	sim	outro	este	canico	800	600	s	variavel	Só compra coprimidos	s	s		s	s
3066	2004-01-26	Alberto	Salvador Laênda	19	2	nao ha	n	bomba manoal	rio	s	1	1	0	Makuti	sim	canico	este	canico	400	250	s	variavel	furvela	s	s	s	s	s
3067	2004-01-27	Alberto	Orlando Pascoal	2	2	Orlando Pascoal	n	bomba manoal	rio	s	1	1	0	makuti e canico	sim	outro	norte	canico	600	300	s	variavel	furvela	s	s	s	s	s
3068	2004-01-27	Domingos	Salvador Laênda		3	Arlindo Salvador	n	bomba manoal	rio	n	1	1	0	Makuti	sim	outro	oeste	canico	400	250	s	variavel	furvela	s	s	s	s	s
3069	2004-01-27	Domingos	Emídio Zacarias	1	1	nao ha	n	bomba manoal	rio	s	1	1	0	Makuti	sim	canico	este	Makute	300	250	s	variavel	furvela	s	s	s	s	s
3070	2004-01-27	Alberto	Emídio Zacarias	1	2	nao ha	n	bomba manoal	rio	s	1	1	0	makuti	sim	outro	oeste	canico	700	350	s	variavel	furvela	s	s	s	s	s
3071	2004-01-27	Domingos	Maria Bambo	30	1	nao ha	s	bomba manoal	rio	s	1	1	0	zinco	sim	outro	sul	canico	500	300	n		furvela	s	s	s	s	s
3072	2004-01-28	Alberto	Samuel Joäo Mazive	1mês	3	Samuel J. Mazive	n	bomba manoal	rio	s	2	2	0	zinco	sim	canico	este	canico	500	300	s	variavel	furvela	s	s	n	s	s
3073	2004-01-28	Domingos	Joana Joäo	1,5	1	nao ha	n	bomba manoal	rio	s	1	1	0	zinco	sim	outro	norte	Makute	500	250	s	variavel	furvela	s	s	n	s	s
3074	2004-01-28	Alberto	Manuel Waene	mais de 30	1	nao ha	n	bomba manoal	rio	s	1	1	0	makuti	sim	canico	este	canico	330	200	s	variavel	furvela	s	s	s	s	s
3075	2004-01-28	Alberto	Agostinho Miguel		2	nao ha	n	bomba manoal	rio	s	1	1	0	makuti	sim	canico	oeste	canico	400	250	s	variavel	furvela	s	s	s	s	s
3076	2004-02-02	Alberto	Adriana Jaquete		1	nao ha	n	bomba manoal	Bomba de água	s	1	1	0	makuti	sim	canico	este	canico	350	220	s	variavel	furvela	s	s	s	s	s
3077	2004-02-02	Domingos	Afonso Foquisso	mais de 30	1	nao ha	n	bomba manoal	No rio ou em casa	s	2	1	3	zinco	nao	outro	oeste	Alnanaria	600	350s		variavel	M´bene	s	s	n	s	s
3078	2004-02-02	Alberto	Joana Foquisso	3	1	nao ha	n	bomba manoal	rio	n	1	1	0	makuti	sim	Makute	este	Makute	350	200	s	variavel	furvela	s	s	n	s	s
3079	2004-02-02	Domingos	Joaquím Nguila	1	2	nao ha	n	bomba manoal	rio	s	1	1	0	zinco	sim	outro	este	canico	700	300	s	variavel	furvela	s	s	s	s	s
3080	2004-02-02	Alberto	Joaquím Nguila	1	2	nao ha	n	bomba manoal	rio	s	1	2	0	campim e makute	sim	outro	sul		400	250	s	variavel	furvela	s	s	s	s	s
3081	2004-02-02	Alberto	Joaquím Nguila	1	1	nao ha	n	bomba manoal	rio	s	1	1	0	makuti	sim	canico	este	canico	300	200	s	variavel	furvela	s	s	n	s	s
3082	2004-02-04	Domingos	Luís Agostinho	1	3	Luís Agostinho	n	poco	poco	s	1	2	0	zinco	sim	outro	este	canico	1000	700	n		furvela	s	s	s	s	s
3083	2004-02-04	Alberto	*	1	2	nao ha	n	poco	poco	s	1	1	0	makuti	sim	canico	sul	canico	450	300	s	variavel	furvela	s	s	n	s	s
3084	2004-02-04	Domingos	Pedro Noila	mais de 30	1	nao ha	n	bomba manoal	poco	s	1	1	0	makuti	sim	canico	norte	canico	300	150	s	variavel	furvela	s	s	s	s	s
3085	2004-02-04	Alberto	Pedro Nguila	mais de 30	3	nao ha	n	bomba manoal	poco	s	1	1	0	makuti	sim	outro	sul	canico	300	250	s	variavel	furvela	s	s	s	s	s
3086	2004-02-04	Domingos	Pedro Nguila	mais de 30	2	nao ha	n	bomba manoal	poco	s	1	1	0	makuti	sim	Laka-Laka	sul	canico	300	200	n		furvela	s	s	n	n	s
3087	2004-02-04	Alberto	Pedro Nguila	mais de 30	3	nao ha	n	bomba manoal	poco	s	1	2	0	makuri	sim	Makute	sul	canico	500	300	s	variavel	furvela	s	s	n	s	s
3088	2004-02-04	Domingos	Catarina Fernando	mais de 30	3	Pedro Josefa	n	poco	poco ou rio	s	1	2	0	zinco	sim	outro	norte	canico	700	300	s	variavel	M´bene ou Inharrumbo	s	s	n	s	s
3089	2004-02-04	Alberto	Catarina Fernando	11	1	nao ha	n	poco	poco	s	1	1	0	makuti	sim	canico	sul	canico makuti	300	200	s	variavel	furvela	s	s	n	s	s
3090	2004-02-05	Alberto	Alberto Meagossa	10	3	Alberto e Alsino	n	poco	rio	s	1	2	0	zinco	sim	Matéria do saco	norte	canico	500	300	s	variavel	furvela	s	s	s	s	s
3091	2004-02-05	Alberto	Sebastiäo Joäo	mais de 30	1	nao ha	s	bomba manoal	poco	s	1	1	0	zinco	sim	outro	sul	canico	400	250	s	variavel	furvela	s	s	n	s	s
3092	2004-02-05	Domingos	Sebastiäo Joäo	mais de 30	1	nao ha	s	bomba manoal	poco ou rio	s	1	1	0	makuti	sim	canico	sul	canico	600	400	s	variavel	M´bene	s	s	n	s	s
3093	2004-02-05	Alberto	Luisa Sebastiäo	3	2	nao ha	n	bomba manoal	poco	s	1	2	0	makuti	sim	outro	sul	canico	500	300	s	variavel	M´bene	s	s	n	s	s
3094	2004-02-06	Domingos	Albertina Filipe	mais de 30	1	nao ha	n	bomba manoal	rio	s	1	1	0	makuti	sim	canico	oeste	canico	300	200	s	variavel	furvela	s	s	s	s	s
3095	2004-02-06	Alberto	Afonso Foquisso	mais de 30	2	nao ha	n	bomba manoal	rio	s	1	1	0	makuti	sim	canico	sul	canico	400	250	s	variavel	furvela	s	s	s	s	s
3096	2004-02-06	Alberto	Isabel Naene	5	1	nao ha	n	Tanque caseiro	Tanque caseiro	s	1	1	0	zinco	sim	outro	norte	canico	400	250	s	variavel	furvela	s	s	n	s	s
3097	2004-02-06	Domingos	Isabel Naene	5	1	nao ha	n	No depósito de água	rio	s	1	1	0	zinco	sim	outro	este	canico	600	340	s	variavel	furvela	s	s	n	s	s
3098	2004-02-06	Alberto	Ermelinda Rafael	8	2	nao ha	n	bomba manoal	Bomba de água	s	2	2	0	makuti	sim	canico	este	canico	500	300	s	variavel	Chicuque	s	s	n	s	s
3099	2004-02-06	Domingos	Ermelinda Rafael	8	2	nao ha	n	bomba manoal	Bomba de água	s	1	1	0	makuti	sim	canico	norte	canico	460	245	s	variavel	Chicuque	s	s	n	s	s
3100	2004-02-12	Alberto	Ana Fernando	4	2	nao ha	n	poco	poco	s	1	2	0	zinco	sim	outro	este	canico	400	300	s	variavel	M´bene	s	s	n	s	s
3101	2004-02-12	Alberto	Ana Fernando	4	1	nao ha	n	poco	poco	s	1	1	0	makuti	sim	canico	este	canico	350	200	s	variavel	M´bene	s	s	n	s	s
3102	2004-02-13	Valtério	Ventura Valentím	20	5	nao ha	n	poco	poco	s	1	3	2	zinco	sim	outro	este	Alvenaria	800	300	s	variavel	furvela	s	s	s	s	s
3103	2004-02-13	Valtério	Alberto José	7	2	nao ha	n	poco	rio	s	1	1	0	makuti	sim	makuti	norte	Makute	400	300			furvela	s	n	n	s	s
3104	2004-02-13	Valtério	Alberto Valentím	10	2	nao ha	n	poco	rio	s	1	1	0	zinco	sim	outro	oeste	canico	600	300			furvela	s	n	n	s	s
3105	2004-02-13	Valtério	Alberto Valentím	10	2	nao ha	n	poco	rio	s	1	2	0	zinco	sim	outro	este	canico	700	300			furvela	s	s	n	s	s
3106	2004-02-13	Valtério	Carlos Tomás	masi de 10	3	nao ha	n	poco	rio	s	1	2	0	zinco	sim	outro	este	canico	700	300	s	180	furvela	s	n	n	s	s
3107	2004-02-13	Valtério	Carlos Tomás	masi de 10	1	nao ha	n	poco	rio	s	1	1	0	makuti	sim	outro	sul	canico	300	250	s	180	furvela	s	n	n	s	s
3108	2004-02-13	Alberto	Marilina facitela	24	1	nao ha	n	poco	rio	s	1	1	0	makuti	sim	canico	oeste	canico	400	250	n	variavel	furvela	s	s	n	s	s
3109	2004-02-13	Valtério	Luisa Filipe	mais de 15	1	nao ha	n	poco	rio	s	1	1	0	makuti	sim	makuti	norte	Makute	400	300			furvela	n	n	n	s	s
3110	2004-02-13	Valtério	Alberto Mapanzeni	7	4	Alberto Mapanzeni	s	poco	rio	s	2	2	2	zinco	sim	outro	sul	estacas	800	300	s	180	furvela	s	s	s	s	s
3111	2004-02-13	Valtério	Pedro Francísco	3	2	nao ha	n	poco	rio	s	1	1	0	makuti	sim	outro	oeste	Makute	500	300			furvela	s	n	n	s	s
3113	2004-02-17	Valtério	Carlos Tomás	10	1	nao ha	n	poco	rio	s	1	1	0	makuti	sim	outro	oeste	canico	600	300	s	120	furvela	n	n	n	s	s
3114	2004-02-17	Valtério	Bento Ventura	7	4	nao ha	n	poco	rio	s	1	2	0	zinco	sim	outro	este	canico	600	300	s	variavel	furvela	s	n	n	s	s
3115	2004-02-17	Valtério	Bento Ventura	7	1	nao ha	n	poco	rio	s	1	1	0	makuti	sim	outro	este	canico	500	300			furvela	s	n	n	s	s
3116	2004-02-17	Valtério	Josefa Nguila	7	1	nao ha	n	poco	rio	s	1	1	0	makuti	sim	canico	este	canico	400	300			furvela	n	s	n	s	s
3117	2004-02-17	Valtério	Josefa Nguila	7	1	nao ha	n	poco	rio	s	1	1	0	makuti	sim	outro	este	c	400	300	s		furvela	n	n	n	s	s
3118	2004-02-17	Alberto	Emília Nguiliche	1	3	nao ha	n	bomba manoal	rio	s	1	1	0	m	sim	m	sul	Makute	400	200	s	variavel	furvela	s	s	s	s	s
3119	2004-02-18	Valtério	António Naene	7	3	Chico Ináncio	n	bomba manoal	rio	s	1	1	0	m	sim	outro	este	Makute	350	250	s	130	furvela	s	s	s	s	s
3120	2004-02-18	Valtério	Pascoal Arnaldo	mais de 10	3	nao ha	n	bomba manoal	rio	s	1	2	0	m	sim	m	norte	Makute	350	250			furvela	s	n	n	s	s
3121	2004-02-18	Valtério	Nicolau Fernando	mais de 20	6	nao ha	n	bomba manoal	rio	n	3	3	8	Luzalete	sim	outro	norte e sul	Alvenaria	1000	900	s	160	furvela	n	n	n	s	s
3122	2004-02-18	Alberto	Roque Manuel	1	1	nao ha	n	bomba manoal	rio	s	1	1	0	m	sim	c	este	c	450	300	s	variavel	M´bene	s	s	n	s	s
3123	2004-02-18	Alberto	Lourenco Bambo	11	1	nao ha	n	bomba manoal	rio	s	1	1	0	m	sim	m	oeste	Makute canico	300	200	s	variavel	furvela	s	s	s	s	s
3124	2004-02-18	Alberto	Eugénio Artur	7	5	nao ha	n	bomba manoal	rio	s	1	2	0	m	sim	outro	oeste	c	400	250	s	variavel	furvela	s	s	n	s	s
3125	2004-02-19	Valtério	Joaquina Luís	mais de 15	1	nao ha	n	?	?	s	1	1	0	zinco	sim	outro	este	c	600	300	s	130	furvela	s	s	s	s	s
3126	2004-02-19	Valtério	Afonso Covele	mais de 10	6	Afonso Covele	n	bomba manoal	rio	s	1	3	0	zinco	sim	outro	este	c	600	300			furvela	s	s	n	s	s
3127	2004-02-19	Valtério	Afonso Covele	mais de 10	1	Afonso Covele	n	bomba manoal	rio	s	1	1	0	m	sim	outro	sul	c	350	250	s		furvela	s	s	s	s	s
3129	2004-02-20	Valtério	Fracísco Vilanculos	mais de 10	1	nao ha	n	bomba manoal	rio	s	1	1	0	m	sim	m	oeste	m	400	300	s		furvela	s	n	n	s	s
3130	2004-02-20	Valtério	Mateus Arnaldo	mais de 10	3	nao ha	n	bomba manoal	rio	s	1	1	0	zinco	sim	outro	norte	Alvenaria	120	1000	s	120	furvela	s	s	s	s	s
3131	2004-02-20	Valtério	Ricardo Muando	mais de 10	1	nao ha	s	bomba manoal	rio	s	1	1	0	m	sim	outro	norte	c	350	250	s		M´bene	n	n		s	s
3132	2004-02-20	Valtério	Ricardo Muando	mais de 10	1	nao ha	s	bomba manoal	rio	s	1	1	0	m	sim	c	oeste	c	350	250	n		M´bene	n	n	n	s	s
3133	2004-02-20	Valtério	Ricardo Muando	mais de 10	2	nao ha	s	bomba manoal	rio	s	1	1	0	m	sim	m	sul	m	400	300	s		furvela	s	s	s	s	s
3134	2004-02-20	Valtério	Ricardo Muando	mais de 10	2	nao ha	s	bomba manoal	rio	s	1	1	0	m	sim	m	norte	m	350	250	s		furvela	s	s	s	s	s
3135	2004-02-20	Alberto	Virgulino Miguel	mais de 10	2	nao ha	n	bomba manoal	rio	s	1	1	0	m	sim	m	este	m	400	250	s	variavel	furvela	s	s	s	s	s
3136	2004-02-20	Alberto	Virgulino Miguel	mais de 10	2	nao ha	n	bomba manoal	rio	s	1	1	0	m	sim	c	n	c	400	200	s	variavel	furvela	s	s	s	s	s
3137	2004-02-20	Alberto	Luísa Zacarias	4meses	2	nao ha	n	bomba manoal	rio	s	1	1	0	m	sim	Laka-Laka	n	c	500	300	s	variavel	M´bene	s	s	s	s	s
3138	2004-02-21	Mílton	Alberto Nafital	10	1	nao ha	n	bomba manoal	rio	s	1	1	0	m	sim	caixas	este	c	400	250	n		furvela	s	s	n	s	s
3139	2004-02-21	Mauricio	Alberto Nafital	10	3	nao ha	n	bomba manoal	rio	s	1	2	0	m	sim	outro	sul	c	400	250	s	150	furvela	s	s	s	s	s
3140	2004-02-21	Alberto	Alberto Nafital	10	1	nao ha	n	bomba manoal	rio	s	1	1	0	m	sim	c	este	canico makuti	350	250	s	variavel	furvela	s	s	n	s	s
3141	2004-02-21	Alberto	Arnaldo Menete	mais de 30	1	Nelson Arnaldo	s	bomba manoal	rio	s	1	1	0	zinco	sim	outro	sul	c	550	350	s	variavel	furvela	s	s	s	s	s
3142	2004-02-21	Mauricio	Arnaldo Menete	mais de 30	2	Nelson Arnaldo	s	bomba manoal	rio	s	1	1	0	m	sim	c	oeste	?	320	200	s	100	furvela	s	s	s	s	s
3144	2004-02-21	Valtério	Alda Joäo	4	3	nao ha	n	poco	rio	s	1	2	0	m	sim	Laka-Laka	sul	m	400	300	s		furvela	s	s	s	s	s
806	2003-12-16	Alberto	Simöes Filipe	3	4	nao ha	n	poco	rio	s	1	2	0	m	sim	outro	oeste	c	520	300	s	variavel	furvela	s	s	n	s	s
808	2003-12-04	Valtério	Afonso José	8	4	Afonso José	n	poco	rio	n	1	2	0	zinco	sim	c	sul	m	500	320	s	160	furvela	s	s	s	s	s
809	2003-12-04	Elsa	Afonso José	4	3	Afonso José	n	poco	rio	s	1	1	0	zinco	sim	c	oeste	c	530	300	s	180	furvela	s	s	s	s	s	Parte das Paredes coberto de saco plástico
813	2003-12-16	Mauricio	Jacinto Joaquim	3	6	Jacinto Joaquim	n	poco	rio	s	1	2	0	m	sim	c	n	c	?	?	n		furvela	s	s	s	s	s
814	2003-12-16	Márden	José Rafael	25	5	nao ha	n	poco	rio	s	1	2	4	zinco	sim	outro	oeste	Alvenaria	620	350	n		furvela	s	s	s	s	s
815	2003-12-16	Valtério	Tomás Joaquim	9	3	nao ha	s	poco	rio	s	1	2	0	campim e makute	sim	outro	oeste	c	600	320	s	180	furvela	s	s	s	s	s
819	2004-01-21	Alberto	Ernesto Alméida	mais de 30	2	nao ha	n	bomba manoal	Bomba de água	s	1	0	0	zinco	sim	outro	n	Alvenaria	500	300	s	130	furvela	s	s	s	s	s
820	2004-01-21	Valtério	Ernesto Alméida	mais de 30	4	nao ha	n	bomba manoal	Bomba de água	s	1	2	4	zinco	sim	outro	n	Alvenaria	700	300	s	120	furvela	s	s	s	s	s
823	2004-01-19	Pedro	José Joaquim	7	5	nao ha	n	bomba manoal	rio	s	1	2	0	m	sim	outro	sul	c	507	300	s	näo sei	furvela	s	s	s	s	s
824	2004-02-19	Alberto	Joäo Fabiäo	mais de 30	5	nao ha	n	bomba manoal	rio	s	1	2	0	m	sim	c	n	m	400	200	s	variavel	furvela	s	s	s	s	s
826	2004-02-19	Alberto	Joäo Fabiäo	mais de 30	3	nao ha	n	bomba manoal	rio	s	1	2	0	m	sim	c	oeste	m	400	250	s	variavel	furvela	s	s	s	s	s
827	2004-02-19	Valtério	Afonso Covele	mais de 10	7	Afonso Covele	n	bomba manoal	rio	s	2	3	0	zinco	sim	outro	n	c	1000	300	s	120	furvela	s	s	s	s	s
829	2004-02-19	Valtério	Francísco Vilanculo	mais de 10	2	nao ha	n	bomba manoal	rio	s	1	1	0	m	sim	Laka-Laka	n	m	400	300	s	150	M´bene	s	n	n	s	s
830	2004-02-20	Valtério	Francísco Vilanculo	mais de 10	1	nao ha	n	bomba manoal	rio	s	1	1	0	m	sim	m	n	m	350	250	s	120	M´bene	n	n	n	s	s
831	2004-02-20	Valtério	Francísco Vilanculo	mais de 10	2	nao ha	n	bomba manoal	rio	s	1	1	0	m	sim	m	este	m	500	300	s	190	furvela	s	s	s	s	s
837	2004-04-20	Valtério	Mateus Arnaldo	mais de 20	7	nao ha	n	bomba manoal	rio	s	5	5	10	zinco	sim	outro	norte e sul	z	1200	1000	s	120	furvela	s	s	s	s	s
838	2004-02-19	Alberto	Joäo Chamussu	mais de 30	3	nao ha	n	bomba manoal	rio	s	2	2	0	zinco	sim	outro	n	c	700	300	s	150	furvela	s	s	s	s	s
839	2004-01-19	Domingos	Guilhermina Rungo	mais de 20	1	nao ha	n	bomba manoal	rio	s	1	1	0	m	sim	m	n	m	350	250	n		M´bene	s	s	s	s	s
841	2004-02-18	Alberto	Lourenco Bambo	11	2	nao ha	n	bomba manoal	rio	s	1	1	0	m	sim	c	sul	m	400	250	s	variavel	furvela	s	s	s	s	s
842	2004-02-18	Alberto	Lourenco Bambo	11	1	nao ha	n	bomba manoal	rio	s	1	1	0	m	sim	m	n	m	400	250	s	variavel	furvela	s	s	s	s	s
847	2004-02-21	Valtério	Alberto Nafital	10	6	nao ha	n	bomba manoal	rio	s	2	3	5	zinco	sim	outro	Oeste e este	Alvenaria	700	500	s	120	furvela	s	s	s	s	s
851	2004-02-18	Valtério	Ana Moizés	mais de 15	2	nao ha	s	bomba manoal	rio	s	1	2	4	zinco	sim	outro	sul	Alvenaria	800	300	s		furvela	s	s	s	s	s
852	2004-02-18	Valtério	Pascoal Arnaldo	mais de 10	2	nao ha	n	bomba manoal	rio	s	1	1	0	m	sim	outro	este	m	500	300			furvela	s	s	s	s	s
855	2004-02-18	Valtério	António Naene	7	3	Chico Ináncio	n	bomba manoal	rio	s	1	2	0	zinco	sim	outro	n	m	600	300	s		furvela	s	n	s	s	s
856	2004-02-18	Valtério	António Naene	7	2	Chico Ináncio	n	bomba manoal	rio	s	1	1	0	m	sim	outro	oeste	m	400	300	s		furvela	s	s	s	s	s
857	2004-02-13	Alberto	Virgínia Rafael	mais de 30	6	Isabel Joäo	n	poco	rio	s	2	2	0	m	sim	c	sul	c	500	250	s	variavel	furvela	s	s	s	s	s
858	2004-02-17	Alberto	Artiel Zacarias	4	2	Artiel Zacarias	n	poco	rio	s	1	1	0	zinco	sim	outro	sul	c	400	200	s	variavel	furvela	s	s	s	s	s
859	2004-02-17	Alberto	Marcelo Ernesto	3	4	Marcelo Ernesto	n	poco caseiro	poco caseiro	s	2	2	2	zinco	sim	outro	o	c	800	350	s	variavel	furvela	s	s	s	s	s
860	2004-02-17	Alberto	Marcelo Ernesto	3	3	Marcelo Ernesto	n	poco caseiro	poco caseiro	s	1	1	0	zinco	sim	outro	n	c	500	300	s	variavel	furvela	s	s	s	s	s
861	2004-02-13	Alberto	Marlina Fastela	24	5	nao ha	n	poco	rio	s	1	2	0	m	sim	c	o	c	400	200	s	variavel	furvela	s	s	s	s	s
862	2004-02-13	Alberto	Marlina Fastela	24	1	nao ha	n	poco	rio	s	1	1	0	m	sim	c	sul	canico makuti	500	300	s	variavel	furvela	s	s	s	s	s
869	2004-02-12	Valtério	Alberto Mapanzeni	4	4	Alberto Mapanzeni	s	poco	rio	s	1	2	0	zinco	sim	outro	o	c	600	300	s	160	furvela	s	s	s	s	s
875	2004-02-12	Alberto	Bernardo Watci	10	1	nao ha	n	bomba manoal	Bomba de água	s	1	1	0	zinco	sim	outro	este	c	700	300	s	50	furvela	s	s	s	s	s
876	2003-11-04	Luís	Luísa António	8meses	3	nao ha	n	bomba manoal	rio	n	1	2	0	zinco	sim	outro	o	c	500	350	s	näo sei	Hospital ?	s	s	s	s	s
877	2003-11-04	Luís	Luísa António	8meses	1	nao ha	n	bomba manoal	rio	n	1	1	0	m	sim	c	este	c	350	220	n	näo sei	posto de saúde?	s	s	s	s	s
878	2003-11-05	Luís	José Pascoal Naete	1	5	nao ha	n	bomba manoal	rio	s	2	3	0	zinco	sim	outro	n	c	800	400	s	variavel	furvela	s	s			s	1,400 das alturas das Paredes da casa foram erguidas em blocos de cimento
879	2003-11-05	Luís	José Pascoal Naete	1	2	nao ha	n	bomba manoal	rio	s	1	1	0	zinco	sim	outro	o	c	600	400	s	variavel	furvela	s	s	s	s	s
880	2003-11-05	Luís	José Pascoal Naete	1	6	nao ha	n	bomba manoal	rio	s	?	4	0	campim e makute	sim	outro	este	c	500	300	s	näo sei	furvela	s	s	s	s	s
881	2003-11-05	Luís	José Pascoal Naete	1	3	Ermenegíldo José Pascoal	n	bomba manoal	rio	s	1	3	0	campim e makute	sim	outro	o	c	400	300								s
881	2003-11-05	Luís	José Pascoal Naete	1	3	Enerson J.Pascoal	n	bomba manoal	rio	s	1	3	0	campim e makute	sim	outro	o	c	400	300				s	s	s	s	s
881	2003-11-05	Luís	José Pascoal Naete	1	3	Izep J. Pascoal	n	bomba manoal	rio	s	1	3	0	campim e makute	sim	outro	o	c	400	300				s	s	s	s	s
882	2003-11-07	Luís	Albino Luís	1,5	6	Albino Luís	n	bomba manoal	rio	s	1	2	0	zinco	sim	outro	o	c	450	300	s?	variavel	furvela	s	s	s	s	s
883	2003-11-10	Luís	Victória Langastela	?	1	nao ha	n	poco ceu aberto	rio	s	1	1	0	zinco	sim	outro	este	m	300	300	n		furvela	s	s	s	s	s	Em substituicao da casa número 713 já danificada.
884	2003-11-10	Luís	Alfredo L. Mazive	6	3	nao ha	n	poco ceu aberto	rio	s	1	2	0	m	sim	m	n	m	400	30	n		furvela	s	s	s	s	s	Em substituicao da casa número 715 já danificada.
885	2003-11-10	Luís	Isabel Zacarias	6meses	1	nao ha	n			s	1	1	0	m	sim	m	o	m			n			n	n		s	s
886	2003-11-10	Luís	Joana Sechene	7	2	nao ha	n	poco ceu aberto	rio	s	1	1	0	m	sim	c	o	c	450	300	n		furvela	s	s	s	s	s	Em substituicao da casa número 719 já danificada.
887	2003-11-10	Luís	Joana Sechene	7	2	nao ha	n	poco ceu aberto	rio	s	1	1	0	m	sim	c	este	c	420	300	n		furvela	s	s		s	s
888	2003-11-17	Luís	Armija Meleco	1	1	nao ha	n	poco	rio	n	1	1	0	m	sim	c	este	c	500	300	n		furvela	s	s	s	s	s	Residente da antiga casa número 218.
889	2003-11-17	Luís	David Stefane	3meses	5	nao ha	n	poco	rio	s	1	2	0	zinco	sim	m	sul	m	400	300	s	näo sei	furvela	s	s	s	s	s
890	2003-11-17	Luís	Ivo Baptista	???	3	Ivo Baptista	n	rio	rio	s	1	1	0	zinco	sim	outro	sul	c	700	450		??	???	s	s	s	s	s
891	2003-11-17	Luís	Catarina Baptista	1	3	Rabeca	n	poco	rio	s	1	2	0	zinco	sim	Laka-Laka	n	c	500	300				s	s		s	s	Residente da antiga casa número 709.
892	2003-11-19	Luís	Ana Zefanias	1	4	nao ha	n	poco	rio	s	1	2	0	m	sim	Laka-Laka	o	c	500	250	s	160 a 140		s	s	s	s	s
893	2003-11-19	Luís	André Horácio	8meses	4	André Horácio	n	poco	rio	s	1	2	0	campim e makute	sim	outro	este	c	650	300				s	s	s	s	s	Antiga residente da casa número 471.
894	2003-11-24	Alberto	Albertina Rungo	10	3	nao ha	n	p	rio	s	1	3	0	m	sim	c	o	c	470	270	s	variavel	furvela	s	s	s	s	s
895	2003-11-24	Mauricio	Matílde Zacarias	9	1	nao ha	n	p	rio	s	1	1	0	m	sim	m	n	c	400	260	s	130	furvela	s	s	s	s	s
896	2003-11-24	Pedro	Matílde Zacarias	9	1	nao ha	n	p	rio	s	1	1	0	m	sim	Laka-Laka	este	c	300	205	n		furvela	s	s	s	s	s	material das paredes: canico mas por dentro rem esteiras.
897	2003-11-24	Márden	Joana Joäo Serinha	1	4	nao ha	n	p	rio	n	1	1	0	m	sim	m	este	c	339	229	n		Hospital ?	s	s	s	s	s
898	2003-11-24	Mauricio	Filipe António	1mês	1	nao ha	n	p	rio	s	1	1	0	m	sim	outro	o	m	400	260	s	120	furvela	s	s	n	s	s
899	2003-11-24	Pedro	Luísa Sebastiäo	4meses	1	nao ha	n	bomba manoal	rio	n	1	1	0	m	sim	m	n	canico makuti	380	290		100	furvela	s	s	n	s	s
900	2003-11-24	Alberto	Ana Macassa	7	1	nao ha	n	p	rio	s	1	1	0	m	sim	outro	n	m	436	276	s	variavel	furvela	s	s	s	s	s
903	2003-11-25	Márden	Pascoal Augusto	25	1	Amélia Felizarda	n	p	rio	s	1	1	0	campim e makute	sim	c	sul	c	300	250	s	140	Hospital ?	s	s	s	s	s
904	2003-11-25	Pedro	Sebastiäo Hilário	10meses	3	nao ha	n	p	rio	s	1	1	0	m	sim	outro	n	c	548	314	s	näo sei	furvela	s	s	n	s	s
905	2003-11-25	Pedro	Sebastiäo Hilário	10meses	4	nao ha	n	p	rio	s	1	1	0	m	sim	esteira	n	c	395	260	s	näo sei	furvela	s	s	n	s	s
906	2003-11-25	Valtério	Aníbal José	3	3	nao ha	n	p	rio	s	1	1	0	m	sim	c	n	c	500	250	s	150	furvela	s	s	n	s	s
907	2003-11-25	Valtério	Aníbal José	3	1	nao ha	n	p	rio	s	1	1	0	m	sim	c	este	c	500	230	s	variavel	furvela	s	n	n	s	s
908	2003-11-25	Cástro	Angelina Ernesto	7	4	nao ha	n	p	rio	s	5	2	11	zinco	sim	outro	norte e sul	Alvenaria	10?	11?				s	s	s	s	s
909	2003-11-25	Márden	Sara Armando	3	3	Pedro Zacarias	n	p	rio	s	1	2	0	zinco	sim	outro	sul	c	800	500	s	180	Hospital ?	s	s	s	s	s
910	2003-11-25	Alberto	Elisa Júlio	10	2	nao ha	n	p	rio	s	1	2	0	m	sim	Laka-Laka	este	c	450	250	s	150	furvela	s	s	s	s	s
911	2003-11-25	Mauricio	Aida Cuamba	1	1	nao ha	n	p	rio	s	1	1	0	m	sim	Laka-Laka	n	c	380	250	s	130	???	s	s	s	s	s
912	2003-11-25	Pedro	Zacarias Bata	10	6	nao ha	n	p	rio	s	1	2	0	m	sim	m	este	c	420	253	s	variavel	???	s	s	s	s	s
913	2003-11-25	Valtério	Marta Correia	2meses	1	nao ha	n	p	rio	n	1	1	0	m	sim	c	sul	canico makuti	350	200	n		M´bene	n	n	n	s	s
914	2003-11-26	Valtério	Alberto Jossefa	9	1	nao ha	n	p	rio	n	1	1	0	campim e makute	sim	c	o	c	500	250	s	170	furvela	s	n	n	s	s
915	2003-11-26	Márden	Texeira Serinha	10	1	nao ha	n	p	rio	s	1	1	0	campim e makute	sim	c	n	c	310	200	n		Hospital ?	s	s	n	s	s
916	2003-11-26	Pedro	Joaquim Serinha	4	1	nao ha	n	p	rio	s	1	1	0	m	sim	c	n	canico makuti	370	274	n		furvela	s	s	s	s	s
917	2003-11-26	Márden	Armindo Carlos	1	2	nao ha	n	p	rio	s	1	1	0	m	sim	c	o	c	500	300	s	180	Hospital ?	s	s	n	s	s
918	2003-11-26	Márden	Armindo Carlos	1	3	nao ha	n	p	rio	n	1	1	0	m	sim	c	sul	canico makuti	400	300	s	150	Hospital ?	s	s	n	s	s
919	2003-11-26	Mauricio	Victória Massarula	2	2	nao ha	n	p	rio	s	1	2	0	m	sim	c	n	m	400	220	s	120	furvela	s	s		s	s
920	2003-11-26	Mauricio	Maria Rungo	2	4	nao ha	n	p	rio	s	1	1	0	m	sim	c	n	m	370	220	s	120	furvela	s	s	n	s	s
921	2003-11-26	Pedro	Armando Nombora	5	1	nao ha	n	p	rio	s	1	1	0	m	sim	Laka-Laka	sul	c	325	200	n		furvela	s	s	s	s	s
922	2003-11-25	Valtério	Armando Nombora	5	2	nao ha	n	p	rio	s	1	2	0	m	sim	c	n	c	400	250	s	180	furvela	s	s	s	s	s
923	2003-11-27	Mauricio	Francísco Chuquela	10	1	nao ha	n	p	rio	s	1	1	0	m	sim	Laka-Laka	o	c	460	260	s	variavel	furvela	s	s	s	s	s	dentro da casa encontra-se coberto de esteira.
924	2003-11-27	Alberto	Roque Filimone	9	1	Roque Filimone	s	p	rio	s	1	1	0	m	sim	c	n	c	344	244	s	variavel	furvela	s	s	n	s	s
926	2003-11-27	Pedro	Madalena Manuel	9	4	Jonas Arnaldo	n	bomba manoal	rio	s	1	2	2	zinco	sim	outro	n	c	720	300	s	150	furvela	s	s	s	s	s
927	2003-11-27	Alberto	Isáura Zefanias	16	1	Joäo Zacarias	n	bomba manoal	b	s	1	1	0	m	sim	c	este	c	300	200	n	variavel	furvela	s	s	s	s	s
928	2003-11-27	Elsa	Isáura Zefanias	16	1	Joäo Zacarias	n	bomba manoal	b	s	1	1	0	m	sim	outro	este	c	350	200	n		furvela	s	s	f	s	s
929	2003-11-27	Mauricio	Maurício Muando	10	2	Raul Maurício	n	bomba manoal	rio	s	1	1	0	zinco	sim	outro	o	c	700	300	s	150	v	s	s	n	s	s
930	2003-11-27	Elsa	Joaquim Bifó Tinga	6	2	Joaquim Alberto	n	bomba manoal	rio	s	2	1	0	zinco	sim	outro	n	c	510	310	s	variavel	M´bene	s	s	s	s	s
931	2003-11-27	Márden	António Fernando	mais de 30	2	Joäo António	n	bomba manoal	rio	s	1	1	1	zinco	n	outro	n	Alvenaria	344	306			Hospital ?	s	s	s	n	s
932	2003-11-27	Pedro	António Fernando	mais de 30	4	Joäo António	n	bomba manoal	rio	s	1	2	2	zinco	sim	outro	o	Alvenaria	681	392	s	200	furvela	s	s	n	s	s
933	2003-11-27	Mauricio	Bifó Tinga	11	1	Raul Bifó Tinga	n	bomba manoal	rio	s	1	1	0	campim e makute	sim	outro	o	c	500	300	s	variavel	furvela	s	s	n	s	s
934	2003-11-27	Valtério	Eugénio Jossai	10	2	nao ha	n	p	rio	s	1	1	0	m	sim	Laka-Laka	este	c	600	350	n	150	furvela	s	s	n	s	s
935	2003-11-27	Márden	Gabriel Raul	3	4	Gabriel Raul	n	p	rio	s	2	2	0	campim e makute	sim	outro	este	c	500	400	s	180	Hospital ?	s	s	s	s	s
936	2003-11-28	Elsa	Evelina Matuquela	mais de 30	1	nao ha	n	bomba manoal	b	n	2	1	4	t	sim	outro	n	Alvenaria	753	426	n		furvela	s	s	s	s	s	faleceu !
937	2003-11-28	Mauricio	Mário Glório	3	5	nao ha	n	bomba manoal	rio	n	1	2	0	m	sim	outro	este	c	370	260	s	variavel	furvela	s	s	s	s	s
938	2003-11-28	Elsa	Oliveira Raul	2	2	nao ha	n	p	rio	s	2	1	0	zinco	sim	outro	este	c	546	310	n		m´bene,chicuque e furvela	s	n	n	s	s
939	2003-11-28	Pedro	Oliveira Raul	2	1	nao ha	n	p	rio	s	1	1	0	m	sim	outro	sul	c	450	290	n		m´bene e chicuque	s	s	n	s	s
940	2003-11-28	Márden	Oliveira Raul	2	4	nao ha	n	p	rio	s	1	2	0	m	sim	outro	sul	c	300	250	s	160	furvela	s	s	s	s	s
941	2003-12-01	Pedro	Victória Rungo	2semanas	6	nao ha	n	p	rio	s	1	1	0	m	sim			esteira de palha	367	360	n		furvela	s	s	n	s	s
942	2003-11-16	Pedro	Jordäo Armando	1	1	nao ha	n	bomba manoal	rio	n	1	1	0	campim e makute	sim			c	400	250	s	200	furvela	s	s	n	s	s
943	2003-12-02	Márden	Eugénio António	2	3	nao ha	n	p	rio	s	1	1	0	m	sim	caixas	o	canico makuti	450	300			furvela		s	s	s	s
944	2003-12-02	Márden	André Augusto	1	4	André Augusto	n	p	rio	s	1	2	0	m	sim	c	o	canico makuti	500	300			furvela	s	s	n	s	s
945	2003-12-02	Alberto	Mutechane Mufanequico	26	4	Ricardo Ernesto	n	p	rio	s	1	2	0	m	sim	c	sul	m	400	250	n	variavel	furvela	s	s	s	s	s
946	2003-12-02	Valtério	Mutechane Mufanequico	26	1	Ricardo Ernesto	n	p	rio	s	1	1	0	m	sim	Laka-Laka	sul	c	400	270	n		furvela	s	s	s	s	s
947	2003-12-02	Elsa	Ernesto Alexandre	3	1	nao ha	n	p	rio	s	1	1	0	m	sim	c	sul	c	335	230	n		m´bene e furvela	s	s	s	s	s
948	2003-12-02	Valtério	Virgínia Tinga	2	2	nao ha	n	p	rio	n	1	2	0	m	sim	c	o	m	500	250	s	180	furvela	s	s	s	s	s
949	2003-12-02	Elsa	Madalena Alexandre	1	1	nao ha	n	p	rio	s	1	1	0	m	sim	c	este	c	315	250	n		furvela	s	s	s	s	s
950	2003-12-02	Pedro	Madalena Alexandre	1	1	nao ha	n	p	rio	s	1	1	0	m	sim	c		c	232	208	n		furvela	s	s	s	s	s
951	2003-12-02	Elsa	Artimísia José	3semanas	1	nao ha	n	p	rio	n	1	1	0	m	sim	Laka-Laka	n	c	530	333	s	variavel	m´bene	s	n	n	s	s
952	2003-12-02	Pedro	Marta Ofisso Rafael	4	1	Calisto Rafael	n	p	rio	s	1	1	0	m	sim	c	n	c	570	290	s	variavel	m´bene	s	s	s	s	s
953	2003-12-02	Valtério	Marta Ofisso Rafael	4	1	Etelevino Rafael	n	p	rio	s	1	1	0	m	sim	c	sul		450	300	s	variavel	furvela	s	s	n	s	s
954	2003-12-02	Pedro	Bernardo Arnaldo	5	2	nao ha	n	p	rio	s	1	1	0	zinco	sim	outro	sul	c	463	307	s	120		s	s	s	s	s
955	2003-12-03	Valtério	Marta Rafael	3meses	2	nao ha	n	p	rio	s	1	1	0	m	sim	c	este	c	500	300	s	variavel	furvela	s	n		s	s
956	2003-12-03	Pedro	Marta Rafael	3meses	1	nao ha	n	p	rio	s	1	1	0	m	sim	c	o	c	400	270	n		furvela	s	s	s	s	s
957	2003-12-03	Mauricio	Fastina Lucas	6meses	1	nao ha	n	p	rio	n	1	1	0	m	sim	c	este	m	400	250	n		furvela	s	s	s	s	s
958	2003-12-03	Mauricio	Olga Alberto	3	3	Manuel Vasco	n	p	rio	s	1	1	0	m	sim	Laka-Laka	n	c	560	270	n		furvela	s	s	s	s	s
959	2003-12-03	Alberto	Manuel Eugénio	4meses	2	Manuel Ricardo	n	p	rio	s	1	1	0	m	sim	c	n	m	400	250	s	variavel	furvela	s	s	n	s	s
960	2003-12-03	Márden	Maria Joaquim	9	1	nao ha	n	p	rio	s	1	1	0	m	sim	c	este	m	270	200			furvela	s	s	s	s	s
961	2003-12-03	Valtério	Maria Joaquim	9	3	nao ha	n	p	rio	s	1	2	0	m	sim	c	sul	c	400	200	s	170	furvela	s	s	s	s	s
963	2003-12-04	Mauricio	Afonso José	4	2	nao ha	n	p	rio	s	1	1	0	m	sim	c	este	canico makuti	400	230	n		furvela	s	s	s	s	s
964	2003-12-04	Pedro	Germana Raúl	10	2	nao ha	n	p	rio	s	1	1	0	m	sim	c	sul	c	400	250	s	150	furvela	s	s	n	s	s
965	2003-12-04	Valtério	Rafael Meleco Tembe	6	1	nao ha	n	p	rio	s	1	1	0	m	sim	c	n	c	400	250	n		furvela	s	n	n	s	s
966	2003-12-04	Pedro	Armando Manhice	6	8	Armando Manhice	n	bomba manoal	rio	s	2	4	8	zinco	n	madeira	sul	Alvenaria	906	708	s	150	furvela	s	s	s	s	s
967	2003-12-04	Valtério	Angélica Patrício	21	1	nao ha	n	bomba manoal	rio	s	1	1	0	m	sim	m	n	c	300	220	s	160	furvela	s	s	n	s	s
969	2003-12-08	Elsa	Azarias M. Namburete	4	2	nao ha	n	p	rio	s	1	1	0	m	sim	Laka-Laka	este	c	400	260	n		m´bene	s	n	n	s	s
970	2003-12-11	Elsa	Emília Alberto	mais de 30	6	nao ha	s	bomba manoal	rio	s	2	3	0	zinco	sim	madeira	o	c	700	340	n		furvela	s	s	s	s	s
971	2003-12-11	Mauricio	Emília Alberto	mais de 30	1	nao ha	s	bomba manoal	rio	s	1	1	0	m	sim	Laka-Laka	este	c	440	250	s	variavel	furvela	s	s	n	s	s
972	2003-12-11	Márden	António Rafael	2	2	nao ha	n	bomba manoal	rio	s	1	1	0	m	sim	madeira	n	c	500	300	s	180	furvela	s	s	s	s	s
973	2003-12-11	Valtério	Isabel Manuel	3	1	nao ha	n	bomba manoal	rio	s	1	1	0	m	sim	c	o	m	400	300	s	variavel	furvela	s	s	s	s	s
974	2003-12-11	Pedro	Isabel Manuel	3	3	nao ha	n	bomba manoal	rio	s	1	1	0	m	sim	m	este	c	300	200	n		furvela	s	s	s	s	s
975	2003-12-11	Márden	Isabel Manuel	3	2	nao ha	n	bomba manoal	rio	s	1	1	0	m	sim	palha	n	z	250	200	n		furvela	s	s	s	s	s
976	2003-12-11	Márden	Isabel Manuel	3	1	nao ha	n	bomba manoal	rio	s	1	1	0	m	sim	palha	este	m	300	200	n		furvela	s	s	s	s	s
977	2003-12-11	Pedro	Amélia Zacarias	10	1	nao ha	n	bomba manoal	rio	s	1	1	0	campim e makute	sim	madeira	o	c	600	400	s	150	m´bene	s	s	s	s	s
978	2003-12-12	Mauricio	Eugénio Migue	mais de 30	1	nao ha	s	p	rio	s	1	1	0	m	sim	c	o	m	300	200	s	150	furvela	s	s	s	s	s
979	2003-12-12	Elsa	Irene Amossi	1semana	1	nao ha	n	bomba manoal	b	n	1	1	0	m	sim	esteira	n	m	200	180	n		furvela	s	s	n	s	s
980	2003-12-11	Mauricio	José Rafael	10	1	nao ha	n	bomba manoal	rio	s	1	1	0	m	sim	c	n	c	430	250	n		furvela	s	s	n	s	s
981	2003-12-11	Mauricio	José Rafael	10	2	nao ha	n	bomba manoal	rio	s	1	1	0	m	sim	c	sul	c	500	270	s	120	furvela	s	s	s	s	s
982	2003-12-12	Márden	André Isaías	mais de 30	2	nao ha	n	bomba manoal	rio	n	1	1	0	m	sim	c	o	c	450	300	n		furvela	s	s	n	s	s
983	2003-12-12	Mauricio	Marta Rafael	mais de 20	1	nao ha	n	bomba manoal	rio	s	1	1	4	zinco	sim	madeira	Oeste e este	Alvenaria	700	350	s	120	furvela	s	s	s	s	s
984	2003-12-12	Valtério	Ermelinda Rafael	2	1	nao ha	n	p	rio	s	1	1	0	m	sim	m	o	m	400	300	s	170	furvela	s	s	s	s	s
985	2003-12-12	Valtério	Ermelinda Rafael	2	1	nao ha	n	p	rio	s	1	1	0	m	sim	caixas	este	c	500	300	s	170	furvela	s	s	n	s	s
986	2003-12-12	Valtério	José Rafael	27	3	Sérgio José	n	bomba manoal	rio	s	1	1	0	m	sim	c	sul	c	500	300	n		furvela	s	s	n	s	s
987	2003-12-12	Valtério	José Pedro	10	4	Pedro José	s	p	rio	s	1	2	0	zinco	sim	madeira	n	c	800	300	s	180	furvela	s	n	n	s	s
988	2003-12-12	Valtério	José Pedro	10	1	Pedro José	s	p	rio	s	1	1	0	m	sim	c	o	c	500	300	n		furvela	s	n	n	s	s
989	2003-12-12	Mauricio	Pedro José	10	1	nao ha	s	p	rio	s	1	1	0	m	sim	c	sul	canico makuti	?	?	s	140	furvela	s	s	n	s	s
990	2003-12-12	Elsa	Madalena Rungo	5meses	4	Eugénio Joäo	n	bomba manoal	rio	s	2	2	0	m	sim	Laka-Laka	este	m	400	170	n		furvela	s	s	s	s	s
992	2003-12-12	Pedro	Manuel Alberto Nhamussua	3	4	nao ha	n	bomba manoal	rio	s	1	3	0	m	sim	c			400	250	n		furvela	s	s	n	s	s
993	2003-12-12	Márden	Joäo Alberto	1	2	nao ha	n	bomba manoal	rio	s	1	1	0	m	sim	m	n	c	350	200	n		?	s	s	n	s	s
995	2003-12-15	Márden	Isabel Ernesto	1	1	nao ha	n	p	p	n	1	1	0	m	sim	madeira	n	m	?	?	n		furvela	s	s	s	s	s
996	2003-12-16	Mauricio	Enesto Saela Nhari	2	1	nao ha	n	p	rio	s	1	1	0	m	sim	c	n	c	320	220	s	variavel	furvela	s	s	s	s	s
997	2003-12-16	Valtério	Timótio Isaías	7	2	nao ha	s	p	rio	s	1	1	0	m	sim	c	este	canico makuti	300	220	n		furvela	s	n	s	s	s
1	2003-11-06	Valtério	Armando Tique	9	2	nao ha		p	rio	s	1	1	0	zinco	sim	outro	este	c	600	320	s	variavel	furvela	s	s	s	s	s
2	2003-11-06	Valtério	Armando Tique	9	2	nao ha		p	rio	s	1	1	0	m	sim	outro	o	c	500	300	s	variavel	furvela	s	s	s	s	s
6	2003-11-12	Domingos	Olga Bata		5	nao ha	n	p	rio	s	1	2	0	m	sim	Laka-Laka	n	c	550	380	s	variavel	furvela	s	s	s	s	s
8	2003-11-11	Alberto	Ricardo Saute	10	3	nao ha	n	p	rio	s	1	1	0	m	sim	madeira	o	c	516	280	s	130	furvela	s	s	s	s	s
10	2003-11-11	Alberto	Ricardo Saute	10	2	nao ha	n	p	rio	s	1	1	0	m	sim	outro	este	c	600	300	n		furvela	s	s	s	s	s
11	2003-11-14	Mauricio	Samuel Faduco	10	1	nao ha	n	p	rio	s	1	1	0	m	sim	c	este	c	400	250	s	120	furvela	s	s	s	s	s
12	2003-11-14	Pedro	Samuel Faduco	10	4	nao ha	n	p	rio	s	1	2	0	m	sim	c	o	c	?	?	s	100	furvela	s	s	s	s
20	2003-11-11	Pedro	Zabiba Abdula	mais de 30	4	Sulemane Jamal	n	p	rio	s	4	5	9	cimento	n	madeira	n	Alvenaria	1100	750	s	150	furvela	s	s	n	s	s
23	2003-12-17	Alberto	Pascoal Arnaldo	3	3	nao ha	s	p	rio	s	1	1	0	m	sim	outro	este	c	400	300	s	180	furvela	s	s	s	s	s
24	2003-11-12	Alberto	Raímo Zacarias	3	4	Mariamo Raímo	n	p	rio	s	1	2	0	m	sim	m	o	c	513	290	s	variavel	furvela	s	s	s	s	s
25	2003-11-20	Valtério	André Maticane	7	2	nao ha	n	p	rio	s	1	1	2	zinco	sim	outro	sul	c	800	330	s	180	furvela	s	s	s	s	s
26	2003-11-21	Valtério	Roque Filimone	11	4	Roque Filimone	s	p	rio	s	2	2	7	Luzalete	n	outro	norte e sul	Alvenaria	900	450	s	180	furvela	s	s	s	s	s
28	2003-11-17	Alberto	Sucumba Bene	30	3	nao ha	n	poco caseiro	poco caseiro	s	1	1	0	m	sim	outro	este	c	350	250	n	variavel	furvela	s	s	s	s	s
30	2003-11-10	Mauricio	Joäo Seninha	9	4	nao ha	n	bomba manoal	rio	s	2	2	0	m	sim	outro	este	c	500	310	s	variavel	furvela	s	s	s	s	s
33	2003-11-14	Valtério	Isáura Mazenga	10	1	nao ha	s	p	rio	s	1	1	0	m	sim	outro	n	c	500	250	s	variavel	furvela	s	s	s	s	s
35	2003-11-13	Mauricio	Orlando Uaquissene	3	4	Orlando Uaquissene	n	p	rio	s	1	2	0	zinco	sim	outro	o	c	380	300	s	120	furvela	s	s	s	s	s
36	2003-11-19	Valtério	Lourenco Joäo	2	3	nao ha	n	p	rio	s	1	1	0	zinco	sim	Laka-Laka	o	c	500	250	s	150	furvela	s	s	s	s	s
38	2003-11-14	Pedro	Afonso Albano	4	1	Afonso Albano	n	p	rio	s	1	1	0	m	sim	Laka-Laka	este	c	510	305	s	variavel	furvela	s	s	n	s	s
39	2003-11-14	Valtério	Afonso Albano	4	1	Afonso Albano	n	p	rio	s	1	1	0	m	sim	m	sul	c	400	250	s	variavel	furvela	s	s	s	s	s
40	2003-11-20	Elsa	Francísco Chuquela	20	1	nao ha	n	p	rio	s	1	1	0	m	sim	c	o	c	337	215	n		furvela	s	s	s	s	s	Antiga residente da casa número 19. Morreu em 2004.
43	2003-11-12	Elsa	Arnaldo Mulatane	3	2	nao ha	n	p	rio	s	1	1	0	m	sim	madeira	n	c	400	250	n		m´bene e furvela	s	s	s	s	s
47	2003-11-14	Mauricio	Armando Tauzene	6	6	nao ha	n	p	rio	s	1	2	2	zinco	sim	madeira	n	canico e alvenaria	6700	3500	s	60	furvela	s	s	s	s	s
49	2003-11-14	Mauricio	Arnaldo Saínda	9	1	nao ha	n	p	rio	n	1	1	0	m	sim	Laka-Laka	este	canico e macute			n		furvela	s	s	s	s	s
56	2003-11-14	Elsa	Albano Joaquím	2	4	Albano joaquím	n	p	rio	s	1	1	0	zinco	sim	madeira	n	c	750	310	s	variavel	m´bene e furvela	s	s	n	s	s
58	2003-11-14	Alberto	Áida Manuel	2	2	nao ha	n	p	rio	s	1	1	0	zinco	sim	outro	este	c	750	300	s	100	furvela	s	s	s	s	s
59	2003-11-03	Elsa	Américo Rungo	6	1	nao ha	n	p	rio	n	1	1	0	telhas	sim	m	n	c	320	250	s	näo sei	furvela	s	s	s	s	s
60	2003-11-14	Elsa	Zefanias S.Matsope	3	2	Zefanias S.Matsope	n	poco caseiro	rio	s	1	1	2	zinco	sim	madeira	n	c	820	310	s	variavel	furvela	s	s	s	s	s	parte das paredes protejidas por tela plástico
61	2003-11-10	Mauricio	Joaquim Fernando	10	2	nao ha	n	bomba manoal	rio	s	1	1	0	zinco	sim	madeira	este	c	535	320				s	s	s	s	s
64	2003-11-11	Mauricio	Mbata Bambo	9	2	nao ha	n	p	rio	s	1	1	0	m	sim	c	este	c	400	250	s	120	furvela	s	s	s	s	s
66	2003-11-13	Pedro	José Naene	9	2	nao ha	s	p	rio	s	1	1	4	zinco	sim	madeira	este	Alvenaria	600	390	s	variavel	furvela	s	s	s	s	s
68	2003-11-13	Pedro	Joaquina Maguiguica	4	1	nao ha	n	p	rio	s	1	1	0	m	sim	Laka-Laka	n	m	400	230	s	näo sei	furvela	s	s	s	s	s
69	2004-03-13	Mílton	Manuel Laísse	mais de 30	2	David Manuel	n	em casa	rio	s	1	1	0	m	sim	madeira	n	c	570	350	s	85	furvela	s	s	n	s	s
71	2003-11-12	Alberto	Beatríz Manuel	10	3	nao ha	n	bomba manoal	rio	s	2	2	0	m	sim	madeira	este	c	520	330	s	variavel	furvela	s	s	s	s	s
72	2003-11-13	Elsa	Armando Notisso Vilanculos	5	3	nao ha	s	p	rio	s	1	2	0	m	sim	c	este		350	280	s	100	m´bene	s	n	n	s	s
74	2003-11-10	Pedro	Enesto Albino	3	3	Ernesto Albino	n	bomba manoal	rio	s	1	1	0	zinco	sim	madeira	este	c	750	350	s	100	m´bene	s	s	s	s	s
76	2003-11-13	Alberto	Filipe Julai	7	3	Filipe Julai	n	p	rio	s	1	1	0	zinco	sim	madeira	este	c	550	300	s	150	furvela	s	s	s	s	s
78	2003-11-13	Mauricio	Ángelo Reginaldo	6	4	Ángelo Reginaldo	n	p	rio	s	1	2	0	zinco	sim	madeira	n	c	530	350	s	110	furvela	s	s	s	s	s
82	2003-11-13	Mauricio	Cristina Fernando	2	2	nao ha	n	p	rio	s	1	2	0	m	sim	c	n	c	400	200	s	130	furvela	s	s	s	s	s
83	2003-11-06	Mauricio	Samaria Catingue	6	2	nao ha		bomba manoal	rio	s	2	2	0	zinco	sim	madeira	o	c	600	300	s	variavel	furvela	s	s	s	s	s
0085n	2003-11-03	Elsa	Américo Rungo	2	1	nao ha		p	rio	n	1	1	0	telhas	sim	esteira	sul	c	325	220	s	variavel	furvela	s	n	s	s	s
91	2003-11-17	Pedro	Sucumba Bene	30	2	nao ha	n	poco caseiro	poco caseiro	s	1	1	0	m	sim	madeira	o	c	300	225	n		furvela	s	s	s	s	s
94	2003-11-19	Mauricio	Záida Amade	11	1	nao ha	n	p	rio	s	4	1	8	zinco	sim	madeira	sul	Alvenaria	1000	700	s	120	furvela	s	s	s	s	s
95	2003-11-14	Domingos	Carolina Jossai	mais de 20	4	nao ha	n	bomba manoal	rio	s	3	3	6	zinco	sim	madeira	n	Alvenaria	600	350	s		furvela	s	s	s	s	s
97	2003-12-02	Pedro	Jossai Taímo Nhare	8	2	Paulo Jossai	n	poco caseiro	poco caseiro	s	1	1	0	zinco	sim	madeira	este	c	690	330	n		furvela	s	s	n	s	s
98	2003-11-17	Pedro	Florentina Mandevanhane	4	3	Avelino Manuel	n	bomba manoal	rio	s	1	2	0	m	sim	Laka-Laka	o	c	305	230	s	100	furvela	s	s	s	s	s
99	2003-12-02	Pedro	Jossai Taímo Nhare	8	2	nao ha	n	poco caseiro	poco caseiro	s	1	2	0	zinco	sim	madeira	o	c	638	328	n		furvela	s	s	s	s	s
100	2003-11-17	Mauricio	Francísco José	6	2	Francísco José	n	p	rio	s	1	1	0	zinco	sim	madeira	este	c	600	300	s	120	furvela	s	s	s	s	s
105	2003-11-17	Pedro	Manuel Fernando	32	2	nao ha	n	bomba manoal	rio	s	1	1	0	zinco	sim	madeira	sul	c	520	305	s	variavel	furvela	s	s	s	s	s
106	2003-11-17	Alberto	Manuel Fernando	32	3	nao ha	n	bomba manoal	rio	s	1	2	0	zinco	sim	madeira	este	c	800	300	s	variavel	furvela	s	s	s	s	s
108	2003-11-17	Valtério	Armando Notela	3	5	nao ha	n	p	rio	s	2	2	4	zinco	n	madeira	este	Alvenaria	800	500	s	variavel	furvela	s	s	s	s	s
111	2003-11-14	Elsa	Miguel José	9	1	nao ha	n	p	rio	s	1	1	0	zinco	sim	Laka-Laka	este	c	300	250	n		furvela	s	s	s	s	s
112	2003-11-17	Mauricio	Marcelino Francísco	5	4	Marcelino Francísco	n	p	rio	s	1	2	0	m	sim	madeira	o	c	650	300	s	variavel	furvela	s	s	s	s	s
115	2003-11-17	Mauricio	Amélia Faife	6	1	nao ha	n	p	rio	s	1	1	0	m	sim	m	n	c	400	250	n		furvela	s	s	s	s	s
116	2003-11-17	Alberto	Carlos Nhamona	9	2	nao ha	n	p	rio	s	3	1	6	zinco	sim	madeira	n	Alvenaria	800	600	s	variavel	furvela	s	s	s	s	s	faleceu !
117	2003-11-18	Mauricio	Carlos Ernesto	7	4	nao ha	n	p	rio	s	1	2	0	zinco	sim	madeira	n	c	600	300	s	variavel	furvela	s	s	n	s	s
118	2003-11-18	Valtério	Carlos Ernesto	7	3	nao ha	n	p	rio	s	1	1	0	m	sim	madeira	o	c	300	220	s	variavel	furvela	s	s	n	s	s
122	2003-12-02	Elsa	Jossai Taímo Nhare	8	6	nao ha	n	poco caseiro	poco caseiro	s	2	3	0	zinco	sim	madeira	sul	c	700	350	n		furvela	s	s	s	s	s
123	2003-12-04	Mauricio	Bento Alberto	7	4	nao ha	n	bomba manoal	rio	s	1	2	0	m	sim	madeira	n	c	400	250	s	150	furvela	s	s	s	s	s
124	2003-12-15	Alberto	Garopa Bernardo	43	2	nao ha	n	Tanque caseiro	rio	s	1	1	2	telhas	n	m	este	Alvenaria	860	725	s	80	furvela	s	s	s	s	s
125	2003-12-04	Elsa	Angélica Patrício	21	3	nao ha	n	bomba manoal	rio	s	1	2	0	m	sim	madeira	o	c			s	50	furvela	s	s	s	s	s
128	2003-12-04	Alberto	Armando Manhice	6	1	Armando Manhice	n	bomba manoal	rio	s	1	1	0	zinco	sim	madeira	sul	canico e macute	800	300	s	110	furvela	s	s	s	s	s
132	2003-11-20	Alberto	Augusto Ernesto	mais de 30	2	Luís Augusto	n	p	rio	s	1	1	0	m	sim	c	este	c	475	300	s	variavel	furvela	s	s	s	s	s
133	2003-11-20	Pedro	Augusto Ernesto	mais de 30	3	Luís Augusto	n	p	rio	s	1	1	0	m	sim	madeira	n	c	475	295	s	130	furvela	s	s	s	s	s
134	2003-11-20	Valtério	Rafael José	7	4	nao ha	n	p	rio	s	1	2	0	zinco	sim	madeira	este	c	800	350	s	160	furvela	s	s	s	s	s
135	2003-11-20	Mauricio	Rafael José	7	2	Rafael José	n	p	rio	s	1	1	0	m	sim	madeira	este	c	400	250	s	variavel	furvela	s	s	s	s	s
137	2003-12-03	Mauricio	Maria Joaquim	9	3	nao ha	n	p	rio	s	1	2	0	zinco	sim	Laka-Laka	este	c	540	370	s	150	furvela	s	s	s	s	s
138	2003-12-03	Pedro	Maria Joaquim	9	3	nao ha	n	p	rio	s	1	2	0	zinco	sim	palha	n	m	414	234	s	variavel	furvela	s	s	s	s	s
140	2003-12-02	Valtério	Mutechane Mufanequico	26	2	Ricardo Ernesto	n	p	rio	s	1	2	0	zinco	sim	c	este		700	300	n		furvela	s	s	s	s	s
141	2003-12-02	Alberto	Mutechane Mufanequico	26	1	Ricardo Ernesto	n	p	rio	s	1	1	0	m	sim	c	o	canico e macute	300	200	n	variavel	furvela	s	s	s	s	s
146	2003-11-21	Pedro	Manuel Laísse	mais de 30	4	David Manuel	n	Tanque caseiro	rio	s	4	3	8	cimento	n	madeira	norte e sul	Alvenaria	1050	820	s	variavel	furvela	s	s	s	s	s
148	2003-11-21	Cástro	Joäo Manuel	mais de 30	4	Amélia Joäo	n	p	rio	s	1	1	0	m	sim	madeira	o	c	400	250	s	näo sei	furvela	s	s	s	s	s
150	2003-11-10	Valtério	Rosina David	1	5	nao ha	s	p	rio	s	1	3	0	campim e makute	sim	Laka-Laka	este	c	400	350	n		furvela	s	s	s	s	s
161	2003-11-20	Valtério	Lorenco Tonola	10	1	nao ha	n	p	rio	s	1	1	0	zinco	sim	madeira	n	c	800	400	s	120	furvela	s	s	s	s	s
163	2003-11-20	Mauricio	Lorenco Tonola	10	2	nao ha	n	p	rio	s	1	1	0	m	sim	c	este	c	400	250	s	variavel	furvela	s	s	n	s	s
164	2003-11-20	Mauricio	Lorenco Tonola	10	1	nao ha	n	p	rio	s	1	1	0	zinco	sim	madeira	o	c	500	300	s	variavel	furvela	s	s	s	s	s
165	2003-11-28	Pedro	Francisco Tinga	mais de 30	2	nao ha	n	bomba manoal	rio	s	1	1	0	zinco	sim	madeira	n	c	546	310	n		furvela	s	s	s	s	s
166	2003-11-28	Alberto	Francisco Tinga	mais de 30	1	nao ha	n	bomba manoal	rio	s	1	1	0	zinco	sim	madeira	n	c	546	310	n	variavel	furvela	s	s	s	s	s
181	2003-11-21	Elsa	Marta Sumburane	mais de 30	1	nao ha	n	p	rio	s	1	1	0	m	sim	c	o	c	500	300	n		furvela	s	s		s	s
182	2003-11-14	Valtério	Castro Monteiro	2meses	4	Castro Batizar	n	bomba manoal	rio	n	1	2	2	zinco	sim	madeira	n	Alvenaria	400	250	s	variavel	furvela	s	s	n	s	s
183	2003-11-05	Valtério	Luis Fernando	5	7	Sandra e Maria		bomba manoal	rio	s	1	2	0	telhas	sim	madeira	este	c	500	3135	s	150	furvela	s	s	s	s	s
185	2003-11-13	Elsa	Amelia Macitela	27	4	nao ha	s	p	rio	s	2	3	7	placa	n	madeira	o	Alvenaria	1520	700	s	120	furvela	s	s	s	s	s
186	2003-11-13	Alberto	Amelia Macitela	27	4	nao ha	s	p	rio	s	1	2	1	zinco	sim	madeira	este	Alvenaria	250	250	s	130	furvela	s	s	s	s	s
187	2003-11-06	Mauricio	Miguel Jossias	6	2	nao ha		bomba manoal	rio	s	1	1	2	Luzalete	sim	madeira	o	Alvenaria	1000	500	s	variavel	furvela	s	s	s	s	s
188	2003-11-10	Valtério	Isabel Sevene	20	1	nao ha	n	p	rio	n	1	1	4	zinco	sim	madeira	este	Alvenaria	600	320	s	variavel	furvela	s	s	s	s	s
189	2003-11-10	Valtério	Samuel Ernesto	3	3	Samuel Ernrsto	n	bomba manoal	rio	s	1	1	2	zinco	sim	madeira	este	c	700	300	s	variavel	furvela	s	s	s	s	s
190	2003-11-10	Mauricio	Samuel Ernesto	3	2	nao ha	n	bomba manoal	rio	s	1	1	0	m	sim	madeira	o	c	600	300	s	variavel	furvela	s	s	n	s	s
192	2003-11-11	Valtério	Sofia Sambula	3	4	nao ha	n	bomba manoal	rio	s	1	2	0	zinco	sim	Laka-Laka	este	c	500	300	s	variavel	furvela	s	s	n	s	s
193	2003-11-05	Mauricio	Joaquim Joäo	4	3	Joäo Pedro		bomba manoal	rio	s	1	1	0	zinco	sim	madeira	este	c	520	300	s	120	furvela	s	s	n	s	s
198	2003-11-14	Alberto	Severiano Fracisco	25	4	nao ha	n	p	rio	s	4	3	10	placa	n	madeira	o	Alvenaria	1500	1000	s	variavel	furvela	s	s	s	s	s
204	2003-11-19	Pedro	Rafael Hamela	10	4	Tomas Rafael	n	p	rio	s	1	2	0	zinco	sim	madeira	n	c	590	330	n		furvela	s	s	s	s	s
206	2003-11-20	Valtério	Antonio Laisse	5	2	nao ha	n	p	rio	s	1	1	0	zinco	sim	madeira	n	m	700	300	s	variavel	furvela	s	s	s	s	s
207	2003-11-21	Valtério	Geraldo Raimundo	5	7	nao ha	n	p	rio	s	4	4	10	zinco	n	madeira	norte e sul	Alvenaria	1200	7500	s	180	furvela	s	s	s	s	s
209	2003-11-19	Mauricio	Ernesto Bambo	9	2	nao ha	n	p	rio	s	1	1	0	c	sim	madeira	este	c	520	320	s	150	furvela	s	s	s	s	s
210	2003-11-19	Valtério	Ernesto Bambo	9	7	nao ha	n	p	rio	s	1	2	0	m	sim	c	n	c	400	250	s	150	furvela	s	s	s	s	s
212	2004-02-21	Alberto	Andrieta Juliäo	11	5	nao ha	n	bomba manoal	rio	s	2	2	0	campim e zinco	sim	madeira	sul	canico e	500	500	s	variavel	furvela	s	s	s	s	s	A dona da casa 212 está ausente, e a parte das paredes da casa foram maticadas.
213	2003-11-15	Valtério	Reginálda Hlavanguane	10	1	nao ha	n	bomba manoal	rio	s	1	1	0	m	sim	c	n	c	500	300	n		furvela	s	n	s	s	s
214	2003-11-12	Márden	Manuel Alberto Nhamussúa	3	3	nao ha	n	bomba manoal	rio	s	1	2	0	m	sim	c		c	500	300	n		furvela	s	s	n	s	s
216	2003-11-19	Alberto	Adamo Tomás	3	4	nao ha	n	p	rio	n	1	2	0	m	sim	Laka-Laka	n	c	300	210	s	variavel	furvela	s	s	s	s	s
219	2003-11-12	Pedro	Ana Gabriel	2	1	nao ha	n	bomba manoal	rio	s	1	1	0	m	sim	madeira	este	c	500	300	s	50	m´bene	s	s	n	s	s
220	2003-11-12	Mauricio	Ana Gabriel	2	1	nao ha	n	bomba manoal	rio	s	1	1	0	m	sim	c	sul	c			s	variavel	furvela	s	s	n	s	s
223	2003-11-24	Márden	Castigo Simeäo	2	4	nao ha	n	p	rio	s	1	2	0	m	sim	Laka-Laka	o	c	347	240	s	130		s	s	s	s	s
225	2003-11-14	Alberto	Horácio Sebastiäo	3	5	nao ha	n	p	rio	s	1	2	0	m	sim	c	n	c	400	250	s	variavel	furvela	s	s	s	s	s
228	2003-11-13	Domingos	Alberto Jace Mbié	6	5	nao ha	s	bomba manoal	rio	n	1	2	0	zinco	sim	madeira	este	c	600	300	s	variavel	furvela	s	s	s	s	s
221	2003-11-11	Mauricio	Constatino Manessa	5	4	Constatino Manessa	n	p	rio	s	1	1	0	m	sim	madeira	sul	c	600	320	s	120	furvela	s	s	s	s	s
232	2003-11-11	Alberto	Gíldo Ricardo	10	1	nao ha	n	p	rio	s	1	1	0	m	sim	c	sul	c	400	225	s	variavel	furvela	s	s	s	s	s
234	2003-11-12	Elsa	Raimundo Tomás	5	3	nao ha	s	p	rio	n	1	2	0	m	sim	c	n	c	425	225	s	näo sei	furvela	s	n	s	s	s	A mäe näo saía leite do peito.
235	2003-11-12	Pedro	Celeste Tonela	6meses	3	nao ha	n	p	rio	s	2	2	0	m	sim	Laka-Laka	n	c	400	250	s	130	furvela	s	s	n	s	s	os cartöes näo foram reconhecidos porque foram perdidos.
236	2003-11-12	Mauricio	Francísco Machoco	2	4	nao ha	n	p	rio	s	2	2	0	m	sim	c	este	c	500	250			furvela	s	s	s	s	s
237	2003-11-07	Alberto	José Regináldo	2	2	José Regináldo	n	p	rio	s	1	1	0	m	sim	madeira	sul	c	473	270	s	variavel	furvela	s	s	s	s	s
238	2003-11-07	Alberto	José Regináldo	2	3	Pedro José	n	p	rio	s	1	1	0	campim	sim	madeira	o	c	560	317	s	variavel	furvela	s	s	s	s	s
239	2003-11-07	Valtério	José Regináldo	2	3	Jáime José	n	p	rio	s	1	1	0	campim	sim	madeira	n	c	500	300	s	variavel	furvela	s	s	s	s	s
240	2003-11-07	Mauricio	Celeste Natália	2	1	nao ha	n	bomba manoal	rio	s	1	1	0	m	sim	c	este	c	340	230	n			n	n	s	s	s
241	2003-11-07	Mauricio	José Regináldo	2	2	Ilódio José	n	bomba manoal	rio	s	1	1	0	m	sim	Laka-Laka	este	c	450	260	s	variavel	furvela	s	s	s	s	s
242	2003-11-13	Alberto	Nelson Alberto	3	2	nao ha	n	p	rio	s	1	1	0	m	sim	madeira	n	c	480	310	s	variavel	furvela	s	s	n	s	s
243	2003-11-13	Mauricio	José Naene	9	3	Ricardina José	s	p	rio	s	1	2	0	zinco	sim	madeira	sul	c	440	270	s	110	furvela	s	s	s	s	s
247	2003-11-13	Elsa	Camilo Acácio	1	5	Camilo Acácio	n	poco caseiro	rio	s	1	2	0	zinco	sim	madeira	o	c	556	330	n		furvela	s	s	s	s	s
248	2003-11-13	Alberto	Camilo Acácio	1	1	Camilo Acácio	n	poco caseiro	rio	s	1	1	0	m	sim	m	sul	c	350	250	s	variavel	furvela	s	s	n	s	s
249	2003-11-07	Mauricio	José Regináldo	2	1	nao ha	n	bomba manoal	rio	s	1	1	0	m	sim	c	o	c	300	200	s	variavel	furvela	s	s	s	s	s
250	2003-11-07	Valtério	José Regináldo	2	1	nao ha	n	p	rio	s	1	1	0	m	sim	c	o	c	300	200	s	variavel	furvela	s	s	s	s	s
251	2003-11-13	Mauricio	Teonildo José	2	1	Teonildo José	n	p	rio	s	1	1	0	m	sim	c	este	c	450	250	s	variavel	furvela	s	s	s	s	s
253	2003-11-07	Alberto	José Regináldo	2	2	nao ha	n	p	rio	s	1	1	0	m	sim	c	este	c	475	235	s	variavel	furvela	s	s	s	s	s
254	2003-11-21	Elsa	Maria Rungo	4	1	Joäo Maria	n	p	rio	s	1	1	0	m	sim	m	este	m	440	275	n		furvela	s	n	s	s	s
255	2003-11-26	Marden	Maria Rungo	4	2	Joäo Maria	n	p	rio	s	1	1	0	m	sim	c	este	c	400	300			furvela	s	s	s	s	s
259	2003-11-11	Pedro	José Saela Massique	9meses	6	nao ha	n	p	rio	s	2	2	0	m	sim	madeira	sul	c	400	300	s	100	furvela	s	s	s	s	s
260	2003-11-10	Mauricio	Fátima Abdul Carimo	1	1	nao ha	n	bomba manoal	rio	s	1	1	0	zinco	sim	c	este	c	500	330	s	150	furvela	s	s	s	s	s
261	2003-11-10	Valtério	Fátima Abdul	1	6	Manecas Aviäo	n	bomba manoal	rio	s	1	2	0	zinco	sim	madeira	n	c	600	300	s	variavel	furvela	s	s	s	s	s
263	2003-11-16	Pedro	Jordäo Armando	1	3	nao ha	n	bomba manoal	rio	n	1	1	0	c	sim	madeira	sul	c	584	313	s	150	furvela	s	s	n	s	s
265	2003-11-16	Valtério	Arnaldo Miguel	1	2	nao ha	n	p	rio	s	1	1	0	m	sim	m	sul	canico e macute	300	230	s	variavel	furvela	s	s	s	s	s
266	2003-11-16	Pedro	Gonsalvo Manuel	7	2	Gosalvo Manuel	n	p	rio	s	1	1	0	m	sim		este	c	440	300	s	150	furvela	s	s	s	s	s
267	2003-11-14	Pedro	Gonsalvo Manuel	7	1	nao ha	n	p	rio	s	1	1	0	m	sim	c	sul	c	420	240	s	100	furvela	s	s	s	s	s
269	2003-11-19	Mauricio	Ernesto Bambo	9	1	nao ha	n	p	rio	s	1	1	0	m	sim	Laka-Laka	este	c	350	210	s	150	furvela	s	s	n	s	s
270	2003-11-14	Elsa	Simoës Romäo	2	2	nao ha	n	p	rio	s	1	1	0	m	sim	m	n	m	330	230	n		furvela	s	s	s	s	s
271	2003-11-14	Elsa	Simoës Romäo	2	1	nao ha	n	p	rio	s	1	1	0	m	sim	c	este	m	256	189	n		furvela	s	s	n	s	s
272	2003-11-14	Domingos	Carolina Jossai	mais de 20	4	nao ha	n	bomba manoal	rio	s			0	zinco	sim	madeira	norte e este	Alvenaria	600	350	s	variavel		s	s	s	s	s
273	2003-11-13	Pedro	Orlando Uaquissene	3	3	Orlando Uaquissene	n	p	rio	s	1	2	0	m	sim	c	este	m	390	250	s	110	furvela	s	s	s	s	s
274	2003-11-14	Valtério	Joäo Januário	1	2	nao ha	n	p	rio	n	1	1	0	m	sim	m	sul	canico e macute	400	230	s	variavel	furvela	s	s	s	s	s
276	2003-11-13	Mauricio	Jose Fernando	8meses	3	José Fernando	s	p		s	1	2	0	zinco	sim	madeira	n	c	800	300	s	120	furvela	s	s	s	s	s
277	2003-11-06	Alberto	Luisa Bata	1	1	nao ha		p	rio	n	1	1	0	m	sim	m	este	c	333	250	s	variavel	furvela	s	s	s	s	s
278	2003-11-06	Alberto	Luisa Bata	1	4	nao ha		p	rio	n	1	2	0	m	sim	m	o	c	294	249	s	variavel	furvela	s	s	s	s	s	PIN repitido
279	2003-11-06	Valtério	Samaria Catingue	6	2	nao ha	n	p	rio	s	1	1	0	m	sim	Laka-Laka	n	c	250	200	s	variavel	furvela	s	s	s	s	s	Esta maë e a filha mudarä-se da casa 411 para a casa nova qie é 279 envirtude de ter se separado com o marido.PIN repitido em duas casas
280	2003-11-05	Mauricio	Alberto Salvador	24	4	nao ha	n	p	rio	n	2	2	0	telhas	sim	m	n	m	400	240	s	120	m´bene	s	s	n	s	s
281	2003-11-05	Alberto	Ricardo Amando	10meses	3	nao ha	n	p	rio	s	1	1	0	telhas	sim	c	sul	c	540	335	n	näo sei	furvela	s	n	n	s	s
282	2003-11-05	Valtério	Diolinda Fernando	5meses	1	nao ha		p	rio	s	1	1	0	telhas	sim	Laka-Laka	n	c	414	230	n	näo sei	m´bene	s	s	s	s	s
283	2003-11-05	Valtério	Diolinda Fernando	5meses	2	nao ha		p	rio	s	1	1	0	telhas	sim	c	sul	c	3150	2125	s		m´bene	s	s	n	s	s
284	2003-11-05	Mauricio	Luis Fernando	5	4	Sandra e Maria	n	bomba manoal	rio	s	1	2	0	telhas	sim	c	o	c	400	370	s	150	furvela	s	s	s	s	s
285	2003-11-05	Alberto	Luis Fernando	5	5	Sandra e Maria	n	bomba manoal	rio	s	1	2	0	telhas	sim	c	n	c	340	220	s	150	furvela	s	s	s	s	s
286	2003-11-12	Alberto	Raimo Zacarias	3	4	Mariamo Raímo	n	p	rio	s	1	2	0	m	sim	m	o	m	350	250	s	variavel	furvela	s	s	s	s	s
287	2003-11-05	Mauricio	Fernando Joäo	3meses	2	nao ha		p	rio	s	1	1	0	telhas	sim	m	n	c	825	275	s	120	furvela	s	s	s	s	s
288	2003-11-05	Alberto	Joaquina Júlio	6meses	3	nao ha		bomba manoal	rio	n	1	1	0	telhas	sim	c	este	c	410	260	s	s	furvela	s	s	n	s	s
289	2003-11-03	Elsa	Armando Sílvia	3	2	nao ha		p	rio	s	1	1	0	telhas	sim	madeira	n	c	400	290	n		furvela	s	s	n	s	s
290	2003-11-03	Elsa	Luísa Leonardo	8meses	1	nao ha		p	rio	n	1	1	0	telhas	sim	m	o	m	340	200	s	s	furvela	s		¨n tem	s	s
291	2003-10-31	Elsa	Candida Roberto	5meses	1	nao ha		p	rio	s	1	1	0	telhas	sim	m	n	m	500	350	n	näo sei	furvela	s	s	s	s	s
292	2003-11-05	Domingos	Armando Nombora	1mes	3	nao ha		p	rio	n	1	2	0	telhas	sim	esteira	n	m	395	250	n	näo sei	furvela	s	s	n	s	s
298	2003-11-05	Domingos	Azarias Mangualane	6meses	1	nao ha		p	rio	n	1	1	0	telhas	sim	m	n	m	350	270	n	näo sei	furvela	s	n	n	s	s
299	2003-11-05	Valtério	Joäo Pedro	4	3	Joäo Pedro		bomba manoal	rio	s	1	2	0	zinco	sim	madeira	este	c	825	340	s	180	furvela	s	s	n	s	s
300	2003-11-05	Alberto	Joäo Pedro	4	1	Joäo Pedro		bomba manoal	rio	s	1	1	0	telhas	sim	madeira	sul	c	480	230	s	150	furvela	s	s	n	s	s
301	2003-11-06	Alberto	Miguel Jossias	6	3	Julieta Samo		bomba manoal	rio	s	1	1	0	m	sim	z	n	c	530	326	s	variavel	furvela	s	s	s	s	s
302	2003-11-10	Alberto	Luis Bernardo	2semanas	5	nao ha	n	p	rio	n	1	2	0	m	sim	m	este	m	350	250	s	variavel	furvela	s	s	s	s	s
310	2003-11-10	Pedro	Antonio J. Cuamba	3semanas	3	nao ha	n	p	rio	s	1	1	0	m	sim	m	o	c	400	250	s	variavel	furvela	s	s	n	s	s
311	2003-11-10	Elsa	Armando Moizes	2	6	nao ha	n	bomba manoal	rio	s	1	2	0	m	sim	Laka-Laka	este	c	450	250	n		furvela	s	s	s	s	s
311	2003-11-10	Alberto	Luís A. Niquice	10	2	nao ha	n	bomba manoal	rio	s	1	1	0	zinco	sim	madeira	o	c	700	250	n		furvela	s	s	s	s	s
313	2003-11-10	Pedro	Ernesto Albino	3	4	Ernesto Albino	n	bomba manoal	rio	s	1	2	0	zinco	sim	madeira	sul	c	600	350	s	130	furvela	s	s	s	s	s
316	2003-11-10	Valtério	Victorino Francisco	9	1	nao ha	s	bomba manoal	rio	s	1	1	0	m	sim	c	sul	c	400	250	s	variavel	furvela	s	s	s	s	s
318	2003-11-11	Alberto	Rodriges Fernando	1	2	nao ha	n	bomba manoal	rio	s	1	2	0	zinco	sim	madeira	este	c	400	300	s	150	furvela	s	s	s	s	s
319	2003-11-11	Valtério	Antonio Francisco	1mes	5	Antonio Francisco	n	bomba manoal	rio	s	1	2	0	zinco	sim	madeira	este	c	600	300	s	variavel	M´bene	n	n	s	s	s
320	2003-11-11	Pedro	Manuel Sucumba	3meses	2	Manuel Sucumba	n	p	rio	n	1	1	0	m	sim	c	o	c	550	300	s		furvela	s	s	s	s	s
321	2003-11-11	Valtério	Jose Fernando	1	5	nao ha	n	p	rio	n	1	2	0	m	sim	c	este	c	300	220	s	variavel	furvela	s	s	s	s	s
322	2003-11-11	Alberto	Pedro Lacita	2	2	nao ha	n	p	rio	s	1	1	0	zinco	sim	Laka-Laka	este	c	450	300	s	variavel	furvela	s	s	n	s	s
323	2003-11-10	Mauricio	Castro Joaquim	10	3	Castro Joaquim	n	bomba manoal	rio	s	2	2	0	m	sim	madeira	o	c	400	220	s	variavel	furvela	s	s	s	s	s
324	2003-11-10	Domingos	Helena Laquene	6meses	1	nao ha	n	p	rio	n	1	1	0	m	sim	c	este	c	300	220	s	variavel	furvela	s	s	s	s	s
325	2003-11-11	Alberto	Jose Ernesto	7meses	4	nao ha	n	p	rio	s	1	2	0	m	sim	madeira	n	c	493	300	s	130	furvela	s	s	s	s	s
326	2003-11-11	Alberto	Ricardo Saute	10	2	nao ha	n	p	rio	s	1	1	0	m	sim	c	n	m	350	200	s	variavel	furvela	s	s	s	s	s
327	2003-11-11	Alberto	Ricardo Saute	10	2	nao ha	n	p	rio	s	1	1	0	m	sim	c	sul	c	250	200	s	variavel	furvela	s	s	s	s	s
330	2003-11-12	Elsa	Delfina Carlos	13meses	1	nao ha	n	p	rio	s	1	1	0	m	sim	madeira	n	c	500	325	s	näo sei	furvela	s	s	s	s	s
331	2003-11-12	Mauricio	Manito D. Sengo	1semana	6	nao ha	n	p	rio	n	1	3	8	zinco	n	madeira	Oeste e este	Alvenaria	1550	750	s	variavel	furvela	s	s	s	s	s
332	2003-11-13	Domingos	Luisa Elias	6	1	nao ha	s	bomba manoal	rio	n	1	1	0	m	sim	esteira	este	c	400	250	s	variavel		s	s	n	s	s
333	2003-11-12	Pedro	Armando Miguel	2	3	nao ha	n	p	rio	s	1	1	0	zinco	sim	madeira	este	c	520	350	s	variavel	furvela	s	s	s	s	s
334	2003-11-13	Pedro	Jose Fernando	8meses	1	nao ha	n	p	rio	s	1	1	0	m	sim	Laka-Laka	este	c	400	250	s	variavel	furvela	s	s	s	s	s
335	2003-11-13	Mauricio	Julia Anibal	3meses	4	Albino Eusebio	n	p	rio	s	1	2	0	m	sim	madeira	sul	c	400	230	s	120	furvela	s	s	n	s	s	os constantes neste formulário viviam nas casas números 1140 e 1141.
337	2003-11-13	Pedro	Angelo Reginaldo	6	2	Angelo Reginaldo	n	p	rio	s	1	1	0	m	sim	m	este	c	515	290	n		furvela	s	s	s	s	s
338	2003-11-13	Elsa	Filipe Julai	5	1	Filipe Julai	n	p	rio	s	1	1	0	m	sim	m	n	c	300	250	s	variavel	furvela	s	s	n	s	s
339	2003-11-13	Elsa	Joaquina Massarula	5meses	1	Racula	n	p	rio	s	1	1	0	m	sim	c	este	c	350	150	n		m´bene	s	n	n	s	s
340	2003-11-14	Pedro	Arnaldo Saínda	10	3	nao ha	n	p	rio	s	1	3	0	m	sim		sul	m	250	210	n		furvela	s	s	n	s	s
341	2003-11-14	Valtério	Arnaldo Saínda	10	2	nao ha	n	p	rio	s	1	1	0	m	sim	m	sul	m	350	200	s		furvela	s	s	s	s	s
342	2003-11-14	Valtério	Albano Joaquím	2	3	nao ha	n	p	rio	s	1	2	0	zinco	sim	madeira	este	c	500	300	s	variavel	furvela	s	s	s	s	s
343	2003-11-14	Pedro	Miguel Jose	9	1	nao ha	n	p	rio	s	1	1	0	m	sim	Laka-Laka	n	c			n		furvela	s	s	s	s	s
344	2003-11-14	Mauricio	Miguel Jose	9	4						1	2	0	zinco	sim	Laka-Laka	n	c	500	300	s	110	furvela	s	s	s	s	s
345	2003-11-18	Domingos	Aida Manuel	2	1	nao ha	n	No depósito de água	rio	s	1	1	0	m	sim	madeira	este	canico e macute	350	250	s	variavel	furvela	s	s	s	s	s
348	2003-11-14	Mauricio	Zefanias S.Matsope	3	2	nao ha	n	p	rio	s	2	2	2	zinco	sim	madeira	n	c	590	320	s	variavel	furvela	s	s	s	s	s	parte das paredes protejidas por tela plástico
349	2003-11-14	Elsa	Zefanias Saete	1mes	2	nao ha	n	bomba manoal	rio	n	1	1	2	zinco	sim	madeira	n	Alvenaria	810	390	n		m´bene	n	n	n	s	s
350	2003-11-17	Valtério	Francisco Jose	6	3	nao ha	n	p	rio	s	1	2	0	m	sim	c	sul	c	300	200	s	variavel	furvela	s	s	n	s	s
351	2003-11-17	Valtério	Armando Notela	6	1	nao ha	n	p	rio	s	1	1	0	m	sim	Laka-Laka	n	c	400	250	s	variavel	furvela	s	s	s	s	s
352	2003-11-17	Mauricio	Armando N. Bila	6	3	Armando N. Bila	n	p	rio	s	2	2	6	zinco	ma	madeira	Oeste e este	Alvenaria	900	700	s	150	furvela	s	s	s	s	s
353	2003-11-19	Alberto	Rafael Hamela	10	2	Tomas Rafael	n	p	rio	s	1	1	0	zinco	sim	madeira	n	c	640	310	n	variavel	furvela	s	s	s	s	s
354	2003-11-19	Pedro	Rafael Hamela	10	2	nao ha	n	p	rio	s	1	1	0	m	sim	madeira	sul	c	470	300	s	variavel	furvela	s	s	n	s	s	Nao foram recolhidos cartoes porque os mesmos nao foram apresentados,isto é ,nao tinham cartoes.
355	2003-11-17	Pedro	Manuel Fernando	32	1	nao ha	n	bomba manoal	rio	s	1	1	0	m	sim	c	este	c	400	260	s	variavel	furvela	s	s	s	s	s
356	2003-11-17	Valtério	Luisa Jose	1	1	nao ha	n	p	rio	s	1	1	0	m	sim	Laka-Laka	este	m	300	200	s	variavel	furvela	s	s	s	s	s
357	2003-11-17	Mauricio	Carlos Ernesto	7	3	nao ha	n	p	rio	n	1	1	0	m	sim	m	n	c			s	variavel	furvela	s	s	s	s	s
358	2003-11-17	Valtério	Joaquim Fassela	6meses	2	nao ha	n	p	rio	s	1	1	0	m	sim	madeira	n	m	500	320	s	variavel	furvela	s	s	s	s	s
359	2003-11-17	Mauricio	Joana Alberto	10	1	nao ha	n	p	rio	n	1	1	0	m	sim	madeira	este	c	500	300	s	variavel	furvela		s	s	s	s
360	2003-11-17	Alberto	Juiz Simao	2semanas	2	nao ha	n	p	rio	n	1	1	0	m	sim	caixas de papel	este		350	200	s	variavel	furvela	s	s	n	s	s
361	2003-11-17	Valtério	Arnaldo Chacatane	1	5	Arnaldo Chacatane	n	p	rio	s	1	2	0	zinco	sim	madeira	n	c	700	310	s	150	furvela	s	s	s	s	s
362	2003-11-17	Pedro	Arnaldo Chacatane	1	1	nao ha	n	p	rio	s	1	1	1	m	sim	madeira	sul	c	370	220	s	150	furvela	s	s	n	s	s
363	2003-11-17	Mauricio	Arnaldo Chacatane	1	1	nao ha	n	p	rio	s	1	1	1	m	sim	caixas de papel	este		380	240	s	120	furvela	s	s	s	s	s
364	2003-11-18	Alberto	Paticio Isaias	7	5	Patricio Isaias	n	poco caseiro	rio	s	2	2	8	zinco	n	madeira	o	Alvenaria	910	870	s	150	furvela	s	s	s	s	s
365	2003-11-18	Mauricio	Paticio Isaias	7	1	nao ha	n	poco caseiro	rio	s	1	1	0	m	sim	Laka-Laka	o	c	400	220	s	150	furvela	s	s	n	s	s
366	2003-11-18	Pedro	Paticio Isaias	7	1	nao ha	n	poco caseiro	rio	s	1	1	0	m	sim	caixas	o	c	350	200	s	150	furvela	s	s	s	s	s
367	2003-11-14	Alberto	Horácio Sebastiäo	3	1	nao ha	n	p	rio	s	1	1	0	m	sim	m	sul	c	300	250	s	variavel	furvela	s	s	n	s	s
368	2003-11-19	Alberto	Rafael Hamela	10	1	nao ha	n	p	rio	s	1	1	0	m	sim	c	este	m	370	226	n	variavel	furvela	s	s	s	s	s
370	2003-11-20	Valtério	Aulina Gabara	10	4	nao ha	n	p	rio	s	1	2	0	campim e makute	sim	c	sul	c	500	300	s	160	furvela	s	s	s	s	s
371	2003-11-20	Mauricio	Aulina Gabara	10	1	Mario Alfredo	n	p	rio	s	1	1	0	m	sim	madeira	o	c	330	240	s	variavel	furvela	s	s	s	s	s
372	2003-11-20	Alberto	Manuel Carlos	26	3	nao ha	n	p	rio	s	1	1	0	zinco	sim	madeira	n	c	470	300	s	120	furvela	s	s	s	s	s
373	2003-11-20	Pedro	Manuel Carlos	26	3	nao ha	n	p	rio	s	1	2	0	m	sim	Laka-Laka	n	c	400	270	s	variavel	furvela	s	s	s	s	s
374	2003-11-20	Elsa	Manuel Carlos	26	1	Baptista Manuel	n	p	rio	s	1	1	0	m	sim	madeira	sul	c	310	250	n		furvela	s	s	s	s	s
375	2003-11-20	Valtério	Lourenco Tonela Vilanculo	10	2	nao ha	n	p	rio	s	1	1	2	zinco	sim	madeira			700	300	s	120	furvela	s	s	n	s	s
376	2003-11-20	Mauricio	Lourenco Tonela Vilanculo	10	1	nao ha	n	p	rio	s	1	1	0	m	sim	Laka-Laka	n	c			s	variavel	furvela	s	s	s	s	s
377	2003-11-20	Elsa	Augusto Ernesto	mais de 30	3	nao ha	n	p	rio	s	1	1	0	m	sim	c	este	c	420	257	s	150	furvela	s	s	s	s	s
378	2003-11-20	Mauricio	Dércio Rafael	7	1	nao ha	n	p	rio	s	1	1	0	m	sim	c	o	m	350	200	s	120	furvela	s	s	n	s	s
379	2003-11-20	Valtério	Rafael José	7	1	nao ha	n	p	rio	s	1	1	0	m	sim	c	n	c	300	250	s	150	furvela	s	s	s	s	s
380	2003-11-20	Valtério	Patrício Lourenco	1	3	Patrício Lourenco	n	p	rio		1	1	0	m	sim	madeira	sul	c	500	300	s	180	furvela	s	s	s	s	s
381	2003-11-20	Mauricio	Patrício Lourenco	1	3	nao ha	n	p	rio	n	1	1	0	m	sim	c	o	m	350	200	s	110	furvela	s	s	n	s	s
382	2003-11-20	Alberto	Francísco Chuquela	20	1	nao ha	n	p	rio	s	1	1	0	m	sim	c	n	m	326	216	n	variavel	furvela	s	s	s	s	s
383	2003-11-20	Valtério	André Maticane	7	1	nao ha	n	p	rio	s	1	1	0	m	sim	Laka-Laka	o	c	500	300	s	160	furvela	s	s	s	s	s
384	2003-11-20	Mauricio	André Maticane	7	1	nao ha	n	p	rio	s	1	1	0	m	sim	m	este	c	350	230	s	150	furvela	s	s	s	s	s
385	2003-11-20	Mauricio	André Maticane	7	2	Sérgio André	n	p	rio	s	1	1	0	zinco	sim	m	sul	c	500	300	s	150	furvela	s	s	s	s	s
386	2003-11-20	Elsa	Francísco Matsinhe	10	2	nao ha	n	p	rio	s	1	1	0	m	sim	Laka-Laka	o	c	350	225	n		furvela	s	s	s	s	s
387	2003-11-20	Alberto	Francísco Matsinhe	10	3	nao ha	n	p	rio	s	1	2	0	m	sim	c	n	c	300	200	n	variavel	furvela	s	s	s	s	s
388	2003-11-21	Márden	Pascoal Timóteo	11	2	Pascoal Timóteo	s	p	rio	s	1	1	0	campim e makute	sim	madeira	este	c	700	400	s	180	furvela	s	s	n	s	s
389	2003-11-21	Pedro	Alexandre José	8	3	nao ha	n	p	rio	s	1	1	0	m	sim	madeira	sul	c	458	283	s	150	furvela	s	s	n	s	s
390	2003-11-21	Márden	Laura Passe	1	2	nao ha	s	p	rio	s	1	1	0	m	sim	Laka-Laka	sul	c	400	260	s	180	furvela	s	s	s	s	s
391	2003-11-21	Mauricio	Laura Passe	1	2	nao ha	s	p	rio	s	1	1	0	campim e makute	sim	Laka-Laka	este	c	500	250	s	180	furvela	s	s	n	s	s
392	2003-11-21	Valtério	Laura Passe	1	1	nao ha	s	p	rio	s	1	1	0	campim e makute	sim	Laka-Laka	este	c	400	230	s	175	furvela	s	s	s	s	s
393	2003-11-21	Mauricio	Inês Uachisso	10	1	nao ha	n	p	rio	s	1	1	0	m	sim	c	n	c	500	300	s	120		s	s	n	s	s
394	2003-11-21	Pedro	Joäo Manuel	mais de 30	1	Paulo Joäo Manuel	n	p	rio	s	1	1	0	campim e makute	sim	Laka-Laka	n	c	458	290	s	variavel	furvela	s	s	n	s	s
395	2003-11-21	Alberto	Joäo Manuel	mais de 30	2	Justino Joäo	n	p	rio	s	1	1	0	m	sim	Laka-Laka	este	c	300	250	s	variavel	furvela	s	s	n	s	s
397	2003-11-21	Elsa	Manuel Laísse	mais de 30	1	David Manuel	n	Tanque caseiro	rio	s	1	1	0	m	sim	c	este	c	300	250	n		furvela	s	s	s	s	s
398	2003-11-21	Alberto	Manuel Laísse	mais de 30	1	David Manuel	n	Tanque caseiro	rio	s	1	1	0	m	sim	madeira	n	c	400	300	s	variavel	furvela	s	s	s	s	s
399	2003-11-21	Cástro	Maria Rungo	5	1	Joäo Maria	n	p	rio	s	2	1	0	m	sim	c	n	c	380	240	n		furvela	s	n	s	s	s
400	2003-11-10	Mauricio	Victorino Francisco	9	9	nao ha	s	bomba manoal	rio	s	4	6	9	zinco	n	madeira	Oeste e este	Alvenaria	1150	820	n		furvela	s	s	s	s	s
409	2003-11-11	Mauricio	Albertina Miguel	7	3	nao ha	n	p	rio	n	1	1	0	m	sim	madeira	este	c	300	220	s	variavel	furvela	s	s	s	s	s
412	2003-11-10	Alberto	Luís A. Niquice	10	3	nao ha	n	bomba manoal	rio	s	1	2	0	zinco	sim	madeira	este	c	800	250	n		furvela	s	s	s	s	s
419	2003-12-08	Alberto	Azarias Manuel Namburete	4	4	Azarias M. Namburete	n	p	rio	s	2	2	0	zinco	sim	madeira	o	c	716	333	s	200	furvela	s	s	n	s	s
420	2003-11-26	Márden	Armindo Carlos	3	3	nao ha	s	p	rio	s	1	1	0	m	sim	c		c	600	400	s	180	furvela	s	s	n	s	s
423	2003-11-25	Mauricio	Ernesto Naene Tomás	11	4	nao ha	n	p	rio	s	1	2	1	campim e makute	sim	madeira	este	c	500	260	s	120	furvela	s	s	s	s	s
424	2003-11-25	Cástro	Ernesto Naene Tomás	11	2	nao ha	n	p	rio	s	1	1	4	zinco	sim	madeira	Oeste e este	Alvenaria	650	250	s	variavel	furvela	s	s	s	s	s
425	2003-11-25	Valtério	Ernesto Naene Tomás	11	3	nao ha	n	p	rio	s	2	2	2	Luzalete	sim	madeira	este	Alvenaria	800	340	s	180	furvela	s	s	s	s	s
426	2003-11-25	Valtério	Ernesto Naene Tomás	11		nao ha	n	p	rio	s	2	2	0	zinco	sim	madeira	este	c	900	400	s	180	furvela	s	s	n	s	s
428	2003-11-21	Valtério	Pascoal Timóteo	11	4	nao ha	s	p	rio	s	1	2	0	m	sim	madeira	o	c	800	320	s	160	furvela	s	s	n	s	s
429	2003-11-26	Mauricio	Bernardo António	7	3	Bernardo António	n	p	rio	s	1	2	0	zinco	sim	madeira	sul	c	650	300	s	130	furvela	s	s	s	s	s
430	2003-11-26	Valtério	Bernardo António	7	2			p	rio	s	1	1	0	zinco	sim	madeira	o	c	500	300	s	160	furvela	s	s	s	s	s
431	2003-11-25	Mauricio	Gonsálves Matsinhe	3	1	nao ha	n	p	rio	n	1	1	0	m	sim	c	este	c	500	250	s	150	furvela	s	s	s	s	s
432	2003-11-25	Márden	Gaspar Serinha	21	2	Carlos Gaspar	n	p	rio	s	1	1	0	zinco	sim	madeira	este	c	700	400	s	180	Hospital ?	s	s	s	s	s
433	2003-11-25	Valtério	Texeira Serinha	10	1	nao ha	n	p	rio	s	1	1	2	zinco	sim	madeira	este	c	800	350	s	170	furvela	s	s	n	s	s
442	2003-11-26	Pedro	Joaquina Notisso	8	1	nao ha	n	p	rio	s	1	1	0	m	sim	c	este	c	430	280	n		furvela	s	s	s	s	s
447	2003-12-03	Mauricio	Adélia Rungo	8	2	nao ha	n	p	rio	s	1	2	0	campim e makute	sim	madeira	este	c			s	120	furvela	s	s	s	s	s
448	2003-12-03	Alberto	Adélia Rungo	8	1	nao ha	n	p	rio	s	1	1	0	m	sim	c	n	c	300	200	s	variavel	furvela	s	s	s	s	s
450	2003-11-26	Alberto	Rosalina Rungo	10	2	nao ha	n	p	rio	s	1	2	0	m	sim	c	sul	m	380	250	n	variavel	furvela	s	s	s	s	s
452	2003-11-26	Alberto	Rosalina Rungo	10	1	nao ha	n	p	rio	s	1	1	0	m	sim	caixas de papel	o	c	350	200	n	variavel	furvela	s	s	s	s	s
453	2003-11-25	Alberto	Luís Rafael	10	7	nao ha	s	p	rio	s	4	3	7	zinco	n	madeira	n	Alvenaria	970	670	n	variavel	furvela	s	s	s	s	s
454	2003-11-25	Márden	Luís Rafael	3	6	nao ha	n	no tanque ou no poco	rio	s	2	2	5	zinco	n	madeira	o	Alvenaria	646	600	maxixe ou m´bene	180	Hospital ?	s	s	s	s	s
455	2003-11-27	Mauricio	Gabriel Raul	3	2	nao ha	n	p	rio	s	1	1	0	m	sim	c	o	c	460	360	n		furvela	s	s	s	s	s
456	2003-11-25	Mauricio	Raul Sumburane	12	1	nao ha	s	p	rio	n	2	1	8	zinco	sim	madeira	Oeste e este	Alvenaria	600	500	n		furvela	s	s	n	s	s
457	2003-11-27	Valtério	Eugénio Jossai	10	2	Eugénio Jossai	n	p	rio	s	1	1	0	zinco	sim	madeira	n	c	900	350	s	150	furvela	s	s	n	s	s
458	2003-11-27	Valtério	Eugénio Jossai	10	1	nao ha	n	p	rio	s	1	1	0	m	sim	madeira	n	c	600	300	s	150	furvela	s	s	n	s	s
462	2003-11-26	Alberto	Rafael Joäo	mais de 30	3	nao ha	n	p	rio	s	2	2	2	zinco	n	madeira	este	Alvenaria	550	350	s	variavel	furvela	s	s	s	s	s
470	2003-11-25	Alberto	Horácio André Novela	6	5	Horácio André Novela	n	p	rio	s	3	3	9	zinco	n	madeira	este	Alvenaria	1200	800	s	150	furvela	s	s	s	s	s
472	2003-11-25	Valtério	Elisa Júlio	10	1	nao ha	n	p	rio	s	1	1	2	zinco	n	madeira	este	Alvenaria	700	300	s	variavel	furvela	s	s	n	s	s
473	2003-11-25	Mauricio	Sebastiäo Rungo	9	9	nao ha	n	p	rio	s	3	4	7	zinco	n	madeira	Oeste e este	Alvenaria	1000	800	s	variavel	furvela	s	s	s	s	s
478	2003-11-27	Alberto	Eugénio Tauzéne	mais de 30	3	nao ha	n	p	rio	s	2	2	2	zinco e telhas	sim	madeira	este	c	100	600	n	variavel	furvela	s	s	s	s	s
480	2003-12-08	Elsa	Azarias Manuel Namburete	4	5	Azarias M. Namburete	n	p	rio	s	2	2	0	zinco	sim	madeira	sul	c	700	300	s	200	m´bene	s	s	s	s	s
481	2003-12-08	Márden	Azarias Manuel Namburete	4	5	nao ha	n	p	rio	s	1	2	0	z	sim	madeira	n	c	600	320	s	180	furvela	s	s	s	s	s	PIN repitidos
482	2003-12-08	Pedro	Azarias Manuel Namburete	4	5	nao ha	n	p	rio	s	1	2	0	z	sim	madeira	este	c	700	330	s	180	m´bene	s	s	n	s	s
483	2003-12-08	Valtério	Lúcia Nguila	23	3	nao ha	s	p	rio	s	1	2	0	z	sim	madeira	n	c	800	350	s	150	furvela	s	s	s	s	s
484	2003-12-08	Márden	Lúcia Nguila	23	3	Rui Fernando	n	p	rio	s	1	1	0	campim e makute	sim	madeira	este	c	550	300	n		furvela	s	s	n	s	s
485	2003-12-08	Mauricio	Lúcia Nguila	23	1	nao ha	n	p	rio	s	1	1	0	m	sim	madeira	sul	c	400	250	s	120	furvela	s	s	s	s	s
486	2003-11-27	Pedro	Ináncio Eugénio	1	3	nao ha	n	p	rio	s	1	1	0	m	sim	Laka-Laka	este	c	380	250	n		furvela	s	s	s	s	s
487	2003-11-27	Valtério	Sérgio Eugénio	5	3	nao ha	n	bomba manoal	rio	s	1	1	0	m	sim	Laka-Laka	sul	c	600	300	s	170	furvela	s	s	s	s	s
488	2003-12-08	Valtério	Gabriel Samuel	10	2	nao ha	n	p	rio	s	1	1	0	z	sim	madeira	este	c	500	300	s	variavel	furvela	s	s	s	s	s
489	2003-12-08	Mauricio	Gabriel Samuel	10	4	nao ha	n	p	rio	s	1	2	0	m	sim	c	sul	c	350	220	s	120	furvela	s	s	s	s	s	PIN repitdos
490	2004-01-26	Alberto	Rafael Seti	mais de 30	3	nao ha	n	p	rio	s	2	2	8	z	n	madeira	este	Alvenaria	800	800	s	95	furvela	s	s	s	s	s
491	2003-11-25	Pedro	Zacarias Bata	10	2	nao ha	n	p	rio	s	1	1	0	campim e makute	sim	madeira	este	c	630	380	n		furvela	s	s	s	s	s
494	2003-11-25	Márden	Ólga Júlio	5	2	nao ha	n	p	rio	s	2	2	0	m	sim	c	n	z	400	250	s	180	Hospital ?	s	s	s	s	s
497	2003-11-25	Cástro	Patrício Salatiel	6	7	Patrício Salatiel	n	p	rio	s	2	3	8	z	sim	madeira	norte e sul	Alvenaria	900	400	n		furvela	s	s	s	s	s
498	2004-01-27	Domingos	Jacinto de Fráites		2	nao ha	n	bomba manoal	rio	s	4	1	6	z	n	madeira	n	Alvenaria	900	700	s	variavel	furvela	s	s	s	s	s
500	2003-11-27	Valtério	Maurício Muando	10	2	nao ha	n	bomba manoal	rio	s	1	1	0	z	sim	madeira	o	c	800	400	s	160	furvela	s	s	s	s	s
501	2003-11-27	Mauricio	Maurício Muando	10	1	nao ha	n	p	rio	s	1	1	0	z	sim	madeira	n	c	400	360	s	variavel	furvela		s	s	s	s
503	2003-11-27	Valtério	Maurício Muando	10	2	nao ha	n	bomba manoal	rio	s	1	1	0	m	sim	c	sul		500	335	s	160	furvela	s	s	s	s	s
504	2003-11-27	Mauricio	Julieta Rungo	11	1	nao ha	n	p	rio	s	1	1	0	m	sim	madeira	este	c	650	300	s	120	furvela	s	s	s	s	s
507	2003-11-27	Elsa	Isáura Zefanias	16	1	Joäo Zacarias	n	bomba manoal	b	s	2	1	0	z	sim	madeira	n	c	500	250	s	variavel	furvela	s	s	n	s	s
508	2003-11-27	Alberto	Isáura Zefanias	16	1	Joäo Zacarias	n	bomba manoal	b	s	2	1	0	z	sim	madeira	este	c	400	250	n	variavel	furvela	s	s	n	s	s
509	2003-11-27	Márden	Madalena Manuel	9	4	nao ha	n	bomba manoal	rio	s	1	3	0	z	sim	madeira	o	c	630	330	n		Hospital ?	s	s	s	s	s
511	2003-11-26	Pedro	Madalena Manuel	9	1	Mário Arnáldo	n	bomba manoal	rio	s	1	1	0	m	sim	c	n	c			s	variavel	furvela	s	s	s	s	s
512	2003-11-27	Márden	Madalena Manuel	9	1	Adélia Arnaldo	n	bomba manoal	rio	s	1	1	0	z	sim	c	sul	c	400	320	n		Hospital ?	s	s	s	s	s
514	2003-11-27	Pedro	Rafael Bata Saúte	7	2	Rafael Bata Saúte	n	bomba manoal	rio	s	1	1	0	m	sim	madeira	o	c	608	386	s	variavel	furvela	s	s	s	s	s
515	2003-11-27	Márden	Rafael Bata Saúte	7	1	nao ha	n	bomba manoal	rio	s	1	1	0	m	sim	c	n	c	300	250			Hospital ?	s	s	s	s	s
516	2003-11-27	Márden	Rafael Bata Saúte	7	4	nao ha	n	bomba manoal	rio	s	1	2	0	m	sim	palha	n	canico e macute	403	238			Hospital ?	s	s	s	s	s
517	2003-11-27	Pedro	Rafael Bata Saúte	7	1	nao ha	n	bomba manoal	rio	s	1	1	0	m	sim	c	n	c	375	225	s	variavel	furvela	s	s	s	s	s
518	2003-12-11	Valtério	Armando Ernesto	9	4	Armando Ernesto	n	bomba manoal	rio	s	1	2	0	z	sim	madeira	este	c	800	350	s	160	furvela	s	s	s	s	s
519	2003-12-11	Valtério	Armando Ernesto	9	2	nao ha	n	bomba manoal	rio	s	1	1	0	z	sim	madeira	o	c	600	300	s	160	furvela	s	s	s	s	s
521	2003-12-11	Elsa	António Naene	27	4	nao ha	n	bomba manoal	rio	s	3	2	5	z	sim	madeira	sul	Alvenaria	650	450	s	120	furvela	s	s	s	s	s	O Dimílson Gerónimo faleceu em 2004 pois ele tinha malária.
522	2003-12-11	Mauricio	António Naene	27	3	nao ha	n	p	rio	s	1	2	0	z	sim	madeira	n	c	650	330	s	120	furvela	s	s	s	s	s
526	2003-12-02	Mauricio	Bernardo Arnaldo	5	1	nao ha	n	p	rio	s	1	1	0	m	sim	c	sul	c	400	206			furvela	s	s	s	s	s
529	2003-12-12	Valtério	Eugénia Miguel	mais de 30	1	nao ha	s	bomba manoal	rio	s	1	1	8	Luzalete	n	madeira	Oeste e este	Alvenaria	1000	800	n		furvela	s	s	n	s	s
530	2003-11-27	Alberto	Joaquím Bifó Tinga	6	5	Joaquim Bifó Tinga	n	bomba manoal	rio	s	1	2	0	m	sim	madeira	este	canico e macute	600	300	s	variavel	furvela	s	s	s	s	s
531	2003-11-27	Mauricio	Luís Salvador	9	2	nao ha	n	bomba manoal	rio	s	1	1	0	z	sim	madeira	n	c	700	320	s	120	furvela	s	s	n	s	s
532	2003-11-27	Valtério	Luís Salvador	9	4	Obadias Salvador	s	bomba manoal	rio	s	1	2	0	z	sim	madeira	n	c	700	350	s	180	furvela	s	n	n	n	n
535	2003-12-12	Mauricio	Ricardo Rungo	14	3	nao ha	n	bomba manoal	rio	s	1	2	0	m	sim	c	este	canico e macute	530	330	s	150	furvela	s	s	s	s	s
537	2003-12-11	Mauricio	Ricardo Rungo	14	3	nao ha	n	bomba manoal	rio	s	1	2	0	m	sim	c	o	c	430	260	n		furvela	s	s	s	s	s
538	2003-12-11	Elsa	Armando Joäo	23	4	Armando Joäo	n	bomba manoal	rio	s	3	2	2	z	sim	madeira	este	c	700	350	s	110	furvela	s	s	s	s	s
539	2004-01-28	Domingos	Armando Joäo	mais de 30	3	Armando Joäo	n	bomba manoal	rio	s	1	3	0	z	sim	madeira	n	c	730	350	s	variavel	furvela	s	s	s	s	s
540	2003-11-04	Luís	Alberto Saúte	20	2	Alberto	n	bomba manoal	rio	n	1	1	0	z	sim	madeira	n	c	600	300	s	näo sei	furvela	s	s	s	s	s
541	2003-11-04	Luís	Alberto Saúte	20	1	nao ha	n	bomba manoal	rio	n	1	1	0	z	sim	madeira	o	c	500	300	näo sei	näo sei	furvela	s	s		s	s
542	2003-11-04	Luís	Alberto Saúte	20	4	nao ha	n	bomba manoal	rio	n	1	2	0	m	sim	madeira	este	c	400	300	n	näo sei	furvela	s	s	s	s	s
543	2003-11-04	Luís	Alberto Saúte	20	5	Mário	n	bomba manoal	rio	n	5	2	0	m	sim	madeira	este	c	400	300	n	näo sei	furvela	s	s		s	s	PINs repitidos em duas casa diferentes, nas casas 543 e 544.
544	2003-11-04	Luís	Luísa Saúte	mais de 20	1	nao ha	n	bomba manoal	rio	n	1	1	0	m	sim	m	n	m	350	250	n	n	furvela	s	s	s	s	s
545	2004-01-27	Alberto	Maria Bambo	mais de 30	1	nao ha	s	bomba manoal	rio	s	1	1	0	z	sim	madeira	o	c	600	350	s	variavel	furvela	s	s	s	s	s
546	2003-12-11	Elsa	José Rafael	10	5	nao ha	n	bomba manoal	rio	s	2	2	0	m	sim	madeira	este	c	510	310	n		furvela	s	s	s	s	s
548	2003-12-11	Valtério	José Rafael	10	2	nao ha	n	bomba manoal	rio	s	1	1	0	m	sim	Laka-Laka	n	c	500	300	n		furvela	s	s	s	s	s
549	2003-12-11	Pedro	Vicente Faniquisso	10	2	nao ha	n	bomba manoal	rio	s	1	1	0	m	sim	madeira	este	canico e macute	590	320	n		furvela	s	s	s	s	s
551	2003-11-28	Márden	António Fernando	mais de 30	7	nao ha	n	bomba manoal	rio	s	3	3	8	z	sim	madeira	o	Alvenaria	850	810	s	200	furvela	s	s	n	s	s
552	2003-11-27	Valtério	Bifó Tinga	11	2	nao ha	n	bomba manoal	rio	s	1	1	0	z	sim	madeira	n	c	800	300	s	170	furvela	s	s	n	n	n
554	2003-12-11	Pedro	Amélia Zacarias	10	1	nao ha	n	bomba manoal	rio	s	1	1	8	z	sim	madeira	sul	Alvenaria	920	800	s	150	m´bene	s	s	s	s	s
555	2003-12-11	Márden	Amélia Zacarias	10	1	nao ha	n	bomba manoal	rio	s	1	1	0	m	sim	madeira			500	250	s	150	furvela	s	s	s	s	s
560	2003-11-25	Cástro	Álvaro Júlio	11	2	Luís Rui	n	p	rio	s	1	2	0	z	n	madeira	sul	c	700	330	s	80		s	s	s	s	s
562	2003-12-08	Alberto	Gabrie Pedro	25	6	Santos Gabriel	n	p	rio	s	5	5	8	placa	n	madeira	este	Alvenaria	1000	900	n	variavel	furvela	s	s	s	s	s
562	2003-12-08	Pedro	Gabriea Pedro	25	6	Santos Gabriel	n	p	rio	s	5	5	8	placa	sim	madeira	este	Alvenaria	1000	900	n		furvela	s	s	s	s	s
563	2004-01-26	Domingos	Ségiro Manuel	mais de 30	4	nao ha	n	p	rio	s	2	2	7	z	n	madeira	este	Alvenaria	720	725	s								PINs repitidos em duas pessoas da mesma casa(gémios).
564	2004-01-22	Alberto	Francísco Manuel	mais de 30	4	nao ha	n			s	2	2	6	z	n	madeira	este	Alvenaria	790	670	s	variavel	furvela	s	s	s	s	s
655	2004-01-22	Domingos	Francísco Manuel	mais de 30	4	Alberto Francísco	n	p	rio	s	1	3	0	m	sim	madeira	n	c	500	290	s	variavel	m´bene	s	s	s	s	s
567	2004-01-26	Domingos	Salvador Laênda	19	6	nao ha	n	bomba manoal	rio	s	2	2	8	z	n	madeira	sul	Alvenaria	900	740	s	variavel	furvela	s	s	s	s	s
567	2004-01-26	Domingos	Salvador Laênda	19	3	nao ha	n	bomba manoal	rio	s	2	2	8	z	n	madeira	sul	Alvenaria	900	740	s	variavel	furvela	s	s	s	s	s
568	2004-01-26	Alberto	Salvador Laênda	19	1	Acácio Salvador	n	bomba manoal	rio	s	1	1	0	z	sim	madeira	este	c	700	300	s	variavel	furvela	s	s	s	s	s
569	2004-01-27	Alberto	Salvador Laênda	19	3	Lino Salvador	n	bomba manoal	rio	s	1	1	0	m	sim	madeira	sul	c	500	300	s	variavel	furvela	s	s	s	s	s
570	2004-01-26	Alberto	Salvador Laênda	19	2	Lino Salvador	n	bomba manoal	rio	s	1	1	0	m	sim	madeira	sul		500	350	s	130	furvela	s	s	s	s	s
571	2004-02-05	Domingos	Alberto Meagossa	10	4	Alberto e Albino	n	p	rio	s	3	3	4	z	n	madeira	este	Alvenaria	10000	700	s	variavel	Chicuque	n	n	s	s	s
573	2004-02-05	Domingos	Alberto Meagossa	10	2	Alberto e Albino	n	p	rio	s	1	1	0	m	sim	madeira	o	c	600	400	s	variavel	Chicuque	n	n	s	s	s
575	2004-02-06	Domingos	Gabriel Roberto	7	3	nao ha	n	No depósito de água	No poco ou rio	s	2	2	4	z	n	madeira	este	Alvenaria	600	300	s	variavel	furvela	s	s	s	s	s
576	2004-02-06	Alberto	Gabriel Roberto	7	1	nao ha	n	No Tanque caseiro	No poco ou rio	s	1	1	0	m	sim	madeira	n	c	500	300	s	variavel	furvela	s	s	s	s	s
583	2003-11-25	Mauricio	Augusto Maraneja	9	10	nao ha	n	p	rio	s	1	3	0	z	sim	madeira	n	c	900	400	s	120	furvela	s	s	s	s	s
585	2004-02-12	Alberto	Orlando Olveira	8	3	nao ha	n	bomba manoal	bomba manual	s	1	2	0	campim e makute	sim	madeira	sul	c	4500	250	s	variavel	furvela	s	s	s	s	s
586	2004-02-04	Domingos	Sebastiäo Joäo	mais de 30	2	nao ha	s	bomba manoal	No poco ou rio	s	1	1	0	z	sim	madeira	este	c	600	300	s	variavel	m´bene	s	s	n	s	s
590	2004-02-06	Domingos	Isabel Naene	5	2	nao ha	n	No depósito de água	rio	s	3	2	7	z	n	madeira	n	Alvenaria	840	700	s	variavel		s	s	s	s	s
592	2004-01-28	Domingos	Manuel Waene	mais de 30	2	nao ha	n	bomba manoal	rio	s	1	1	6	z	n	madeira	n	Alvenaria	820	875	s	variavel	furvela	s	s	s	s	s
593	2004-01-28	Alberto	Luísa Valente	5	1	nao ha	n	bomba manoal	rio	s	1	1	0	z	sim	madeira	n	m	500	350	s	variavel	furvela	s	s	s	s	s
594	2004-01-28	Domingos	Luísa Teles	5	4	nao ha	s	bomba manoal	rio	s	1	1	0	z	sim	madeira	este	c	700	300	s	variavel	furvela	s	s	s	s	s
595	2004-01-28	Domingos	Agostinho Miguel	mais de 30	2	nao ha	n	bomba manoal	rio	s	1	1	0	z	sim	madeira	n	c	400	250	s	variavel	furvela	s	s	s	s	s
599	2004-01-28	Domingos	Telma Agostinho	mais de 30	1	nao ha	n	bomba manoal	rio	s	1	1	0	z	sim	madeira	este	c	400	250	s	variavel	furvela	s	s	s	s	s
602	2004-02-06	Alberto	Afonso Foquisso	mais de 30	4	nao ha	n	bomba manoal	rio	s	2	2	0	z	sim	madeira	n	canico e macute	600	300	s	200	furvela	s	s	s	s	s
604	2004-02-06	Domingos	Albertina Filipe	mais de 30	2	nao ha	n	bomba manoal	rio	s	1	2	0	m	sim	c	este	c	400	250	s	variavel	furvela	s	s	s	s	s
606	2004-02-02	Domingos	Adriana Jaquete	mais de 30	3	nao ha	n	bomba manoal	b	s	2	3	4	z	n	madeira	este	Alvenaria			s	variavel	m´bene	s	s	s	s	s
607	2004-02-02	Alberto	Adriana Jaquete	mais de 30	1	nao ha	n	bomba manoal	b	s	1	1	0	z	sim	madeira	sul	c	700	300	s	variavel	furvela	s	s	s	s	s
608	2004-01-28	Alberto	Helena Joäo	mais de 30	5	nao ha	n	bomba manoal	rio	s	1	3	0	m	sim	Laka-Laka	o	canico e macute	600	300	s	variavel	furvela	s	s	s	s	s
611	2003-11-25	Mauricio	Zacarias Joaquim	2meses	4	nao ha	n	p	rio	n	1	2	0	m	sim	madeira	n	canico e macute			s	80	furvela	s	s	s	s	s
619	2003-12-11	Pedro	António Rafael	2	2	Otíldo António	n	bomba manoal	rio	s	1	2	0	m	sim	madeira	o	c	400	254	s	180	furvela	s	s	s	s	s
620	2003-11-12	Pedro	Simoës David	mais de 30	5	Simöes David	n	bomba manoal	rio	s	2	2	6	z	sim	madeira	o	Alvenaria	720	590	n	variavel	furvela	s	s	s	s	s
621	2003-12-12	Mauricio	Lúcia Augusto	9	2	nao ha	n	bomba manoal	rio	s	2	2	0	m	sim	madeira	o	c	500	300	s	120	furvela	s	s	s	s	s
622	2003-12-12	Mauricio	Lúcia Augusto	9	1	nao ha	n	bomba manoal	rio	s	1	1	0	m	sim	madeira	este	c	550	300	s	130	furvela	s	s	n	s	s
626	2004-01-12	Pedro	Samora Bernardo	3	4	Samora Bernardo	n	p	rio	s	2	2	0	z	sim		este	c			s	150	furvela	s	s	s	s	s
628	2003-12-12	Pedro	Joäo Júlio	5	2	Joäo Júlio	n	bomba manoal	rio	s	1	1	2	z	sim	madeira	n	c	700	520	s	180	furvela	s	s	s	s	s
629	2003-12-12	Pedro	Joäo Júlio	5	3	nao ha	n	bomba manoal	rio	s	1	1	0	z	sim	madeira	n	c	590	310	s	180	furvela	s	s	s	s	s
630	2003-12-12	Elsa	Joäo Júlio	5	2	nao ha	n	bomba manoal	rio	s	1	1	0	z	sim	c	este	c	550	350	n	variavel	m´bene e furvela	s	s	s	s	s
631	2003-12-12	Mauricio	José Rafael	27	3	nao ha	s	bomba manoal	rio	s	1	2	0	m	sim	c	n	c	500	300	n	variavel	furvela	s	s	s	s	s
634	2004-02-02	Domingos	Eugénio Manuel	6	1	nao ha	n	poco ou bomba	p	s	1	1	0	m	sim	c	este	c	400	200	s	variavel	Joacane	s	s	s	s	s
642	2003-12-02	Mauricio	Carlota Fafitine	9	2	nao ha	n	p	rio	s	1	1	0	m	sim	c	n	c	470	300	s	variavel	furvela	s	s	s	s	s
643	2003-12-03	Elsa	Ricardo Tinga	33	6	Ansélmo Cuamba	n	p	rio	s	3	1	4	z	sim	madeira	n	Alvenaria e zinco	130	600	s	150	m´bene e furvela	s	n	s	s	s
644	2003-12-03	Alberto	Ricardo Tinga	33	1	Ansélmo Cuamba	n	p	rio	s	1	1	0	z	sim	madeira	n	c	400	300	s	150	furvela	s	s	n	s	s
648	2003-12-02	Mauricio	Rafael Jamisse	8	2	nao ha	n	p	rio	s	1	1	0	m	sim	madeira	sul	c	600	300	s	150		s	s	s	s	s
649	2003-11-02	Mauricio	Rafael Jamisse	8	2	nao ha	n	p	rio	s	2	2	0	z	sim	madeira	este	c	700	350	s	variavel	furvela	s	s	s	s	s
652	2003-12-03	Pedro	Agostinho Bambo	22	1	nao ha	n	p	rio	s	1	1	0	m	sim	madeira	n	c	530	300	n	variavel	furvela	s	s	s	s	s
653	2003-12-02	Márden	José Luís	12	10	José Luís	n	p	p	s	3	6	8		sim	madeira	este	alvenaria	800	500	s	250	furvela	s	s	s	s	s
654	2003-12-02	Alberto	Joäo Ofisso	mais de 30	4	Gíldo Bernardo	n	p	rio	s	2	2	0	m	sim	madeira	este	c	400	250	n	variavel	furvela	s	s	n	s	s
655	2003-12-02	Alberto	Joäo Ofisso	mais de 30	2	Gíldo Bernardo	n	p	rio	s	1	1	0	m	sim	madeira	o	canico e macute	400	200	s	80	furvela	s	s	n	s	s
657	2004-01-15	Pedro	Helena Muando	mais de 30	4	nao ha	s	bomba manoal	rio	s	2	3	6	z	n	madeira	este	alvenaria	652	596	n	variavel	furvela	s	s	s	s	s
660	2003-12-02	Valtério	Olinda Armando	5meses	1	nao ha	n	p	rio	s	1	1	0	m	sim	c	este	m	600	300	s	160	furvela	s	s	s	s	s
663	2003-12-03	Valtério	Joaquina Faife	8	1	nao ha	n	p	rio	s	1	1	0	m	sim	madeira	o	c	400	200	n		furvela	s	n	n	s	s
664	2003-12-02	Alberto	Sérgio Bernardo	3	4	nao ha	n	p	rio	s	1	2	0	campim e makute	sim	madeira	n	c	600	300	s	120	furvela	s	s	s	s	s	parte das paredes foram maticadas.
665	2003-12-03	Márden	Ernesto Uanissela	31	5	nao ha	n	r	rio	s	1	2	0	z	sim	madeira	este	c	600	300	s	150	furvela	s	s	s	s	s
666	2003-12-03	Márden	Ernesto Uanissela	31	2	nao ha	n	r	rio	s	1	2	0	z	sim	madeira	este	c	600	300	s	150	furvela	s	s	s	s	s
667	2003-12-04	Mauricio	Ernesto Meleco	10	5	nao ha	n	p	rio	s	2	3	2	z	sim	madeira	n	c	750	400	s	150	furvela	s	s	s	s	s
668	2004-01-13	Pedro	Rosa Joäo	mais de 30	1	nao ha	n	p	rio	s	2	2	6	z	n	madeira	n	alvenaria	817	645	n		Inharrumbo	s	s	s	s	s
669	2003-12-15	Pedro	Francísco Ernesto Manhisse	3	3	Francísco Ernesto	n	p	rio	s	1	2	0	z	sim	madeira	n	c	600	300	s	variavel	furvela	s	s	s	s	s
671	2004-01-21	Valtério	Albertina Ezequiel	mais de 30	2	Daniel Ezequiel	n	p	rio	s	1	1	0	m	sim	c	n	c	600	300	s	variavel	furvela	s	n	s	s	s	parte das paredes foram maticadas.
672	2004-01-21	Alberto	Albertina Ezequiel	mais de 30	2	nao ha	n	p	rio	s	1	1	0	m	sim	c	este	c	400	250	n	variavel	furvela	s	s	s	s	s
675	2003-12-02	Márden	Acácio Tomás	2	3	nao ha	n	p	rio	s	1	2	0	z	sim	madeira	o	c	700	300	s	120	furvela	s	s	s	s	s
676	2003-12-04	Alberto	Germana Raúl	10	1	Gabriel André Wique	n	p	rio	s	1	1	0	z	sim	madeira	sul	c	700	330	s	120	furvela	s	s	s	s	s
677	2003-12-04	Pedro	Germana Raúl	10	6	nao ha	n	p	rio	s	1	3	0	m	sim	madeira	este	c	520	300	s	150	furvela	s	s	s	s	s
678	2003-12-04	Alberto	Germana Raúl	10	1	Gabriel André Wique	n	p	rio	s	1	1	0	z	sim	madeira	o	c	550	300	s	150	furvela	s	s	s	s	s
679	2003-12-04	Mauricio	Pascoal Joaquim	9	2	nao ha	n	p	rio	s	1	1	0	m	sim	Laka-Laka	n	c	460	250	s	50	furvela	s	s	s	s	s
680	2003-12-04	Elsa	Pascoal Joaquim	9	2	nao ha	n	p	rio	s	1	1	0	m	sim	c	o	c	470	270	s	50	furvela	s	n	s	s	s	Parte da paredes protegidas por esteiras
681	2003-12-04	Elsa	Rafael Meleco Tembe	6	2	nao ha	n	p	rio	s	2	1	0	z	sim	madeira	o	c	650	350	n		furvela	s	n	s	s	s
683	2003-12-04	Valtério	JoaquinaMareleja	9	1	nao ha	n	p	rio	s	1	1	0	z	sim	c	n	c	700	350	s	variavel	furvela	s	n	s	s	s
685	2003-12-16	Alberto	Ernesto Saela Nhare	10	2	nao ha	n	p	rio	s	1	1	0	z	sim	madeira	sul	c	700	300	s	variavel	furvela	s	s	s	s	s
687	2003-12-16	Márden	Ernesto Saela Nhare	10	3	nao ha	n	p	rio	s	1	2	0	z	sim	madeira	o	c	600	300	s	variavel	furvela	s	s	s	s	s
679	2003-12-16	Márden	Ernesto Saela Nhare	10	1	nao ha	n	p	rio	s	1	1	0	m	sim	c	este	c	400	250	n	variavel	furvela	s	s	s	s	s
691	2003-12-16	Alberto	Maria Lázaro	mais de 30	1	nao ha	s	p	rio	s	1	1	0	m	sim	m	sul	m	400	250	n	variavel	furvela	s	s	s	s	s
692	2003-12-16	Mauricio	Maria Lázaro	mais de 30	3	nao ha	s	p	rio	s	1	1	0	m	sim	c	n	c	400	250	s	variavel	furvela	s	s	s	s	s
693	2003-12-16	Alberto	Maria Lázaro	mais de 30	1	nao ha	s	p	rio	s	1	1	0	m	sim	m	este	m	400	250	n	variavel	furvela	s	s	s	s	s
694	2003-12-16	Valtério	António Sechene	4	3	nao ha	n	p	rio	s	1	2	0	m	sim	c	n	c	300	250	s	150	furvela	s	s	s	s	s
699	2003-12-16	Pedro	Miguel Ofisso	6	3	nao ha	n	p	rio	s	1	2	0	m	sim	c	sul	c	320	240	s	variavel	furvela	s	s	s	s	s
701	2003-12-02	Mauricio	Marta Ofisso Rafael	4	2	Rafael Rungo	n	p	rio	s	1	1	0	m	sim	madeira	n	c	600	250	s	150	furvela	s	s	s	s	s
703	2003-12-02	Elsa	Marta Ofisso Rafael	4	2	nao ha	n	p	rio	s	2	1	0	m	sim	madeira	n	c	450	300	näo sei		m´bene	s	s	s	s	s
705	2003-12-16	Pedro	Timóteo Isaías	7	3	nao ha	s	p	rio	s	1	2	0	z	sim	madeira	sul	m	480	350	s	variavel	furvela	s	s	s	s	s
707	2003-12-16	Pedro	Záida Isaías	2meses	1	nao ha	n	p	rio	n	1	1	0	m	sim	c	este	m	370	254	s	120	furvela	s	s	s	s	s
708	2003-12-16	Mauricio	Vicente Manuel Jafete	9	1	nao ha	n	p	rio	n	1	1	0	m	sim	c	n	m	400	300	s	130	furvela	s	s	s	s	s
711	2004-01-14	Márden	Francísco Pedro	mais de 30	4	nao ha	n	p	rio	s	1	2	0	m	sim	madeira	este	c	600	400	n		furvela	s	s	s	s	s
716	2004-01-14	Domingos	Augusto Namburete	10	1	nao ha	n	p	rio	s	1	1	0	m	sim	m	este	c	400	250	s	variavel	furvela	s	s	s	s	s
717	2003-01-04	Márden	Augusto Namburete	10	3	nao ha	n	p	rio	s	1	2	0	campim e makute	sim	n	n	c	460	300	n		furvela	s	s	s	s	s
725	2004-01-14	Márden	Féliz Ricardo José	3	4	Féliz Ricardo José	n	p	rio	s	1	2	0	m	sim	c	n	c	500	310	n	variavel	furvela	s	s	s	s	s
731	2003-12-02	Mauricio	Ernesto Alexandre	3	4	nao ha	n	p	rio	s	1	1	0	m	sim	madeira	n	c	670	400	s	150	furvela	s	s	s	s	s
735	2004-01-16	Domingos	Jacinto Pedro	6	4	Jacinto Pedro	n	p	rio	s	1	2	0	z	sim	madeira	n	c	750	420	s	variavel	furvela	s	s	s	s	n
737	2004-01-16	Márden	José Pedro	6	1	Gilberto Arnaldo	n	p	rio	s	1	1	0	z	sim	madeira	o	c	660	330	n		furvela	s	s	n	s	s
741	2004-01-15	Pedro	José Jossai Chivambo	8	4	José Jossai	n	p	rio	s	2	3	8	z	n	madeira	n	alvenaria	892	740	s	150	furvela	s	s	s	s	s
742	2004-01-15	Domingos	José Jossai Chivambo	8	4	José Jossai	n	p	rio	s	1	2	0	z	sim	madeira	este	c	460	315	s	variavel	furvela	s	s	s	s	s
745	2003-11-26	Alberto	Nelson Alberto	3	1	nao ha	n	p	rio	s	1	1	0	m	sim	madeira	n	c	450	300	s	variavel		s	s	n	s	s
748	2003-10-12	Márden	Artur Sousa	12	2	nao ha	n	p	rio	s	1	1	0	m	sim	c			430	300			furvela	s	s	s	s	s
760	2004-01-15	Márden	José Laice	10	7	nao ha	n	p	rio	s	2	4	5	z	sim	madeira	este	alvenaria	800	500	s	180	furvela	s	s	s	s	s
762	2003-10-15	Márden	José Laice	10	5	Octélia José	s	p	rio	s	2	3	5	z	sim	madeira	o	alvenaria	750	500	s	180	furvela	s	s	s	s	s
763	2003-12-17	Valtério	Joäo Nyari	6	3	Joäo Nyari	n	p	rio	s	1	1	0	z	sim	madeira	este	c	800	350	s	160	furvela	s	s	s	s	s
764	2003-12-17	Márden	Joäo Nyari	6	2	nao ha	n	p	rio	s	1	1	0	z	sim	madeira	este	c	600	320	n		furvela	s	s	s	s	s
765	2003-12-17	Pedro	Joäo Nyari	6	2	Roberto Armando	n	p	rio	s	1	1	0	m	sim	madeira	n	c	515	300	n	variavel	furvela	s	n	s	s	s
766	2003-12-17	Márden	Joäo Nyari	6	4	nao ha	n	p	rio	s	1	1	0	z	sim	madeira	n	c	600	305	s	140	furvela	s	s	n	s	s
770	2004-01-15	Pedro	José Laice	mais de 30	3	Ìlda José	s	p	rio	s	2	2	7	z	n	madeira	n	alvenaria	809		s	180		s	s	s	s	s
774	2004-02-19	Valtério	Joaquina Luís	15	4	Emídio Bambo	n	bomba manoal	rio	s	1	2	4	z	sim	madeira	sul	alvenaria	700	300	s	160	furvela	s	s	s	s	s
776	2004-02-19	Valtério	Joaquina Luís	15	3	nao ha	n	bomba manoal	rio	s	1	1	0	z	sim	madeira	este	c	800	300	s	160	furvela	s	s	s	s	s
777	2004-02-20	Valtério	Ricardo Muando	mais de 10	4	nao ha	n	bomba manoal	rio	s	1		0	m	sim	madeira	este	c	400	300	s		furvela	s	s	s	s	s
780	2004-02-19	Valtério	Jorge Menete	mais de 10	3	nao ha	n	bomba manoal	rio	s	1	2	0	m	sim	madeira	o	alvenaria	500	300	s	120	furvela	s	s	s	s	s
782	2004-02-21	Mílton	Arnaldo Menete	mais de 30	2	Nélson Arnaldo	s	bomba manoal	rio	s	1	1	3	z	n	madeira	o	alvenaria	550	300	s	150	furvela	s	s	s	s	s
783	2004-02-21	Valtério	Arnaldo Menete	mais de 30	3	Nelson Arnaldo	s	bomba manoal	rio	s	1	2	2	z	sim	madeira	o	alvenaria	500	300			furvela	s	s	s	s	s
786	2004-01-16	Domingos	Bejamím Jamisse	mais de 30	3	nao ha	n	bomba manoal	rio	s	3	2	6	z	sim	madeira	o	alvenaria					furvela	s	s	s	s	s
787	2004-01-16	Márden	Bejamím Jamisse	mais de 30	1	nao ha	n	bomba manoal	rio	s	1	1	0	m	sim	m	sul	m	1000	270	n		furvela	s	s	n	s	s
788	2004-01-20	Alberto	Pedro Almone Ngoca	mais de 30	2	nao ha	n	p	p	s	1	1	0	z	sim	madeira	este	c	800	350	s	variavel	furvela	s	s	s	s	s
789	2004-01-20	Domingos	Pedro Almone Ngoca	mais de 30	2	nao ha	n	p	p	s	1	2	0	m	sim	c	sul	c	400	260	n		furvela	s	s	s	s	s
791	2004-01-19	Pedro	Aberto Joäo	mais de 30	1	nao ha	n	bomba manoal	rio	s	1	1	1	m	sim	madeira	o	m	260	245	s	60	m´bene	s	n	n	s	s
792	2004-01-19	Domingos	Alberto Joäo	mais de 30	3	nao ha	n	bomba manoal	rio	s	1	1	0	m	sim	Laka-Laka	n	c	500	300			m´bene	s	s
793	2004-01-19	Pedro	Alberto Joaö	mais de 30	1	nao ha	n	bomba manoal	rio	s	1	1	0	campim e makute	sim	madeira	o	c	620	360	s	60	furvela	s	n	n	s	s
794	2004-02-20	Alberto	Virgulino Miguel	10	2	nao ha	n	bomba manoal	rio	s	1	1	6	z	n	madeira	sul	alvenaria	700	600	s	variavel	furvela	s	s	s	s	s
800	2003-12-17	Pedro	Joaquim Bambo	10	2	nao ha	s	p	rio	s	1		0	m	sim	madeira	este	c			s	60	furvela	s	s	s	s	s
802	2003-12-16	Márden	Venâncio Ofisso	19	2	nao ha	n	p	rio	s	1	1	0	z	sim	madeira	este	c	500	400	s	150	furvela	s	s	s	s	s
804	2003-12-16	Alberto	Venâncio Ofisso	19	3	nao ha	n	p	rio	s	1	1	0	m	sim	c	sul	c	500	250	s	variavel	furvela	s	s	s	s	s
805	2003-12-16	Pedro	Simöes Filipe	3	2	nao ha	n	p	rio	s	1	1	0	z	sim	madeira	este	c	800	301	s	140	furvela	s	s	s	s	s
1001	2004-01-12	Alberto	Carlitos Alberto Nguila	2	4	nao ha	n	bomba manoal	rio	n	1	5	0	m	sim	c	este	c	500	270	s	variavel	furvela	s	s	s	s	s
1006	2004-01-13	Alberto	Vêntura José	5	3	Vêntura José	s	p	rio	s	1	1	0	z	sim	madeira	o	c	800	300	s	150	furvela	s	s	n	s	s
1007	2004-01-13	Valtério	Vêntura José	5	1	Vêntura José	s	p	rio	s	1	1	0	campim e makute	sim	madeira	sul	c	600	300	n		furvela			s	s	s
1008	2004-01-12	Alberto	Antonio Sevene	11	4	nao ha	n	bomba manoal	rio	s	2	3	0	m	sim	madeira	este	c	400	250	s	variavel	furvela	s	s		s	s
1010	2004-01-13	Valtério	Antonio Tinga	11	4	Antonio Tinga	n	p	rio	s	3	3	10	z	n	madeira	Oeste e este	alvenaria	1100	800	s	150	furvela	s	s	n	s	s
1012	2003-11-13	Valtério	Antonio Tinga	11	1	Antonio Tinga	n	p	rio	s	1	1	0	m	sim	madeira	n	c	400	250	s	150	furvela	s	s	n	s	s
1014	2003-11-13	Mauricio	Antonio Tinga	11	1	nao ha	n	p	rio	s	1	1	0	campim	sim	Laka-Laka	sul	c	370	220	s	variavel	furvela	s	s	n	s	s
1015	2004-01-13	Alberto	Antonio Tinga	11	2	Antonio Tinga	n	p	rio	s	1	1	0	Z	sim	madeira	sul	c	700	300	s	140	furvela	s	s	s	s	s
1039	2003-01-13	Mauricio	Alfredo José	mais de 30	2	nao ha	n	p	rio	s	1	1	0	campim	sim	madeira	n	c	700	350	s	variavel	furvela	s	s	s	s	s	faleceu !
1057	2004-01-26	Mílton	José Afonso	6	2	nao ha	n	p	rio	s	1	1	0	m	sim	c	o	c	400	250	s	variavel	furvela	s	s	n	s	s
1058	2004-01-26	Valtério	José Afonso	6	4	nao ha	n	p	rio	s	1	2	0	z	sim	madeira	n	c	800	300			furvela	s	n	n	s	s
1060	2004-01-20	Mílton	Cecília Rafael	12	1	nao ha	n	bomba manoal	rio	n	1	1	0	m	sim	madeira	n	c	450	250	s	120	furvela	s	s	s	s	s
1062	2004-01-20	Mauricio	Fernando Rafael	mais de 30	2	nao ha	n	bomba manoal	rio	s	1	1	0	z	sim	madeira	o	c	700	300	n		furvela	s	s	s	s	s
1065	2004-01-20	Valtério	Fernando Rafael	mais de 30	2	Oscar Fernando	n	bomba manoal	rio	s	1	1	0	campim e makute	sim	c	este	c	400	300	s	170	furvela	s	s	n	s	s	Parte das paredes da casa foram protegidas por esteiras.
1067	2004-01-21	Mauricio	Paulo Mussochani	4	1	Valdiniro Rafael	n	bomba manoal	rio	s	1	1	0	z	sim	madeira	este	c	600	300	s	variavel	furvela	s	s	s	s	s
1068	2004-01-20	Mauricio	Paulo Mussochani	4	5	Damiäo Paulo	n	bomba manoal	rio	s	2	3	0	z	sim	madeira	n	c	800	300	s	120	furvela	s	s	n	s	s
1069	2004-01-20	Mílton	Paulo Mussochani	4	2	nao ha	n	bomba manoal	rio	s	1	2	0	z	sim	madeira	n	c	700	300	n		furvela	s	s	n	n	s
1070	2004-01-20	Valtério	Paulo Mussochani	4	4	nao ha	n	bomba manoal	rio	s	1	2	0	z	sim	madeira	n	c	800	300	s	120	furvela	s	s	s	s	s
1073	2004-01-19	Alberto	Albino Augusto	mais de 30	4	Benedito Albino	n	bomba manoal	rio	s	2	2	8	z	n	madeira	o	alvenaria	700	700	s	250	furvela	s	s	n	s	s
1074	2004-01-19	Valtério	Albino Augusto	mais de 30	1	Benedito Albino	n	bomba manoal	rio	s	1	1	0	z	sim	madeira	este	c	400	300	s	120	furvela	s	s	n	s	s
1075	2004-01-19	Mauricio	José Zefanias	mais de 30	4	nao ha	n	p	rio	s	1	1	0	m	sim	c	sul	c	350	220	s	variavel	furvela	s	s	n	s	s
1076	2004-01-19	Valtério	José Zefanias	mais de 30	4	Manuel José	n	p	rio	s	1	2	0	z	sim	madeira	este	alvenaria	600	300	s	120	furvela	s	s	n	s	s
1084	2004-02-04	Mauricio	Patricio Ruben	10	2	nao ha	n	p	rio	s	1	1	2	z	sim	madeira	este	c	700	300	s	150	furvela	s	s	n	s	s
1085	2004-02-04	Milton	Patricio Ruben	10	2	nao ha	n	p	rio	s	1	1	0	m	sim	madeira	este	c	400	250	s	120	furvela	s	s	n	s	s
1096	2004-01-12	Mauricio	Feliciano Francisco	7	1	nao ha	n	bomba manoal	rio	s	1	1	0	z	sim	madeira		c	850	350	s	variavel	furvela	s	s	s	s	s	parte das paredes da casa foram protegidas por saco plastico
1099	2004-01-21	Milton	Samuel Ernesto	6	2	nao ha	n	bomba manoal	rio	s	1	1	0	m	sim	madeira	n	c	500	300	s	150	furvela	s	s	n	s	s
1103	2004-01-12	Mauricio	Joaquim Antonio	3	5	nao ha	n	bomba manoal	rio	s	1	2	0	m	sim	madeira	o	c	600	300	s	variavel	furvela	s	s	s	s	s
1107	2004-01-12	Alberto	Antonio Sevene	11	2	nao ha	n	bomba manoal	rio	s	1	1	0	z	sim	madeira	o	c	700	250	s	variavel	furvela	s	s	n	s	s
1110	2004-01-13	Valtério	Rabileta Euzebeio	4	2	nao ha	s	bomba manoal	rio	s	1	2	0	z	sim	madeira	o	c	800	350	s	150	furvela	s	s	s	s	s
1112	2004-01-13	Mauricio	Rabileta Euzebeio	4	1	nao ha	s	bomba manoal	rio	s	1	1	0	z	sim	madeira	n	c	500	320	s	150	furvela	s	s	s	s	s
1113	2004-01-14	Valtério	Almeida Artur	4	3	nao ha	n	bomba manoal	rio	s	1	1	0	z	sim	madeira	o	c	700	300	s	160	furvela	s	s	n	s	s
1114	2004-01-14	Valtério	Almeida Artur	4	2	nao ha	n	bomba manoal	rio	s	1	1	0	z	sim	madeira	n	c	600	300	s	150	furvela	s	s	s	s	s
1115	2004-01-16	Alberto	Isabel Manuel	11	1	nao ha	s	poco caseiro	rio	s	1	1	0	campim e makute	sim	madeira	o		700	300	s	150	furvela	s	s	s	s	s
1116	2004-01-16	Mauricio	Isabel Manuel	11	1	nao ha	s	poco caseiro	rio	s	1	1	0	m	sim	madeira	n	c	600	300	s	variavel	furvela	s	s	s	s	s
1119	2004-01-22	Valtério	Alberto Laice	10	4	nao ha	n	p	rio	s	1	2	0	m	sim	madeira	n	c	400	300	s	120	furvela	s	n	n	s	s
1120	2004-01-22	Valtério	Alberto Laice	10	4	nao ha	n	p	rio	s	1	2	0	z	sim	madeira	este	c	800	300	s	180	furvela	s	s	s	s	s
1122	2004-01-13	Alberto	Vasco Sumburane	26	3	nao ha	n	bomba manoal	rio	s	2	2	8	z	n	madeira	o	alvenaria	800	700	s	variavel	furvela	s	s	s	s	s
1126	2004-01-26	Valtério	Margarida Arnaldo	9	1	nao ha	n	p	rio	s	1	1	0	z	sim	madeira	o	c	800	300			furvela	s	n	n	s	s
1127	2004-02-04	Valtério	Marta Joäo	9	2	nao ha	n	p	rio	s	1	1	0	m	sim	madeira	norte e este	c	500	300	s	180	furvela	s	s	s	s	s
1128	2004-02-04	Valtério	Marta Joäo	9	2	nao ha	n	p	rio	s	1	1	0	campim e makute	sim	madeira	o	c	500	300	s	120	furvela	s	s	s	s	s
1129	2004-01-26	Valtério	Margarida Arnaldo	9	1	nao ha	n	p	rio	s	1	1	0	m	sim	madeira	n	c	500	300			furvela	s	n	n	s	s
1130	2004-01-29	Valtério	Ermelinda Joäo	10	1	nao ha	n	p	rio	s	1	1	0	m		madeira	este	c	600	300	s	150	furvela	s	s	s	s	s
1134	2004-01-14	Valtério	Maurício Menete	3	5	nao ha	n	bomba manoal	rio	s	1	2	0	m	sim	c	n	c	400	300	s	150	furvela	s	s	s	s	s
1139	2004-06-01	Luís	Antonio Menete		5	Antonio	s	p	rio	s									700	500	s	näo sei	MOZDAN	s	s
1142	2004-01-12	Mauricio	Fernando Simiäo	5	3	Fernando Simiäo	n	bomba manoal	rio	s	2	2	0	z	sim	madeira	o	c	100	320	s	120	furvela	s	s	s	s	s
1143	2004-01-15	Mauricio	Fernando Simiäo	5	1	Fernando Simiäo	n	poco e bomba	rio	s	1	1	0	z	sim	madeira	n	c	520	300	s	120	furvela	s	s	s	s	s
1144	2004-01-12	Alberto	Fernando Simiäo	5	1	nao ha	n	bomba manoal	rio	s	1	1	0	m	sim	c	este	c	400	230	s	180	furvela	s	s	n	s	s
1153	2004-01-19	Valtério	José Muhave	6	5	José Muhave	s	bomba manoal	rio	s	2	3	0	z	sim	madeira	este	c	800	300	s	150	furvela	s	s	s	s	s
1154	2004-01-20	Milton	José Salatiel Muhave	6	1	nao ha	s	bomba manoal	rio	s	1	1	0	z	sim	madeira	n	c	450	300	s	170	furvela	s	s	n	s	s
1155	2004-01-19	Mauricio	José Salatiel Muhave	6	3	nao ha	s	bomba manoal	rio	s	1	1	0	z	sim	madeira	o	c	400	300	s	variavel	furvela	s	s	s	s	s
1157	2004-01-21	Mauricio	José Salatiel Muhave	6	2	nao ha	s			s	1	1	0	z	sim	madeira	n	c	500	280	n		furvela	s	s	s	s	s
1161	2004-01-21	Milton	Reginaldo Uanisela	7	3	Gustavo Reginaldo	n	bomba manoal	rio	s	1	1	0	m	sim	c	o	c	500	250	s	150	furvela	s	s	n	s	s
1162	2004-01-20	Mílton	Reginaldo Uanisela	7	2	António Regináldo	n			s	2	1	0	m	sim	c	este	c	400	250	s	120	furvela	s	s	n	s	s
1163	2004-01-21	Mauricio	Reginaldo Uanisela	7	3	nao ha	n	bomba manoal	rio	s	1	1	0	z	sim	madeira	n	c	700	300	s	120	furvela	s	s	n	s	s
1166	2004-01-21	Mauricio	Reginaldo Uanisela	7	2	Isabel Uanissela	n	bomba manoal	rio	s	1	1	4	z	sim	madeira	este	alvenaria	600	300	s	variavel	furvela	s	s	n	s	s
1168	2004-01-28	Valtério	Arlinda Fernando	5	1	nao ha	n	p	rio	s	1	1	0	campim e makute		c	este	c	400	300	s	160	furvela	s	n	n	s	s
1179	2004-01-27	Valtério	Francísco Saute	10	2	nao ha	n	p	rio	s	1	1	4	z	sim	madeira	o	alvenaria	700	300	s	100	furvela	s	s	s	s	s
1181	2004-01-28	Valtério	Fernando Miguel	4	4	nao ha	n	p	rio	s	1	2	0	campim e makute	sim	madeira	n	c	700	350	s	180	furvela	s	s	n	s	s
1183	2004-01-28	Valtério	Herqueta Rafael	10	2	David Fernando	n	p	rio	s	1	1	0	macute e zinco	sim	madeira	este	alvenaria	700	350	s	150	furvela	s	s	s	s	s
1184	2004-01-28	Valtério	Herqueta Rafael	10	3	David Fernando	n	p	rio	s	1	1	0	m	sim	madeira	o	c	500	300			furvela	s	n	n	s	s
1185	2004-01-28	Valtério	Herqueta Rafael	10	3	David Fernando	n	p	rio	s	1	1	0	z	sim	madeira	n	c	500	300	s	150	furvela	s	s	s	s	s
1186	2004-02-06	Valtério	Gilberto Rui	7	3	nao ha	n	p	rio	s	1	1	0	z	sim	madeira	n	c	500	300	s	180	furvela	s	s	s	s	s
1192	2004-01-28	Valtério	Joana Zacarias		1	nao ha	n	p	rio	s	1	1	0	z	sim	madeira	o	c	800	300	s	180	furvela	s	s	s	s	s
1194	2004-02-06	Valtério	Albertina Zacarias	9	2	nao ha	n	p	rio	s	1	1	0	campim e makute	sim	madeira	este	c	600	300			furvela	s	s	s	s	s
1210	2004-01-12	Mauricio	Joäo Rafael	7	6	Joäo Rafael	n	bomba manoal	rio	s	3	3	6	z	n	madeira	Oeste e este	alvenaria	800	720	s	120	furvela	s	s	n	s	s
1232	2004-01-13	Valtério	Anastâncio Vicente	11	2	nao ha	n	p	rio	s	1	1	3	z	sim	madeira	sul	alvenaria	900	700	s	150	furvela	s	s	n	s	s
1233	2004-01-15	Valtério	Anastâncio Vicente	11	6	nao ha	n	p	rio	s	1	2	2	z	sim	madeira	este	alvenaria	700	300	s	180	furvela	s	s	s	s	s
1300	2004-01-12	Mauricio	Helena Monteiro	2	1	nao ha	n	p	rio	s	1	1	0	m	sim	madeira	o	c	400	250	n		furvela	s	s	s	s	s
1301	2004-02-06	Valtério	Chico F. Sarnenta	2	5	nao ha	n	p	rio	s	1	3	0	z	sim	macuti	n	c	700	300	s	150	furvela	s	s	s	s	s
1302	2004-02-14	Valtério	Daniel Waciquene	7	4	Justisso Pedro	n	p	rio	s	1	2	0	z	sim	madeira	o	c	700	300	s	120	furvela	s	s	s	s	s
1303	2004-02-04	Valtério	Daniel Waciquene	7	5	Justisso Pedro	n	p	rio	s
1304	2004-02-04	Valtério	Daniel Waciquene	7	5	Justisso Pedro	n	p	rio	s
1305	2004-02-04	Valtério	Daniel Waciquene	7	3	Justisso Pedro	n	p	rio	s	1	2	0	m	sim	c	n	c	400	300	s	160	furvela	s	s	s	s	s
1308	2004-02-04	Valtério	Daniel Waciquene	7	3	Justisso Pedro	n	p	rio	s	1	1	0	z	sim	madeira	sul	c	350	250	s	160	furvela	s	s	s	s	s
1309	2004-01-19	Mauricio	Lourenco Nhamuswa	1	3	Lourenco Nhamuswa	n	bomba manoal	rio	s	1	1	2	z	sim	madeira	este	c	400	270	s	150	furvela	s	s	s	s	s	Paredes cobertas de sacos.
1312	2004-02-19	Milton	Antonio Jossefa	mais de 40	2	Antonio Jossefa	n	p	rio	s	1	1	6	z	sim	madeira	o	c	500	300	n		furvela	s	s	n	s	s
1313	2004-02-19	Milton	Antonio Jossefa	mais de 40	1	nao ha	n	p	rio	s	1	1	0	z	sim	madeira	o	c	400	300	n	variavel	furvela	s	s	s	s	s
1320	2004-01-14	Mauricio	Almeida Artur	4	3	Gil Artur	n	bomba manoal	rio	s	1	1	0	c	sim	madeira	sul	c	500	280	s	variavel	furvela	s	s	s	s	s
1321	2004-01-14	Mauricio	Almeida Artur	4	1	nao ha	n	bomba manoal	rio	s	1	1	0	m	sim	c	n	c	400	250	s	variavel	furvela	s	s	n	s	s
1322	2004-01-14	Valtério	Sergio Ernesto	1	3	nao ha	n	bomba manoal	rio	s	1	1	0	capim e makuti	sim	madeira	n	c	600	300	s	150	furvela	s	s	s	s	s
1323	2004-01-14	Valtério	Lourenco Sendela	11	6	nao ha	n	bomba manoal	rio	s	1	2	0	capim e makuti	sim	c	n	c	800	320	s	160	furvela	s	s	s	s	s
1324	2004-01-14	Mauricio	Lourenco Sendela	11	1	nao ha	n	bomba manoal	rio	s	1	1	0	capim e makuti	sim	c	este	c	350	230	s	variavel	furvela	s	s	n	s	s
1325	2004-01-14	Mauricio	Felisberto Laquene Chione	3	1	nao ha	n	bomba manoal	rio	n	1	1	0	z	sim	c	n	c	250	200	n		furvela	s	s	s	s	s
1326		Mauricio	Maurício Menete	3	3	nao ha	n	bomba manoal	rio	s	1	1	0	m	sim	madeira	sul	c	500	270	s	variavel	furvela	s	s	s	s	s
1327	2004-01-14	Valtério	Gloria Sézaro	2	1	nao ha	n	bomba manoal	rio	s	1	1	0	m	sim	c	o	c	400	250	s	180	furvela	s	s	s	s	s
1328	2004-01-15	Mauricio	Afonso Fenicela	6	1	Afonso Fenicela	s	bomba manoal	rio	s	1	1	0	m	sim	madeira	o	c	400	300	s	250	furvela	s	s	n	s	s
1329	2004-01-15	Valtério	Lilina Chigaza	6	1	nao ha	s	bomba manoal	rio		1	1	0	m	sim	madeira	n	c	600	300	n		furvela	n	n	n	s	s
1330	2004-01-15	Valtério	Tereza Reginaldo	10	7	Rafael Antonio	s	bomba manoal	rio	s	3	3	10	z	sim	madeira	este		1000	800	s	170	furvela	s	s	s	s	s
1331	2004-01-15	Valtério	Fernando Simiäo	4	1	Fernando Simiäo	n	p	rio	s	1	1	0	z	sim	c	o		400	250	s	120	furvela	s	s	n	s	s
1332	2004-01-15	Mauricio	Sidonio Jose	11	3	nao ha	n	p	rio	s	1	2	0	z	sim	madeira	n	c	700	300	s	180	furvela	s	s	s	s	s
1333	2004-01-15	Valtério	Sidonio Jose	11	5	nao ha	n	p	rio	s	3	3	10	z	sim	madeira	este	alvenaria	1000	800	s	150	furvela	n	n	s	s	s
1334	2004-01-15	Valtério	Rui Francisco	2	4	nao ha	n	p	rio	s	1	2	0	capim e makuti	sim	c	n	c	400	300	s	90	furvela	s	n	n	s	s
1335	2004-01-15	Mauricio	Rui Francisco	2	2	nao ha	n	bomba manoal	rio	s	1	1	0	c	sim	c	n	c	300	250	s	variavel	furvela	s	s	n	s	s
1336	2004-01-15	Mauricio	Ventura José	3	1	Ventura José	s	p	rio	s	1	1	0	z	sim	madeira	sul	c	600	300	s	variavel	furvela	s	s	n	s	s	Foi mudada a casa para o numero 1543.
1337	2004-01-15	Mauricio	Anastâncio Vicente	11	1	nao ha	n	p	rio	s	1	1	0	m	sim	makuti	este	c	400	250	s	150	furvela	s	s	n	s	s
1338	2004-01-15	Valtério	Anastâncio Vicente	11	1	nao ha	n	p	rio	s	1	1	0	z	sim	madeira	este	canico e alvenaria	300	250	s	180	furvela	s	s	n	s	s
1339	2004-01-16	Mauricio	Feliciano Francisco Mapai	7	6	Feliciano F. Mapai	n	bomba manoal	rio	s	3	3	8	z	sim	madeira	Oeste e este	alvenaria	1300	900	s	150	furvela	s	s	s	s	s
1340	2004-01-16	Valtério	Isaura Fernando	1	1	Sérgio Alfabeto	n	bomba manoal	rio	s	1	1	0	m	sim	madeira	n	c	500	300	s	120	furvela	s	s	n	s	s
1341	2004-01-16	Valtério	Isaura Fernando	1	2	Sérgio Alfabeto	n	bomba manoal	rio	s	1	1	0	m	sim	c	o	c	350	250	s	120	furvela	s	s	n	s	s
1342	2004-01-16	Valtério	Isaura Fernando	1	2	Sérgio Alfabeto	n	bomba manoal	rio	s
1343	2004-01-16	Valtério	Isaura Fernando	1	1	Sérgio Alfabeto	n	bomba manoal	rio	s	1	1	0	m	sim	madeira	este	c	350	250	s	120	furvela	s	s	n	s	s
1344	2004-01-16	Valtério	Ernesto Vasco	1	2	nao ha	n	bomba manoal	rio		1	1	0	m	sim	c	este	c	500	300	s	150	furvela	s	s	n	s	s
1345	2004-01-16	Mauricio	Miguel Jose	6	2	Manuel José	n	bomba manoal	rio	s	1	1	0	macute e zinco	sim	madeira	sul	c	700	400	s	150	furvela	s	s	s	s	s
1346	2004-01-16	Mauricio	Miguel José	6	3	Manuel José	n	bomba manoal	rio	s	1	2	0	m	sim	madeira	n	c	500	300	s	variavel	furvela	s	s	s	s	s
1347	2004-01-16	Alberto	Joäo Rafael	7	1	Joäo Rafael	n	bomba manoal	rio	s	1	1	0	m	sim	c	o	c	300	200	s	variavel	furvela	s	s	n	s	s
1348	2004-01-16	Valtério	Daniel Joäo	2	3	nao ha	n	bomba manoal	rio	s	1	1	0	campim e makute	sim	madeira	n	c	600	300	s	150	furvela	s	s	s	s	s
1349	2004-01-16	Valtério	Zacarias Saela	1	5	nao ha	n	p	rio	n	1	2	0	m	sim	c	este	c	600	300	s	120	furvela	s	s	s	s	s
1350	2004-01-16	Mauricio	Emináldo António	1mês	4	nao ha	n	p	rio	n	1	2	0	m	sim	c	o	c	450	250	s	120	furvela	s	s	n	s	s
1351	2004-01-16	Alberto	Wiliamo Armando	6	3	nao ha	n	p	rio	n	1	2	0	m	sim	madeira	este	c	600	300		variavel	furvela	s	s	s	s	s
1352	2004-01-16	Alberto	Wiliamo Armando	6	1	nao ha	n	p	rio	n	1	1	0	m	sim	c	n		300	200	s	variavel	furvela	s	s	n	s	s
1353	2004-01-16	Valtério	Alcídio Joaquim	2	3	nao ha	n	p	rio	s	1	1	0	m	sim	c	este	c	400	200	s	120	furvela	s	s	n	s	s
1354	2004-01-16	Mauricio	Alcídio Joaquim	2	1	nao ha	n	p	rio	s	1	1	0	m	sim	madeira	este	c	500	250	s	180	furvela	s	s	n	s	s
1355	2004-01-16	Valtério	Manuel Bernardo	5	3	nao ha	n	p	rio	s	1	1	0	z	sim	madeira	o	c	100	300	s	150	furvela	s	s	s	s	s	Mais uma pessao na casa 1355.
1356	2004-01-16	Valtério	Manuel Bernardo	5	1	nao ha	n	p	rio	s	1	1	0	m	sim	madeira	o	c	600	300	s	120	furvela	n	n	n	s	s	Näo dorme ninguém, a casa foi transformada em cozinha.
1357	2004-01-16	Mauricio	Raquel Faífe	mais de 30	1	nao ha	s	p	rio	s	1	1	0	m	sim	c	este	c	500	250	s	200	furvela	s	s	n	s	s
1358	2004-01-16	Mauricio	Regina Manuel	8	3	Roberto Manuel	n	p	rio	s	1	1	0	m	sim	c	n	c	500	250	s	180	furvela	s	s	n	s	s
1359	2004-01-16	Alberto	Regina Manuel	8	2	Roberto Manuel	n	p	rio	s	1	2	0	m	sim	c	o		350	250	s	variavel	furvela	s	s	n	s	s
1360	2004-01-19	Valtério	Glória Sésar	3meses	4	nao ha	n	bomba manoal	rio	s	1	2	0	m	sim	palha	n	c	500	300	s	100	furvela	s	s	s	s	s
1361	2004-01-19	Mauricio	Arlindo Armando	1	3	nao ha	n	bomba manoal	rio	n	1	1	0	campim e makute	sim	madeira	o	c	700	300	s	180	furvela	s	s	s	s	s
1362	2004-01-19	Alberto	Arlindo Armando	1	1	nao ha	n	bomba manoal	rio	n	1	1	0	m	sim	madeira	n	c	400	250	s	variavel	furvela	s	s	n	s	s
1363	2004-01-19	Alberto	José Zefanias	28	1	Manuel José	n	p	rio	s	1	1	0	campim e makute	sim	madeira	n	c	400	250	s	variavel	furvela	s	s	n	s	s
1364	2004-01-19	Valtério	José Zefanias	mais de 30	1	Manuel José	n	p	rio	s	1	1	0	m	sim	c	sul	c	400	300	s	120	furvela	s	s	n	s	s
1365	2004-01-19	Valtério	José Zefanias		1	Manuel José	n	p	rio	s	1	1	0	campim e makute	sim	c	n	c	350	200	s	150	furvela	s	s	n	s	s
1366	2004-01-19	Mauricio	Raul Rafael	3	1	nao ha	n	poco caseiro	rio	n	1	1	0	m	sim	c		c	330	200	s	variavel	furvela	s	s	n	s	s
1367	2004-01-19	Valtério	Maria Niquice	12	4	nao ha	s	p	rio	s	1	1	4	z	sim	madeira	n	alvenaria	800	300	s	90	furvela	s	n	n	s	s
1368	2004-01-19	Alberto	Maria Niquice	12	1	nao ha	s	p	rio	s	1	1	0	m	sim	madeira	sul	c	600	300	s	variavel	furvela	s	s	n	s	s	Näo dorme ninguém.
1369	2004-01-20	Valtério	Joäo Cuamba	6meses	4	Joäo Cuamba	n	bomba manoal	rio	s	2	2	5	z	sim	madeira	este	alvenaria	800	600	s	180	furvela	s	s	n	s	s
1370	2004-01-20	Mílton	Joäo Cuamba	1	7	Joäo Cuamba	n	bomba manoal	rio	s	2	4	0	z	sim	madeira	n	c	500	250	s	100	furvela	s	s	n	s	s
1371	2004-01-20	Valtério	Maria Tomás	2	4	nao ha	n	bomba manoal	rio	s	1	2	0	m	sim	madeira	o	c	600	300	s	160	furvela	s	n	n	s	s
1372	2004-01-20	Mílton	Paulo Mussochani	4	1	nao ha	n	bomba manoal	rio	s	1	1	0	z	sim	madeira	este	c	400	250	s	120	furvela	s	s	n	s	s
1373	2004-01-21	Mauricio	Samuel Ernesto	6	4	nao ha	n	bomba manoal	rio	s	1	2	0	m	sim	madeira	n	c	450	250	s	180	furvela	s	s	s	s	s
1374	2004-01-21	Mauricio	Hortência Paulo	6	1	nao ha	s	bomba manoal	rio	s	1	1	0	m	sim	c	n	c	350	250	n		furvela	s	s	n	s	s
1375	2004-01-21	Mílton	Hortência Paulo	6	2	nao ha	s	bomba manoal	rio	s	1	1	0	m	n	c	sul	c	300	250	n		furvela	s		n	s	s
1376	2004-01-21	Mauricio	Hortência Paulo	6	4	nao ha	s	bomba manoal	rio	s	1	3	0	m	sim	c	n	c	350	250	s	variavel	furvela	s	s	n	s	s
1377	2004-01-22	Valtério	Orlando José	2	2	Orlando José	n	p	rio	s	1	1	0	campim e makute	sim	madeira	sul	c	600	300	s	variavel	furvela	s	s	s	s	s
1378	2004-01-22	Valtério	Orlando José	2	3	Orlando José	n	p	rio	s	1	1	0	z	sim	madeira	n	c	800	300	s	120	furvela	s	s	s	s	s
1379	2004-01-22	Valtério	Alberto Filimone	11	2	nao ha	n	p	rio	s	1	1	0	m	sim	c	o	c	600	300	s	180	furvela	s	s	s	s	s
1380	2004-01-22	Valtério	Alberto Filimone	11	3	nao ha	n	p	rio	s	1	1	0	m	sim	c	sul	c	350	250	s	180	furvela	s	n	n	s	s
1381	2004-01-22	Valtério	Óscar Zacarias	4	1	nao ha	n	p	rio	s	1	1	0	m	sim	bambú	este	c	500	300	n		furvela	s	s	s	s	s
1382	2004-01-22	Valtério	Carolina Filipe	10	4	nao ha	n	p	rio	n	1	2	0	z	sim	madeira	este	m	600	300			furvela	s	n	n	s	s
1383	2004-01-22	Valtério	Alberto Justinio	8	3	nao ha	n	p	rio	s	1	1	0	campim e makute		madeira	o	barro e canico	400	300	s	120	furvela	s	s	n	s	s
1384	2004-01-13	Valtério	Alberto Justinio	8	2	nao ha	n	p	rio	s	1	1	0	campim e makute	sim	caixas de papel	sul	c	400	300			furvela	s	s	n	s	s
1385	2004-01-22	Mauricio	Nafissa jassamo Matsinhe	12	2	nao ha	n	poco caseiro	rio	s	1	1	0	m	sim	madeira	n	c	500	250	s	150	furvela	s	s	n	s	s
1386	2004-01-22	Mílton	Carlitos Mungamane	1	3	Carlitos Mungamane	n	p	rio	s	3	1	0	m	sim	c	o	c	400	250	s	180	furvela	s	s	n	s	s
1387	2004-01-22	Mauricio	Amélia Joaquim	mais de 30	1	nao ha	s	poco caseiro	rio	s	1	1	0	m	sim	madeira	o	c	600	300	s	150	furvela	s	s	n	s	s
1388	2004-01-22	Mílton	Amélia Joaquim	mais de 30	1	nao ha	s	poco caseiro	rio	s	1	1	0	m	sim	c			400	250	s	120	furvela	s	s	n	s	s
1389	2004-01-22	Mílton	Amélia Joaquim	mais de 30	2	nao ha	s	poco caseiro	rio	s	1	1	0	m	sim	c	este	c	400	250	s	120	furvela	s	s	n	s	s
1390	2004-01-22	Mauricio	Paulo Fenissela	4	1	nao ha	n	poco caseiro	rio	n	1	1	0	m	sim	m	n	m	300	250	s	150	furvela	s	s	n	s	s
1391	2004-01-26	Valtério	Vasco Sumburane	10	1	nao ha	n	bomba manoal	rio	s	1	1	0	m	sim	madeira	o	c	350	250	s	145	furvela	s	s	n	s	s
1392	2004-01-26	Valtério	Vasco Sumburane	10	1	nao ha	n	p	rio	s	1	1	0	m	sim	madeira	este		600	300			furvela	s	n	s	s	s
1393	2004-01-26	Valtério	Margarida Arnaldo	9	1	nao ha	n	p	rio	s	1	1	6	z	sim	madeira	Oeste e este	alvenaria	900	400			furvela	s	s	s	s	s
1394	2004-01-26	Mauricio	José Afonso	6	1	nao ha	n	p	rio	s	1	1	0	m	sim	c	sul		300	230	s	180	furvela	s	s	n	s	s
1395	2004-01-26	Mauricio	Angélica Siquela	11	1	nao ha	n			s	1	1	0	m	sim	c	este	c	500	250	s	110	furvela	s	s	n	s	s
1396	2004-01-26	Mílton	Angélica Siquela	11	1	nao ha	n	p	rio	s	1	1	0	m	sim	m	sul	c	300	200	s	110	furvela	s	s	s	s	s
1397	2004-01-26	Mílton	Alfiado Zuca	4	1	nao ha	n	p	rio	s	1	1	0	m	sim	madeira	n	c	400	250	s	180	furvela	s	s	n	s	s
1398	2004-01-26	Mauricio	Alfiado Zuca	4	4	Ernesto Alfiado	n	p	rio	s	1	1	0	campim e makute	sim	c	n	c	400	250	s	120	furvela	s	s	n	s	s
1399	2004-01-26	Mílton	Alfiado Zuca	4	1	nao ha	n	p	rio	s	1	1	0	m	sim	c	este	c	400	200	s	120	furvela	s	s	n	s	s
1400	2004-01-26	Mauricio	Ernesto Jossias Zunguze	4	1	nao ha	n	p	rio	n	1	1	0	m	sim	m	sul	c	350	200	s	variavel	furvela	s	s	n	s	s
1401	2004-01-26	Mílton	Amina Zaqueu	9	4	nao ha	s	p	rio	s	1	1	0	m	sim	madeira	o	c	450	250	s	140	furvela	s	s	n	s	s
1402	2004-01-26	Mauricio	Amélia Zaqueu	9	1	nao ha	s	p	rio	s	1	1	0	m	sim	c	n	c	400	250	s	150	furvela	s	s	n	s	s
1403	2004-01-27	Valtério	Isabel Francisco	5	2	nao ha	n	p	rio	s	1	1	0	m	sim	c	sul	c	500	300	s	150	furvela	s	n	n	s	s	PIN repetido em duas casas diferentes, nas casas 1401 e1403.
1404	2004-01-27	Valtério	Isabel Francisco	5	1	nao ha	n	p	rio	s	1	1	0	z	sim	c	este	m	500	300			furvela	s	n	n	s	s	PIN repetido em duas casas diferentes, nas casas 1401 e1404.
1405	2004-01-27	Valtério	Pascoal Rofino	8	2	Joäo Pascoal	n	p	rio	s	1	1	0	m	sim	c	este	c	600	300	s	180	furvela	s	s	s	s	s	PIN repetido em duas casas diferentes, nas casas 1401 e1405.
1406	2004-01-28	Valtério	Pascoal Rofino	8	2	Joäo Pascoal	n	p	rio	s	1	2	0	z	sim	c	o	c	350	250	s	180	furvela	s	n	n	s	s
1407	2004-01-28	Valtério	Justino Taula	5	9	Justino Taula	n	p	rio	s	3	3	10	z	sim	madeira	n	alvenaria	10000	800			furvela	s	n	n	s	s
1408	2004-01-28	Valtério	Arminda Fernando	5	1	nao ha	n	p	rio	s	1	1	0	m	sim	c	sul	c	400	300			furvela	s	n	n	s	s
1409	2004-01-29	Valtério	Augusto Fernando	2	3	Augusto Fernando	n	bomba manoal	rio	s	1	1	0	m	sim	Laka-Laka		alvenaria	400	300	s	180	furvela
1410	2004-02-02	Valtério	Daniel Alberto	9	3	nao ha	n	p	rio	s	1	1	0	capim e makuti	sim	c	n	c	500	300	s	160	furvela	s	n	n	s	s
1411	2004-01-28	Mauricio	Samuel Manuel Melice	9	2	nao ha	n	p	rio	s	1	1	0	capim e makuti	sim	madeira	este	c	600	250	s	variavel	furvela	s	s	n	s	s
1412	2004-01-28	Mílton	Samuel Manuel Melice	9	1	nao ha	n	p	rio	s	1	1	0	m	sim	Laka-Laka	o	c	450	250	s	120	furvela	s	s	n	s	s
1413	2004-01-28	Mílton	Rui Francisco	3	2	nao ha	n	p	rio	s	1	1	0	m	sim	c	este	c	400	270	s	100	furvela	s	s	n	s	s
1414	2004-01-28	Mílton	Cândido David	10	4	Cândido David	n	p	rio	s	2	2	8	z	n	madeira	n	alvenaria	800	500	s	150	furvela	s	s	n	s	s
1415	2004-01-28	Mauricio	Cândido David	10	2	Cristoväo Cândido	n	p	rio	s	1	1	0	z	sim	madeira	este	c	400	270	s	150	furvela	s		n	s	s
1416	2004-01-28	Mauricio	Cândido David	5	3	Cândido David	n	p	rio	n	1	2	0	z	sim	madeira	n	c	700	300	s	150	furvela	s	s	n	s	s
1417	2004-01-29	Valtério	Afonso Samundela	2	3	nao ha	n	p	rio	s	1	1	0	capim e makuti	sim	madeira	este	canico reboco	400	300	s	150	furvela	s	n	n	s	s
1418	2004-01-29	Valtério	Afonso Samundela	2	5	nao ha	n	p	rio	s	1	2	0	capim e makuti	sim	madeira	este	c	600	300	s	150	furvela	s	s	n	s	s
1419	2004-01-29	Valtério	Afonso Samundela	2	1	nao ha	n	p	rio	s	1	1	0	capim e makuti	sim	madeira	o	m	600	300	s	150	furvela	s	s	n	s	s
1420	2004-01-29	Valtério	Afonso Samundela	2	2	nao ha	n	p	rio	s	1	1	0	z	sim	madeira	o	c	800	350	s	150	furvela	s	s	n	s	s
1422	2004-01-02	Valtério	Alxandre Antonio	6	3	Simiäo Alxandre	n	p	rio	s	1	1	0	m	sim	c		c	350	250			furvela	s	s	s	s	s
1423	2004-01-02	Valtério	Alxandre Antonio	6	1	Simiäo Alxandre	n	p	rio	s	1	1	0	m	sim	m	n	c	400	300			furvela	s	n	n	s	s
1424	2004-01-02	Valtério	Alxandre Antonio	6	1	Simiäo Alxandre	n	p	rio	s	1	1	0	m	sim	c	n	c	350	300			furvela	s	n	n	s	s
1425	2004-01-02	Valtério	Alxandre Antonio	6	1	Simiäo Alxandre	n	p	rio	s	1	1	0	m	sim	m	este	c	350	250			furvela	s	n	n	s	s
1426	2004-01-02	Valtério	Filipe Filimone	6	2	nao ha	n	p	rio	s	1	2	0	m	sim	c	o	c	500	300	s	150	furvela	s	s	n	s	s
1427	2004-01-02	Valtério	Filipe Filimone	6	2	nao ha	n	p	rio	s	1	2	0	m	sim	madeira	sul	c	300	200			furvela	s	n	n	s	s
1428	2004-01-02	Valtério	Daniel Alberto	9	1	nao ha	n	p	rio	s	1	1	0	m	sim	c	este	c	400	300	s	180	furvela	s	n	n	s	s
1429	2004-01-02	Valtério	Saturnina Quilambo	10	1	nao ha	n	p	rio	s	1	1	0	m	sim	c	o	c	500	300			furvela	s	s	n	s	s
1430	2004-01-02	Valtério	José Paulino	mais de 20	2	nao ha	n	p	rio	s	1	1	0	m	sim	madeira	este	c	600	300			furvela	s	s	n	s	s
1431	2004-01-02	Valtério	Messia Manuel	5	6	nao ha	n	p	rio	s	2	3	8	z	sim	madeira	este	alvenaria	700	600	s	180	furvela	s	n	n	s	s
1432	2004-01-02	Valtério	Messia Manuel	5	1	nao ha	n	p	rio	s	1	1	0	m	sim	c	n	c	350	250	s	120	furvela	s	s	n	s	s
1433	2004-01-02	Valtério	Judiäo Maichela	9	1	Judiäo Maichela	n	p	rio	s	1	1	0	capim e makuti		madeira	o	c	400	300	s	180	furvela	s	s	n	s	s
1434	2004-01-02	Valtério	Judiäo Maichela	9	2	Judiäo Maichela	n	p	rio	s
1435	2004-02-04	Valtério	Marta Joäo	9	2	nao ha	n	p	rio	s	1	1	0	z	sim	c	n	c	350	250			furvela	s	s	s	s	s
1436	2004-02-04	Mauricio	Josefa David	mais de 30	1	nao ha	n	p	rio	s	1	1	0	z	sim	madeira	n	c	400	300	s	80	furvela	s	s	n	s	s
1437	2004-02-04	Mílton	José Paulino	mais de 30	2	nao ha	n	p	rio	s	1	1	0	z	sim	madeira	n	c	400	250	n		furvela	s	s	n	s	s
1438	2004-02-04	Mauricio	Messia Manuel	11	1	nao ha	n	p	rio	s	1	1	0	m	sim	c	n	c	300	160	s	variavel	furvela	s	s	n	s	s
1439	2004-02-04	Mílton	Messia Manuel	11	1	nao ha	n	p	rio	s	1	1	0	m	sim	c	n		300	200	n		furvela	s	s	n	s	s
1440	2004-02-04	Mauricio	Joana José	3	2	nao ha	n	p	rio	s	1	1	0	z	sim	madeira	n	c	500	300	s	variavel	furvela	s	s	n	s	s
1441	2004-02-04	Mauricio	Joana José	3	1	nao ha	n	p	rio	s	1	1	0	m	sim	makuti	o	m	350	250	s	variavel	furvela	s	s	n	s	s
1442	2004-02-04	Mílton	Amélia Ranguana	mais de 30	2	nao ha	n	p	rio	s	1	1	0	m	sim	makuti	sul	m	300	200	n		furvela	s	s	n	s	s
1443	2004-02-04	Mauricio	Crimildo Alfredo	1	4	Crimildo Alfredo	n	p	rio	s	2	2	0	z	sim	madeira	o	c	800	300	s	180	furvela	s	s	n	s	s
1444	2004-02-04	Mílton	Crimildo Alfredo	1	2	Crimildo Alfredo	n	p	rio	s	1	1	0	m	sim	madeira	este	c	400	250	n		furvela	s	s	n	s	s
1445	2004-02-04	Mílton	Arnaldo Antonio	mais de 30	3	nao ha	n	p	rio	s	1	1	2	z	n	madeira	este	alvenaria	700	400	s	120	furvela	s	s	s	s	s
1446	2004-02-04	Mauricio	Arnaldo Antonio	mais de 30	3	nao ha	n	p	rio	s	1	1	0	m	sim	esteira	n	c	400	250	s	150	furvela	s	n	n	s	s
1447	2004-02-04	Mílton	Arnaldo Antonio	mais de 30	1	nao ha	n	p	rio	s	1	1	0	m	sim	esteira	n	c	400	200	s	120	furvela	s	s	n	s	s
1448	2004-02-06	Valtério	Gilberto Rui	7	2	nao ha	n	p	rio	s	1	1	0	m	sim	makuti	o	c	700	300			furvela	n	n	n	s	s
1449	2004-02-06	Valtério	Filimone Sephula	2	2	nao ha	n	p	rio	n	1	1	0	m	sim	madeira	sul	c	400	300			furvela	s	n	n	s	s
1450	2004-02-06	Valtério	Filimone Sephula	2	1	nao ha	n	p	rio	n	1	1	0	m	sim	makuti	n	c	350	200	s	150	furvela	s	n	n	s	s
1451	2004-02-06	Mílton	Daniel Wane	3	1	Daniel Wane	n	p	rio	s	1	1	0	m	sim	c	sul	c	350	200	n		furvela	s	s	s	s	s
1452	2004-02-09	Mauricio	Joana Mbata	mais de 30	3	nao ha	n	p	rio	s	2	2	8	z	n	madeira	este	alvenaria	600	550	s	150	furvela	s	s	n	s	s
1453	2004-02-09	Mílton	Bernardo Manuel	mais de 30	5	Joaquim Bernardo	n	p	rio	s	2	2	8	z	n	madeira	este	alvenaria	1500	500	s	120	furvela	s	s	n	s	s
1454	2004-02-09	Mauricio	Bernardo Fernando	9	2	Bernardo Fernando	n	p	rio	s	1	2	8	z	n	madeira	o	alvenaria	800	500	s	150	furvela	s	n	n	s	s
1455	2004-02-09	Milton	Bernardo Fernando	9	2	nao ha	n	p	rio	s	1	1	0	z	sim	madeira	sul	c	500	300	s	180	furvela	s	s	n	s	s
1456	2004-02-09	Mauricio	Bernardo Fernando	9	2	nao ha	n	p	rio	s	1	1	0	m	sim	c	n	c	350	250	n		furvela	n	n	n	s	s
1457	2004-02-11	Milton	Isabel Alfredo	1	1	nao ha	n	p	rio	s	1	1	0	m	sim	c	este	m	350	250	s	120	furvela	s	s	s	s	s
1458	2004-02-11	Milton	Manuel Joäo	11	2	Manuel Joäo	n	p	rio	s	1	1	0	z	sim	madeira	este	c	700	350	s	100	furvela	s	s	n	s	s
1459	2004-02-11	Mauricio	Manuel Joäo	11	4	Manuel Joäo	n	p	rio	s	1	1	2	z	n	madeira	o	alvenaria	700	350	s	150	furvela	s	s	n	s	s
1460	2004-02-11	Milton	Manuel Joäo	11	3	Manuel Joäo	n	p	rio	s	1	1	0	z	sim	madeira	n	c	500	300	n		furvela	s	s	n	s	s
1461	2004-02-11	Mauricio	Manuel Joäo	11	3	Manuel Joäo	n	p	rio	s	2	2	4	z	n	madeira	o	alvenaria	900	400	s	variavel	furvela	s	s	n	s	s
1462	2004-02-11	Mauricio	Patricio Vicent	8	4	Patricio Vicent	n	p	rio	n	1	2	0	z	sim	madeira	este	c	500	300	s	variavel	furvela	s	s	n	s	s
1463	2004-02-11	Milton	Maria Patricio	mais de 30	4	nao ha	s	p	rio	s	2	2	4	z	n	madeira	o	alvenaria	600	350	n	variavel	furvela	s	s	n	s	s
1464	2004-02-11	Milton	Bernaedo Patricio	11	2	nao ha	n	p	rio	s	1	1	0	m	sim	c	o	c	500	300	s	100	furvela	s	s	n	s	s
1465	2004-02-11	Mauricio	Bernaedo Patricio	11	1	nao ha	n	p	rio	s	1	1	0	m	sim	Laka-Laka	sul	c	400	250	s	variavel	furvela	s	s	n	s	s
1466	2004-02-11	Mauricio	Victória Patricio	5	3	nao ha	n	p	rio	s	1	2	0	m	sim	makuti	este	m	400	250	s	variavel	furvela	s	s	s	s	s
1467	2004-02-11	Milton	Victória Patricio	5	3	nao ha	n	p	rio	s	1	1	0	m	sim	makuti	este	m	400	250	n		furvela	s	s	n	s	s
1468	2004-02-11	Mauricio	Alberto Sete	mais de 7	1	nao ha	n	p	rio	n	1	1	2	m	sim	madeira	este	alvenaria	700	300	n		furvela	s	s	n	s	s
1469	2004-02-12	Mauricio	Alberto Muando	mais de 30	2	nao ha	n	p	rio	n	1	1	0	m	sim	madeira	este	c	600	300	s	150	furvela	s	s	n	s	s
1470	2004-02-12	Milton	Roberto Muando	11	2	Roberto Muando	n	p	rio	s	1	1	0	z	sim	madeira	n	c	700	400	s	100	furvela	s	s	n	s	s
1471	2004-02-12	Mauricio	Roberto Muando	11	2	nao ha	n	p	rio	s	1	1	0	m	sim	c	o	c	400	250	s	120	furvela	s	s	n	s	s
1472	2004-02-12	Milton	Victória Niquisse	7	1	nao ha	n	p	rio	n	1	1	0	m	sim	c	este	c	400	250	s	180	furvela	s	s	n	s	s
1473	2004-02-12	Mauricio	Teresa Firmino	mais de 30	1	nao ha	n	p	rio	n	1	1	4	z	sim	madeira	este	alvenaria	800	400	s	140	furvela	s	s	n	s	s
1474	2004-02-12	Milton	Rafael Faife	mais de 30	2	Rafael Faife	n	p	rio	n	1	1	2	z	n	madeira	este	alvenaria	700	400	s	140	furvela	s	s	n	s	s
1475	2004-02-12	Mauricio	Firmino Rafael	11	2	Firmino Rafael	n	p	rio	n	1	1	4	z	n	madeira	n	alvenaria	900	500	s	140	furvela	n	n	n	s	s
1476	2004-02-12	Mauricio	Rafael Filimone	6	2	nao ha	n	p	rio	s	1	1	0	z	sim	madeira	n	c	900	300	s	120	furvela	s	s	n	s	s
1477	2004-02-12	Milton	Rafael Filimone	6	1	nao ha	n	p	rio	s	1	1	0	z	sim	Laka-Laka	sul	c	700	350	s	50	furvela	s	s	n	s	s
1478	2004-02-13	Milton	José Bernardo	8	2	José Bernardo	n	p	rio	s	1	1	0	z	sim	madeira	o	c	700	350	s	120	furvela	s	s	n	s	s
1479	2004-02-13	Mauricio	Miguel Bernardo	8	3	nao ha	n	p	rio	s	1	1	0	m	sim	c	este	c	350	200	s	120	furvela	n	n	n	s	s
1480	2004-02-13	Milton	Ermelinda Melice	5	3	nao ha	n	p	rio	s	1	1	0	z	sim	madeira	n	c	400	250	n		furvela	s	s	n	s	s
1481	2004-02-13	Mauricio	Ermelinda Melice	5	2	Zito Rafael	n	p	rio	s	1	1	0	m	sim	Laka-Laka	este	c	300	200	s	variavel	furvela	n	n	n	s	s
1482	2004-02-13	Mauricio	Ermelinda Melice	5	1	Mauricio Filimone	n	p	rio	s	1	1	0	m	sim	c	sul	c	400	250	s	120	furvela	n	n	n	s	s
1483	2004-02-13	Mauricio	Rafael Filimone	6	3	nao ha	n	p	rio	s	1	1	0	z	sim	madeira	n	c	900	300	s	120	furvela	n	n	n	s	s
1484	2004-02-13	Milton	Rafael Fernando	6	3	nao ha	n	p	rio	s	1	1	0	m	sim	c	o	c	450	250	s	120	furvela	s	s	n	s	s
1485	2004-02-13	Mauricio	Rafael Filimone	6	3	Marcelino Rafael	n	p	rio	s	1	1	0	z	sim	madeira	o	c	600	250	s	120	furvela	n	n	n	s	s
1486	2004-02-13	Milton	Rafael Fernando	6	3	Marcelino Rafael	n	p	rio	s	1	1	0	m	sim	c	sul	c	450	250	s	120	furvela	s	s	n	s	s
1487	2004-02-13	Milton	Rafael Fernando	6	1	Agostinho Raimundo	n	p	rio	s	1	1	0	z	sim	Laka-Laka	sul	c	700	400	s	120	furvela	s	s	n	s	s
1488	2004-02-17	Mauricio	Armando Laisse	mais de 30	1	nao ha	n	p	rio	n	1	1	0	z	sim	madeira	o	c	700	300	s	variavel	furvela	s	s	s	s	s
1489	2004-02-17	Milton	Armando Laisse	mais de 30	1	nao ha	n	p	rio	n	1	1	0	z	sim	makuti	sul	c	500	300	n		furvela	s	s	n	s	s
1490	2004-02-17	Mauricio	Alexandre Manuel	mais de 30	4	nao ha	n	p	rio	s	2	2	10	z	n	madeira	Oeste e este	alvenaria	100	800	s	variavel	furvela	s	s	n	s	s
1491	2004-02-17	Milton	Alexandre Manuel	mais de 30	4	nao ha	n	p	rio	s	1	2	0	z	sim	madeira	sul	c	700	400	n		furvela	s	s	n	s	s
1492	2004-02-17	Mauricio	Alexandre Manuel	mais de 30	4	Francisco Manuel	n	p	rio	s	1	1	0	z	sim	madeira	o	c	500	300	s	120	furvela	s	s	n	s	s
1493	2004-02-17	Milton	Alexandre Manuel	mais de 30	2	nao ha	n	p	rio	s	1	1	0	m	sim	madeira	sul	c	400	250	n		furvela
1494	2004-02-17	Milton	Isabel Laquene	mais de 30	1	nao ha	n	p	rio	s	1	1	0	m	sim	madeira	n	c	400	250	s	150	furvela	s	s	n	s	s
1495	2004-02-17	Mauricio	Ernesto Joäo	11	3	nao ha	n	p	rio	s	1	1	0	m	sim	c	este	c	600	250	s	variavel	furvela	s	s	s	s	s
1496	2004-02-17	Milton	Ernesto Joäo	11	6	nao ha	n	p	rio	s	2	4	0	z	sim	madeira	sul	c	600	300	n		furvela	s	s		s	s
1497	2004-02-17	Mauricio	Mateus Joäo	9	3						2	2	7	Luzalete	sim	madeira	este	alvenaria	700	700	s	variavel	furvela	n	n	n	s	s
1498	2004-02-18	Mauricio	Albino Bernardo	6	3	nao ha	n	p	rio	s	1	1	0	z	sim	madeira	n	c	600	300	s	120	furvela	s	s	s	s	s
1499	2004-02-18	Milton	Albino Bernardo	6	2	nao ha	n	p	rio	s	1	1	0	m	sim	c	este	c	450	250	s	120	furvela	s	s	n	s	s
1500	2004-02-18	Mauricio	Albino Bernardo	6	4	nao ha	n	p	rio	s	2	2	0	z	sim	madeira	o	c	900	300	s	120	furvela	s	s	n	s	s
1501	2004-02-18	Milton	Bernardo Fernando	?	2	nao ha	n	p	rio	s	1	1	0	?	sim	Laka-Laka	este	m	350	200	s	85	furvela	s	s	n	s	s
1502	2004-02-18	Mauricio	Johane Armando Manhice	9	3	Johane Armando Manhice	n	p	rio	n	1	1	0	z	sim	madeira	este	c	700	300	s	150	furvela	n	n	n	s	s
1503	2004-02-18	Milton	Johane Armando Manhice	9	1	nao ha	n	p	rio	n	1	1	0	m	sim	c	n	c	350	200	n		furvela	s	s	n	s	s
1504	2004-02-18	Milton	Johane Armando Manhice	9	1	nao ha	n	p	rio	n	1	1	0	z	sim	madeira	n	c	700	350	n		furvela	s	s	n	s	s
1505	2004-02-18	Mauricio	Manuel Mbata	mais de 30	3	nao ha	n	p	rio	s	1	2	1	z	sim	madeira	o	alvenaria	500	250	s	variavel	furvela	n	n	n	s	s
1506	2004-02-18	Milton	Manuel Mbata	mais de 30	3	Agostinho Manuel	n	p	rio	s	1	1	0	Luzalete	sim	madeira	o	c	400	300	s	120	furvela	s	s	n	s	s
1507	2004-02-18	Mauricio	Fernando Seti	mais de 30	3	nao ha	n	no tanque	rio	s	2	2	5	Luzalete	sim	madeira	este	alvenaria	600	400	s	variavel	furvela	s	s	n	s	s
1508	2004-02-18	Mauricio	Avelino Melice	mais de 40	2	nao ha	n	p	rio	s	1	1	0	z	sim	madeira	n	c	700	300	s	variavel	furvela	s	s	n	s	s
1509	2004-02-18	Milton	Avelino Melice	mais de 40	1	nao ha	n	p	rio	s	1	1	0	m	sim	madeira	o	c	400	250	n		furvela	s	s	n	s	s
1510	2004-02-19	Milton	Antonio Jossefa	mais de 40	3
1511	2004-02-19	Mauricio	Marcelino Milice	mais de 40	1	nao ha	n	p	rio	s	1	1	0	m	sim	c	sul	c	300	150	s	variavel	furvela	s	s	n	s	s
1512	2004-02-19	Mauricio	Marcelino Milice	mais de 40	1	nao ha	n	p	rio	s	1	1	0	m	sim	madeira	este	c	500	250	s	variavel	furvela	s	s	n	s	s
1513	2004-02-19	Mauricio	Avelino Melice	mais de 40	2	Lino Armando	n	p	rio	s	1	1	0	m	sim	c	este	c	500	250	s	120	furvela	s	s	n	s	s
1514	2004-02-19	Mauricio	Joaquina Jorge	2	3	nao ha	n	p	rio	s	1	2	0	m	sim	caixas de papel	este	c	400	250	s	120	furvela	s	s	s	s	s
1515	2004-02-19	Mílton	Joaquina Jorge	2	1	nao ha	n	p	rio	s	1	1	0	m	sim	m	o	m	350	200	n		furvela	s	s	n	s	s
1516	2004-02-18	Mílton	Zacarias Salomone	11	1	nao ha	n	p	rio	s	1	1	0	m	sim	m	n	m	350	200	n		furvela	s	s	n	s	s
1517	2004-02-19	Mauricio	Zacarias Salomone	11	1	nao ha	n	p	rio	s	1	1	0	m	sim	m	este	c	400	200	s	110	furvela	n	n	n	s	s
1518	2004-02-19	Mílton	Zacarias Salomone	11	5	Zacarias Salomone	n	p	rio	s	2	2		m	sim	c	n	c	400	250	n		furvela	s	s	n	s	s
1519	2004-02-19	Mílton	Sérgio Ernesto	3	1	nao ha	n	p	rio	n	1	1	0	m	sim	m	este	m	500	300	s	variavel	furvela	s	s	n	s	s
1520	2004-02-19	Mauricio	Sérgio Ernesto	3	2	nao ha	n	p	rio	n	1	1	0	m	sim	c	n	m	300	200	s	variavel	furvela	s	s	n	s	s
1521	2004-02-19	Mauricio	Carlos Alexandre	6	5	nao ha	n	p	rio	s	2	2	0	m	sim	Laka-Laka	n	m	500	250	s	variavel	furvela	s	s	n	s	s
1522	2004-02-20	Mauricio	Paulo Samuel Guimino	mais de 40	2	nao ha	n	p	p	s	1	1	4	z	sim	madeira	Oeste e este	alvenaria	700	350	s	80	furvela	s	s	s	s	s
1523	2004-02-20	Mauricio	Delefina Samuel	mais de 40	1	nao ha	n	p	p	s	1	1	0	z	sim	madeira	este	c	500	250	s	80	furvela	s	s	n	s	s
1524	2004-02-20	Mílton	José Roberto	mais de 30	3	nao ha	n	p	rio	s	2	2	6	z	n	madeira	este	alvenaria	800	500	n		furvela	s	s	n	s	s
1525	2004-02-20	Mílton	Betríz Ronda	mais de 11	1	nao ha	n	p	rio	n	1	1	0	m	sim	m	o	m	300	200			furvela	s	s	n	s	s
1526	2004-02-20	Mílton	Nelson Pascoal	8	3	nao ha	n	p	rio	s	1	1	0	z	sim	madeira	este	c	700	400	s	variavel	furvela	s	s	n	s	s
1527	2004-02-20	Mauricio	Nelson Pascoal	8	1	nao ha	n	p	rio	s	1	1	0	z	sim	madeira	este	c	300	250	s	150	furvela	s	s	n	s	s	Mudou da casa (1527) passou para 1542.
1528	2004-02-23	Mauricio	Judiäo Maichela	9	2	Judiäo Maichela	n	p	rio	s	2	2	0	z	sim	madeira	este	c	400	250	s	variavel	furvela	s	s	n	s	s
1529	2004-02-23	Mílton	Judiäo Maichela	9	2	Judiäo Maichela	n	p	rio	s	1	2	0	m	sim	c	n	c	600	300	n		furvela	s	s	n	s	s
1530	2004-02-24	Mauricio	Marta Bata	mais de 40	1	nao ha	s	p	rio	n	1	1	4	z	sim	madeira	Oeste e este	alvenaria	800	500	s	120	furvela	s	s	s	s	s
1531	2004-02-24	Mílton	Ana Filipe		1	nao ha	n	p	rio	n	1	1	0	m	sim	madeira	este	c	500	300	s	variavel	furvela	s	s	n	s	s
1532	2004-02-25	Mílton	Amelina Seneta	8	1	nao ha	n	p	rio	s	1	1	0	m	sim	c	o	c	400	250	s	120	furvela	s	s	n	s	s
1540	2004-06-01	Luís	Rita Mbanta	1	1	nao ha	n	p	rio	s	1	1	0	m	sim	madeira	este	c	350	200	s	nao sei	furvela	s	s		s	s
1542	2004-10-20	Elsa	Nelson Pascoal Murure	8	3	nao ha	n	p	rio	s	1	1	0	z	sim	madeira	sul	c	750	400	s	variavel	furvela	s	s	n	s	s	Paredes cobertas de sacos plasticos.
1543	2004-12-06	Luís	Ventura José	13	1	nao ha	s	p	rio	s	1	1	0	capim e makuti	sim	madeira	o	c	350	250	s	120	furvela	s	s	n	s	s
1544	2004-12-07	Luís	Isabel Maiwane	mais de 30	1	nao ha	s	p	rio	n	1	1	0	m	sim	c	sul	c	350	250	n		furvela	s	s	s	s	s
1545	2004-12-15	Luís	Anês Eduardo Wetimane	9	1	nao ha	n	p	rio	s	0	1	0	capim e makuti	sim	madeira	sul	c	550	300	s	120	furvela	s	s			s	Antiga residente da casa número 400.
1546	2004-12-15	Luís	Anês Eduardo Wetimane		3	nao ha	n	p	rio	s	1	2	2	z	n	madeira	o	c	750	300	s		furvela	s	s				Residente da antiga casa 185.
1547	2004-12-15	Luís	Samuel Ernesto	3	3	Samuel Ernrsto	n	p	rio	s	1	1	0	z	n	madeira	sul	c	700	300	n		furvela	s	s				Antigos residente da casa número 189.
1548	2004-12-15	Luís	Samuel Ernesto	3	3	nao ha	n	p	rio	s	1	2	0	z	sim	madeira	este	c	500	300	s	120	furvela	s	s			s	Antigos residente da casa número 190
1550	2004-12-16	Luís	Joana Niquice	mais de 10	1	nao ha	n	p	rio	s	1	1	0	m	sim	c			400	250	n		furvela	s	s	s	s	s
1551	2004-12-16	Luís	Maria Niquice	12	2	nao ha	n	p	rio	s	1	1	0	capim e makuti	sim	c	sul	c	500	300	s	variavel		s	s				Antigos residentes da casa número 1368
3150	2004-04-22	Luís	Patricio Isaias	8	2	Patricio Isaias	n	p	rio	s	1	1	0	m	sim	lapeläo	o	c	400	250	s	150	furvela	s	s	s	s	s
3151	2004-04-22	Luís	Luís Simeäo	1	2	nao ha	n			n	1	1	0	m	sim	lapeläo	este	c	300	200	s	nao sei	furvela	s	s		s	s
3153	2004-06-01	Luís	Felomena Ferräo	1mês	3	nao ha	n	p	rio	s	1	2	0	m	sim	madeira	o	m	400	300	s	já näo sei	m´bene	s	s		s	s
3154	2004-10-25	Elsa	Dionora Fernando	2	2	nao ha	n	p	rio	s	1	1	0	telhas	sim	c	sul	c	350	200	s	variavel	furvela	s	s	s	s	s
3155	2004-10-25	Elsa	Manito Dias Sengo	10	5	nao ha	n	p	rio	s	2	2	0	z	sim	madeira	o	c	700	350	s	variavel	furvela	s	s	n	s	s
3156	2004-11-04	Elsa	Felieberto Ricardo	3	4	nao ha	n			s	2	2	0	m	sim	esteira	sul	m	340	240			furvela	s		s	s	s	paredes cobertas de esteiras, Antigos residentes da casa CT4 .tamanho da porta 1,55m e 60cm.
3157	2004-11-04	Mirsa	Jacinto Joäo	1		nao ha	n			n	2	1	0	m	sim	c	n	c	410	270			furvela	s	s	n	s	s	Antigos residentes da casa número 278. porta 140m e 63cm.
3158	2004-10-11	Elsa	Justino Arone	1mês		nao ha	n			n	1	1	0	z	sim	madeira	este	c	440	300	s	variavel	furvela	s	s	n	s	s	Porta 1,89m e 56cm.
3159	2004-10-11	Elsa	Justino Arone	1mês	3	nao ha	n			n	1	2	0	m	sim		este	c	400	250	s	variavel	furvela	s	s	s	s	s	Näo tem porta.
3160	2004-10-11	Mírsa	José Fernando	1	1	nao ha	n			n	1	1	0	m	sim	Laka-Laka	n	c	600	250	s	variavel	furvela	s	s	s	s	s	Porta: 170m e 80cm; buracos: 8,6 antigos residentes da 334.
3165	2004-12-15	Luís	Áida Manuel	5meses	3	nao ha	n	p	rio	n	1	1	0	m	sim	madeira	n	c	350	250	s	125	furvela	s	s	s	s	s	Antiga residente da casa número 58.
4022	2005-02-24	Luís	Romeu Jose		4	nao ha	n	p	rio	s	3	2	8	z	n	madeira	Oeste e este	alvenaria			s	variavel	furvela	s	s	s	s	s
3175	2005-02-23	Luís	Pascoal Timóteo		1	nao ha	n	p	rio	s	1	1	0	m	sim	m	este	m	3,80m	2,20m	s	variavel	furvela	s	s	s	s	s
4060	2005-03-30	Luís	Manuel António	mais de 30	3	manuel António	s	p	rio	s	1	1	0	m	sim	madeira	o	c	4,5m	2,5m	s	nao sei	furvela	s	s	s	s	s
4093	2005-03-29	Luís	Joana Elias Manhica	2	4			p	rio	s	1	2	0	m	sim	c	este	c	6m	3m	s	120	furvela	s	s	s	s	s
4092	2005-03-29	Luís	Joana Elias Manhica	2	4			p	rio	s	1	2	0	m	sim	c	o	c	3,5m	2,5m	s		m´bene e furvela	s	s	s	s	s
4089	2005-03-29	Luís	Sofia Jamal	6	1	nao ha	s	p	rio	s	1	1	0	m	sim	m	n		5m	2,5m			m´bene	s	s		s	s
4082	2005-03-30	Luís	Joäo Diogo	30	1	nao ha	n	p	rio	s	1	1	0	m	sim	madeira	n	c	4m	2m	s	variavel	furvela	s	s	s	s	s
4081	2005-03-30	Luís	Joäo Diogo	30	3	nao ha	n	p	rio	s	1	1	0	z	sim	madeira	este	c	7,5m	4m	s	variavel	furvela	s	s		s	s
4080	2005-03-30	Luís	Joäo Diogo	30	1	nao ha	n	p	rio	s	1	1	0	m	sim	m	???		4m	2m	s	variavel	furvela	s	s	s	s	s	esta casa é habitada por uma doente psiquica
4079	2005-03-30	Luís	Joäo Diogo	30	4	Joäo Diogo	n	p	rio	s	2	2	5	zinco e cimento	n	madeira	este	alvenaria	7m	7m	s	variavel	posto mais perto	s	s		s	s
4073	2005-03-29	Luís	Albertina Joaquim	12	2	nao ha	n	p	rio	s	1	2	0	z	sim	madeira	este	c	4,5	3	n	variavel	furvela	s	s	s	s	s
4072	2005-03-31	Luís	Angélica Mugabe	1mês	4	nao ha	n	p	rio	s	1	1	0	m	sim	c	o	c	4m	2,5m	s	variavel	furvela	n	n		s	s
4069	2005-03-29	Luís	Luís Manuel	mais de 30	1	nao ha	n	p	rio	s	1	1	0	m	sim	c	este	c	4m	2,5m	s		furvela	s	s	s	s	s
4068	2005-03-29	Luís	Luís Manuel	mais de 30	2	nao ha	n	p	rio	s	1	1	0	z	sim	c	este	c	4m	4m	s		m´bene	s	s		s	s
4067	2005-03-29	Luís	Luís Manuel	mais de 30	2	nao ha	n	p	rio	s	1	1	0	z	sim	c	este	c	4m	3m	s		m´bene	s	s		s	s
4066	2005-03-29	Luís	Luís Manuel	mais de 30	1	nao ha	n	p	rio	s	1	1	0	m	sim	c	o	c	3m	2m	s			s	s		s	s
4064	2005-03-29	Luís	Luís Manuel	mais de 30	1	nao ha	n	p	rio	s	1	1	0	m	sim	c	n	c	3m	2m	s	120	m´bene	s	s		s	s
4063	2005-03-30	Luís	Armando Alexandre	1	1	nao ha	n	p	rio	s	1	1	0	m	sim	Laka-Laka	n	m	3m	2m	n	variavel	furvela	s	s	s	s	s
4062	2005-03-30	Luís	Armando Alexandre	1	3	nao ha	n	p	rio	s	1	1	0	m	sim	Laka-Laka	n	m	3,5m	2,5m	s	variavel	furvela	s	s	s	s	s
4061	2005-03-30	Luís	José António	10	2	nao ha	n	p	rio	s	1	1	0	m	sim	c	n	m	3,5m	2m	s	nao sei	furvela	s	s	s	s	s
4058	2005-03-28	Luís	Victória Joäo	4	3	nao ha	n	p	rio	s	1	2	0	m	sim	papeläo	n	c	4,5m	2,5m	s	120	furvela	s	s	s	s	s
4056	2005-03-28	Luís	Henrique Bernardo	7	6			p	rio	s	1	2	0	capim e makuti	sim	c	n	c	5m	2,5m	s	130	furvela	s	s	s	s	s
4053	2005-03-28	Luís	José Joäo	3	1	José Joäo	n	p	rio	s	1	1	0	m	sim	madeira	sul	c	4,5m	2,5m	s	120	furvela	s	s		s	s
4052	2005-03-28	Luís	Miguel Joäo	4	4	nao ha	n	p	rio	s	1	2	0	m	sim	madeira	o	c	4,5m	2,5m	s	120	furvela	s	s	s	s	s
4051	2005-03-30	Luís	Alfredo Maculuve		2	Zaqueu	n	p	rio	s	1	1	0	m	sim	madeira	o	c	4,5m	2m	s	nao sei	furvela	s	s		s	s
4050	2005-03-31	Luís	Luís Constantino		3	nao ha	n	p	rio	n	1	1	0	m	sim	c	o	c	4m	3m	n		m´bene	s	s		s	s
4049	2005-03-30	Luís	Alfredo Sainda Maculue		3	nao ha	s	p	rio	s	1	1	0	z	sim	madeira	sul	c	5m	3m	s	nao sei	m´bene e furvela	s	s		s	s
4048	2005-03-30	Luís	Alfredo Maculuve		1	nao ha	s	p	rio	s	1	1	0	z	sim	madeira	sul	c	6m	3m	s	nao sei	furvela	s	s		s	s
4047	2005-03-30	Luís	Alfredo Sainda Maculue		4	nao ha	s	p	rio	s	2	2	4	z	n	madeira	o	alvenaria	8m	5,5m	s	nao sei	m´bene e furvela	s	s	s	s	s
4044	2005-03-28	Luís	António Teles	31	1	nao ha	n	p	rio	s	1	1	0	z	sim	madeira	este	c	5,5m	3,5m	s		furvela	s	s		s	s
4043	2005-03-28	Luís	António Teles	31	5	calisto	n	p	rio	s	1	2	0	z	sim	madeira	n	c	7m	3,5m	s		m´bene e furvela	s	s		s	s
4042	2005-03-28	Luís	António Teles	31	3	nao ha	n	p	rio	s	1	1	0	z	sim	madeira	n	c	7m	3,5m	s		furvela	s	s		s	s
4040	2005-03-26	Luís	Roberto Manuel	5	3	nao ha	n	p	rio	s	1	1	0	z	sim	c	o	c	4m	3m	s	120	m´bene e furvela	s	s		s	s
4039	2005-03-26	Luís	Roberto Manuel	5	3	nao ha	n	p	rio	s	1	1	0	z	sim	madeira	o	c	6m	3m	s	120	m´bene	s	s		s	s

## Sheet: Mosquiteiros
# Casa	impregnado	comprado	Quando	preco (mil)
490	n	Maputo	1991	95
3001	s	Morrumbene	1992	150
802	n	M´bene	1992	150
1445	n	Furvela	1992	120
1447	n	Furvela	1992	120
1210	n	Àfrica do Sul	1996	120
1328	n	Africa do Sul	1996	250
1347	n	África do Sul	1996	variável
1453	n	I´bane	1996	120
567	s	Maxixe	1997	variável
621		África do Sul	1997	120
926	s	Furvela	1998	150
6	n	Maxixe	1998	variável
128	nao sei	Maxixe	1998	110
198	n	No vendedor ambulante	1998	variável
300	n	M´bene	1999	150
470	n	M´bene	1999	150
602	s	Nhamundiene	1999	200
3063	n	Maxixe	2000	180
3130	n	Maxixe	2000	120
837	n	Maxixe	2000	120
60	nao sei	M´bene	2000	variável
66	s	Furvela	2000	variável
125	n	Furvela	2000	50
185	n	M´bene	2000	120
188	nao sei	Maxixe	2000	variável
207	n	No vendedor ambulante	2000	180
248	n		2000	variável
419	n	Maxixe	2000	200
480	n	Maxixe	2000	200
482	n	Furvela	2000	180
491	n	África do Sul	2000
507	n	Maxixe	2000	variável
521	n	Mambone	2000	120
540	n	Maputo	2000	näo sei
551	n	Maxixe	2000	200
634	n	Inharrumbo	2000	variável
680	n	Furvela	2000	50
731	n	M´bene	2000	150
1006	n	M´bene	2000	150
1103	n	Furvela	2000	variável
1114	n	M´bene	2000	150
1337	n	Maputo	2000	150
1414	n	Maxixe	2000	150
1498		Maputo	2000	120
1499	n	Maputo	2000	120
1500		Maputo	2000	120
1542	näo sei	Africa do Sul	2000	variável
3021	n	Furvela	2001	50
875	n	massinga	2001	50
930	s	Maputo	2001	variável
12	n	Furvela	2001	100
47	n	Beira	2001	60
58	n	M´bene	2001	100
94	n	Beira	2001	120
100	n	M´bene	2001	120
187	n	No vendedor ambulante	2001	variável
192	n	M´bene	2001	variável
209	n	M´bene	2001	150
223	s	Furvela	2001	130
243	s	Furvela	2001	110
364	n	Maxixe	2001	150
423	s	Furvela	2001	120
530	s	Maputo	2001	variável
543	n	No vendedor ambulante	2001	näo sei
560	n	Maxixe	2001	80
583	n	Maputo	2001	120
595	n	M´bene	2001	variável
611		M´bene	2001	80
628	n	Maxixe	2001	180
655	n	Maputo	2001	80
676	n	massinga	2001	120
782	n	Furvela	2001	150
1039	n	Furvela	2001	variável
1060	n	Beira	2001	120
1068	n	Maxixe	2001	120
1073	n	M´bene	2001	250
1163	n	Maputo	2001	120
1326	n	M´bene	2001	variável
1361	n	Maxixe	2001	180
1367	n	Maputo	2001	90
1373	n	Maxixe	2001	180
1410	n	M´bene	2001	160
1418		Maxixe	2001	150
1420	n	Maxixe	2001	150
1452	n	Maxixe	2001	150
1454	n	Maxixe	2001	150
1455	n	Africa do Sul	2001	180
1457	n	Joacani	2001	120
1470	n	Maxixe	2001	100
1475	s	Maputo	2001	140
1530		M´bene	2001	120
3165	n	M´bene	2001	125
3002	n	Maputo	2002	110
3003	n	Maputo	2002	110
3004	s	Maputo	2002	10
3007	n	Maputo	2002	130
3016	nao sei		2002	120
3016	s	Maxixe	2002	150
3064	n	Maxixe	2002	variável
893	n		2002
917	s	Maxixe	2002	180
934	n	Beira	2002	150
942	n	Maxixe	2002	200
20	¨n sei	Furvela	2002	150
25	n	Maputo	2002	180
26	n	M´bene	2002	180
36	n	M´bene	2002	150
56	n	M´bene	2002	variável
64	n	Maxixe	2002	120
71	n	M´bene	2002	variável
78	n	M´bene	2002	110
118	n	Furvela	2002	variável
124	s	Furvela	2002	80
133	n	Maxixe	2002	130
146	nao sei	Maxixe	2002	variável
182	n	Maxixe	2002	variável
183	n	Chimoio	2002	150
189	n	Maxixe	2002	variável
190	n	Maxixe	2002	variável
193	n	M´bene	2002	120
210	n	Furvela	2002	150
219	s	Inharrumbo	2002	50
231	n	Furvela	2002	120
237	n	Maputo	2002	variável
238	n	Maxixe	2002	variável
239	n	No vendedor ambulante	2002	variável
261	n	M´bene	2002	variável
263	n	massinga	2002	150
266	n	Furvela	2002	150
273	n	Maxixe	2002	110
284	n	Chimoio	2002	150
285	s	Chimoio	2002	150
313	n	Furvela	2002	130
316	n	M´bene	2002	variável
319	s	M´bene	2002	variável
320	n	Furvela	2002
321	n	M´bene	2002	variável
361	n	M´bene	2002	150
365	n	Maxixe	2002	150
372	n	Chimoio	2002	120
398	n	Maxixe	2002	variável
424	n	Maputo	2002	variável
429	n	Maxixe	2002	130
431	n	M´bene	2002	150
457	n	Beira	2002	150
458	n	M´bene	2002	150
494	n	Beira	2002	180
518	n	Maxixe	2002	160
538	n	Maxixe	2002	110
539	n	Maxixe	2002	variável
541	n	No vendedor ambulante	2002	näo sei
552	n	mavila	2002	170
570	n	Maputo	2002	130
575	n	Maxixe	2002	variável
648	s	M´bene	2002	150
653	s	Maxixe	2002	250
675	s	M´bene	2002	120
678	n	Maputo	2002	150
760	n	Furvela	2002	180
762	n	Furvela	2002	180
770	n	Furvela	2002	180
800	n	Furvela	2002	60
1015	n	Maxixe	2002	140
1070	n	M´bene	2002	120
1074	n	M´bene	2002	120
1110	n	M´bene	2002	150
1112	n	M´bene	2002	150
1113	n	M´bene	2002	160
1115	n	Maxixe	2002	150
1116	n	Maxixe	2002	variável
1130	n	M´bene	2002	160
1142	n	Maxixe	2002	120
1143	n	Maxixe	2002	120
1144	s	Maxixe	2002	180
1179	n	Maxixe	2002	100
1181	n	No vendedor ambulante	2002	180
1185		Chibuto	2002	150
1232	n	Maxixe	2002	150
1302		M´bene	2002	120
1330	n	M´bene	2002	170
1334	n	M´bene	2002	90
1339	n	Africa do Sul	2002	150
1345	n	M´bene	2002	150
1360	n	M´bene	2002	100
1369	n	Maxixe	2002	180
1370	n		2002	100
1379	n	Furvela	2002	180
1383		Mucoduene	2002	120
1391	n	M´bene	2002	145
1398	n	M´bene	2002	120
1409	n	Oferta da organizacäo	2002	180
1413	n	Maxixe	2002	100
1415	s	Maxixe	2002	150
1416	n	Maxixe	2002	150
1417		Maxixe	2002	150
1419		Maxixe	2002	150
1433		M´bene	2002	180
1474	n	Maputo	2002	140
1483		M´bene	2002	120
1492		Maxixe	2002	120
1502		Maxixe	2002	150
1506		Maputo	2002	120
1527		M´bene	2002	150
4079	n	Maputo	2002
3000	n	massinga	2003	180
3006	n	Furvela	2003	150
3020	n	Maputo	2003	120
3042	s	Furvela	2003	150
3060	n	Maxixe	2003	150
3079	n	No vendedor ambulante	2003	variável
3142		Furvela	2003	100
809	s	M´bene	2003	180
819	n	Maxixe	2003	130
876	n	Maputo	2003	¨n sei
878	s	Maxixe	2003	variável
879	s	Maxixe	2003	variável
889	näo sei	Maputo	2003	näo sei
899	n	Maxixe	2003	100
910	n	Maputo	2003	150
918	s	M´bene	2003	150
935	s	Beira	2003	180
959	n	Matumbela	2003	variável
2	n	no vendedor ambulante	2003	variável
8	s	Furvela	2003	130
23	s	M´bene	2003	180
35	s	no posto de furvela	2003	120
74	n	Maxixe	2003	100
76	n	Maxixe	2003	150
82	n	m¨bene	2003	130
186	s	Furvela	2003	130
228	n	M´bene	2003	variável
260	n	M´bene	2003	150
325	s	Furvela	2003	130
332	n	M´bene	2003	variável
363	n	M´bene	2003	120
426	n	Maputo	2003	180
514	s	Inhambane cidade	2003	variável
565	s	M´bene	2003	variável
643	s	Furvela	2003	150
644	s	Furvela	2003	150
664	n	M´bene	2003	120
665	s	Chimoio	2003	150
666	s	Chimoio	2003	150
741	n	Furvela	2003	150
766	s	Maxixe	2003	140
791	s	Xai-Xai	2003	60
793	s	Xai-Xai	2003	60
805	s	Furvela	2003	140
1012	n	Maxixe	2003	150
1084	n	Maxixe	2003	150
1153	n	M´bene	2003	150
1161	n	Maputo	2003	150
1321	n	M´bene	2003	variável
1322	n	M´bene	2003	150
1331	n	Maxixe	2003	120
1332	n	Maxixe	2003	180
1333		Maxixe	2003	150
1340	n	M´bene	2003	120
1341	n	M´bene	2003	120
1341		M´bene	2003	120
1344		M´bene	2003	150
1349	n	No vendedor ambulante	2003	120
1358	n	Cumbana	2003	180
1396	n	Beira	2003	110
1402	n	Maputo	2003	150
1403		Maxixe	2003	150
1436	n	Maputo	2003	80
1446	n	Maxixe	2003	150
1472	n	Furvela	2003	180
1476	n	M´bene	2003	120
1477	n	M´bene	2003	50
1484	n	Furvela	2003	120
1485		Furvela	2003	120
1487	n	Furvela	2003	120
1494	n	Maputo	2003	150
1522		Furvela	2003	80
1523		Furvela	2003	80
1543	n	Mucoduene	2003	120
1545	n	M´bene	2003
1551	n	Maputo	2003	variável
3150	n		2003	150
3156	nao sei	Furvela	2003
3156	nao sei	M´bene	2003
3158	nao sei	M´bene	2003	variável
4081		Maputo	2003	variavel
4064	n	Maxixe	2003	120
4040	n	Maxixe	2003	120
4039	n	Maxixe	2003	120
839	n	Maputo	2004	150
626	n	Furvela	2004	150
1395	s	Maxixe	2004	110
1458	n	Maxixe	2004	100
1459	n	Maxixe	2004	150
1464	n	Maputo	2004	100
1473	s	Maputo	2004	140
1478	n	Maputo	2004	120
1526		massinga	2004	variável
3154	n	M´bene	2004	variável
4073	n	Maxixe	2004	näo sei
4053	n	Furvela	2005	120
4052	n	Maputo	2005	120
911	?	?	?	130
234	n	oferecido pelo Luís	¨n sabe quando	näo sei
1545	n	M´bene	a 3 meses	120
247	n	näo sabe	näo sabe
3077	n	Maputo		variável
890	nao sei	Chimoio
909	n	Maxixe		180
924	n	Chocwe		variável
30	n			variável
69	n			85
83	n			variável
0085n	n			variável
95	n			variável
225	n	Beira		variável
272	n			variável
278	n			variável
299	s	Maxixe		180
318	n	M´bene		150
399	n
420	n			180
432	s	No vendedor ambulante		180
454	s	Furvela		180
792	s	Maxixe		180
1162	n			120
1548	n
4092	s	Maputo
4091	n	Maxixe		120
4080	n			variavel
4056	n	M´bene		120
4042	n			näo sei

## Sheet: Morte
# Casa	Nome	Idade	age 1	age	age group	Sexo	Causa da morte	Cause of death	accident	anemia	asthma	burns	cancer	epilepsy	gangrene	birth	blood pressure	hunger	malaria	military operation	epilepsy	murdered	nerves	stomach	stroke	unknown	infection
3019	Arcelia Pascual	6 meses	0.5	0.5	1	f	malaria	malaria	0	0	0	0	0	0	0	0	0	0	1	0	0	0	0	0	0	0	0
23	Recélia Pascoal	6meses	0.5	0.5	1	f	malaria	malaria	0	0	0	0	0	0	0	0	0	0	1	0	0	0	0	0	0	0	0
234	Carlota e Alberto	6m	0.5	0.5	1	f e m	fome	hunger	0	0	0	0	0	0	0	0	0	1	0	0	0	0	0	0	0	0	0
453	Rafael Joäo	1		1	1	m	malaria	malaria	0	0	0	0	0	0	0	0	0	0	1	0	0	0	0	0	0	0	0
4049	Alfrdo Mário	1		1	1	m	malaria	malaria	0	0	0	0	0	0	0	0	0	0	1	0	0	0	0	0	0	0	0
4048	Alfrdo Mário	1		1	1	m	malaria	malaria	0	0	0	0	0	0	0	0	0	0	1	0	0	0	0	0	0	0	0
4047	Alfrdo Mário	1		1	1	m	malaria	malaria	0	0	0	0	0	0	0	0	0	0	1	0	0	0	0	0	0	0	0
1153	Castigo José	1		1	1	m	assacinado ?	murdered	0	0	0	0	0	0	0	0	0	0	0	0	0	1	0	0	0	0	0
1154	Castigo José	1		1	1	m	assacinado ?	murdered	0	0	0	0	0	0	0	0	0	0	0	0	0	1	0	0	0	0	0
1155	Castigo José	1		1	1	m	assacinado ?	murdered	0	0	0	0	0	0	0	0	0	0	0	0	0	1	0	0	0	0	0
1157	Castigo José	1		1	1	m	assacinado ?	murdered	0	0	0	0	0	0	0	0	0	0	0	0	0	1	0	0	0	0	0
72	Anónimo	4dias	0.0109589	0.0109589	1	m	desconhecida	unknown	0	0	0	0	0	0	0	0	0	0	0	0	0	0	0	0	0	1	0
334	Mamudo Jose	2meses	0.166667	0.166667	1	m	doenca	unknown	0	0	0	0	0	0	0	0	0	0	0	0	0	0	0	0	0	1	0
3028	Sebastiäo Hertemísia	1		1	1	m		unknown	0	0	0	0	0	0	0	0	0	0	0	0	0	0	0	0	0	1	0
3029	Sebastiäo Hertemísia	1		1	1	m		unknown	0	0	0	0	0	0	0	0	0	0	0	0	0	0	0	0	0	1	0
		1m	0.0833333	0.0833333	1			unknown	0	0	0	0	0	0	0	0	0	0	0	0	0	0	0	0	0	1	0
					1 Total				0	0	0	0	0	0	0	0	0	1	6	0	0	4	0	0	0	5	0
1367	Maria António	2		2	2	f		unknown	0	0	0	0	0	0	0	0	0	0	0	0	0	0	0	0	0	1	0
1368	Maria António	2		2	2	f		unknown	0	0	0	0	0	0	0	0	0	0	0	0	0	0	0	0	0	1	0
66	Donáldo Óscar	2		2	2	m	malaria	malaria	0	0	0	0	0	0	0	0	0	0	1	0	0	0	0	0	0	0	0
243	Donaldo	2		2	2	m	malaria	malaria	0	0	0	0	0	0	0	0	0	0	1	0	0	0	0	0	0	0	0
762	Joaníldo Alberto	2		2	2	m	malaria	malaria	0	0	0	0	0	0	0	0	0	0	1	0	0	0	0	0	0	0	0
770	Evaníldo Alberto	2		2	2	m	malaria	malaria	0	0	0	0	0	0	0	0	0	0	1	0	0	0	0	0	0	0	0
987	Dércio Pedro	3		3	2	m	malaria	malaria	0	0	0	0	0	0	0	0	0	0	1	0	0	0	0	0	0	0	0
988	Dércio Pedro	3		3	2	m	malaria	malaria	0	0	0	0	0	0	0	0	0	0	1	0	0	0	0	0	0	0	0
989	Dércio Pedro	3		3	2	m	malaria	malaria	0	0	0	0	0	0	0	0	0	0	1	0	0	0	0	0	0	0	0
390	Zulficar Suleimane	5		5	2	m	malaria	malaria	0	0	0	0	0	0	0	0	0	0	1	0	0	0	0	0	0	0	0
391	Zulficar Suleimane	5		5	2	m	malaria	malaria	0	0	0	0	0	0	0	0	0	0	1	0	0	0	0	0	0	0	0
392	Zulficar Suleimane	5		5	2	m	malaria	malaria	0	0	0	0	0	0	0	0	0	0	1	0	0	0	0	0	0	0	0
420	Alexandre Victorino	2		2	2	m	näo sei	unknown	0	0	0	0	0	0	0	0	0	0	0	0	0	0	0	0	0	1	0
					2 Total				0	0	0	0	0	0	0	0	0	0	10	0	0	0	0	0	0	3	0
3141	Martinha José	1990	13	13	3	f	Acidente de aviacäo	accident	1	0	0	0	0	0	0	0	0	0	0	0	0	0	0	0	0	0	0
3142	Martinha José	1990	13	13	3	f	Acidente de aviacäo	accident	1	0	0	0	0	0	0	0	0	0	0	0	0	0	0	0	0	0	0
782	Martinha José	14		14	3	f	Acidente de aviacäo	accident	1	0	0	0	0	0	0	0	0	0	0	0	0	0	0	0	0	0	0
783	Martinha José	14		14	3	f	Acidente de aviacäo	accident	1	0	0	0	0	0	0	0	0	0	0	0	0	0	0	0	0	0	0
3110	Cacílda Alberto	1994	9	9	3	f	Dores de estômago	stomach pains	0	0	0	0	0	0	0	0	0	0	0	0	0	0	0	1	0	0	0
869	Cacílda Alberto	12		12	3	f	Dores de estômago	stomach pains	0	0	0	0	0	0	0	0	0	0	0	0	0	0	0	1	0	0	0
					3 Total				4	0	0	0	0	0	0	0	0	0	0	0	0	0	0	2	0	0	0
631	Sandra Ivone José	20		20	4	f	parto	giving birth	0	0	0	0	0	0	0	1	0	0	0	0	0	0	0	0	0	0	0
3000	Rosa Simiao			23	4	f	parto	giving birth	0	0	0	0	0	0	0	1	0	0	0	0	0	0	0	0	0	0	0
1357	Isabel Rofino	19		19	4	f	Dores de estômago	stomach pains	0	0	0	0	0	0	0	0	0	0	0	0	0	0	0	1	0	0	0
1401	Esperanca Alberto	23		23	4	f	Dores do Peito	stroke	0	0	0	0	0	0	0	0	0	0	0	0	0	0	0	0	1	0	0
1402	Esperanca Alberto	23		23	4	f	Dores do Peito	stroke	0	0	0	0	0	0	0	0	0	0	0	0	0	0	0	0	1	0	0
3010	Alberto Joaquim	23		23	4	m	plepsia	epilepsy	0	0	0	0	0	1	0	0	0	0	0	0	0	0	0	0	0	0	0
800	Alberto Joaquim	23		23	4	m	plepsia	epilepsy	0	0	0	0	0	1	0	0	0	0	0	0	0	0	0	0	0	0	0
3131	Égas Ricardo	1978	25	25	4	m	malaria	malaria	0	0	0	0	0	0	0	0	0	0	1	0	0	0	0	0	0	0	0
3132	Égas Ricardo	1978	25	25	4	m	malaria	malaria	0	0	0	0	0	0	0	0	0	0	1	0	0	0	0	0	0	0	0
3133	Égas Ricardo	1978	25	25	4	m	malaria	malaria	0	0	0	0	0	0	0	0	0	0	1	0	0	0	0	0	0	0	0
3134	Égas Ricardo	1978	25	25	4	m	malaria	malaria	0	0	0	0	0	0	0	0	0	0	1	0	0	0	0	0	0	0	0
3141	Apelito Arnaldo	1984	19	19	4	m	Embate militar	military operation	0	0	0	0	0	0	0	0	0	0	0	1	1	0	0	0	0	0	0
3142	Apelito Arnaldo	1984	19	19	4	m	Embate militar	military operation	0	0	0	0	0	0	0	0	0	0	0	1	1	0	0	0	0	0	0
782	Apelito Arnaldo	20		20	4	m	Embate militar	military operation	0	0	0	0	0	0	0	0	0	0	0	1	1	0	0	0	0	0	0
783	Apelito Arnaldo	20		20	4	m	Embate militar	military operation	0	0	0	0	0	0	0	0	0	0	0	1	1	0	0	0	0	0	0
316	Zito e Olivia	1980	23	23	4	m.f	malaria	malaria	0	0	0	0	0	0	0	0	0	0	1	0	0	0	0	0	0	0	0
					4 Total				0	0	0	0	0	2	0	2	0	0	5	4	4	0	0	1	2	0	0
532	Victória Salvador	30		30	5	f	Acidente	accident	1	0	0	0	0	0	0	0	0	0	0	0	0	0	0	0	0	0	0
228	Luísa Sanela	1971	32	32	5	f	queimadura	burns	0	0	0	1	0	0	0	0	0	0	0	0	0	0	0	0	0	0	0
332	Luísa Sanela	1971	32	32	5	f	queimadura	burns	0	0	0	1	0	0	0	0	0	0	0	0	0	0	0	0	0	0	0
815	Rosa Simiao				5	f	parto	giving birth	0	0	0	0	0	0	0	1	0	0	0	0	0	0	0	0	0	0	0
1374	Floriana Joäo	36		36	5	f	Inxaco nos pés	infection	0	0	0	0	0	0	0	0	0	0	0	0	0	0	0	0	0	0	1
1376	Floriana Joäo	36		36	5	f	Inxaco nos pés	infection	0	0	0	0	0	0	0	0	0	0	0	0	0	0	0	0	0	0	0
1329	Maria Fenicela	48		48	5	f	malaria	malaria	0	0	0	0	0	0	0	0	0	0	1	0	0	0	0	0	0	0	0
1375	Floriana Joäo	36		36	5	f	Inxaco do corpo	Stroke	0	0	0	0	0	0	0	0	0	0	0	0	0	0	0	0	1	0	0
1543	Miquidade José	36		36	5	m	anemia	anemia	0	1	0	0	0	0	0	0	0	0	0	0	0	0	0	0	0	0	0
1110	Paulo Mutumane	42		42	5	m	animia	anemia	0	1	0	0	0	0	0	0	0	0	0	0	0	0	0	0	0	0	0
1112	Paulo Mutumane	42		42	5	m	animia	anemia	0	1	0	0	0	0	0	0	0	0	0	0	0	0	0	0	0	0	0
483	Fernando Samuel	49		49	5	m	anemia	anemia	0	1	0	0	0	0	0	0	0	0	0	0	0	0	0	0	0	0	0
26	António Filimone	27		27	5	m	malaria	malaria	0	0	0	0	0	0	0	0	0	0	1	0	0	0	0	0	0	0	0
924	António Roque	37		37	5	m	malaria	malaria	0	0	0	0	0	0	0	0	0	0	1	0	0	0	0	0	0	0	0
388	Jorge Timóteo	46		46	5	m	Baleado	murdered	0	0	0	0	0	0	0	0	0	0	0	0	0	1	0	0	0	0	0
428	Jorge Timóteo	1954	49	49	5	m	Baleado	murdered	0	0	0	0	0	0	0	0	0	0	0	0	0	1	0	0	0	0	0
1387	Augusto Rúben	47		47	5	m	Dores de estômago	stomach pains	0	0	0	0	0	0	0	0	0	0	0	0	0	0	0	1	0	0	0
1388	Augusto Rúben	47		47	5	m	Dores de estômago	stomach pains	0	0	0	0	0	0	0	0	0	0	0	0	0	0	0	1	0	0	0
1389	Augusto Rúben	47		47	5	m	Dores de estômago	stomach pains	0	0	0	0	0	0	0	0	0	0	0	0	0	0	0	1	0	0	0
400	Zito e Olivia	1974	29	29	5	m e f	doenca	unknown	0	0	0	0	0	0	0	0	0	0	0	0	0	0	0	0	0	1	0
					5 Total				1	4	0	2	0	0	0	1	0	0	3	0	0	2	0	3	1	1	1
1006	Miquidade José	63		63	6	f	animia	anemia	0	1	0	0	0	0	0	0	0	0	0	0	0	0	0	0	0	0	0
1007	Miquidade José	63		63	6	f	animia	anemia	0	1	0	0	0	0	0	0	0	0	0	0	0	0	0	0	0	0	0
456	Ana Siquisse	1930	73	73	6	f	alta tensäo	High blood pressure	0	0	0	0	0	0	0	0	1	0	0	0	0	0	0	0	0	0	0
3071	Manuel Jordäo	1944	59	59	6	m	anemia	anemia	0	1	0	0	0	0	0	0	0	0	0	0	0	0	0	0	0	0	0
545	Manuel Jordäo	1944	59	59	6	m	anemia	anemia	0	1	0	0	0	0	0	0	0	0	0	0	0	0	0	0	0	0	0
3091	Joäo Nhanala	1907	96	96	6	m	Ásma	asthma	0	0	1	0	0	0	0	0	0	0	0	0	0	0	0	0	0	0	0
3092	Joäo Nhanala	1907	96	96	6	m	Ásma	asthma	0	0	1	0	0	0	0	0	0	0	0	0	0	0	0	0	0	0	0
4089	Jamal Mbonga	60		60	6	m	cancro	cancer	0	0	0	0	1	0	0	0	0	0	0	0	0	0	0	0	0	0	0
529	Mbata Saúte	70		70	6	m	ferida nos pés	gangrene	0	0	0	0	0	0	1	0	0	0	0	0	0	0	0	0	0	0	0
1115	Alberto Nguila	62		62	6	m	tencäo	High blood pressure	0	0	0	0	0	0	0	0	1	0	0	0	0	0	0	0	0	0	0
1116	Alberto Nguila	62		62	6	m	tencäo	High blood pressure	0	0	0	0	0	0	0	0	1	0	0	0	0	0	0	0	0	0	0
33	Ernesto Massive	1953	50	50	6	m	malaria	malaria	0	0	0	0	0	0	0	0	0	0	1	0	0	0	0	0	0	0	0
150	Amando Faduco	1953	50	50	6	m	malaria	malaria	0	0	0	0	0	0	0	0	0	0	1	0	0	0	0	0	0	0	0
4060	António Ernesto	52		52	6	m	malaria	malaria	0	0	0	0	0	0	0	0	0	0	1	0	0	0	0	0	0	0	0
4058	António Ernesto	52		52	6	m	malaria	malaria	0	0	0	0	0	0	0	0	0	0	1	0	0	0	0	0	0	0	0
185	Eduardo Wetimane	63		63	6	m	malaria	malaria	0	0	0	0	0	0	0	0	0	0	1	0	0	0	0	0	0	0	0
186	Eduardo Wetimane	63		63	6	m	malaria	malaria	0	0	0	0	0	0	0	0	0	0	1	0	0	0	0	0	0	0	0
1544	Alfredo José	66		66	6	m	malaria	malaria	0	0	0	0	0	0	0	0	0	0	1	0	0	0	0	0	0	0	0
3008	Nguila Peula	75		75	6	m	nervos	nerves	0	0	0	0	0	0	0	0	0	0	0	0	0	0	1	0	0	0	0
691	Nguila Peula	75		75	6	m	nervos	nerves	0	0	0	0	0	0	0	0	0	0	0	0	0	0	1	0	0	0	0
692	Nguila Peula	75		75	6	m	nervos	nerves	0	0	0	0	0	0	0	0	0	0	0	0	0	0	1	0	0	0	0
693	Nguila Peula	75		75	6	m	nervos	nerves	0	0	0	0	0	0	0	0	0	0	0	0	0	0	1	0	0	0	0
1463	Patricio Niquice	69		69	6	m	Inchasso de Barriga	stomach pains	0	0	0	0	0	0	0	0	0	0	0	0	0	0	0	1	0	0	0
970	José Carlos	1945	58	58	6	m	vertís	Stroke	0	0	0	0	0	0	0	0	0	0	0	0	0	0	0	0	1	0	0
971	José Carlos	1945	58	58	6	m	vertís	Stroke	0	0	0	0	0	0	0	0	0	0	0	0	0	0	0	0	1	0	0
1530	Mateus Mabecuane	70		70	6	m	inchasso muscular	Stroke	0	0	0	0	0	0	0	0	0	0	0	0	0	0	0	0	1	0	0
851	Fernando Faife	65		65	6	m	?	unknown	0	0	0	0	0	0	0	0	0	0	0	0	0	0	0	0	0	0	1
705	Luísa Isaías					f	animia	anemia	0	1	0	0	0	0	0	0	0	0	0	0	0	0	0	0	0	0	0
1139	Marta Fernando					f	malaria	malaria	0	0	0	0	0	0	0	0	0	0	1	0	0	0	0	0	0	0	0
657	Armando Wussene					m	trombose	Stroke	0	0	0	0	0	0	0	0	0	0	0	0	0	0	0	0	1	0	0
					6 Total				0	5	2	0	1	0	1	0	3	0	8	0	0	0	4	1	4	0	1
					Grand Total				5	9	2	2	1	2	1	3	3	1	32	4	4	6	4	7	7	9	2

## Sheet: death by age
age group	accident	anemia	asthma	burns	cancer	epilepsy	gangrene	birth	blood pressure	hunger	malaria	military operation	epilepsy	murdered	nerves	stomach	stroke	unknown	infection	Total		proportion of deaths due to malaria
1 Total	0	0	0	0	0	0	0	0	0	1	6	0	0	4	0	0	0	5	0	16	0.375	1
2 Total	0	0	0	0	0	0	0	0	0	0	10	0	0	0	0	0	0	3	0	13	0.769231	1
3 Total	4	0	0	0	0	0	0	0	0	0	0	0	0	0	0	2	0	0	0	6	0	0
4 Total	0	0	0	0	0	2	0	2	0	0	5	4	4	0	0	1	2	0	0	20	0.25	0.3125
5 Total	1	4	0	2	0	0	0	1	0	0	3	0	0	2	0	3	1	1	1	19	0.157895	0.2
6 Total	0	5	2	0	1	0	1	0	3	0	8	0	0	0	4	1	4	0	1	30	0.266667	0.267
Grand Total	5	9	2	2	1	2	1	3	3	1	32	0	4	6	4	7	7	9	2	100	0.32
