# Supplementary material for: Some like it hot: a differential response to changing temperatures by the malaria vectors Anopheles funestus and An. gambiae s.l
Source: PeerJ. 2017 Mar 28;5:e3099. doi: 10.7717/peerj.3099 (PMC5372839; doi:10.7717/peerj.3099)
Supplement: File S5 — Hourly data from the Delta logger in Furvela village, Mozambique. [file peerj-05-3099-s005.xls]

## Sheet: to april 2005
Month	day	year	time	am/pm	Rain	Solar	Soil	Wind Dir	Speed 1	Air temp	Humidity
Channel					61	51	54	57	58	59	60
Channel Average		#DIV/0!				#DIV/0!	#DIV/0!			#DIV/0!	#DIV/0!
Sensor Type		year			RG2	ES2	TM1	WD4	A3A	TM1	RH2
Sensor Type Average		#DIV/0!				#DIV/0!	#DIV/0!			#DIV/0!	#DIV/0!
Units	day				mm	kW.m-2	deg C	deg	m.s-1	deg C	%
Units Average		#DIV/0!				#DIV/0!	#DIV/0!			#DIV/0!	#DIV/0!
5	3	2004	0.166667	PM	0	0.1352	28.35	105.472	-9.45484	-3.79	35.7376
5	3	2004	0.208333	PM	0	0.0137	27.62	149.402	0.818454	23.32	64.6656
5	3	2004	0.25	PM	0	-0.0029	27.06	208.589	0.0935367	21.27	73.8304
5	3	2004	0.291667	PM	0	-0.0012	26.45	249.549	0.111849	18.32	86.8864
5	3	2004	0.333333	PM	0	0.013	25.78	219.443	0.0801346	16.86	91.8016
5	3	2004	0.375	PM	0	0.0136	25.12	215.04	0.161566	16.09	93.6448
5	3	2004	0.416667	PM	0	0.0141	24.58	247.603	0.132415	16.05	94.464
5	3	2004	0.458333	PM	0	0.0144	24.07	245.146	0.0717352	15.19	94.7712
5	4	2004	0.5	AM	0	0.0145	23.54	263.373	0.00830683	14.16	95.0272
5	4	2004	0.0416667	AM	0	0.0148	23.02	206.234	0.0295834	13.8	95.488
5	4	2004	0.0833333	AM	0	0.0152	22.53	306.381	0.019362	13.37	95.744
5	4	2004	0.125	AM	0	0.0155	22.11	281.702	0.019362	12.79	95.8976
5	4	2004	0.166667	AM	0	0.0158	21.7	118.374	0.122039	12.49	96.1024
5	4	2004	0.208333	AM	0	0.0157	21.32	7.0656	0.0350801	12.47	96.256
5	4	2004	0.25	AM	0	0.017	20.99	198.349	0.14872	12.65	96.4096
5	4	2004	0.291667	AM	0	0.0979	20.69	322.458	0.150696	14.2	96.5632
5	4	2004	0.333333	AM	0	0.2188	20.66	72.3968	0.459253	17.44	94.7712
5	4	2004	0.375	AM	0	0.3204	20.97	318.874	0.377976	19.97	87.808
5	4	2004	0.416667	AM	0	0.548	21.75	94.1056	1.01584	24.77	65.3824
5	4	2004	0.458333	AM	0	0.664	23.2	322.765	1.30241	26	58.368
5	4	2004	0.5	PM	0	0.6752	24.99	35.4432	1.23522	26.44	55.1936
5	4	2004	0.0416667	PM	0	0.6272	26.74	69.9392	1.56922	26.27	57.344
5	4	2004	0.0833333	PM	0	0.52	28.08	124.211	2.8578	25.89	58.3168
5	4	2004	0.125	PM	0	0.3952	28.91	86.7328	3.17599	24.96	64.6144
5	4	2004	0.166667	PM	0	0.1031	29.03	40.448	2.05342	24.05	65.9968
5	4	2004	0.208333	PM	0	0.0112	28.53	65.024	1.18976	22.88	69.6832
5	4	2004	0.25	PM	0	-0.0027	27.87	212.07	0.073063	20.96	76.9536
5	4	2004	0.291667	PM	0	0.0001	27.18	239.616	0.0228824	18.46	87.04
5	4	2004	0.333333	PM	0	0.0132	26.51	214.528	0.070222	17	91.392
5	4	2004	0.375	PM	0	0.0136	25.85	249.037	0.0912207	16.16	93.2864
5	4	2004	0.416667	PM	0	0.0139	25.22	239.206	0.0780039	15.4	94.208
5	4	2004	0.458333	PM	0	0.0145	24.65	209.613	0.299169	15.21	94.8736
5	5	2004	0.5	AM	0	0.015	24.15	213.094	0.0198561	14.73	95.1808
5	5	2004	0.0416667	AM	0	0.0149	23.65	212.07	0.0144829	13.92	95.4368
5	5	2004	0.0833333	AM	0	0.0153	23.17	212.582	0.0197326	13.44	95.6416
5	5	2004	0.125	AM	0	0.0151	22.71	217.498	0.0723528	13.05	95.7952
5	5	2004	0.166667	AM	0	0.0154	22.3	204.186	0.0116728	12.79	95.9488
5	5	2004	0.208333	AM	0	0.0156	21.9	203.776	0.0221721	12.41	96.1536
5	5	2004	0.25	AM	0	0.0165	21.54	204.186	0.037952	12.14	96.2048
5	5	2004	0.291667	AM	0	0.0725	21.18	215.962	0.030201	12.87	96.4608
5	5	2004	0.333333	AM	0	0.2553	21.01	25.6	0.31498	17.11	95.1808
5	5	2004	0.375	AM	0	0.4168	21.3	55.6032	0.668499	21.78	83.3536
5	5	2004	0.416667	AM	0	0.4744	22.2	55.1936	0.668993	25.33	63.3344
5	5	2004	0.458333	AM	0	0.616	23.52	131.072	1.52969	26.28	54.784
5	5	2004	0.5	PM	0	0.644	25.14	113.766	0.787821	26.91	51.5072
5	5	2004	0.0416667	PM	0	0.632	26.84	44.864	1.72733	27.21	50.7904
5	5	2004	0.0833333	PM	0	0.5184	28.3	69.9392	1.29055	26.75	50.176
5	5	2004	0.125	PM	0	0.3838	29.17	70.4512	2.03761	26.22	51.5584
5	5	2004	0.166667	PM	0	0.0941	29.33	52.224	2.0218	24.77	58.6752
5	5	2004	0.208333	PM	0	0.0122	28.87	59.5968	1.17593	23.31	67.7376
5	5	2004	0.25	PM	0	-0.0031	28.24	206.541	0.204552	21.25	76.6464
5	5	2004	0.291667	PM	0	0.0002	27.54	246.579	0.0700367	18.27	87.1936
5	5	2004	0.333333	PM	0	0.0129	26.85	231.322	0.220115	16.81	91.8016
5	5	2004	0.375	PM	0	0.0134	26.2	211.046	0.188247	16.03	93.4912
5	5	2004	0.416667	PM	0	0.0139	25.56	245.146	0.0644474	15.11	94.1568
5	5	2004	0.458333	PM	0	0.0141	24.94	225.894	0.0775716	14.48	94.72
5	6	2004	0.5	AM	0	0.0146	24.41	280.166	0.167001	13.81	95.0784
5	6	2004	0.0416667	AM	0	0.0149	23.9	65.536	0.0933823	13.49	95.3856
5	6	2004	0.0833333	AM	0	0.0149	23.4	222.003	0.0854152	12.89	95.6416
5	6	2004	0.125	AM	0	0.0153	22.93	220.467	0.0168298	12.35	95.7952
5	6	2004	0.166667	AM	0	0.0152	22.47	218.522	0.0141123	12.03	95.8976
5	6	2004	0.208333	AM	0	0.0157	22.07	219.034	0.0167063	11.68	96.1024
5	6	2004	0.25	AM	0	0.0166	21.69	232.346	0.135133	11.5	96.256
5	6	2004	0.291667	AM	0	0.0672	21.34	328.909	0.127227	12.49	96.4608
5	6	2004	0.333333	AM	0	0.2405	21.16	352.87	0.151437	16.66	95.5392
5	6	2004	0.375	AM	0	0.3962	21.42	10.6496	0.236173	21.88	84.0192
5	6	2004	0.416667	AM	0	0.512	22.24	290.714	0.945187	25.51	64.768
5	6	2004	0.458333	AM	0	0.5944	23.61	257.229	0.262854	27.24	55.04
5	6	2004	0.5	PM	0	0.6192	25.26	332.083	0.576599	28.25	50.3296
5	6	2004	0.0416667	PM	0	0.5896	26.98	55.6032	0.974585	29.25	48.0256
5	6	2004	0.0833333	PM	0	0.4944	28.4	79.2576	2.10876	27.64	60.0576
5	6	2004	0.125	PM	0	0.3622	29.25	81.8176	2.40917	26.49	62.976
5	6	2004	0.166667	PM	0	0.0904	29.42	103.014	1.5791	25.93	60.7744
5	6	2004	0.208333	PM	0	0.0151	29.06	79.36	1.46052	24.34	69.7344
5	6	2004	0.25	PM	0	-0.0032	28.52	29.5936	0.757681	22.39	80.0768
5	6	2004	0.291667	PM	0	-0.0033	27.9	104.038	0.048791	21.07	85.0944
5	6	2004	0.333333	PM	0	-0.0015	27.26	222.413	0.12241	19.2	87.8592
5	6	2004	0.375	PM	0	0.0119	26.65	251.494	0.116975	17.05	91.5968
5	6	2004	0.416667	PM	0	0.0133	26.03	256.512	0.0061452	15.86	93.44
5	6	2004	0.458333	PM	0	0.0137	25.42	38.4	0.0429238	15.01	94.3104
5	7	2004	0.5	AM	0	0.014	24.85	292.557	0.0717969	14.46	94.8224
5	7	2004	0.0416667	AM	0	0.014	24.37	239.718	0.034864	13.88	95.1296
5	7	2004	0.0833333	AM	0	0.0144	23.9	280.166	0.0163357	13.78	95.3856
5	7	2004	0.125	AM	0	0.0145	23.44	214.118	0.0611123	13.44	95.5904
5	7	2004	0.166667	AM	0	0.0147	23.02	241.254	0.113733	13.15	95.8464
5	7	2004	0.208333	AM	0	0.0148	22.61	241.254	0.0161813	12.97	95.9488
5	7	2004	0.25	AM	0	0.0155	22.25	199.782	0.0345552	12.61	96.1024
5	7	2004	0.291667	AM	0	0.0621	21.93	237.158	0.0372109	13.59	96.4096
5	7	2004	0.333333	AM	0	0.2345	21.78	12.1856	0.0777568	17.43	95.8976
5	7	2004	0.375	AM	0	0.3859	22.02	74.3424	0.599821	22.49	86.6304
5	7	2004	0.416667	AM	0	0.504	22.83	57.1392	1.22929	25.61	71.68
5	7	2004	0.458333	AM	0	0.5848	24.13	90.112	1.66211	26.75	66.56
5	7	2004	0.5	PM	0	0.608	25.67	33.4976	1.25103	27	65.6384
5	7	2004	0.0416667	PM	0	0.5808	27.2	47.7312	1.99018	27.08	64.8192
5	7	2004	0.0833333	PM	0	0.496	28.5	38.4128	2.05738	26.83	65.8944
5	7	2004	0.125	PM	0	0.3545	29.36	55.7056	1.69768	26.21	67.1232
5	7	2004	0.166667	PM	0	0.08	29.58	107.418	1.55538	25.17	70.7072
5	7	2004	0.208333	PM	0	0.0135	29.27	101.478	0.880956	23.9	76.6976
5	7	2004	0.25	PM	0	-0.0036	28.76	184.832	0.29324	22.64	82.688
5	7	2004	0.291667	PM	0	-0.0037	28.2	188.826	-0.0152549	20.55	88.064
5	7	2004	0.333333	PM	0	-0.0036	27.59	209.51	0.155637	19.01	91.6992
5	7	2004	0.375	PM	0	-0.0025	27.05	245.043	0.0634592	18.39	93.5936
5	7	2004	0.416667	PM	0	0.0002	26.56	244.122	0.0739894	18.07	94.3616
5	7	2004	0.458333	PM	0	0.0029	26.09	253.952	0.0817713	17.39	94.72
5	8	2004	0.5	AM	0	0.0136	25.63	253.542	0.0843035	16.87	95.1296
5	8	2004	0.0416667	AM	0	0.0142	25.17	236.544	0.255443	16.84	95.488
5	8	2004	0.0833333	AM	0	0.0142	24.8	237.056	0.0210296	17.11	95.6416
5	8	2004	0.125	AM	0	0.0142	24.54	235.622	0.0605256	17.38	95.7952
5	8	2004	0.166667	AM	0	0.0148	24.32	235.725	0.0723837	17.06	95.8464
5	8	2004	0.208333	AM	0	0.0147	24.11	235.725	0.0169533	17.25	95.8976
5	8	2004	0.25	AM	0	0.0156	23.9	236.237	0.0222956	16.87	95.9488
5	8	2004	0.291667	AM	0	0.0586	23.63	236.646	0.0776333	16.93	96.3072
5	8	2004	0.333333	AM	0	0.204	23.49	338.637	0.222339	19.71	95.8976
5	8	2004	0.375	AM	0	0.2822	23.67	78.336	0.379952	23.54	87.5008
5	8	2004	0.416667	AM	0	0.3336	24.27	75.8784	0.307075	25.66	72.0384
5	8	2004	0.458333	AM	0	0.3477	25.08	59.5968	0.968656	26.09	69.888
5	8	2004	0.5	PM	0	0.3084	26	110.387	0.515579	26.61	67.2768
5	8	2004	0.0416667	PM	0	0.2562	26.81	33.4848	1.67199	25.76	69.1712
5	8	2004	0.0833333	PM	0	0.367	27.31	31.5392	1.84591	26.05	68.3008
5	8	2004	0.125	PM	0	0.1487	27.86	127.181	1.01782	25.56	69.5808
5	8	2004	0.166667	PM	0	0.0935	28.16	130.56	1.05734	25.07	71.1168
5	8	2004	0.208333	PM	0	0.0221	28.11	55.1936	0.422444	24.14	76.4416
5	8	2004	0.25	PM	0	-0.0037	27.83	210.022	0.0931353	22.9	81.92
5	8	2004	0.291667	PM	0	-0.0038	27.4	236.646	0.0480499	20.61	88.8832
5	8	2004	0.333333	PM	0	-0.0034	26.95	232.755	0.155884	19.27	92.16
5	8	2004	0.375	PM	0	0.0041	26.48	254.464	0.280147	18.76	93.6448
5	8	2004	0.416667	PM	0	0.0134	26.06	228.25	0.151685	18.15	94.4128
5	8	2004	0.458333	PM	0	0.0137	25.66	228.25	0.0725689	18.08	94.9248
5	9	2004	0.5	AM	0	0.014	25.28	225.382	0.06454	17.35	95.1296
5	9	2004	0.0416667	AM	0	0.0142	24.87	241.152	0.291017	16.58	95.4368
5	9	2004	0.0833333	AM	0	0.0146	24.49	253.952	-0.0331655	15.79	95.5904
5	9	2004	0.125	AM	0	0.0147	24.1	227.328	0.0224501	15.07	95.8464
5	9	2004	0.166667	AM	0	0.0148	23.73	216.986	0.0143903	14.73	96.0512
5	9	2004	0.208333	AM	0	0.0149	23.37	214.528	0.0141432	14.36	96.1024
5	9	2004	0.25	AM	0	0.0158	23.02	216.883	0.0164901	14.11	96.3584
5	9	2004	0.291667	AM	0	0.0477	22.73	142.541	0.0166754	14.95	96.4096
5	9	2004	0.333333	AM	0	0.2276	22.57	51.2	0.0749159	18.14	96
5	9	2004	0.375	AM	0	0.346	22.76	139.981	1.29451	23.31	80.5888
5	9	2004	0.416667	AM	0	0.492	23.48	59.0848	2.07121	25.63	57.9072
5	9	2004	0.458333	AM	0	0.592	24.53	105.472	2.00797	26.38	53.248
5	9	2004	0.5	PM	0	0.6192	25.92	35.9552	1.93287	26.71	52.7872
5	9	2004	0.0416667	PM	0	0.5936	27.35	120.218	1.61863	26.77	51.6608
5	9	2004	0.0833333	PM	0	0.4992	28.59	128.102	1.15419	26.59	50.5344
5	9	2004	0.125	PM	0	0.3677	29.42	60.6208	1.50795	26.04	54.1184
5	9	2004	0.166667	PM	0	0.0851	29.62	116.838	0.923695	24.89	59.1872
5	9	2004	0.208333	PM	0	0.0136	29.27	124.211	0.536084	23.58	65.3312
5	9	2004	0.25	PM	0	-0.0039	28.74	229.786	0.0220486	21.13	74.8032
5	9	2004	0.291667	PM	0	0.0045	28.09	227.328	0.145508	17.61	87.3472
5	9	2004	0.333333	PM	0	0.012	27.39	218.931	0.155884	16.11	91.9552
5	9	2004	0.375	PM	0	0.0125	26.72	242.688	0.237409	14.89	93.5424
5	9	2004	0.416667	PM	0	0.013	26.07	252.109	0.195164	14.19	94.4128
5	9	2004	0.458333	PM	0	0.0134	25.44	230.81	0.0213075	13.46	94.9248
5	10	2004	0.5	AM	0	0.0139	24.86	218.522	0.116079	12.81	95.232
5	10	2004	0.0416667	AM	0	0.0138	24.34	226.406	0.131674	12	95.3856
5	10	2004	0.0833333	AM	0	0.0142	23.83	234.189	0.0341846	11.46	95.6416
5	10	2004	0.125	AM	0	0.0142	23.34	250.061	0.221104	11.08	95.8464
5	10	2004	0.166667	AM	0	0.0144	22.86	241.152	0.14205	11.1	96.1024
5	10	2004	0.208333	AM	0	0.0146	22.5	248.013	0.0261557	12.07	96.2048
5	10	2004	0.25	AM	0	0.0154	22.26	211.149	0.0164901	12.49	96.256
5	10	2004	0.291667	AM	0	0.0488	22.02	123.802	0.161566	13.22	96.3584
5	10	2004	0.333333	AM	0	0.215	21.91	326.349	0.153661	15.96	96.1024
5	10	2004	0.375	AM	0	0.3529	22.09	37.376	0.230738	21.44	81.664
5	10	2004	0.416667	AM	0	0.5264	22.72	128.614	0.823642	26.31	51.3536
5	10	2004	0.458333	AM	0	0.5936	23.91	89.1904	0.887132	27.27	46.1312
5	10	2004	0.5	PM	0	0.6128	25.36	110.797	0.712967	27.21	47.36
5	10	2004	0.0416667	PM	0	0.576	26.88	115.814	1.93287	27.19	50.2784
5	10	2004	0.0833333	PM	0	0.4296	28.16	64.512	1.39135	26.9	50.688
5	10	2004	0.125	PM	0	0.3295	28.98	124.621	0.562764	26.44	53.1968
5	10	2004	0.166667	PM	0	0.108	29.21	205.517	0.696909	25.53	58.1632
5	10	2004	0.208333	PM	0	0.0153	29.06	234.189	0.25396	24.08	63.8464
5	10	2004	0.25	PM	0	-0.004	28.65	35.0208	0.0430473	21.76	71.8336
5	10	2004	0.291667	PM	0	0.006	28.07	222.822	0.109471	18.9	83.4048
5	10	2004	0.333333	PM	0	0.012	27.43	250.47	0.0675046	17.34	89.344
5	10	2004	0.375	PM	0	0.0124	26.86	233.267	0.280888	16.5	92.0064
5	10	2004	0.416667	PM	0	0.0128	26.33	242.586	0.291017	16.62	92.8256
5	10	2004	0.458333	PM	0	0.0132	25.86	216.986	0.232962	16.53	93.3376
5	11	2004	0.5	AM	0	0.0134	25.4	214.016	0.156131	16.07	93.696
5	11	2004	0.0416667	AM	0	0.0135	24.97	251.494	0.0137727	15.37	94.2592
5	11	2004	0.0833333	AM	0	0.0139	24.58	214.528	0.006454	14.93	94.7712
5	11	2004	0.125	AM	0	0.014	24.21	207.667	0.0749159	14.49	95.1296
5	11	2004	0.166667	AM	0	0.014	23.87	92.672	0.0301084	14.59	95.5904
5	11	2004	0.208333	AM	0	0.0141	23.58	212.582	0.0850755	14.94	95.7952
5	11	2004	0.25	AM	0	0.015	23.3	206.643	0.114257	14.83	96
5	11	2004	0.291667	AM	0	0.0435	23.03	253.44	0.0327023	15.42	96.256
5	11	2004	0.333333	AM	0	0.1518	22.88	95.1296	0.161566	17.76	96
5	11	2004	0.375	AM	0	0.2974	22.94	261.734	0.0986629	21.28	93.1328
5	11	2004	0.416667	AM	0	0.366	23.4	86.2208	0.75694	25.45	69.3248
5	11	2004	0.458333	AM	0	0.4552	24.18	111.309	1.58898	26.31	59.7504
5	11	2004	0.5	PM	0	0.6112	25.21	50.2784	1.88543	27.47	54.8352
5	11	2004	0.0416667	PM	0	0.54	26.58	74.3424	1.71152	27.24	55.6544
5	11	2004	0.0833333	PM	0	0.4584	27.78	71.8848	1.84986	27.02	57.856
5	11	2004	0.125	PM	0	0.3512	28.67	77.824	1.504	26.56	59.6992
5	11	2004	0.166667	PM	0	0.0889	28.97	92.672	1.16802	25.32	68.8128
5	11	2004	0.208333	PM	0	0.0138	28.77	132.608	0.854522	24.15	76.288
5	11	2004	0.25	PM	0	-0.004	28.39	15.872	0.0482043	22.27	83.6096
5	11	2004	0.291667	PM	0	0.0026	27.88	204.595	0.111355	19.95	88.9856
5	11	2004	0.333333	PM	0	0.0117	27.32	240.64	0.1796	18.29	91.8016
5	11	2004	0.375	PM	0	0.0122	26.79	228.762	0.192694	17.25	93.6448
5	11	2004	0.416667	PM	0	0.0128	26.27	281.088	0.213692	16.57	94.464
5	11	2004	0.458333	PM	0	0.0131	25.77	268.288	0.216163	16.13	95.0272
5	12	2004	0.5	AM	0	0.0135	25.28	253.952	0.158602	15.5	95.3344
5	12	2004	0.0416667	AM	0	0.014	24.86	213.504	0.213939	15.71	95.7952
5	12	2004	0.0833333	AM	0	0.0142	24.52	16.6912	0.0429546	15.81	96
5	12	2004	0.125	AM	0	0.0142	24.25	15.9744	0.00108081	15.57	96.3072
5	12	2004	0.166667	AM	0	0.0141	24.03	15.9744	-0.00179106	15.44	96.3584
5	12	2004	0.208333	AM	0	0.0142	23.79	259.379	0.0138035	15.57	96.5632
5	12	2004	0.25	AM	0	0.0147	23.59	221.389	0.0477102	15.58	96.6656
5	12	2004	0.291667	AM	0	0.049	23.41	295.424	0.100516	15.91	96.8192
5	12	2004	0.333333	AM	0	0.1563	23.28	303.718	0.0345552	17.27	96.8704
5	12	2004	0.375	AM	0	0.3291	23.38	90.112	0.250749	20.55	97.024
5	12	2004	0.416667	AM	0	0.48	23.83	116.736	1.27474	25.69	81.0496
5	12	2004	0.458333	AM	0	0.5648	24.76	74.8544	2.20955	27.34	66.4064
5	12	2004	0.5	PM	0	0.4512	26	88.6784	1.58305	27.32	64.0512
5	12	2004	0.0416667	PM	0	0.516	27.12	58.5728	1.36961	27.44	64.6656
5	12	2004	0.0833333	PM	0	0.52	28.14	125.645	1.41704	27.33	66.7136
5	12	2004	0.125	PM	0	0.3612	29.05	30.0032	1.69966	26.75	68.608
5	12	2004	0.166667	PM	0	0.1007	29.42	83.7632	1.37356	25.5	73.2672
5	12	2004	0.208333	PM	0	0.0145	29.27	118.784	1.85579	24.04	79.4624
5	12	2004	0.25	PM	0	-0.0037	28.89	67.9936	0.444184	22.93	84.4288
5	12	2004	0.291667	PM	0	0.0035	28.4	217.907	0.101411	20.82	88.832
5	12	2004	0.333333	PM	0	0.0118	27.85	227.328	0.135133	18.83	92.5184
5	12	2004	0.375	PM	0	0.0122	27.28	223.437	0.190223	17.58	93.9008
5	12	2004	0.416667	PM	0	0.0127	26.75	303.821	0.203317	16.93	94.8224
5	12	2004	0.458333	PM	0	0.0132	26.23	203.162	0.126733	16.11	95.1808
5	13	2004	0.5	AM	0	0.0135	25.74	201.216	0.0820183	15.55	95.488
5	13	2004	0.0416667	AM	0	0.0136	25.25	214.528	0.0608653	14.98	95.7952
5	13	2004	0.0833333	AM	0	0.0135	24.85	188.928	0.0476485	15.22	96
5	13	2004	0.125	AM	0	0.014	24.53	182.989	0.142297	15.39	96.2048
5	13	2004	0.166667	AM	0	0.014	24.26	216.474	-0.0182812	15.36	96.4608
5	13	2004	0.208333	AM	0	0.014	24.02	45.8752	0.0159343	15.52	96.5632
5	13	2004	0.25	AM	0	0.0146	23.8	280.166	0.0132786	15.47	96.7168
5	13	2004	0.291667	AM	0	0.0421	23.62	201.216	0.0641077	15.76	96.8704
5	13	2004	0.333333	AM	0	0.1596	23.47	339.251	0.0880709	17.38	97.024
5	13	2004	0.375	AM	0	0.3805	23.54	10.048	0.209987	21.07	97.1264
5	13	2004	0.416667	AM	0	0.48	24.01	30.016	0.860451	25.69	78.1824
5	13	2004	0.458333	AM	0	0.5632	24.92	95.5392	0.81376	27.29	66.6112
5	13	2004	0.5	PM	0	0.592	26.19	61.0304	1.84393	27.75	63.4368
5	13	2004	0.0416667	PM	0	0.5544	27.49	86.2208	2.45264	27.56	64.2048
5	13	2004	0.0833333	PM	0	0.4656	28.63	86.7328	3.64833	26.74	66.0992
5	13	2004	0.125	PM	0	0.3123	29.39	46.2848	2.49415	26.03	68.864
5	13	2004	0.166667	PM	0	0.0613	29.63	79.7696	1.95065	24.85	73.472
5	13	2004	0.208333	PM	0	0.0107	29.41	69.9392	1.21545	23.8	79.0016
5	13	2004	0.25	PM	0	-0.0034	29	117.76	0.433314	22.61	85.6576
5	13	2004	0.291667	PM	0	-0.0001	28.51	201.626	0.572893	21.95	88.9856
5	13	2004	0.333333	PM	0	0.0113	28.01	248.525	0.0668869	19.89	91.648
5	13	2004	0.375	PM	0	0.0122	27.49	240.128	0.103573	18.6	93.6448
5	13	2004	0.416667	PM	0	0.0127	27	267.776	0.224562	17.91	94.6176
5	13	2004	0.458333	PM	0	0.0131	26.54	244.122	0.211222	17.72	95.232
5	14	2004	0.5	AM	0	0.0135	26.12	298.394	0.0426767	17.11	95.488
5	14	2004	0.0416667	AM	0	0.0135	25.72	251.494	0.119013	16.79	95.6928
5	14	2004	0.0833333	AM	0	0.0138	25.32	250.982	0.047772	15.88	95.8976
5	14	2004	0.125	AM	0	0.0137	24.93	70.0416	0.0160887	15.6	96.1024
5	14	2004	0.166667	AM	0	0.014	24.63	251.597	0.0292129	15.42	96.3584
5	14	2004	0.208333	AM	0	0.0142	24.34	252.518	0.311027	14.91	96.5632
5	14	2004	0.25	AM	0	0.0152	24.02	264.397	0.20554	14.08	96.8192
5	14	2004	0.291667	AM	0	0.0637	23.66	230.298	0.297687	14.58	97.0752
5	14	2004	0.333333	AM	0	0.2386	23.39	6.0432	0.103079	17.92	96.9216
5	14	2004	0.375	AM	0	0.3837	23.46	66.9696	1.03758	24.02	84.8896
5	14	2004	0.416667	AM	0	0.4928	23.99	67.9936	1.95263	26.55	63.3344
5	14	2004	0.458333	AM	0	0.572	24.88	44.8512	1.88741	27.37	52.7872
5	14	2004	0.5	PM	0	0.5928	26.11	85.7088	1.84393	28.44	41.472
5	14	2004	0.0416667	PM	0	0.564	27.39	80.7936	1.83207	28.3	42.24
5	14	2004	0.0833333	PM	0	0.4776	28.55	70.9632	1.53562	27.55	49.408
5	14	2004	0.125	PM	0	0.3505	29.37	82.7392	1.92694	26.88	55.6032
5	14	2004	0.166667	PM	0	0.0823	29.65	64.512	0.901955	25.62	65.2288
5	14	2004	0.208333	PM	0	0.0087	29.47	314.061	0.530402	24.08	73.984
5	14	2004	0.25	PM	0	-0.0043	29.08	258.867	0.0769848	21.83	82.6368
5	14	2004	0.291667	PM	0	0.0055	28.56	214.938	0.124386	20.62	87.5008
5	14	2004	0.333333	PM	0	0.0106	28	262.861	0.100516	18.83	89.5488
5	14	2004	0.375	PM	0	0.0113	27.44	236.749	0.147732	17.41	92.9792
5	14	2004	0.416667	PM	0	0.0117	26.93	240.64	0.0713955	16.3	93.952
5	14	2004	0.458333	PM	0	0.0121	26.41	206.131	0.197635	15.57	94.8224
5	15	2004	0.5	AM	0	0.0123	25.93	225.894	0.0712411	15.19	95.1296
5	15	2004	0.0416667	AM	0	0.0128	25.46	154.931	0.253466	14.88	95.5904
5	15	2004	0.0833333	AM	0	0.0132	25.01	230.81	0.245067	14.14	95.744
5	15	2004	0.125	AM	0	0.0135	24.59	244.531	0.495322	14.01	96.0512
5	15	2004	0.166667	AM	0	0.0141	24.21	208.077	0.250255	13.71	96.256
5	15	2004	0.208333	AM	0	0.0143	23.85	244.122	0.313745	13.83	96.4096
5	15	2004	0.25	AM	0	0.0152	23.5	197.325	0.0163357	12.98	96.4608
5	15	2004	0.291667	AM	0	0.0487	23.15	221.901	0.0794862	12.95	96.7168
5	15	2004	0.333333	AM	0	0.2233	22.89	318.464	0.109131	16.63	96.4608
5	15	2004	0.375	AM	0	0.3803	22.94	83.2512	0.188247	21.96	88.2176
5	15	2004	0.416667	AM	0	0.4784	23.44	91.136	1.35973	25.97	63.3344
5	15	2004	0.458333	AM	0	0.572	24.33	54.6816	1.78464	27.12	54.6816
5	15	2004	0.5	PM	0	0.5992	25.52	67.4816	2.33011	27.5	48.5376
5	15	2004	0.0416667	PM	0	0.564	26.81	47.3216	2.3894	27.51	45.6704
5	15	2004	0.0833333	PM	0	0.472	27.91	43.84	2.48031	26.57	54.9888
5	15	2004	0.125	PM	0	0.3445	28.73	45.7856	2.5396	25.63	58.9824
5	15	2004	0.166667	PM	0	0.0786	29.04	69.9392	1.88148	24.66	65.1776
5	15	2004	0.208333	PM	0	0.0101	28.87	58.1632	0.829077	23.29	70.2976
5	15	2004	0.25	PM	0	0.0076	28.51	237.67	0.0200723	21.29	78.2336
5	15	2004	0.291667	PM	0	0.0104	27.98	261.837	0.101133	18.44	87.1936
5	15	2004	0.333333	PM	0	0.011	27.43	242.176	0.0242102	16.89	91.4944
5	15	2004	0.375	PM	0	0.0114	26.89	234.803	0.208752	15.85	93.1328
5	15	2004	0.416667	PM	0	0.012	26.35	220.979	0.248278	15.47	94.1568
5	15	2004	0.458333	PM	0	0.0122	25.84	216.986	0.163296	14.73	94.72
5	16	2004	0.5	AM	0	0.0125	25.35	236.749	0.015996	14.27	95.0784
5	16	2004	0.0416667	AM	0	0.0125	24.9	233.37	0.00799802	13.59	95.3344
5	16	2004	0.0833333	AM	0	0.0127	24.49	219.546	0.052682	13.16	95.5904
5	16	2004	0.125	AM	0	0.0127	24.09	219.443	0.0315906	12.75	95.7952
5	16	2004	0.166667	AM	0	0.0131	23.71	220.365	0.0157181	12.49	96
5	16	2004	0.208333	AM	0	0.0131	23.35	217.395	0.102646	12.17	96.1024
5	16	2004	0.25	AM	0	0.0139	22.99	238.694	0.113146	11.93	96.256
5	16	2004	0.291667	AM	0	0.0512	22.64	35.008	0.0077201	12.4	96.4608
5	16	2004	0.333333	AM	0	0.2002	22.42	14.2336	0.242349	16.47	95.5904
5	16	2004	0.375	AM	0	0.3523	22.47	32.4608	0.353272	21.86	83.0976
5	16	2004	0.416667	AM	0	0.4552	22.97	223.232	0.848593	26.21	63.0784
5	16	2004	0.458333	AM	0	0.5352	23.91	317.338	0.598586	28.31	48.896
5	16	2004	0.5	PM	0	0.564	25.12	76.288	0.880709	29.14	45.056
5	16	2004	0.0416667	PM	0	0.5136	26.49	80.7936	1.33206	29.1	46.848
5	16	2004	0.0833333	PM	0	0.384	27.67	72.3968	2.07319	27.82	48.1792
5	16	2004	0.125	PM	0	0.3163	28.47	69.4272	3.18785	26.78	54.5792
5	16	2004	0.166667	PM	0	0.0765	28.81	83.2512	1.65222	25.82	61.3888
5	16	2004	0.208333	PM	0	0.0098	28.72	72.3968	1.46052	24.09	72.0384
5	16	2004	0.25	PM	0	0.0049	28.42	125.645	0.214928	22.51	79.872
5	16	2004	0.291667	PM	0	0.0102	27.99	256.41	0.177871	20.63	84.48
5	16	2004	0.333333	PM	0	0.0107	27.49	226.304	0.153908	18.22	90.6752
5	16	2004	0.375	PM	0	0.0113	26.98	227.328	0.124726	17.4	92.9792
5	16	2004	0.416667	PM	0	0.0117	26.51	229.274	0.180094	16.85	93.952
5	16	2004	0.458333	PM	0	0.0122	26.05	237.261	0.032795	15.95	94.5152
5	17	2004	0.5	AM	0	0.0123	25.58	230.81	0.0748232	14.92	94.8736
5	17	2004	0.0416667	AM	0	0.0126	25.11	246.579	0.0958528	14.02	95.232
5	17	2004	0.0833333	AM	0	0.013	24.66	256.512	0.0643856	13.54	95.5904
5	17	2004	0.125	AM	0	0.0132	24.25	256.512	0.0168916	12.73	95.6928
5	17	2004	0.166667	AM	0	0.0133	23.84	273.818	0.161319	12.26	96.0512
5	17	2004	0.208333	AM	0	0.0138	23.43	315.29	0.177377	11.98	96.1024
5	17	2004	0.25	AM	0	0.0145	23.02	314.266	0.177377	11.44	96.3072
5	17	2004	0.291667	AM	0	0.0397	22.65	47.3088	0.0512306	11.42	96.4608
5	17	2004	0.333333	AM	0	0.1777	22.35	227.738	0.154155	14.68	96.4608
5	17	2004	0.375	AM	0	0.3042	22.32	49.7792	0.191458	19.62	92.8768
5	17	2004	0.416667	AM	0	0.4944	22.67	95.5392	0.745329	25.3	71.936
5	17	2004	0.458333	AM	0	0.552	23.54	72.3968	1.73523	27	63.3344
5	17	2004	0.5	PM	0	0.5744	24.72	103.936	1.24312	27.85	60.0576
5	17	2004	0.0416667	PM	0	0.5408	26.07	72.3968	2.48031	27.55	64.1536
5	17	2004	0.0833333	PM	0	0.4552	27.27	37.3888	1.49609	27.08	65.6384
5	17	2004	0.125	PM	0	0.3329	28.19	89.6	1.9388	26.55	65.024
5	17	2004	0.166667	PM	0	0.07	28.62	78.336	1.66211	25.57	67.6864
5	17	2004	0.208333	PM	0	0.0127	28.56	155.75	0.45283	24.09	76.288
5	17	2004	0.25	PM	0	0.0099	28.24	196.198	0.0836859	21.76	85.5552
5	17	2004	0.291667	PM	0	0.0104	27.79	172.646	0.0014205	18.99	90.2656
5	17	2004	0.333333	PM	0	0.0109	27.25	219.955	0.111941	17.63	92.7744
5	17	2004	0.375	PM	0	0.0114	26.73	205.107	0.0696044	16.48	94.0032
5	17	2004	0.416667	PM	0	0.012	26.2	220.979	0.0592904	15.39	94.6688
5	17	2004	0.458333	PM	0	0.0124	25.68	203.162	0.135627	14.86	95.1296
5	18	2004	0.5	AM	0	0.0128	25.17	213.606	0.0434178	14.23	95.488
5	18	2004	0.0416667	AM	0	0.0129	24.73	89.7024	0.00654664	14.25	95.8976
5	18	2004	0.0833333	AM	0	0.0129	24.39	238.182	0.00392181	13.97	96.1536
5	18	2004	0.125	AM	0	0.0134	24.08	231.834	0.0381064	13.86	96.4608
5	18	2004	0.166667	AM	0	0.0135	23.79	137.114	0.00651576	14.19	96.7168
5	18	2004	0.208333	AM	0	0.0133	23.55	220.467	0.00654664	14.5	96.8192
5	18	2004	0.25	AM	0	0.0138	23.34	83.3536	0.0119198	14.93	96.8704
5	18	2004	0.291667	AM	0	0.0339	23.16	330.957	0.0778186	15.48	97.024
5	18	2004	0.333333	AM	0	0.1203	23.06	268.698	0.0148226	16.7	97.1264
5	18	2004	0.375	AM	0	0.2417	23.11	332.8	-0.0163666	18.92	97.2288
5	18	2004	0.416667	AM	0	0.4328	23.4	68.4032	0.423926	22.3	97.7408
5	18	2004	0.458333	AM	0	0.3284	24.01	86.7328	0.252725	26.29	74.9568
5	18	2004	0.5	PM	0	0.4912	24.83	61.5424	0.721613	27.78	63.5904
5	18	2004	0.0416667	PM	0	0.5064	25.8	45.2736	2.44474	28.46	55.552
5	18	2004	0.0833333	PM	0	0.436	26.85	39.8464	1.55143	27.52	62.1568
5	18	2004	0.125	PM	0	0.2832	27.69	107.418	1.70954	26.52	66.9184
5	18	2004	0.166667	PM	0	0.1054	28.14	45.376	1.51981	25.61	72.448
5	18	2004	0.208333	PM	0	0.0202	28.19	66.56	0.868851	24.09	81.92
5	18	2004	0.25	PM	0	0.0089	27.97	208.486	0.154402	22.56	87.7568
5	18	2004	0.291667	PM	0	0.0102	27.61	237.67	0.046722	20.47	91.3408
5	18	2004	0.333333	PM	0	0.0109	27.18	249.958	0.0570361	19.08	93.1328
5	18	2004	0.375	PM	0	0.0114	26.74	247.091	0.141309	17.97	94.2592
5	18	2004	0.416667	PM	0	0.0119	26.28	247.091	0.0859093	17.11	94.8736
5	18	2004	0.458333	PM	0	0.0122	25.81	247.603	0.0171695	16.29	95.1808
5	19	2004	0.5	AM	0	0.0125	25.38	247.091	-0.0197017	15.73	95.6928
5	19	2004	0.0416667	AM	0	0.0127	24.98	247.603	0.00941852	15.97	95.9488
5	19	2004	0.0833333	AM	0	0.0127	24.69	247.603	0.017293	15.73	96.2048
5	19	2004	0.125	AM	0	0.0128	24.43	247.603	0.0936911	15.61	96.3584
5	19	2004	0.166667	AM	0	0.013	24.19	235.725	0.0463515	15.61	96.6144
5	19	2004	0.208333	AM	0	0.0131	23.96	253.44	0.0989408	15.58	96.768
5	19	2004	0.25	AM	0	0.0135	23.75	8.6016	0.00938764	15.58	96.9728
5	19	2004	0.291667	AM	0.2	0.0394	23.55	248.013	0.0620696	16	97.1264
5	19	2004	0.333333	AM	0	0.1227	23.42	271.667	0.148967	17.32	97.3312
5	19	2004	0.375	AM	0	0.2811	23.47	12.8128	0.270759	20.31	97.9456
5	19	2004	0.416667	AM	0	0.4069	23.83	28.5824	0.487169	25.57	86.528
5	19	2004	0.458333	AM	0	0.4688	24.59	114.79	1.61665	28.08	56.5248
5	19	2004	0.5	PM	0	0.4952	25.63	69.4272	1.86369	28.56	55.1424
5	19	2004	0.0416667	PM	0	0.4712	26.83	64	2.08307	28.53	55.04
5	19	2004	0.0833333	PM	0	0.3982	27.93	156.672	1.45064	28.38	55.6544
5	19	2004	0.125	PM	0	0.288	28.77	83.7632	1.97832	27.44	63.7952
5	19	2004	0.166667	PM	0	0.0631	29.16	92.16	1.29451	26	68.9152
5	19	2004	0.208333	PM	0	0.0114	29.1	93.5936	0.426397	24.32	78.848
5	19	2004	0.25	PM	0	0.0091	28.79	213.914	0.110058	22.66	85.0432
5	19	2004	0.291667	PM	0	0.0096	28.35	249.037	0.0571287	20.38	90.0608
5	19	2004	0.333333	PM	0	0.0104	27.83	208.077	0.12275	18.84	92.672
5	19	2004	0.375	PM	0	0.011	27.31	207.565	0.088565	17.6	94.1568
5	19	2004	0.416667	PM	0	0.0115	26.81	201.728	0.214928	16.84	94.8736
5	19	2004	0.458333	PM	0	0.0119	26.32	212.582	0.172683	16.2	95.3856
5	20	2004	0.5	AM	0	0.0124	25.83	253.542	0.0198561	15.43	95.6416
5	20	2004	0.0416667	AM	0	0.0123	25.38	64.1024	0.0172621	15.57	95.9488
5	20	2004	0.0833333	AM	0	0.0123	25.03	234.291	0.0146373	16.49	96.2048
5	20	2004	0.125	AM	0	0.0125	24.78	312.73	0.0251675	16.41	96.4096
5	20	2004	0.166667	AM	0	0.0126	24.6	241.664	0.106754	15.78	96.7168
5	20	2004	0.208333	AM	0	0.0128	24.38	233.267	0.0515085	15.7	96.8704
5	20	2004	0.25	AM	0	0.0132	24.16	264.397	0.0172004	15.64	97.024
5	20	2004	0.291667	AM	0	0.0319	23.95	278.118	0.00401445	16.17	97.1776
5	20	2004	0.333333	AM	0	0.127	23.82	317.952	0.0439428	18.31	97.3824
5	20	2004	0.375	AM	0	0.248	23.86	197.632	0.373529	21.67	97.536
5	20	2004	0.416667	AM	0	0.3582	24.19	36.9664	0.787327	25.75	69.4784
5	20	2004	0.458333	AM	0	0.3899	24.75	53.1456	1.45459	26.84	56.6272
5	20	2004	0.5	PM	0	0.4488	25.54	123.187	1.33403	27.41	54.8864
5	20	2004	0.0416667	PM	0	0.4504	26.54	109.363	1.61863	27.49	54.016
5	20	2004	0.0833333	PM	0	0.2499	27.47	221.286	1.18185	25.82	62.1568
5	20	2004	0.125	PM	0	0.0616	28.16	273.613	0.459747	21.76	81.9712
5	20	2004	0.166667	PM	0	0.084	28.28	98.5088	0.364883	22.66	79.6672
5	20	2004	0.208333	PM	1.4	0.0558	28.11	256.922	0.509897	21.83	81.664
5	20	2004	0.25	PM	0	0.0098	27.82	223.334	0.275453	20.1	90.368
5	20	2004	0.291667	PM	0	0.0104	27.38	207.565	0.0382299	19.92	89.6512
5	20	2004	0.333333	PM	0	0.0107	26.94	200.192	0.0304172	19.18	92.3648
5	20	2004	0.375	PM	0	0.0111	26.47	120.32	0.00901708	18.88	93.696
5	20	2004	0.416667	PM	0	0.0113	26.01	204.595	0.0934441	18.9	93.5936
5	20	2004	0.458333	PM	0	0.0117	25.54	228.352	0.19047	18.82	88.4736
5	21	2004	0.5	AM	0	0.012	25.05	269.312	0.19047	16.79	92.5184
5	21	2004	0.0416667	AM	0	0.0124	24.59	259.891	0.13785	16.17	94.464
5	21	2004	0.0833333	AM	0	0.0127	24.18	256	0.0585492	15.72	95.1296
5	21	2004	0.125	AM	0	0.0128	23.78	255.488	0.0486366	15.7	95.6928
5	21	2004	0.166667	AM	0	0.013	23.46	224.87	0.119754	15.62	96
5	21	2004	0.208333	AM	0	0.0131	23.17	258.97	0.0960689	15.76	96.256
5	21	2004	0.25	AM	0.2	0.0138	22.93	210.022	0.686286	17.77	96.256
5	21	2004	0.291667	AM	0	0.0373	22.76	190.362	0.0671649	18.52	95.1296
5	21	2004	0.333333	AM	0	0.1226	22.71	226.202	0.0566347	19.78	91.5456
5	21	2004	0.375	AM	0	0.2923	22.8	252.826	0.641571	22.33	76.6464
5	21	2004	0.416667	AM	0	0.3408	23.22	101.99	0.59735	24.37	61.5424
5	21	2004	0.458333	AM	0	0.3046	23.83	219.238	0.473088	23.86	63.1296
5	21	2004	0.5	PM	0	0.432	24.37	106.394	1.11664	24.89	60.1088
5	21	2004	0.0416667	PM	0	0.4112	25.05	110.797	0.723095	25.59	50.7392
5	21	2004	0.0833333	PM	0	0.4536	25.81	84.6848	0.673687	26.14	49.92
5	21	2004	0.125	PM	0	0.2457	26.51	82.3296	0.746565	25.37	55.04
5	21	2004	0.166667	PM	0	0.0604	26.9	144.896	0.395763	23.46	65.5872
5	21	2004	0.208333	PM	0	0.0253	26.95	313.037	0.0456412	22.43	68.864
5	21	2004	0.25	PM	0	0.0091	26.76	215.962	0.193188	21.23	71.7312
5	21	2004	0.291667	PM	0	0.0096	26.42	212.48	0.480993	20.14	78.7456
5	21	2004	0.333333	PM	1.8	0.01	26.06	287.949	0.096038	18.92	90.624
5	21	2004	0.375	PM	0.2	0.0104	25.65	258.355	0.193435	18.27	93.696
5	21	2004	0.416667	PM	0.2	0.0108	25.19	211.558	0.0538863	18.13	94.5664
5	21	2004	0.458333	PM	0	0.0112	24.75	209.101	0.037705	17.36	95.0784
5	22	2004	0.5	AM	0.4	0.0114	24.3	194.355	0.103635	16.77	95.488
5	22	2004	0.0416667	AM	0.2	0.0117	23.88	189.338	0.0298305	17.08	96.0512
5	22	2004	0.0833333	AM	0	0.012	23.55	199.27	0.203564	17.14	96.3072
5	22	2004	0.125	AM	0	0.0123	23.25	188.416	0.0246426	16.68	96.4608
5	22	2004	0.166667	AM	0	0.0126	22.9	188.928	0.119384	15.92	96.6144
5	22	2004	0.208333	AM	0	0.0128	22.51	225.894	0.0509218	15.02	96.8192
5	22	2004	0.25	AM	0.8	0.0133	22.14	262.349	0.166754	15.31	97.1264
5	22	2004	0.291667	AM	0	0.0568	21.86	249.446	0.12488	17.38	97.1264
5	22	2004	0.333333	AM	0	0.1772	21.77	158.208	0.327332	18.89	96.3584
5	22	2004	0.375	AM	0.2	0.2527	21.96	240.128	0.647006	20.5	90.368
5	22	2004	0.416667	AM	0	0.2316	22.44	221.286	0.42022	20.33	89.1392
5	22	2004	0.458333	AM	0	0.516	23.11	242.893	0.995337	22.59	77.2608
5	22	2004	0.5	PM	0	0.4944	24.15	150.733	1.07118	23.95	65.9968
5	22	2004	0.0416667	PM	0	0.3685	25.2	332.186	0.873545	25.23	59.7504
5	22	2004	0.0833333	PM	0	0.2266	26.03	103.424	1.07513	23.96	67.0208
5	22	2004	0.125	PM	0	0.1746	26.35	227.738	0.934564	22.35	74.24
5	22	2004	0.166667	PM	0	0.0796	26.39	131.584	0.0571287	22.15	75.3664
5	22	2004	0.208333	PM	0	0.0276	26.2	184.832	0.0780657	21.98	78.3872
5	22	2004	0.25	PM	0	0.0094	25.85	207.565	0.156872	21.04	82.8928
5	22	2004	0.291667	PM	0	0.0098	25.43	198.144	0.0481117	20.18	84.9408
5	22	2004	0.333333	PM	0.4	0.0102	25.04	278.528	0.0952352	19.63	90.112
5	22	2004	0.375	PM	0.2	0.0108	24.72	98.0992	0.119662	19.26	93.1328
5	22	2004	0.416667	PM	2.2	0.0112	24.44	241.664	0.0112405	19.13	94.464
5	22	2004	0.458333	PM	0.8	0.0114	24.16	243.098	0.0984158	18.99	95.232
5	23	2004	0.5	AM	0.2	0.0119	23.87	329.933	0.0749159	18.77	95.5392
5	23	2004	0.0416667	AM	0	0.0122	23.6	263.782	0.0643239	18.63	95.7952
5	23	2004	0.0833333	AM	0	0.0124	23.35	323.482	0.143285	18.37	96
5	23	2004	0.125	AM	0	0.0124	23.06	235.725	-0.0121978	17.75	96.1536
5	23	2004	0.166667	AM	0	0.0127	22.73	235.213	0.167001	17.33	96.4608
5	23	2004	0.208333	AM	0	0.0131	22.42	241.664	0.161566	17.33	96.7168
5	23	2004	0.25	AM	0	0.0135	22.17	232.755	0.116697	17.28	96.8704
5	23	2004	0.291667	AM	0	0.0215	21.9	228.352	0.0192076	17.29	97.0752
5	23	2004	0.333333	AM	0	0.0314	21.74	250.982	0.0644783	17.62	97.1264
5	23	2004	0.375	AM	0	0.0702	21.65	246.067	0.0328876	18.37	97.1776
5	23	2004	0.416667	AM	0	0.1773	21.74	51.712	0.117284	19.59	97.0752
5	23	2004	0.458333	AM	0	0.3327	22.24	108.339	0.478523	22.08	96.5632
5	23	2004	0.5	PM	14	0.3811	23.39	101.99	0.766328	23.03	82.0224
5	23	2004	0.0416667	PM	1.2	0.1424	24.15	351.027	0.107093	20.84	94.5664
5	23	2004	0.0833333	PM	0	0.21	24.26	30.016	0.0177562	21.71	93.1328
5	23	2004	0.125	PM	0	0.214	24.61	99.5328	0.481487	23.16	81.7664
5	23	2004	0.166667	PM	0	0.1139	24.94	29.4912	0.507427	23.31	79.9744
5	23	2004	0.208333	PM	0	0.027	25.04	198.656	0.225303	22.63	82.2272
5	23	2004	0.25	PM	0	0.0108	24.8	207.565	0.0956984	20.52	91.2896
5	23	2004	0.291667	PM	0	0.0113	24.41	218.931	0.0249205	19.29	93.4912
5	23	2004	0.333333	PM	0	0.0117	24	239.104	0.0160578	18.4	94.72
5	23	2004	0.375	PM	0	0.0121	23.59	236.646	0.1196	17.74	95.4368
5	23	2004	0.416667	PM	0	0.0124	23.15	241.664	0.109317	17.01	95.8976
5	23	2004	0.458333	PM	0	0.0127	22.74	242.176	0.0168916	16.5	96.2048
5	24	2004	0.5	AM	0	0.0129	22.34	244.122	0.0301084	15.9	96.512
5	24	2004	0.0416667	AM	0	0.0131	21.96	249.037	-0.00438502	15.33	96.6656
5	24	2004	0.0833333	AM	0	0.0132	21.59	259.379	0.0218324	14.84	96.8704
5	24	2004	0.125	AM	0	0.0132	21.25	251.494	0.0641077	14.7	97.024
5	24	2004	0.166667	AM	0	0.0133	20.96	251.494	0.0167372	14.41	97.0752
5	24	2004	0.208333	AM	0	0.0135	20.66	251.494	0.0167372	13.98	97.2288
5	24	2004	0.25	AM	0	0.0137	20.33	315.699	0.0164284	13.48	97.28
5	24	2004	0.291667	AM	0	0.0484	20.02	309.248	0.0478646	13.45	97.5872
5	24	2004	0.333333	AM	0	0.2107	19.87	230.093	0.166754	17.06	97.4848
5	24	2004	0.375	AM	0	0.3662	20.14	315.802	0.32832	21.52	93.3888
5	24	2004	0.416667	AM	0	0.4752	21.03	304.435	0.489146	24.67	67.4304
5	24	2004	0.458333	AM	0	0.5472	22.28	259.584	0.462959	26.71	52.992
5	24	2004	0.5	PM	0	0.5576	23.7	295.014	0.344378	28.19	44.0832
5	24	2004	0.0416667	PM	0	0.5224	24.98	16.6912	0.650218	29.27	39.6288
5	24	2004	0.0833333	PM	0	0.4045	26.01	101.478	0.631689	29.38	39.0656
5	24	2004	0.125	PM	0	0.3042	26.55	77.824	0.312757	28.38	44.2368
5	24	2004	0.166667	PM	0	0.0823	26.49	56.1152	0.726554	26.35	55.9104
5	24	2004	0.208333	PM	0	0.0181	26.08	143.462	0.051385	24.31	59.4432
5	24	2004	0.25	PM	0	0.0082	25.56	214.938	0.219868	22	66.2528
5	24	2004	0.291667	PM	0	0.0088	24.98	252.416	0.164531	21.21	72.2432
5	24	2004	0.333333	PM	0	0.0092	24.44	81.8176	0.0196708	20.07	78.7968
5	24	2004	0.375	PM	0	0.0095	23.95	204.083	0.530155	19.66	85.504
5	24	2004	0.416667	PM	0	0.01	23.55	230.707	0.727789	20.48	83.2512
5	24	2004	0.458333	PM	0	0.0106	23.22	215.962	1.00744	20.48	82.9952
5	25	2004	0.5	AM	0	0.011	22.91	189.338	0.121978	20.03	85.76
5	25	2004	0.0416667	AM	0.2	0.0113	22.61	238.182	0.928141	19.85	87.4496
5	25	2004	0.0833333	AM	0.4	0.012	22.39	223.846	0.798938	19.17	91.2384
5	25	2004	0.125	AM	0.8	0.0125	22.23	177.562	0.933576	18.73	90.88
5	25	2004	0.166667	AM	0.4	0.0127	22.04	288.973	0.482722	17.47	88.4224
5	25	2004	0.208333	AM	0.4	0.0126	21.77	230.81	0.482722	16.78	89.2416
5	25	2004	0.25	AM	0.2	0.013	21.51	239.514	0.313992	16.72	92.2624
5	25	2004	0.291667	AM	0	0.0349	21.27	67.9936	0.019115	16.85	93.7984
5	25	2004	0.333333	AM	0	0.1808	21.12	205.005	0.39601	18.68	91.392
5	25	2004	0.375	AM	0	0.2875	21.29	316.826	0.377729	20.53	82.6368
5	25	2004	0.416667	AM	0	0.4069	21.84	243.405	0.525461	23.12	71.68
5	25	2004	0.458333	AM	0	0.1499	22.63	195.686	0.825865	21.57	75.4688
5	25	2004	0.5	PM	0	0.4752	23.15	242.483	0.804867	22.66	73.3184
5	25	2004	0.0416667	PM	0.2	0.472	24.02	213.914	1.57712	23.93	62.3104
5	25	2004	0.0833333	PM	0	0.3174	24.68	231.629	0.797208	23.72	63.3344
5	25	2004	0.125	PM	0.8	0.2616	25	114.893	0.759658	23.27	64.512
5	25	2004	0.166667	PM	0.2	0.1241	24.98	221.286	0.474817	21.03	76.032
5	25	2004	0.208333	PM	0	0.0235	24.74	223.846	0.474323	21.01	73.0624
5	25	2004	0.25	PM	0	0.0094	24.3	238.08	0.221104	19.24	79.36
5	25	2004	0.291667	PM	0	0.0099	23.74	238.08	0.100022	17.58	85.9648
5	25	2004	0.333333	PM	0	0.0103	23.18	251.392	0.163296	16.28	91.2896
5	25	2004	0.375	PM	0	0.0106	22.62	235.622	0.107896	15.62	93.3376
5	25	2004	0.416667	PM	0	0.0112	22.17	306.176	0.0867739	15.43	94.5152
5	25	2004	0.458333	PM	0.2	0.0113	21.83	315.699	0.100948	15.62	94.9248
5	26	2004	0.5	AM	0	0.0115	21.52	309.76	0.0189606	15.29	95.3856
5	26	2004	0.0416667	AM	0	0.0115	21.23	243.507	0.00537319	15.34	95.7952
5	26	2004	0.0833333	AM	0	0.0118	20.97	242.176	0.0949881	15.13	96.1536
5	26	2004	0.125	AM	0	0.0121	20.72	353.69	0.0899237	15.29	96.4096
5	26	2004	0.166667	AM	0	0.0123	20.49	6.5536	0.0215236	14.96	96.6656
5	26	2004	0.208333	AM	1.4	0.0125	20.22	298.394	0.440725	15.67	97.024
5	26	2004	0.25	AM	1.4	0.0129	20.08	252.006	0.103295	16.41	97.0752
5	26	2004	0.291667	AM	1.2	0.031	20	225.792	0.2799	16.94	97.1776
5	26	2004	0.333333	AM	0	0.1171	20.04	260.301	0.256431	17.94	97.2288
5	26	2004	0.375	AM	0	0.213	20.32	215.962	1.03758	19.39	95.744
5	26	2004	0.416667	AM	0.6	0.234	20.85	187.802	0.557082	19.92	91.9552
5	26	2004	0.458333	AM	0	0.2593	21.45	209.92	0.738906	20.11	90.2144
5	26	2004	0.5	PM	0	0.3896	22.1	289.28	0.530649	21.71	82.4832
5	26	2004	0.0416667	PM	1	0.1943	22.89	112.845	0.520273	21.1	82.7904
5	26	2004	0.0833333	PM	0	0.2593	23.35	108.442	0.552389	21.09	82.5344
5	26	2004	0.125	PM	0	0.0491	23.66	323.482	0.133403	19.84	87.6032
5	26	2004	0.166667	PM	0	0.0784	23.65	327.885	0.196646	19.45	92.7232
5	26	2004	0.208333	PM	0	0.0255	23.55	202.65	0.386129	19.34	92.5696
5	26	2004	0.25	PM	0	0.0115	23.33	298.291	0.0569126	18.68	93.0304
5	26	2004	0.291667	PM	0	0.0117	23.05	205.107	0.0909737	18.2	94.3104
5	26	2004	0.333333	PM	0	0.012	22.67	211.558	0.0145447	17.34	95.0784
5	26	2004	0.375	PM	0	0.0124	22.28	209.101	0.174907	16.3	95.6416
5	26	2004	0.416667	PM	0	0.0127	21.88	228.864	0.0326406	15.5	96.1536
5	26	2004	0.458333	PM	0	0.0127	21.49	256.512	0.0721675	14.79	96.4608
5	27	2004	0.5	AM	0	0.0129	21.11	229.376	0.0746997	14.5	96.768
5	27	2004	0.0416667	AM	0	0.0129	20.75	252.518	0.0167372	13.72	96.9216
5	27	2004	0.0833333	AM	0	0.0129	20.38	252.518	0.0166445	13.45	97.0752
5	27	2004	0.125	AM	0	0.0128	20.02	253.542	0.0325171	12.85	97.2288
5	27	2004	0.166667	AM	0	0.0128	19.7	256	0.016274	12.46	97.3312
5	27	2004	0.208333	AM	0	0.0129	19.4	272.794	0.0163357	12.19	97.4848
5	27	2004	0.25	AM	0	0.0132	19.13	272.794	0.0158416	12.09	97.536
5	27	2004	0.291667	AM	0	0.043	18.86	299.213	0.0157181	12.18	97.8944
5	27	2004	0.333333	AM	0	0.1974	18.73	198.656	0.0976747	15.49	97.4336
5	27	2004	0.375	AM	0	0.3587	18.99	303.104	0.200846	19.3	94.6176
5	27	2004	0.416667	AM	0	0.4784	19.8	32.9728	0.325356	22.96	72.192
5	27	2004	0.458333	AM	0	0.5528	21.09	214.221	0.491369	25.22	53.5552
5	27	2004	0.5	PM	0	0.576	22.5	220.16	0.396751	26.73	47.5136
5	27	2004	0.0416667	PM	0.2	0.5432	23.85	113.254	0.370318	27.45	45.7216
5	27	2004	0.0833333	PM	0	0.444	24.91	315.802	0.409351	27.9	45.6192
5	27	2004	0.125	PM	0	0.2773	25.5	55.6032	1.63641	25.59	57.088
5	27	2004	0.166667	PM	0	0.0807	25.28	81.8176	1.8301	24.05	60.0064
5	27	2004	0.208333	PM	0	0.0179	24.73	103.014	0.896026	22.38	68.3008
5	27	2004	0.25	PM	0	0.0083	24.17	234.701	0.0449619	20.03	80.2304
5	27	2004	0.291667	PM	0	0.0088	23.62	217.907	0.0870518	17.44	90.7264
5	27	2004	0.333333	PM	0	0.0094	23.07	212.992	0.0842109	16.33	93.8496
5	27	2004	0.375	PM	0	0.0098	22.54	208.486	0.179106	15.48	95.0272
5	27	2004	0.416667	PM	0	0.0102	22.08	207.053	0.047247	14.8	95.6928
5	27	2004	0.458333	PM	0	0.0104	21.65	194.253	-0.0134021	14.36	96.1536
5	28	2004	0.5	AM	0	0.0108	21.22	194.765	0.0234382	13.83	96.4608
5	28	2004	0.0416667	AM	0	0.0109	20.82	194.765	0.0207825	13.22	96.7168
5	28	2004	0.0833333	AM	0	0.0109	20.45	211.558	0.00231603	12.77	96.8704
5	28	2004	0.125	AM	0	0.0112	20.08	199.168	-0.0135256	12.46	96.9728
5	28	2004	0.166667	AM	0	0.0114	19.75	212.48	-0.0187135	12.15	97.1264
5	28	2004	0.208333	AM	0	0.0114	19.43	234.189	0.0207516	11.96	97.2288
5	28	2004	0.25	AM	0	0.0116	19.16	225.792	0.0576537	11.92	97.3824
5	28	2004	0.291667	AM	0	0.0407	18.93	84.1728	0.0734645	12.24	97.536
5	28	2004	0.333333	AM	0	0.1886	18.85	57.5488	0.189482	15.15	97.792
5	28	2004	0.375	AM	0	0.3572	19.15	282.317	0.513603	20.66	95.488
5	28	2004	0.416667	AM	0	0.4728	20.03	336.077	0.311027	24.29	71.1168
5	28	2004	0.458333	AM	0	0.5496	21.37	1.0256	0.745823	26.16	60.928
5	28	2004	0.5	PM	0	0.5704	22.82	219.238	0.68011	27.68	49.664
5	28	2004	0.0416667	PM	0	0.532	24.19	6.0448	0.387611	28.68	41.5744
5	28	2004	0.0833333	PM	0	0.444	25.2	74.8544	1.22138	27.78	53.9136
5	28	2004	0.125	PM	0	0.3169	25.78	112.333	2.4981	25.87	67.7376
5	28	2004	0.166667	PM	0	0.0807	25.67	70.4512	2.39928	24.62	71.7824
5	28	2004	0.208333	PM	0	0.0217	25.19	72.4992	1.29648	23.18	80.5376
5	28	2004	0.25	PM	0	0.0083	24.7	96.0512	0.20801	21.93	87.296
5	28	2004	0.291667	PM	0	0.009	24.24	255.795	0.0895223	20.26	90.5728
5	28	2004	0.333333	PM	0	0.0095	23.76	222.822	0.139332	18.41	93.7472
5	28	2004	0.375	PM	0	0.0099	23.26	212.992	0.00509527	17.17	94.976
5	28	2004	0.416667	PM	0	0.0104	22.78	212.89	0.0919927	16.2	95.5904
5	28	2004	0.458333	PM	0	0.0105	22.33	232.141	0.0445604	15.67	96.0512
5	29	2004	0.5	AM	0	0.0111	21.93	227.738	-0.0239014	14.88	96.3072
5	29	2004	0.0416667	AM	0	0.0111	21.54	304.742	0.0181886	14.48	96.5632
5	29	2004	0.0833333	AM	0	0.0111	21.19	303.718	0.0155637	14.25	96.8704
5	29	2004	0.125	AM	0	0.0111	20.95	256.41	0.0287188	14.27	96.9728
5	29	2004	0.166667	AM	0	0.0111	20.73	281.088	0.0155637	14.27	97.1264
5	29	2004	0.208333	AM	0	0.0111	20.54	237.158	0.0155637	14.45	97.28
5	29	2004	0.25	AM	0	0.0115	20.37	237.158	0.0155637	14.52	97.3824
5	29	2004	0.291667	AM	0	0.0315	20.19	19.648	0.0155637	14.69	97.5872
5	29	2004	0.333333	AM	0	0.1296	20.15	221.286	0.0287805	15.83	97.7408
5	29	2004	0.375	AM	0	0.3095	20.4	47.8208	0.260631	18.48	97.9456
5	29	2004	0.416667	AM	0	0.4648	21.14	21.6064	0.68258	23.39	85.6064
5	29	2004	0.458333	AM	0	0.4068	22.26	84.7872	1.82614	25.12	65.2288
5	29	2004	0.5	PM	0	0.5008	23.26	73.4208	2.49415	25.41	62.9248
5	29	2004	0.0416667	PM	0	0.5144	24.15	55.1936	1.63839	25.7	61.7984
5	29	2004	0.0833333	PM	0	0.4047	24.91	51.2	2.89337	25.04	62.1056
5	29	2004	0.125	PM	0	0.3284	25.3	101.99	2.39138	24.61	64.512
5	29	2004	0.166667	PM	0	0.082	25.16	86.2208	1.70361	23.63	68.352
5	29	2004	0.208333	PM	0	0.0188	24.74	84.1728	0.621808	22.21	73.5744
5	29	2004	0.25	PM	0	0.0081	24.28	239.002	0.157861	20.12	82.0736
5	29	2004	0.291667	PM	0	0.0088	23.75	241.562	0.0261248	17.91	90.2144
5	29	2004	0.333333	PM	0	0.0094	23.24	318.054	0.0840873	16.59	93.2864
5	29	2004	0.375	PM	0	0.0098	22.73	257.843	0.265818	15.97	94.8736
5	29	2004	0.416667	PM	0	0.0103	22.27	228.25	0.163049	15.27	95.5392
5	29	2004	0.458333	PM	0	0.0107	21.86	214.426	0.191953	14.91	96.1536
5	30	2004	0.5	AM	0	0.011	21.47	214.016	-0.00549671	14.16	96.4096
5	30	2004	0.0416667	AM	0	0.0109	21.08	289.997	0.113022	13.72	96.6144
5	30	2004	0.0833333	AM	0	0.0111	20.7	202.138	0.0893061	12.94	96.8192
5	30	2004	0.125	AM	0	0.0111	20.32	232.755	0.123522	12.46	97.1264
5	30	2004	0.166667	AM	0	0.0113	19.97	222.925	0.0550289	12.5	97.2288
5	30	2004	0.208333	AM	0	0.0113	19.65	208.077	-0.000308804	12.1	97.3312
5	30	2004	0.25	AM	0	0.0111	19.36	214.016	0.165519	11.73	97.4336
5	30	2004	0.291667	AM	0	0.0429	19.08	333.312	0.231479	12.38	97.792
5	30	2004	0.333333	AM	0	0.1938	18.95	225.69	0.0314054	15.98	97.1776
5	30	2004	0.375	AM	0	0.3531	19.27	49.7536	0.716919	21.66	86.2208
5	30	2004	0.416667	AM	0	0.4664	20.12	2.9696	0.66924	24.78	65.6896
5	30	2004	0.458333	AM	0	0.5432	21.41	326.656	0.861934	26.28	58.5728
5	30	2004	0.5	PM	0	0.568	22.86	117.658	0.947164	27.24	53.1968
5	30	2004	0.0416667	PM	0	0.5288	24.23	280.781	0.589445	28.47	47.5648
5	30	2004	0.0833333	PM	0	0.44	25.3	64	1.74314	27.43	58.2144
5	30	2004	0.125	PM	0	0.3178	25.9	60.1088	1.75499	26.14	64.256
5	30	2004	0.166667	PM	0	0.076	25.82	103.014	2.69574	24.76	68.352
5	30	2004	0.208333	PM	0	0.0189	25.36	68.5056	1.71547	23.39	74.496
5	30	2004	0.25	PM	0	0.0074	24.85	198.042	0.318686	21.85	81.3056
5	30	2004	0.291667	PM	0	0.0082	24.35	233.165	0.105302	19.66	88.1152
5	30	2004	0.333333	PM	0	0.0089	23.87	211.968	0.234691	17.98	92.7232
5	30	2004	0.375	PM	0	0.0096	23.38	246.477	0.0946793	17.64	94.5664
5	30	2004	0.416667	PM	0	0.0102	22.93	270.131	0.173671	16.62	95.3344
5	30	2004	0.458333	PM	0	0.0103	22.5	259.379	0.036655	15.93	95.8976
5	31	2004	0.5	AM	0	0.0105	22.11	241.05	0.0155637	15.16	96.256
5	31	2004	0.0416667	AM	0	0.0106	21.73	228.762	0.0366242	14.5	96.4608
5	31	2004	0.0833333	AM	0	0.0108	21.35	266.24	0.0313127	14.11	96.7168
5	31	2004	0.125	AM	0	0.0107	20.99	263.27	0.015502	13.41	96.9216
5	31	2004	0.166667	AM	0	0.0106	20.65	252.928	0.015502	13.29	97.0752
5	31	2004	0.208333	AM	0	0.0106	20.39	251.904	0.015502	13.3	97.1264
5	31	2004	0.25	AM	0	0.0108	20.16	311.603	0.015502	13.53	97.3824
5	31	2004	0.291667	AM	0	0.042	20.02	264.397	0.0975203	14.11	97.5872
5	31	2004	0.333333	AM	0	0.1104	20.02	321.434	0.187012	15.73	97.8944
5	31	2004	0.375	AM	0	0.3058	20.29	131.584	0.416515	18.57	97.4848
5	31	2004	0.416667	AM	0	0.4448	20.98	42.3936	0.696168	21.62	93.5424
5	31	2004	0.458333	AM	0	0.5744	22.09	64.512	0.668499	25.47	65.28
5	31	2004	0.5	PM	0	0.4712	23.48	49.2672	0.953093	25.84	60.672
5	31	2004	0.0416667	PM	0	0.516	24.58	68.9152	0.929377	26.59	55.1936
5	31	2004	0.0833333	PM	0	0.3928	25.51	79.2576	1.60875	25.79	61.2352
5	31	2004	0.125	PM	0	0.3195	25.95	69.9392	1.23917	25.71	59.4432
5	31	2004	0.166667	PM	0	0.0788	25.87	109.875	1.26486	24.38	65.4336
5	31	2004	0.208333	PM	0	0.0187	25.44	78.336	0.70185	22.55	75.776
5	31	2004	0.25	PM	0	0.0073	24.93	196.71	0.137356	20.8	85.6576
5	31	2004	0.291667	PM	0	0.0082	24.41	203.059	0.0710249	18.42	90.8288
5	31	2004	0.333333	PM	0	0.0088	23.87	272.179	0.0867739	16.96	93.7472
5	31	2004	0.375	PM	0	0.0094	23.34	270.131	0.115709	15.96	94.976
5	31	2004	0.416667	PM	0	0.0095	22.83	271.155	0.0445295	15.31	95.6416
5	31	2004	0.458333	PM	0	0.0099	22.35	268.186	0.184047	14.65	96.256
5 Average		2004				0.142095	24.4859			19.4325	83.9232
6	1	2004	0.5	AM	0	0.0101	21.94	263.27	0.0814007	14.34	96.512
6	1	2004	0.0416667	AM	0	0.01	21.54	211.558	0.155143	13.74	96.8704
6	1	2004	0.0833333	AM	0	0.0095	21.14	211.456	0.00228515	13.01	96.9728
6	1	2004	0.125	AM	0	0.0079	20.75	207.053	0.0368403	12.56	97.1776
6	1	2004	0.166667	AM	0	0.0072	20.38	220.979	0.0502115	12.21	97.3312
6	1	2004	0.208333	AM	0	0.0067	20.02	193.434	0.0316833	11.78	97.3824
6	1	2004	0.25	AM	0	0.0068	19.7	216.986	0.0339684	11.5	97.5872
6	1	2004	0.291667	AM	0	0.0334	19.41	215.962	0.0127845	11.72	97.8432
6	1	2004	0.333333	AM	0	0.178	19.26	45.76	0.110367	15.25	97.7408
6	1	2004	0.375	AM	0	0.3361	19.52	157.184	0.0315598	20.77	91.904
6	1	2004	0.416667	AM	0	0.4416	20.33	290.714	0.930118	23.73	71.7312
6	1	2004	0.458333	AM	0	0.524	21.54	341.504	1.21743	25.45	62.1056
6	1	2004	0.5	PM	0	0.5408	22.91	26.624	0.803879	26.82	55.1936
6	1	2004	0.0416667	PM	0	0.516	24.27	298.598	0.528178	27.89	53.4016
6	1	2004	0.0833333	PM	0	0.4328	25.38	38.912	1.71744	28.38	52.992
6	1	2004	0.125	PM	0	0.3123	26.07	56.1152	2.44672	26.39	66.1504
6	1	2004	0.166667	PM	0	0.0774	26.11	98.0992	2.00599	25.27	70.0928
6	1	2004	0.208333	PM	0	0.0186	25.73	77.4144	1.47831	23.67	76.0832
6	1	2004	0.25	PM	0	0.0068	25.22	66.56	0.701109	22.18	78.7968
6	1	2004	0.291667	PM	0	0.0075	24.71	206.95	0.190223	20.94	80.7424
6	1	2004	0.333333	PM	0	0.0085	24.2	203.059	0.0684001	18.39	88.576
6	1	2004	0.375	PM	0	0.009	23.67	297.779	0.081586	16.8	92.3648
6	1	2004	0.416667	PM	0	0.0094	23.16	228.25	0.0155946	15.77	94.208
6	1	2004	0.458333	PM	0	0.0093	22.67	208.998	0.0471853	15.02	95.1296
6	2	2004	0.5	AM	0	0.0092	22.23	97.0752	0.0419047	14.47	95.7952
6	2	2004	0.0416667	AM	0	0.0089	21.84	269.722	0.0208134	14.14	96.1536
6	2	2004	0.0833333	AM	0	0.0082	21.45	220.877	0.015502	13.56	96.4608
6	2	2004	0.125	AM	0	0.0076	21.06	249.549	0.0392181	13.19	96.6656
6	2	2004	0.166667	AM	0	0.007	20.7	227.84	0.00500262	12.93	97.024
6	2	2004	0.208333	AM	0	0.0066	20.36	248.525	0.0102214	12.49	97.0752
6	2	2004	0.25	AM	0	0.0061	20.01	238.182	0.00494086	12.18	97.2288
6	2	2004	0.291667	AM	0	0.0299	19.76	242.074	0.0681839	12.33	97.5872
6	2	2004	0.333333	AM	0	0.1554	19.61	346.01	0.0840873	15.04	97.9456
6	2	2004	0.375	AM	0	0.3295	19.83	301.568	0.152673	20.09	96.768
6	2	2004	0.416667	AM	0	0.4352	20.61	66.4576	0.524473	24.73	76.288
6	2	2004	0.458333	AM	0	0.508	21.81	97.4848	1.7629	26.33	65.024
6	2	2004	0.5	PM	0	0.5328	23.14	76.288	2.09493	26.87	63.6928
6	2	2004	0.0416667	PM	0	0.5056	24.4	64	1.79057	27.09	62.72
6	2	2004	0.0833333	PM	0	0.4248	25.4	74.8544	2.70364	26.8	62.3104
6	2	2004	0.125	PM	0	0.3079	26.03	56.6272	1.70163	25.94	64.2048
6	2	2004	0.166667	PM	0	0.0788	26.02	69.0176	2.3894	24.49	69.2224
6	2	2004	0.208333	PM	0	0.0193	25.61	78.336	0.945928	22.85	77.6704
6	2	2004	0.25	PM	0	0.0071	25.1	120.73	0.282123	21.13	85.76
6	2	2004	0.291667	PM	0	0.0079	24.58	220.774	0.163296	20.07	87.9104
6	2	2004	0.333333	PM	0	0.0086	24.07	299.725	0.0288423	17.57	90.9312
6	2	2004	0.375	PM	0	0.0087	23.55	216.371	0.0630269	15.98	93.7984
6	2	2004	0.416667	PM	0	0.0088	23.03	211.046	0.0550906	15.43	95.1296
6	2	2004	0.458333	PM	0	0.0083	22.54	211.046	0.0260939	14.66	95.6928
6	3	2004	0.5	AM	0	0.0073	22.11	253.952	0.0972424	13.91	96.1536
6	3	2004	0.0416667	AM	0	0.0066	21.71	239.104	0.091931	13.38	96.512
6	3	2004	0.0833333	AM	0	0.0059	21.31	275.661	0.19714	12.91	96.8192
6	3	2004	0.125	AM	0	0.0051	20.92	210.022	0.0761202	12.43	97.0752
6	3	2004	0.166667	AM	0	0.0043	20.54	237.158	0.0418429	11.95	97.2288
6	3	2004	0.208333	AM	0	0.003	20.17	246.579	0.110336	11.39	97.3312
6	3	2004	0.25	AM	0	0.0028	19.83	246.579	0.015502	11.32	97.4848
6	3	2004	0.291667	AM	0	0.0302	19.55	206.029	0.105086	11.7	97.792
6	3	2004	0.333333	AM	0	0.1802	19.39	341.094	0.120989	15.17	97.536
6	3	2004	0.375	AM	0	0.3357	19.64	50.2784	0.100114	20.12	93.0816
6	3	2004	0.416667	AM	0	0.4464	20.42	47.8208	1.57317	24.61	75.0592
6	3	2004	0.458333	AM	0	0.5048	21.66	69.4272	1.79452	26.29	66.4576
6	3	2004	0.5	PM	0	0.5384	23.05	92.5696	1.43878	26.99	63.0784
6	3	2004	0.0416667	PM	0	0.5144	24.39	62.0544	1.94472	27.1	63.7952
6	3	2004	0.0833333	PM	0	0.4352	25.47	137.933	2.37557	26.33	67.1232
6	3	2004	0.125	PM	0	0.3168	26.14	65.536	1.81231	25.42	70.144
6	3	2004	0.166667	PM	0	0.0717	26.18	74.8544	2.14631	24.32	74.5984
6	3	2004	0.208333	PM	0	0.018	25.8	114.893	1.17395	23.02	81.1008
6	3	2004	0.25	PM	0	0.0071	25.32	194.15	0.189482	21.41	87.3472
6	3	2004	0.291667	PM	0	0.0079	24.79	195.174	0.0710249	19.3	91.7504
6	3	2004	0.333333	PM	0	0.0083	24.26	195.174	0.0524967	17.51	93.9008
6	3	2004	0.375	PM	0	0.0085	23.75	195.686	0.0392799	16.42	95.0784
6	3	2004	0.416667	PM	0	0.0078	23.24	198.144	0.120959	15.37	95.7952
6	3	2004	0.458333	PM	0	0.0072	22.74	198.144	0.0787759	14.93	96.3072
6	4	2004	0.5	AM	0	0.0062	22.3	198.144	0.00234691	13.98	96.5632
6	4	2004	0.0416667	AM	0	0.0057	21.92	198.144	0.00234691	14	96.9728
6	4	2004	0.0833333	AM	0	0.0057	21.63	198.144	0.0102523	14.14	97.2288
6	4	2004	0.125	AM	0	0.006	21.43	198.144	0.0102523	14.51	97.3312
6	4	2004	0.166667	AM	0	0.0059	21.23	258.355	0.0128771	14.31	97.536
6	4	2004	0.208333	AM	0	0.0054	21.03	199.68	0.0102523	14.09	97.7408
6	4	2004	0.25	AM	0	0.0054	20.83	199.68	0.00759658	14.26	97.8944
6	4	2004	0.291667	AM	0	0.0268	20.67	201.114	0.0313436	14.54	97.9456
6	4	2004	0.333333	AM	0	0.0971	20.6	228.25	0.0102832	15.43	98.0992
6	4	2004	0.375	AM	0	0.2117	20.78	31.0144	0.308063	17.08	98.2528
6	4	2004	0.416667	AM	0	0.4504	21.31	169.984	0.292499	21.29	97.6896
6	4	2004	0.458333	AM	0	0.4312	22.29	116.224	0.469135	24.78	71.2704
6	4	2004	0.5	PM	0	0.5848	23.45	349.286	0.297934	26.2	60.8768
6	4	2004	0.0416667	PM	0	0.5408	24.77	68.9152	0.73273	27.5	55.2448
6	4	2004	0.0833333	PM	0	0.436	25.94	68.4032	1.16209	26.49	60.3136
6	4	2004	0.125	PM	0	0.3187	26.63	77.312	1.67001	25.66	64.6656
6	4	2004	0.166667	PM	0	0.0712	26.66	89.7024	1.0277	23.95	71.0144
6	4	2004	0.208333	PM	0	0.0169	26.26	134.554	0.47704	22.34	76.8512
6	4	2004	0.25	PM	0	0.0065	25.69	235.622	0.239632	19.79	85.8112
6	4	2004	0.291667	PM	0	0.007	25.02	223.744	0.073588	17.22	92.1088
6	4	2004	0.333333	PM	0	0.0063	24.41	239.104	0.0761819	15.93	94.3104
6	4	2004	0.375	PM	0	0.005	23.83	217.395	-0.0292129	14.8	95.2832
6	4	2004	0.416667	PM	0	0.0039	23.26	251.494	0.168236	14.17	96
6	4	2004	0.458333	PM	0	0.0039	22.77	205.107	0.0102832	14.36	96.512
6	5	2004	0.5	AM	0	0.0033	22.36	232.243	0.0102523	13.77	96.768
6	5	2004	0.0416667	AM	0	0.0022	21.95	264.294	0.0102214	12.86	97.024
6	5	2004	0.0833333	AM	0	0.0019	21.58	284.058	0.0708396	13.16	97.3824
6	5	2004	0.125	AM	0	0.0019	21.29	197.734	0.0576537	12.95	97.4848
6	5	2004	0.166667	AM	0	0.0014	20.97	279.142	0.015502	12.76	97.5872
6	5	2004	0.208333	AM	0	0.0006	20.69	267.776	0.015502	12.07	97.792
6	5	2004	0.25	AM	0	0.0004	20.41	274.637	0.015502	12.16	97.9456
6	5	2004	0.291667	AM	0	0.023	20.21	108.851	0.052404	12.72	98.1504
6	5	2004	0.333333	AM	0	0.1031	20.15	58.5728	0.152426	14.81	98.4064
6	5	2004	0.375	AM	0	0.1748	20.36	180.838	0.160578	17.67	99.6352
6	5	2004	0.416667	AM	0	0.4328	20.92	24.1664	0.753482	20.65	97.4336
6	5	2004	0.458333	AM	0	0.5192	21.89	265.523	0.42442	23.92	68.0448
6	5	2004	0.5	PM	0	0.5432	23.14	343.45	0.387611	26.76	54.8864
6	5	2004	0.0416667	PM	0	0.508	24.47	294.093	0.611679	28.6	44.6976
6	5	2004	0.0833333	PM	0	0.4256	25.63	329.114	0.395269	30.04	35.7888
6	5	2004	0.125	PM	0	0.3035	26.42	60.1088	1.62456	27.04	61.3888
6	5	2004	0.166667	PM	0	0.0703	26.56	115.302	1.62456	24.91	71.3728
6	5	2004	0.208333	PM	0	0.0173	26.26	119.808	0.545471	23.58	80.3328
6	5	2004	0.25	PM	0	0.0058	25.8	227.738	0.642806	22.41	84.8896
6	5	2004	0.291667	PM	0	0.0066	25.3	281.907	0.0105302	21.32	86.6816
6	5	2004	0.333333	PM	0	0.007	24.83	263.68	0.0394652	19.38	88.6272
6	5	2004	0.375	PM	0	0.0069	24.38	258.253	0.223821	18.27	90.4704
6	5	2004	0.416667	PM	0	0.007	23.96	230.707	0.287064	17.94	91.136
6	5	2004	0.458333	PM	0	0.0068	23.6	207.462	0.0815551	17.54	92.3136
6	6	2004	0.5	AM	0	0.0061	23.27	224.768	0.0920545	16.94	93.5936
6	6	2004	0.0416667	AM	0	0.0053	22.94	224.768	0.0893988	16.12	94.8736
6	6	2004	0.0833333	AM	0	0.0046	22.6	253.952	0.0973041	15.75	95.8464
6	6	2004	0.125	AM	0	0.0039	22.29	242.995	0.12627	15.03	96.3584
6	6	2004	0.166667	AM	0	0.0031	21.98	238.08	0.0472161	14.55	96.6144
6	6	2004	0.208333	AM	0	0.0024	21.67	228.25	0.0471853	14.15	97.024
6	6	2004	0.25	AM	0	0.0018	21.36	251.494	0.110428	13.68	97.1776
6	6	2004	0.291667	AM	0	0.0245	21.06	242.995	0.0946175	13.72	97.6896
6	6	2004	0.333333	AM	0	0.1432	20.88	241.459	0.0393725	16.24	97.792
6	6	2004	0.375	AM	0	0.3006	21.03	32.5632	0.25816	20.67	88.9856
6	6	2004	0.416667	AM	0	0.4152	21.63	220.262	1.00127	23.95	67.6352
6	6	2004	0.458333	AM	0	0.48	22.56	292.659	0.371553	25.66	60.7744
6	6	2004	0.5	PM	0	0.4006	23.77	99.5328	0.334744	25.95	53.8112
6	6	2004	0.0416667	PM	0	0.2189	24.72	87.2448	0.643053	25.57	55.1424
6	6	2004	0.0833333	PM	0	0.4336	25.35	99.0208	0.885403	25.99	56.32
6	6	2004	0.125	PM	0	0.2592	25.98	72.9088	1.35973	24.88	60.16
6	6	2004	0.166667	PM	0	0.0727	26.08	105.472	1.02968	23.68	66.5088
6	6	2004	0.208333	PM	0	0.0174	25.81	180.326	0.1922	22.21	72.5504
6	6	2004	0.25	PM	0	0.0061	25.35	276.582	0.0341846	19.62	83.2512
6	6	2004	0.291667	PM	0	0.0052	24.81	257.331	0.115832	17.49	90.4704
6	6	2004	0.333333	PM	0	0.0037	24.31	270.234	0.126332	16.42	93.44
6	6	2004	0.375	PM	0	0.0031	23.82	239.104	0.152673	15.92	94.8736
6	6	2004	0.416667	PM	0	0.002	23.34	242.586	0.207763	15.05	95.5392
6	6	2004	0.458333	PM	0	0.0012	22.9	268.186	-0.00809066	14.56	96.1024
6	7	2004	0.5	AM	0	0.0003	22.47	262.349	0.0182194	13.98	96.4608
6	7	2004	0.0416667	AM	0	-0.0004	22.11	249.037	0.168236	13.56	96.8704
6	7	2004	0.0833333	AM	0	0.0003	21.81	253.44	0.0814625	13.91	97.2288
6	7	2004	0.125	AM	0	0.0005	21.6	304.23	0.0524658	14.25	97.3312
6	7	2004	0.166667	AM	0	0.0002	21.4	302.285	0.0682766	14.03	97.536
6	7	2004	0.208333	AM	0	0.0001	21.17	213.504	0.0129389	13.91	97.6384
6	7	2004	0.25	AM	0	-0.0005	20.94	320.102	0.0103141	13.48	97.7408
6	7	2004	0.291667	AM	0	0.0247	20.67	217.907	0.00765834	13.21	97.9968
6	7	2004	0.333333	AM	0	0.1557	20.49	309.965	0.0077201	15.69	97.9456
6	7	2004	0.375	AM	0	0.3116	20.68	115.302	0.200105	20.79	91.5968
6	7	2004	0.416667	AM	0	0.3986	21.34	22.6304	1.22533	25.01	70.2464
6	7	2004	0.458333	AM	0	0.4208	22.33	87.2448	1.77278	25.79	66.1504
6	7	2004	0.5	PM	0	0.3813	23.42	44.8512	2.50601	25.7	69.12
6	7	2004	0.0416667	PM	0	0.4856	24.39	63.5904	2.59297	26.18	68.1472
6	7	2004	0.0833333	PM	0	0.4089	25.3	53.6576	3.11472	25.87	68.9664
6	7	2004	0.125	PM	0	0.2918	25.96	33.4848	3.41908	25.3	70.8608
6	7	2004	0.166667	PM	0	0.0788	26.09	52.224	2.68981	24.37	74.0864
6	7	2004	0.208333	PM	0	0.0195	25.86	54.1696	2.26094	23.5	77.2608
6	7	2004	0.25	PM	0	0.006	25.47	92.0576	1.79057	22.73	79.9232
6	7	2004	0.291667	PM	0	0.0066	25.05	36.9536	1.56329	22.29	82.3296
6	7	2004	0.333333	PM	0	0.007	24.68	53.6576	0.808819	21.92	83.2
6	7	2004	0.375	PM	0	0.007	24.34	180.838	0.202822	21.27	85.5552
6	7	2004	0.416667	PM	0	0.006	23.99	258.765	0.128957	19.39	89.4464
6	7	2004	0.458333	PM	0	0.0045	23.63	226.202	0.163049	17.71	93.6448
6	8	2004	0.5	AM	0	0.0038	23.25	216.371	0.147238	17.11	95.1296
6	8	2004	0.0416667	AM	0	0.0043	22.88	203.059	0.242102	17.65	96.4608
6	8	2004	0.0833333	AM	0	0.0053	22.53	352.563	0.29991	18.45	96.7168
6	8	2004	0.125	AM	0	0.0058	22.28	305.664	0.229009	18.86	96.4608
6	8	2004	0.166667	AM	0	0.0057	22.06	118.682	0.374023	18.34	96.5632
6	8	2004	0.208333	AM	0	0.0056	21.88	116.224	0.0762746	18.38	96.768
6	8	2004	0.25	AM	0	0.0047	21.68	216.883	0.10521	16.61	96.768
6	8	2004	0.291667	AM	0	0.027	21.4	194.15	0.0314054	15.15	97.2288
6	8	2004	0.333333	AM	0	0.1567	21.2	320.819	0.0525893	18.6	97.792
6	8	2004	0.375	AM	0	0.3257	21.36	39.936	0.455795	22.75	84.48
6	8	2004	0.416667	AM	0	0.4368	21.94	1.024	0.787821	25.08	67.6864
6	8	2004	0.458333	AM	0	0.5136	22.89	20.6848	0.980514	26.47	58.5216
6	8	2004	0.5	PM	0	0.5448	24.1	339.968	1.3953	27.72	52.0704
6	8	2004	0.0416667	PM	0	0.484	25.35	27.0336	1.15023	28.71	45.1584
6	8	2004	0.0833333	PM	0	0.44	26.49	3.0736	1.41902	29.25	38.5024
6	8	2004	0.125	PM	0	0.3198	27.19	237.466	0.659111	29.59	34.4064
6	8	2004	0.166667	PM	0	0.0769	27.31	45.7728	1.47435	27.08	56.5248
6	8	2004	0.208333	PM	0	0.0162	27.03	68.5056	1.19767	24.32	72.6528
6	8	2004	0.25	PM	0	0.0051	26.58	60.1088	0.632925	22.55	81.2544
6	8	2004	0.291667	PM	0	0.0057	26.06	171.93	0.321403	21.72	82.944
6	8	2004	0.333333	PM	0	0.0048	25.51	181.35	0.408362	19.55	88.064
6	8	2004	0.375	PM	0	0.0037	24.99	227.738	0.558318	18.25	90.5216
6	8	2004	0.416667	PM	0	0.0039	24.51	206.438	0.260631	19.24	80.5888
6	8	2004	0.458333	PM	0	0.004	24.07	198.656	0.29497	18.87	86.0672
6	9	2004	0.5	AM	0	0.0036	23.68	192.717	0.186765	18	92.2112
6	9	2004	0.0416667	AM	0	0.0034	23.3	195.686	0.1922	17.51	94.976
6	9	2004	0.0833333	AM	0	0.0037	22.95	316.006	0.1922	17.49	96.3584
6	9	2004	0.125	AM	0	0.004	22.63	218.829	0.0867739	17.83	97.024
6	9	2004	0.166667	AM	0	0.0032	22.35	91.648	0.0340302	16.58	97.1776
6	9	2004	0.208333	AM	0	0.0015	22.05	173.568	0.184047	14.8	97.7408
6	9	2004	0.25	AM	0	0.0005	21.73	215.962	0.157861	14.38	99.2256
6	9	2004	0.291667	AM	0	0.0238	21.42	105.882	0.0182194	14.25	98.3552
6	9	2004	0.333333	AM	0	0.0985	21.24	324.813	0.136862	16.85	102.195
6	9	2004	0.375	AM	0	0.236	21.4	301.158	0.0421826	19.83	101.478
6	9	2004	0.416667	AM	0	0.4632	21.96	322.253	0.703579	23.52	88.5248
6	9	2004	0.458333	AM	0	0.5048	22.97	14.7456	0.672205	25.96	65.4336
6	9	2004	0.5	PM	0	0.5264	24.24	336.589	0.62749	27.32	58.5216
6	9	2004	0.0416667	PM	0	0.4904	25.5	19.6608	0.334991	28.48	52.8896
6	9	2004	0.0833333	PM	0	0.4017	26.58	60.6208	0.558565	29.19	49.8176
6	9	2004	0.125	PM	0	0.2906	27.28	72.3968	2.01983	27.12	61.2352
6	9	2004	0.166667	PM	0	0.08	27.39	76.3904	1.27672	25.55	66.7648
6	9	2004	0.208333	PM	0	0.0175	27.11	125.235	0.698391	23.97	74.3936
6	9	2004	0.25	PM	0	0.0051	26.65	235.11	0.0922398	21.74	83.456
6	9	2004	0.291667	PM	0	0.003	26.12	216.371	0.179106	19.07	90.2656
6	9	2004	0.333333	PM	0	0.0022	25.51	232.653	0.123707	17.42	94.0032
6	9	2004	0.375	PM	0	0.0017	24.95	230.195	0.123676	16.68	95.6416
6	9	2004	0.416667	PM	0	0.0006	24.45	292.864	0.0551524	15.49	96.256
6	9	2004	0.458333	PM	0	-0.0004	23.96	248.525	0.0893679	14.65	96.8192
6	10	2004	0.5	AM	0	-0.0014	23.5	225.792	0.0524658	13.92	97.0752
6	10	2004	0.0416667	AM	0	-0.0017	23.05	209.92	0.307816	14.44	98.7648
6	10	2004	0.0833333	AM	0	0.0032	22.7	214.426	0.218386	18.36	98.4064
6	10	2004	0.125	AM	0	0.0047	22.6	228.147	0.426644	18.97	98.2528
6	10	2004	0.166667	AM	0	0.0047	22.58	130.56	0.00253219	18.37	97.792
6	10	2004	0.208333	AM	0	0.0032	22.46	201.114	0.110521	17.12	97.9456
6	10	2004	0.25	AM	0	0.0028	22.26	67.4816	0.0657135	16.07	98.1504
6	10	2004	0.291667	AM	0	0.0226	22.04	72.8064	0.0604329	15.56	98.4576
6	10	2004	0.333333	AM	0	0.0676	21.9	65.9456	0.121113	16.85	102.502
6	10	2004	0.375	AM	0	0.159	21.98	166.605	0.266066	19.52	102.912
6	10	2004	0.416667	AM	0	0.2518	22.33	58.5728	0.318933	22.37	98.56
6	10	2004	0.458333	AM	0	0.416	23.01	94.1056	1.02177	25.46	67.8912
6	10	2004	0.5	PM	0.2	0.2936	23.92	87.7568	1.15814	24.65	69.2224
6	10	2004	0.0416667	PM	0	0.4552	24.65	75.8784	1.03758	23.8	79.4624
6	10	2004	0.0833333	PM	0	0.1386	25.25	130.56	0.519285	24.29	72.2432
6	10	2004	0.125	PM	0	0.1292	25.44	131.174	0.740388	23.55	74.6496
6	10	2004	0.166667	PM	0	0.0417	25.32	173.568	0.22975	22.2	83.3536
6	10	2004	0.208333	PM	0	0.0113	25.05	336.179	0.0131551	20.16	90.4704
6	10	2004	0.25	PM	0	0.0021	24.71	93.5936	0.358213	20.12	93.2352
6	10	2004	0.291667	PM	0	0.0029	24.38	310.579	0.0842417	19.65	93.0816
6	10	2004	0.333333	PM	0	0.0025	24.05	205.517	0.121144	19.54	95.6928
6	10	2004	0.375	PM	0	0.0027	23.7	251.392	0.0921471	19.61	96.768
6	10	2004	0.416667	PM	0	0.0028	23.36	210.944	0.107927	19.35	97.0752
6	10	2004	0.458333	PM	0	0.0032	23.05	242.995	0.168483	18.57	97.536
6	11	2004	0.5	AM	0	0.0031	22.75	197.632	0.0262483	18.1	97.9456
6	11	2004	0.0416667	AM	0	0.0034	22.44	249.446	0.189482	17.57	98.2016
6	11	2004	0.0833333	AM	0	0.0031	22.18	244.019	0.0842109	17.42	99.2256
6	11	2004	0.125	AM	0	0.0036	21.97	246.989	0.0367786	17.56	102.554
6	11	2004	0.166667	AM	0	0.003	21.74	224.768	0.126363	16.76	102.554
6	11	2004	0.208333	AM	0	0.0018	21.45	241.562	0.163049	16.36	102.912
6	11	2004	0.25	AM	0	0.0015	21.15	208.998	0.0104376	15.61	102.912
6	11	2004	0.291667	AM	0	0.0219	20.85	226.202	0.0551524	15.67	102.912
6	11	2004	0.333333	AM	0	0.1227	20.69	284.365	-0.0106846	17.17	102.912
6	11	2004	0.375	AM	0	0.2244	20.9	339.661	0.150202	19.88	102.963
6	11	2004	0.416667	AM	0	0.4073	21.54	121.651	0.97508	23.48	76.6464
6	11	2004	0.458333	AM	0	0.4448	22.47	79.2576	1.28858	24.39	65.3824
6	11	2004	0.5	PM	0.2	0.488	23.49	82.2272	1.6878	24.64	61.6448
6	11	2004	0.0416667	PM	0	0.5008	24.4	55.6032	2.01587	24.77	61.184
6	11	2004	0.0833333	PM	0	0.4352	25.14	38.912	2.02378	24.56	61.6448
6	11	2004	0.125	PM	0	0.293	25.58	73.9328	2.27082	24.07	63.7952
6	11	2004	0.166667	PM	0	0.0843	25.47	47.296	1.16604	23.18	65.8944
6	11	2004	0.208333	PM	0	0.0182	25.01	120.627	0.247537	22.01	71.2704
6	11	2004	0.25	PM	0	0.0007	24.48	212.89	0.0262792	19.76	81.5616
6	11	2004	0.291667	PM	0	-0.0005	23.91	219.853	0.0894296	17.36	91.9552
6	11	2004	0.333333	PM	0	0.0001	23.35	208.998	0.205293	16.4	95.1296
6	11	2004	0.375	PM	0	-0.0005	22.8	260.301	0.0551524	15.65	96.4096
6	11	2004	0.416667	PM	0	-0.0015	22.32	245.043	0.176142	15.02	97.1264
6	11	2004	0.458333	PM	0	-0.002	21.88	245.555	0.099929	14.69	97.4848
6	12	2004	0.5	AM	0	-0.0024	21.47	262.861	0.134144	14.5	98.0992
6	12	2004	0.0416667	AM	0	-0.0023	21.07	272.691	0.199858	13.98	97.7408
6	12	2004	0.0833333	AM	0	-0.0025	20.67	215.962	0.105148	13.47	97.8944
6	12	2004	0.125	AM	0	-0.0027	20.29	248.525	0.239385	13.06	98.2528
6	12	2004	0.166667	AM	0	-0.0027	19.91	118.272	0.207763	12.67	98.5088
6	12	2004	0.208333	AM	0	-0.0024	19.58	216.474	0.392305	12.38	99.584
6	12	2004	0.25	AM	0	-0.0022	19.25	160.768	0.244573	12.03	101.427
6	12	2004	0.291667	AM	0	0.0248	18.93	225.792	0.0761511	11.82	102.861
6	12	2004	0.333333	AM	0	0.1437	18.75	2.456	0.0788377	14.29	101.018
6	12	2004	0.375	AM	0	0.3105	18.95	12.6976	0.0789921	18.57	90.1632
6	12	2004	0.416667	AM	0	0.4264	19.65	45.3632	0.922212	22.97	64
6	12	2004	0.458333	AM	0	0.512	20.75	91.648	1.82812	24.21	55.1424
6	12	2004	0.5	PM	0	0.5328	21.96	45.7728	2.27675	24.49	54.272
6	12	2004	0.0416667	PM	0	0.5096	23.11	82.7392	1.84195	24.49	55.296
6	12	2004	0.0833333	PM	0	0.4336	24.04	62.5664	2.69178	24.26	55.1424
6	12	2004	0.125	PM	0	0.3146	24.53	43.8272	2.16607	23.58	56.7808
6	12	2004	0.166667	PM	0	0.0775	24.45	63.0784	2.13445	22.45	61.0304
6	12	2004	0.208333	PM	0	0.0133	24	131.482	0.626996	20.69	67.3792
6	12	2004	0.25	PM	0	-0.0005	23.42	205.005	0.165766	17.84	80.1792
6	12	2004	0.291667	PM	0	-0.0019	22.76	241.05	0.0604638	15.13	91.0336
6	12	2004	0.333333	PM	0	-0.0039	22.14	236.646	0.226292	13.78	94.5152
6	12	2004	0.375	PM	0	-0.0044	21.57	231.219	0.284347	13.03	96.1536
6	12	2004	0.416667	PM	0	-0.0044	21.03	250.982	0.102554	12.78	96.9728
6	12	2004	0.458333	PM	0	-0.0045	20.49	256.922	0.12871	11.81	97.4336
6	13	2004	0.5	AM	0	-0.0042	20	214.528	0.205293	11.51	97.9456
6	13	2004	0.0416667	AM	0	-0.0041	19.57	295.936	0.105117	10.66	98.1504
6	13	2004	0.0833333	AM	0	-0.0041	19.16	209.613	0.113022	9.81	97.9968
6	13	2004	0.125	AM	0	-0.0042	18.75	201.728	0.136615	9.3	97.1264
6	13	2004	0.166667	AM	0	-0.0039	18.36	227.84	0.00490998	9.08	97.2288
6	13	2004	0.208333	AM	0	-0.0036	17.98	271.77	0.0444369	8.69	97.4336
6	13	2004	0.25	AM	0	-0.0035	17.61	271.77	0.0233456	8.51	97.4336
6	13	2004	0.291667	AM	0	0.0215	17.28	324.096	0.0128154	8.78	98.1504
6	13	2004	0.333333	AM	0	0.1538	17.12	12.6848	0.0339684	12.59	102.502
6	13	2004	0.375	AM	0	0.3181	17.38	100.864	0.0710558	18.58	90.4192
6	13	2004	0.416667	AM	0	0.4336	18.24	2.4576	0.392552	22.7	63.232
6	13	2004	0.458333	AM	0	0.5112	19.49	3.4832	1.53562	24.64	54.528
6	13	2004	0.5	PM	0	0.5408	20.93	2.5616	1.1028	25.94	47.5136
6	13	2004	0.0416667	PM	0	0.5152	22.33	347.341	0.961986	27.05	43.5712
6	13	2004	0.0833333	PM	0	0.4336	23.5	33.9968	0.861934	27.77	40.1408
6	13	2004	0.125	PM	0	0.3143	24.27	48.2304	1.3281	26.99	47.5648
6	13	2004	0.166667	PM	0	0.0759	24.37	43.3152	1.90915	24.42	63.0272
6	13	2004	0.208333	PM	0	0.0135	24.04	54.5792	1.70163	22.93	66.2528
6	13	2004	0.25	PM	0	0.0001	23.55	35.4304	1.40913	21.66	69.632
6	13	2004	0.291667	PM	0	-0.0005	23.02	345.6	0.247537	20.62	71.7312
6	13	2004	0.333333	PM	0	-0.0008	22.5	231.629	0.15539	19.59	74.496
6	13	2004	0.375	PM	0	-0.0002	22.05	201.114	0.136862	19.41	75.1104
6	13	2004	0.416667	PM	0	0	21.64	205.005	0.434549	18.8	78.6432
6	13	2004	0.458333	PM	0	-0.001	21.26	177.971	0.302875	18.14	82.5344
6	14	2004	0.5	AM	0	-0.0015	20.91	245.453	0.384399	18.14	83.0976
6	14	2004	0.0416667	AM	0	-0.0011	20.6	161.178	0.284347	18.13	83.0464
6	14	2004	0.0833333	AM	0	-0.0022	20.31	197.12	0.242102	17.34	85.6064
6	14	2004	0.125	AM	0	-0.0032	20	31.5264	0.0419973	14.97	91.6992
6	14	2004	0.166667	AM	0	-0.0034	19.7	197.222	0.229009	14.03	95.3344
6	14	2004	0.208333	AM	0	-0.0035	19.39	247.501	0.155143	13.26	96.4096
6	14	2004	0.25	AM	0	-0.0033	19.09	161.69	0.365871	12.68	97.3824
6	14	2004	0.291667	AM	0	0.0184	18.81	62.464	0.147238	12.71	98.048
6	14	2004	0.333333	AM	0	0.1382	18.68	39.9232	0.152673	16.09	97.792
6	14	2004	0.375	AM	0	0.2918	18.95	336.077	0.487416	21.59	85.1456
6	14	2004	0.416667	AM	0	0.4091	19.71	34.9184	1.0613	24.36	69.888
6	14	2004	0.458333	AM	0	0.484	20.87	342.528	0.925177	25.8	61.696
6	14	2004	0.5	PM	0	0.512	22.19	1.5376	1.15419	27.19	55.8592
6	14	2004	0.0416667	PM	0	0.4808	23.51	132.096	1.40913	27.71	56.32
6	14	2004	0.0833333	PM	0	0.401	24.51	103.936	2.40324	26.79	64.0512
6	14	2004	0.125	PM	0	0.2849	25.08	49.7664	2.77874	26.01	65.8944
6	14	2004	0.166667	PM	0	0.0784	25.14	63.5904	2.33604	25.01	69.0688
6	14	2004	0.208333	PM	0	0.0152	24.84	98.6112	0.964457	23.4	74.8544
6	14	2004	0.25	PM	0	0	24.41	107.93	0.00265571	21.38	82.176
6	14	2004	0.291667	PM	0	-0.0009	23.86	191.181	0.179106	19.6	87.2448
6	14	2004	0.333333	PM	0	-0.0002	23.3	80.7936	0.152673	17.02	92.3648
6	14	2004	0.375	PM	0	-0.001	22.74	196.198	0.489887	16.77	96.1024
6	14	2004	0.416667	PM	0	-0.001	22.25	253.338	0.265818	16.42	96.8704
6	14	2004	0.458333	PM	0	-0.0012	21.84	103.424	0.29744	17.02	97.8432
6	15	2004	0.5	AM	0	-0.0001	21.47	224.768	0.257913	17.33	98.4064
6	15	2004	0.0416667	AM	0	0.0001	21.17	213.402	0.19467	17.59	98.6624
6	15	2004	0.0833333	AM	0	-0.0005	20.87	218.317	0.395022	17	99.4304
6	15	2004	0.125	AM	0	-0.0011	20.56	115.814	0.184294	15.65	100.506
6	15	2004	0.166667	AM	0	-0.0014	20.25	182.886	0.020906	15.62	101.427
6	15	2004	0.208333	AM	0	-0.0018	19.93	51.8016	0.0235309	14.52	102.912
6	15	2004	0.25	AM	0	-0.002	19.65	268.698	0.0762128	14.08	102.912
6	15	2004	0.291667	AM	0	0.0196	19.37	317.03	0.0235	13.01	102.912
6	15	2004	0.333333	AM	0	0.1437	19.2	64	0.00512615	15.94	102.912
6	15	2004	0.375	AM	0	0.3001	19.41	299.11	0.61662	21.54	96.8192
6	15	2004	0.416667	AM	0	0.4088	20.15	316.416	0.693203	23.68	77.0048
6	15	2004	0.458333	AM	0	0.4832	21.27	264.602	0.569188	26.08	61.696
6	15	2004	0.5	PM	0	0.5016	22.55	353.69	0.432326	27.5	57.344
6	15	2004	0.0416667	PM	0	0.4688	23.86	109.875	0.503474	28.48	54.8864
6	15	2004	0.0833333	PM	0	0.3842	24.92	54.6816	1.30636	27.35	60.0064
6	15	2004	0.125	PM	0	0.2673	25.61	86.2208	1.37751	26.55	61.952
6	15	2004	0.166667	PM	0	0.0804	25.71	138.957	1.09885	25.36	69.2224
6	15	2004	0.208333	PM	0	0.0167	25.42	197.222	0.332026	23.9	74.752
6	15	2004	0.25	PM	0	0.0002	24.97	230.707	0.287311	21.97	83.7632
6	15	2004	0.291667	PM	0	-0.0003	24.5	236.646	0.0659297	21.45	80.7424
6	15	2004	0.333333	PM	0	-0.0005	24.03	227.226	0.0868974	19.36	85.1456
6	15	2004	0.375	PM	0	-0.0009	23.54	244.941	0.0499645	17.79	91.648
6	15	2004	0.416667	PM	0	-0.0009	23.11	266.24	0.0209678	17.29	94.6688
6	15	2004	0.458333	PM	0	-0.0004	22.74	205.517	0.200105	17.44	96.1536
6	16	2004	0.5	AM	0	-0.0013	22.43	224.256	0.0710249	16.8	96.6144
6	16	2004	0.0416667	AM	0	-0.0022	22.11	237.568	0.218386	16.39	97.28
6	16	2004	0.0833333	AM	0	-0.0021	21.78	208.998	0.197388	15.81	97.9968
6	16	2004	0.125	AM	0	-0.0023	21.48	205.107	0.19467	15.4	98.4064
6	16	2004	0.166667	AM	0	-0.0022	21.18	216.883	0.0973659	15.5	101.069
6	16	2004	0.208333	AM	0	-0.0022	20.96	217.907	0.226292	15.47	102.912
6	16	2004	0.25	AM	0	-0.0019	20.75	248.013	0.31078	15.58	102.912
6	16	2004	0.291667	AM	0	0.0187	20.58	294.81	0.223821	16.1	102.912
6	16	2004	0.333333	AM	0	0.1364	20.56	35.4304	0.0790229	18.46	102.912
6	16	2004	0.375	AM	0	0.2151	20.87	64	1.0277	22.95	83.2512
6	16	2004	0.416667	AM	0	0.2695	21.43	69.0176	2.00006	23.95	72.7552
6	16	2004	0.458333	AM	0	0.173	22.1	113.357	1.47831	23.82	72.96
6	16	2004	0.5	PM	0	0.2001	22.62	122.675	0.875027	24.12	71.0144
6	16	2004	0.0416667	PM	0	0.156	23.1	66.9696	1.35182	24.11	71.8848
6	16	2004	0.0833333	PM	0	0.2414	23.5	94.6176	1.86172	24.37	70.912
6	16	2004	0.125	PM	0	0.2247	23.87	125.645	1.01584	24.45	70.8096
6	16	2004	0.166667	PM	0	0.064	24.1	104.96	0.993608	23.55	74.8544
6	16	2004	0.208333	PM	0	0.0162	24.03	202.138	0.116049	22.45	79.5136
6	16	2004	0.25	PM	0	-0.0007	23.74	201.523	0.166013	20.14	88.0128
6	16	2004	0.291667	PM	0	-0.0006	23.32	223.232	0.0710867	18.17	93.3888
6	16	2004	0.333333	PM	0	-0.0004	22.88	245.453	0.0657753	17.26	95.8976
6	16	2004	0.375	PM	0	-0.0015	22.47	233.165	0.155143	16.55	97.024
6	16	2004	0.416667	PM	0	-0.0021	22.12	255.386	0.105271	16.19	97.7408
6	16	2004	0.458333	PM	0	-0.0024	21.79	255.386	0.0868048	15.79	98.2016
6	17	2004	0.5	AM	0	-0.0024	21.5	283.443	0.0103758	15.78	100.71
6	17	2004	0.0416667	AM	0	-0.0026	21.3	260.813	0.0393725	15.9	101.837
6	17	2004	0.0833333	AM	0	-0.0021	21.12	219.341	0.0156872	16.31	102.912
6	17	2004	0.125	AM	0	-0.0023	20.97	226.304	0.0736498	15.97	102.912
6	17	2004	0.166667	AM	0	-0.0025	20.75	204.083	0.10524	15.16	102.912
6	17	2004	0.208333	AM	0	-0.0027	20.48	207.053	0.00509527	14.52	102.912
6	17	2004	0.25	AM	0	-0.0028	20.19	210.022	-0.000154402	13.96	102.861
6	17	2004	0.291667	AM	0	0.0054	19.91	203.674	0.0577772	13.64	102.861
6	17	2004	0.333333	AM	0	0.1162	19.73	334.234	0.015749	15.4	102.912
6	17	2004	0.375	AM	0	0.2451	19.87	72.9088	0.255443	19.5	101.12
6	17	2004	0.416667	AM	0	0.318	20.51	45.2608	0.671958	23.75	73.8304
6	17	2004	0.458333	AM	0	0.4544	21.41	55.0912	1.99809	24.52	61.7984
6	17	2004	0.5	PM	0	0.412	22.59	19.648	1.504	24.73	61.5424
6	17	2004	0.0416667	PM	0	0.4061	23.66	120.115	1.81626	24.27	63.6928
6	17	2004	0.0833333	PM	0	0.3613	24.5	106.291	1.01387	24.32	62.5152
6	17	2004	0.125	PM	0	0.1906	25.05	39.9232	1.29451	23.44	65.2288
6	17	2004	0.166667	PM	0	0.0981	25.16	64.4096	0.837229	22.93	66.7136
6	17	2004	0.208333	PM	0	0.0073	24.91	139.878	0.358213	21.62	70.0928
6	17	2004	0.25	PM	0	-0.0053	24.47	220.365	0.118056	19.78	76.1344
6	17	2004	0.291667	PM	0	-0.0048	23.94	252.416	0.162801	16.87	88.7808
6	17	2004	0.333333	PM	0	-0.0049	23.36	248.525	0.0838094	15.26	93.7472
6	17	2004	0.375	PM	0	-0.0042	22.79	238.182	0.204799	14.42	96.0512
6	17	2004	0.416667	PM	0	-0.0042	22.27	242.074	0.141556	13.74	96.8704
6	17	2004	0.458333	PM	0	-0.0035	21.8	239.616	0.181083	13.36	97.792
6	18	2004	0.5	AM	0	-0.0034	21.35	233.267	0.0231294	12.27	97.9456
6	18	2004	0.0416667	AM	0	-0.0034	20.88	226.406	0.015224	11.39	98.2016
6	18	2004	0.0833333	AM	0	-0.0035	20.42	222.413	0.00203811	10.74	98.7648
6	18	2004	0.125	AM	0	-0.0034	19.97	227.328	0.199611	10.27	101.376
6	18	2004	0.166667	AM	0	-0.0031	19.59	206.643	0.00731865	9.89	101.222
6	18	2004	0.208333	AM	0	-0.0027	19.22	244.122	0.0520952	9.31	97.6384
6	18	2004	0.25	AM	0	-0.0026	18.86	279.757	0.0310348	8.79	97.792
6	18	2004	0.291667	AM	0	0.0104	18.51	279.654	-0.0295834	8.91	98.5088
6	18	2004	0.333333	AM	0	0.1354	18.35	311.603	0.0705308	11.89	102.912
6	18	2004	0.375	AM	0	0.2199	18.52	289.28	0.178612	15.2	102.144
6	18	2004	0.416667	AM	0	0.305	19.1	97.4848	0.370812	20.36	77.6704
6	18	2004	0.458333	AM	0	0.2455	19.91	110.797	0.413056	22.71	56.1664
6	18	2004	0.5	PM	0	0.4312	20.76	82.6368	1.08699	23.48	51.8656
6	18	2004	0.0416667	PM	0	0.488	21.84	132.506	1.51388	23.93	48.9984
6	18	2004	0.0833333	PM	0	0.3735	22.93	60.0064	1.60875	23.7	48.4864
6	18	2004	0.125	PM	0	0.299	23.68	53.5552	1.11071	23.67	47.2576
6	18	2004	0.166667	PM	0	0.0705	23.87	130.56	0.534107	22.77	50.1248
6	18	2004	0.208333	PM	0	0.006	23.62	207.053	0.0916839	21.43	57.344
6	18	2004	0.25	PM	0	-0.0055	23.16	235.725	0.139085	17.18	76.4928
6	18	2004	0.291667	PM	0	-0.005	22.6	216.986	0.128462	14.71	87.808
6	18	2004	0.333333	PM	0	-0.005	22.09	193.229	0.278665	14.26	90.8288
6	18	2004	0.375	PM	0	-0.0046	21.61	212.48	0.152179	13.52	91.5456
6	18	2004	0.416667	PM	0	-0.0042	21.14	128.102	0.102183	12.57	94.7712
6	18	2004	0.458333	PM	0	-0.0042	20.73	237.158	0.0310657	12.24	95.9488
6	19	2004	0.5	AM	0	-0.0042	20.37	279.654	0.104839	12.26	96.8192
6	19	2004	0.0416667	AM	0.6	-0.0041	20.12	293.888	0.0890282	13.42	97.7408
6	19	2004	0.0833333	AM	0	-0.004	19.97	199.68	-0.00580552	13.96	98.304
6	19	2004	0.125	AM	0	-0.0034	19.82	219.443	0.165272	13.54	98.4064
6	19	2004	0.166667	AM	0	-0.0033	19.56	216.474	0.0837476	12.67	101.427
6	19	2004	0.208333	AM	0	-0.0033	19.28	326.042	0.11012	12.78	102.912
6	19	2004	0.25	AM	0	-0.0032	19.05	208.077	0.0336905	12.52	102.912
6	19	2004	0.291667	AM	0	0.0155	18.81	234.701	0.0811228	12.14	102.861
6	19	2004	0.333333	AM	0	0.1375	18.62	226.202	0.178612	14.72	102.554
6	19	2004	0.375	AM	0	0.2962	18.81	260.096	0.239138	19.51	90.624
6	19	2004	0.416667	AM	0	0.4128	19.49	216.166	0.624031	23.1	69.0688
6	19	2004	0.458333	AM	0	0.5176	20.59	50.2656	0.610691	25.06	58.5216
6	19	2004	0.5	PM	0	0.5152	21.92	21.696	1.22336	25.49	53.0432
6	19	2004	0.0416667	PM	0	0.452	23.2	70.3488	0.763611	25.38	55.808
6	19	2004	0.0833333	PM	0	0.2384	24.15	56.5248	1.07711	24.54	59.392
6	19	2004	0.125	PM	0	0.2929	24.61	126.054	1.65618	24.49	58.5728
6	19	2004	0.166667	PM	0	0.0679	24.62	139.878	1.90915	23.52	62.9248
6	19	2004	0.208333	PM	0	0.0056	24.31	186.778	0.22061	22.3	68.1984
6	19	2004	0.25	PM	0	-0.0055	23.87	278.528	0.10487	19.21	79.6672
6	19	2004	0.291667	PM	0	-0.0052	23.32	261.325	0.0336596	16.54	90.88
6	19	2004	0.333333	PM	0	-0.005	22.74	212.992	0.291758	15.17	95.0272
6	19	2004	0.375	PM	0	-0.0047	22.22	252.416	0.20801	14.54	96.6144
6	19	2004	0.416667	PM	0	-0.0042	21.74	280.064	0.0943087	13.68	97.536
6	19	2004	0.458333	PM	0	-0.0042	21.28	224.87	0.0257543	12.7	97.9456
6	20	2004	0.5	AM	0	-0.0042	20.83	276.685	0.0125683	12.14	98.304
6	20	2004	0.0416667	AM	0	-0.0042	20.41	248.115	0.0125683	11.6	99.9936
6	20	2004	0.0833333	AM	0	-0.0039	20	225.894	0.00994349	11.18	102.861
6	20	2004	0.125	AM	0	-0.0035	19.64	238.694	0.0231294	10.68	102.861
6	20	2004	0.166667	AM	0	-0.0034	19.3	249.549	0.0784671	10.34	102.861
6	20	2004	0.208333	AM	0	-0.0035	18.96	251.085	0.0520952	9.8	102.861
6	20	2004	0.25	AM	0	-0.0034	18.64	268.8	0.0125683	9.41	98.5088
6	20	2004	0.291667	AM	0	0.016	18.32	315.187	0.015224	9.42	99.4304
6	20	2004	0.333333	AM	0	0.1413	18.12	322.97	0.0969336	12.51	102.912
6	20	2004	0.375	AM	0	0.3039	18.29	209.306	0.278665	17.66	94.0032
6	20	2004	0.416667	AM	0	0.3515	18.94	211.763	0.716178	22.6	72.0896
6	20	2004	0.458333	AM	0	0.4544	20.01	206.848	0.492604	24.77	62.6176
6	20	2004	0.5	PM	0	0.3654	21.31	97.8944	0.518544	25.36	56.8832
6	20	2004	0.0416667	PM	0	0.3366	22.4	58.9824	0.518297	25.09	57.7024
6	20	2004	0.0833333	PM	0	0.2849	23.37	108.339	0.394528	25.08	57.088
6	20	2004	0.125	PM	0	0.1591	23.97	80.1792	0.929624	24.26	61.6448
6	20	2004	0.166667	PM	0	0.0492	24.08	105.37	0.779174	23.5	64.1024
6	20	2004	0.208333	PM	0	0.0061	23.89	212.89	0.299663	22.28	70.8096
6	20	2004	0.25	PM	0	-0.0055	23.51	249.446	0.078498	19.31	82.7904
6	20	2004	0.291667	PM	0	-0.005	23.06	232.653	0.110089	17.15	91.2896
6	20	2004	0.333333	PM	0	-0.005	22.57	260.813	0.162801	15.9	95.0272
6	20	2004	0.375	PM	0	-0.0047	22.11	223.846	0.0336596	14.75	96.4096
6	20	2004	0.416667	PM	0	-0.0043	21.67	208.077	0.120619	13.95	97.1776
6	20	2004	0.458333	PM	0	-0.0042	21.23	281.6	0.13365	13.37	97.9968
6	21	2004	0.5	AM	0	-0.0042	20.83	245.146	0.115338	12.61	98.7648
6	21	2004	0.0416667	AM	0	-0.0039	20.42	65.024	0.0520952	12.24	102.502
6	21	2004	0.0833333	AM	0	-0.0036	20.03	218.419	0.0257543	11.54	102.861
6	21	2004	0.125	AM	0	-0.0035	19.68	234.701	0.0204737	10.96	102.861
6	21	2004	0.166667	AM	0	-0.0035	19.32	221.491	0.00994349	10.22	102.861
6	21	2004	0.208333	AM	0	-0.0035	18.97	318.259	0.0178489	9.64	100.966
6	21	2004	0.25	AM	0	-0.0034	18.65	164.25	0.0705308	9.56	99.8912
6	21	2004	0.291667	AM	0	0.0048	18.38	270.848	0.0600006	9.83	102.861
6	21	2004	0.333333	AM	0	0.0297	18.21	112.845	0.117994	10.96	102.861
6	21	2004	0.375	AM	0	0.0848	18.18	283.034	0.212704	14.55	102.912
6	21	2004	0.416667	AM	0	0.3105	18.51	302.592	0.257666	17.67	102.554
6	21	2004	0.458333	AM	0	0.4856	19.34	72.2944	0.320909	22.89	80.2304
6	21	2004	0.5	PM	0	0.2697	20.55	73.3184	0.911095	24.73	63.3856
6	21	2004	0.0416667	PM	0	0.4152	21.61	111.206	2.25896	25.71	56.576
6	21	2004	0.0833333	PM	0	0.3435	22.63	99.4304	1.19964	25.68	57.856
6	21	2004	0.125	PM	0	0.149	23.45	99.9424	1.0613	21.97	77.2096
6	21	2004	0.166667	PM	0	0.0381	23.61	228.659	0.497298	19.47	86.016
6	21	2004	0.208333	PM	0	0.0093	23.33	141.414	0.365624	19.78	82.432
6	21	2004	0.25	PM	0	-0.0053	22.94	232.141	0.0442825	18.96	88.3712
6	21	2004	0.291667	PM	0	-0.0048	22.52	213.914	0.075904	17.52	94.0544
6	21	2004	0.333333	PM	0	-0.0049	22.04	215.45	0.157367	16.24	96.7168
6	21	2004	0.375	PM	0	-0.0042	21.55	205.619	0.13365	15.41	98.2528
6	21	2004	0.416667	PM	0	-0.0042	21.07	234.189	0.0943087	14.65	101.837
6	21	2004	0.458333	PM	0	-0.0041	20.6	226.816	0.149461	13.83	102.912
6	22	2004	0.5	AM	0	-0.0036	20.13	283.546	-0.0137727	13.35	102.912
6	22	2004	0.0416667	AM	0	-0.0034	19.76	235.725	0.0547509	12.96	102.912
6	22	2004	0.0833333	AM	0	-0.0034	19.43	230.298	0.154896	12.81	102.861
6	22	2004	0.125	AM	0	-0.0033	19.13	206.643	0.0152549	12.4	102.861
6	22	2004	0.166667	AM	0	-0.0033	18.83	204.595	0.0626563	12.1	102.861
6	22	2004	0.208333	AM	0	-0.0033	18.53	248.013	0.00203811	11.92	102.861
6	22	2004	0.25	AM	0	-0.0031	18.29	229.274	0.0784671	12	102.861
6	22	2004	0.291667	AM	0	0.0059	18.07	283.546	0.0995275	12.22	102.861
6	22	2004	0.333333	AM	0	0.1344	17.92	320.922	0.0731865	14.38	102.912
6	22	2004	0.375	AM	0	0.2765	18.14	96.9728	0.239138	19.73	101.888
6	22	2004	0.416667	AM	0	0.4296	18.95	47.7056	0.671463	24.52	68.2496
6	22	2004	0.458333	AM	0	0.4664	20.13	97.8944	1.04153	25.38	60.7232
6	22	2004	0.5	PM	0	0.4712	21.45	63.8976	1.05537	25.68	61.7472
6	22	2004	0.0416667	PM	0	0.448	22.63	110.694	1.08897	25.75	61.44
6	22	2004	0.0833333	PM	0.2	0.2943	23.62	143.872	1.21348	24.64	67.2768
6	22	2004	0.125	PM	0	0.0614	24.12	50.2656	0.38687	21.91	85.76
6	22	2004	0.166667	PM	0	0.0906	24.09	101.888	0.642312	22.64	78.336
6	22	2004	0.208333	PM	0	0.0041	23.82	87.1424	0.360436	21.42	85.1456
6	22	2004	0.25	PM	0	-0.0054	23.46	241.459	0.220857	19.97	92.3136
6	22	2004	0.291667	PM	0	-0.0049	23.09	224.768	0.310286	19.55	92.3136
6	22	2004	0.333333	PM	0	-0.0046	22.71	247.91	0.241855	18.92	96.2048
6	22	2004	0.375	PM	0	-0.0041	22.33	88.1664	0.652688	18.69	98.2528
6	22	2004	0.416667	PM	0	-0.0037	21.99	252.826	0.339437	18.8	101.837
6	22	2004	0.458333	PM	0	-0.003	21.67	224.256	0.165519	18.6	102.912
6	23	2004	0.5	AM	0	-0.003	21.48	217.805	0.120742	18.38	102.963
6	23	2004	0.0416667	AM	0	-0.0029	21.3	242.483	0.104932	18.27	102.963
6	23	2004	0.0833333	AM	0	-0.0027	21.14	229.171	0.0574993	18.54	102.963
6	23	2004	0.125	AM	0	-0.002	21.01	279.04	0.18133	18.85	102.963
6	23	2004	0.166667	AM	0	-0.002	20.9	249.446	0.0944323	18.47	102.963
6	23	2004	0.208333	AM	0	-0.0021	20.74	240.026	0.0785906	17.84	102.963
6	23	2004	0.25	AM	0	-0.0021	20.47	232.653	0.049563	16.54	102.912
6	23	2004	0.291667	AM	0	0.0134	20.17	263.27	0.0943396	16.14	102.912
6	23	2004	0.333333	AM	0	0.0904	20.02	306.586	-0.0320539	17.72	102.912
6	23	2004	0.375	AM	0	0.2567	20.17	145.715	1.13245	21.77	88.1664
6	23	2004	0.416667	AM	0	0.2864	20.69	96.4608	1.08699	23.62	69.4272
6	23	2004	0.458333	AM	0	0.4368	21.4	205.414	0.998302	24.38	64.7168
6	23	2004	0.5	PM	0	0.488	22.32	284.262	0.927153	24.9	61.7472
6	23	2004	0.0416667	PM	0.2	0.3594	23.33	28.0448	0.634407	24.69	63.5392
6	23	2004	0.0833333	PM	0	0.2923	24.01	113.766	1.0613	24.15	64.2048
6	23	2004	0.125	PM	0	0.2387	24.31	21.184	0.860946	23.51	65.8432
6	23	2004	0.166667	PM	0	0.0737	24.23	147.251	0.692462	22.91	68.9664
6	23	2004	0.208333	PM	0	0.0052	23.87	209.92	0.278665	21.64	74.24
6	23	2004	0.25	PM	0	-0.0056	23.44	231.629	0.0390637	19.77	84.224
6	23	2004	0.291667	PM	0	-0.0055	22.94	217.907	0.126023	17.72	93.5936
6	23	2004	0.333333	PM	0	-0.0049	22.44	222.822	0.102276	16.74	97.024
6	23	2004	0.375	PM	0	-0.0047	21.98	210.534	-0.0241485	15.81	99.8912
6	23	2004	0.416667	PM	0	-0.0048	21.52	290.406	0.149461	15.41	102.912
6	23	2004	0.458333	PM	0	-0.0041	21.2	210.944	0.231232	17.17	102.912
6	24	2004	0.5	AM	0	-0.0037	21.04	12.7872	0.152179	18.18	102.912
6	24	2004	0.0416667	AM	0	-0.0036	20.96	289.894	0.0891517	18	102.912
6	24	2004	0.0833333	AM	0	-0.0033	20.89	173.978	0.249761	17.94	102.912
6	24	2004	0.125	AM	0	-0.003	20.77	156.262	0.00481734	17.28	102.912
6	24	2004	0.166667	AM	0	-0.0031	20.53	166.605	0.00744218	16.04	102.912
6	24	2004	0.208333	AM	0	-0.0031	20.26	184.32	-0.00308804	15.05	102.912
6	24	2004	0.25	AM	0	-0.003	19.94	199.68	0.00475558	14.22	102.912
6	24	2004	0.291667	AM	0	0.0075	19.62	217.907	-0.0426767	13.59	102.912
6	24	2004	0.333333	AM	0	0.1328	19.38	32.96	-0.0610814	15.46	102.912
6	24	2004	0.375	AM	0	0.2983	19.49	27.0208	0.0839329	19.94	102.451
6	24	2004	0.416667	AM	0	0.4272	20.12	51.6992	0.637371	23.84	71.0144
6	24	2004	0.458333	AM	0	0.4952	21.19	64.4096	0.605503	24.85	57.9584
6	24	2004	0.5	PM	0	0.5312	22.36	67.8912	1.18185	25.07	57.2928
6	24	2004	0.0416667	PM	0	0.4976	23.5	62.976	1.31032	24.93	55.4496
6	24	2004	0.0833333	PM	0	0.424	24.35	12.1728	1.42692	24.87	56.4224
6	24	2004	0.125	PM	0	0.3071	24.84	97.4848	1.61072	24.31	59.7504
6	24	2004	0.166667	PM	0.2	0.0741	24.79	122.163	0.845135	23.35	63.4368
6	24	2004	0.208333	PM	0	0.0069	24.37	202.547	0.60822	21.81	69.2224
6	24	2004	0.25	PM	0	-0.006	23.84	210.944	0.0548745	19.13	80.1792
6	24	2004	0.291667	PM	0	-0.0056	23.2	246.989	0.186518	16.66	91.9552
6	24	2004	0.333333	PM	0	-0.0055	22.58	220.877	0.260136	15.33	97.6384
6	24	2004	0.375	PM	0	-0.0048	22	238.592	0.186518	14.45	102.912
6	24	2004	0.416667	PM	0	-0.0047	21.47	232.755	0.254949	14.02	102.912
6	24	2004	0.458333	PM	0	-0.004	20.98	214.938	0.136368	13.6	102.912
6	25	2004	0.5	AM	0	-0.004	20.5	316.723	0.0258469	12.6	102.861
6	25	2004	0.0416667	AM	0	-0.0041	20.04	279.654	0.00738042	12.01	102.861
6	25	2004	0.0833333	AM	0	-0.004	19.62	245.146	0.0152858	11.41	102.861
6	25	2004	0.125	AM	0	-0.0037	19.23	209.101	0.00209987	11.1	102.861
6	25	2004	0.166667	AM	0	-0.0034	18.86	95.5392	-0.0110552	10.61	102.861
6	25	2004	0.208333	AM	0	-0.0034	18.49	257.024	0.00734954	10.3	102.861
6	25	2004	0.25	AM	0	-0.0033	18.14	266.854	0.0100052	10.13	102.861
6	25	2004	0.291667	AM	0	0.0157	17.82	115.814	0.0257543	10.34	102.861
6	25	2004	0.333333	AM	0	0.1274	17.62	31.5264	-0.0400828	12.95	102.912
6	25	2004	0.375	AM	0	0.3082	17.82	86.6304	0.276194	16.9	101.99
6	25	2004	0.416667	AM	0	0.4112	18.5	335.974	0.176389	21.58	81.0496
6	25	2004	0.458333	AM	0	0.492	19.6	335.974	0.60822	24.44	63.3856
6	25	2004	0.5	PM	0	0.4944	20.99	10.0224	0.450113	25.8	51.8144
6	25	2004	0.0416667	PM	0	0.4888	22.29	111.206	1.13442	26.22	50.3808
6	25	2004	0.0833333	PM	0	0.3821	23.36	48.7296	1.35577	26.05	52.8896
6	25	2004	0.125	PM	0	0.2978	24.05	65.4336	1.1028	25.68	53.9648
6	25	2004	0.166667	PM	0	0.069	24.13	41.3568	1.18185	24.02	63.5392
6	25	2004	0.208333	PM	0	0.0044	23.79	165.069	0.671463	22.32	70.5536
6	25	2004	0.25	PM	0	-0.0061	23.32	221.798	0.0232529	19.55	82.9952
6	25	2004	0.291667	PM	0	-0.0057	22.76	241.562	0.194423	17.02	94.8736
6	25	2004	0.333333	PM	0	-0.0056	22.22	214.938	0.102276	15.91	99.6352
6	25	2004	0.375	PM	0	-0.0054	21.72	216.474	0.00738042	14.88	102.912
6	25	2004	0.416667	PM	0	-0.0048	21.23	223.846	0.012661	14.13	102.912
6	25	2004	0.458333	PM	0	-0.0048	20.78	224.358	0.00738042	13.54	102.912
6	26	2004	0.5	AM	0	-0.0048	20.33	221.901	0.0284717	13.09	102.912
6	26	2004	0.0416667	AM	0	-0.0048	19.91	236.237	0.00475558	12.37	102.912
6	26	2004	0.0833333	AM	0	-0.0044	19.53	212.48	0.0310966	11.93	102.861
6	26	2004	0.125	AM	0	-0.0041	19.16	222.413	0.0916839	11.35	102.861
6	26	2004	0.166667	AM	0	-0.0041	18.79	214.528	0.0047247	10.82	102.861
6	26	2004	0.208333	AM	0	-0.0041	18.42	214.528	-0.000524967	10.43	102.861
6	26	2004	0.25	AM	0	-0.0041	18.08	211.558	0.0205355	10.24	102.861
6	26	2004	0.291667	AM	0	0.0136	17.77	213.504	0.0231912	10.48	102.861
6	26	2004	0.333333	AM	0	0.1411	17.59	321.946	-0.0215545	13.65	102.912
6	26	2004	0.375	AM	0	0.3048	17.82	31.936	0.194423	18.61	100.403
6	26	2004	0.416667	AM	0	0.4128	18.6	285.696	0.542507	23.5	76.0832
6	26	2004	0.458333	AM	0	0.4896	19.78	81.6128	0.495075	25.58	62.1568
6	26	2004	0.5	PM	0	0.5152	21.21	68.8128	1.55143	26.45	57.1904
6	26	2004	0.0416667	PM	0	0.4888	22.55	73.8304	1.504	26.28	62.208
6	26	2004	0.0833333	PM	0	0.4144	23.64	49.7536	2.16015	25.88	65.536
6	26	2004	0.125	PM	0	0.3028	24.3	57.5488	2.23525	24.92	68.2496
6	26	2004	0.166667	PM	0	0.0705	24.35	35.008	2.14829	24.02	69.8368
6	26	2004	0.208333	PM	0	0.0043	23.99	94.5152	0.666276	22.48	77.4144
6	26	2004	0.25	PM	0	-0.006	23.53	247.91	0.0365006	20.45	87.6032
6	26	2004	0.291667	PM	0	-0.0056	22.98	266.24	-0.00305716	17.67	96.5632
6	26	2004	0.333333	PM	0	-0.0055	22.43	300.749	0.0179724	16.34	102.195
6	26	2004	0.375	PM	0	-0.0051	21.95	298.291	0.154649	15.6	102.912
6	26	2004	0.416667	PM	0	-0.0047	21.47	240.128	0.0285026	14.6	102.912
6	26	2004	0.458333	PM	0	-0.0048	21.02	329.421	0.0917148	14.21	102.912
6	27	2004	0.5	AM	0	-0.0047	20.59	327.475	0.0337523	13.62	102.912
6	27	2004	0.0416667	AM	0	-0.0046	20.17	228.352	0.0179415	13.02	102.861
6	27	2004	0.0833333	AM	0	-0.0041	19.79	209.613	0.0521879	12.54	102.861
6	27	2004	0.125	AM	0	-0.004	19.43	240.128	0.0969953	12.15	102.861
6	27	2004	0.166667	AM	0	-0.004	19.1	204.186	0.012661	11.6	102.912
6	27	2004	0.208333	AM	0	-0.004	18.77	165.683	0.012661	11.43	102.861
6	27	2004	0.25	AM	0	-0.0039	18.47	154.317	0.0231912	11.09	102.861
6	27	2004	0.291667	AM	0	0.0156	18.22	302.285	0.0284717	11.48	102.861
6	27	2004	0.333333	AM	0	0.1173	18.08	71.8848	0.0284717	13.29	102.912
6	27	2004	0.375	AM	0	0.2954	18.29	35.9296	0.268289	18.36	102.963
6	27	2004	0.416667	AM	0	0.4073	19.01	118.17	0.392305	23.75	84.2752
6	27	2004	0.458333	AM	0	0.4808	20.15	16.6784	0.769045	25.78	64.0512
6	27	2004	0.5	PM	0	0.5088	21.53	22.6176	0.587222	26.98	54.9376
6	27	2004	0.0416667	PM	0	0.4808	22.87	36.4416	0.661088	28.02	48.5376
6	27	2004	0.0833333	PM	0	0.4044	23.97	71.3728	1.62456	27.16	58.9824
6	27	2004	0.125	PM	0	0.2901	24.63	32.96	1.74116	25.78	69.1712
6	27	2004	0.166667	PM	0	0.0738	24.72	58.0608	2.09097	24.58	75.2128
6	27	2004	0.208333	PM	0	0.0087	24.43	81.2032	1.12652	22.7	84.9408
6	27	2004	0.25	PM	0	-0.0059	24.01	221.286	0.268289	21.21	92.7744
6	27	2004	0.291667	PM	0	-0.0055	23.5	305.152	0.104932	20.16	96.0512
6	27	2004	0.333333	PM	0	-0.0049	23	272.691	0.110181	17.87	100.762
6	27	2004	0.375	PM	0	-0.0049	22.47	235.11	0.23642	16.7	102.912
6	27	2004	0.416667	PM	0	-0.0044	22.01	262.758	0.139085	15.91	102.912
6	27	2004	0.458333	PM	0	-0.0041	21.56	180.429	0.0442516	14.7	102.912
6	28	2004	0.5	AM	0	-0.0042	21.12	211.558	0.091653	14.12	102.912
6	28	2004	0.0416667	AM	0	-0.0042	20.72	271.258	0.112744	13.89	102.912
6	28	2004	0.0833333	AM	0	-0.0039	20.38	29.0688	0.00734954	13.69	102.912
6	28	2004	0.125	AM	0	-0.0034	20.03	76.8	0.00994349	13.19	102.912
6	28	2004	0.166667	AM	0	-0.0034	19.74	53.6576	0.102183	12.88	102.861
6	28	2004	0.208333	AM	0	-0.0034	19.52	232.755	0.115369	12.84	102.861
6	28	2004	0.25	AM	0	-0.0032	19.31	237.056	0.518544	14.06	102.912
6	28	2004	0.291667	AM	0	0.0191	19.19	219.341	0.241855	17.56	102.912
6	28	2004	0.333333	AM	0	0.1386	19.26	197.018	0.144273	18.95	102.963
6	28	2004	0.375	AM	0	0.2959	19.56	203.366	0.0944014	20.8	102.963
6	28	2004	0.416667	AM	0	0.3984	20.23	128.922	0.33672	23.5	80.5376
6	28	2004	0.458333	AM	0	0.3845	21.23	247.706	0.626749	25.06	64.1536
6	28	2004	0.5	PM	0	0.4824	22.22	218.624	0.442207	26.37	59.1872
6	28	2004	0.0416667	PM	0	0.4112	23.39	275.866	0.352531	27.23	54.7328
6	28	2004	0.0833333	PM	0	0.1779	24.29	125.03	0.529167	26	59.4944
6	28	2004	0.125	PM	0	0.0375	24.31	56.5248	0.270759	19.57	93.3888
6	28	2004	0.166667	PM	0	0.0675	23.82	257.331	0.176389	19.31	102.963
6	28	2004	0.208333	PM	0	0.0166	23.59	175.411	0.423679	19.64	97.6896
6	28	2004	0.25	PM	0	-0.0056	23.25	290.406	0.012661	18.64	102.144
6	28	2004	0.291667	PM	0	-0.0056	22.9	229.171	0.133897	18.26	102.912
6	28	2004	0.333333	PM	0	-0.0049	22.53	201.626	0.157614	17.65	102.912
6	28	2004	0.375	PM	0	-0.0048	22.16	77.312	0.13365	16.82	102.912
6	28	2004	0.416667	PM	0	-0.0042	21.76	91.136	0.0600624	16.7	102.912
6	28	2004	0.458333	PM	0	-0.0041	21.4	115.302	0.165272	16.43	102.912
6	29	2004	0.5	AM	0	-0.004	21.15	230.707	0.0442825	17.19	102.912
6	29	2004	0.0416667	AM	0	-0.004	20.94	288.461	0.0258469	16.84	102.912
6	29	2004	0.0833333	AM	0	-0.0039	20.65	292.352	0.104901	16.51	102.912
6	29	2004	0.125	AM	0	-0.0038	20.38	267.264	0.0548127	16.35	102.912
6	29	2004	0.166667	AM	0	-0.0033	20.17	235.11	0.11015	15.88	102.912
6	29	2004	0.208333	AM	0	-0.0032	19.93	263.782	0.0363771	15.02	102.912
6	29	2004	0.25	AM	0	-0.0031	19.67	208.998	0.257419	14.64	102.912
6	29	2004	0.291667	AM	0	0.0112	19.4	60.0064	0.0310657	14.28	102.912
6	29	2004	0.333333	AM	0	0.1327	19.21	281.395	0.0627181	16.24	102.963
6	29	2004	0.375	AM	0	0.2878	19.38	80.6912	0.273477	21	92.8256
6	29	2004	0.416667	AM	0	0.3872	19.96	82.6368	0.700367	23.31	62.5152
6	29	2004	0.458333	AM	0.2	0.4208	20.84	98.4064	1.07908	23.67	58.0608
6	29	2004	0.5	PM	0	0.4744	21.75	56.5248	1.74511	23.9	54.8352
6	29	2004	0.0416667	PM	0	0.448	22.62	204.902	1.30834	23.53	54.3232
6	29	2004	0.0833333	PM	0	0.2926	23.29	114.176	1.28067	23.1	55.296
6	29	2004	0.125	PM	0	0.2602	23.61	94.0032	1.00843	22.89	56.1664
6	29	2004	0.166667	PM	0	0.0471	23.53	63.488	0.526202	21.57	61.44
6	29	2004	0.208333	PM	0	0.0081	23.17	207.462	0.0361918	20.42	65.792
6	29	2004	0.25	PM	0	-0.0059	22.62	226.304	0.041565	17.32	83.968
6	29	2004	0.291667	PM	0	-0.0059	22.06	234.189	0.13365	15.02	98.2016
6	29	2004	0.333333	PM	0	-0.0053	21.48	256.41	0.223327	14.14	102.912
6	29	2004	0.375	PM	0	-0.0053	20.94	294.912	0.249514	12.98	102.912
6	29	2004	0.416667	PM	0	-0.0046	20.37	206.131	0.328567	12.21	102.861
6	29	2004	0.458333	PM	0	-0.0044	19.85	215.962	0.378717	11.71	102.861
6	30	2004	0.5	AM	0	-0.004	19.4	75.3664	0.0889664	10.66	102.861
6	30	2004	0.0416667	AM	0	-0.0036	18.92	250.573	0.178365	9.83	102.861
6	30	2004	0.0833333	AM	0	-0.0036	18.47	227.328	0.0994966	9.71	102.861
6	30	2004	0.125	AM	0	-0.0036	18.04	237.261	0.115307	9.07	102.861
6	30	2004	0.166667	AM	0	-0.0036	17.62	266.342	0.0836859	8.82	102.861
6	30	2004	0.208333	AM	0	-0.0035	17.23	301.978	0.0705	8.23	102.861
6	30	2004	0.25	AM	0	-0.0035	16.89	270.336	0.00994349	7.77	102.861
6	30	2004	0.291667	AM	0	0.0178	16.55	322.15	0.0363154	7.88	102.861
6	30	2004	0.333333	AM	0	0.1425	16.35	66.9696	0.207516	10.76	102.912
6	30	2004	0.375	AM	0	0.3053	16.52	31.5264	0.252231	15.32	101.99
6	30	2004	0.416667	AM	0	0.4248	17.17	52.2112	0.312757	20.55	68.8128
6	30	2004	0.458333	AM	0	0.4992	18.29	29.0688	1.56724	23.58	49.7152
6	30	2004	0.5	PM	0	0.5296	19.6	30.5024	0.95581	24.22	47.4112
6	30	2004	0.0416667	PM	0	0.4952	20.89	94.0032	1.60282	24.34	48.1792
6	30	2004	0.0833333	PM	0	0.428	21.92	56.0128	1.90915	24.13	48.1792
6	30	2004	0.125	PM	0	0.3134	22.52	68.9152	1.91113	23.7	49.152
6	30	2004	0.166667	PM	0	0.0757	22.55	54.0672	1.6206	22.49	53.7088
6	30	2004	0.208333	PM	0	0.0075	22.17	69.9392	0.681592	20.67	62.4128
6	30	2004	0.25	PM	0	-0.0061	21.66	314.573	0.215422	17.79	76.2368
6	30	2004	0.291667	PM	0	-0.0061	21.1	237.67	0.188988	14.66	94.8224
6	30	2004	0.333333	PM	0	-0.0055	20.51	244.634	-0.00858475	13.28	102.912
6	30	2004	0.375	PM	0	-0.0053	19.94	255.488	0.160084	12.29	102.861
6	30	2004	0.416667	PM	0	-0.0053	19.45	216.986	0.017818	11.4	102.861
6	30	2004	0.458333	PM	0	-0.0052	18.97	235.725	0.0573449	10.66	102.861
6 Average		2004				0.120749	21.9377			18.4303	86.395
7	1	2004	0.5	AM	0	-0.0049	18.51	224.87	0.0573758	9.83	102.861
7	1	2004	0.0416667	AM	0	-0.0045	18.05	95.1296	0.0283482	9.3	102.861
7	1	2004	0.0833333	AM	0	-0.0044	17.61	289.587	0.115307	8.7	102.861
7	1	2004	0.125	AM	0	-0.0044	17.2	327.578	0.118025	8.23	102.861
7	1	2004	0.166667	AM	0	-0.0042	16.82	283.238	0.0310657	7.5	102.861
7	1	2004	0.208333	AM	0	-0.0042	16.45	32.0384	0.154896	7.99	102.861
7	1	2004	0.25	AM	0	-0.0041	16.11	285.184	0.0125992	7.82	102.861
7	1	2004	0.291667	AM	0	0.0162	15.82	59.5968	0.17046	9.25	102.861
7	1	2004	0.333333	AM	0	0.1381	15.68	306.586	0.0784362	12.43	102.912
7	1	2004	0.375	AM	0	0.2943	15.96	317.338	0.1838	17.83	89.5488
7	1	2004	0.416667	AM	0	0.4039	16.71	154.112	0.631689	22.04	52.2752
7	1	2004	0.458333	AM	0	0.4816	17.74	14.2208	0.760893	23.48	43.264
7	1	2004	0.5	PM	0	0.4696	19.01	221.594	0.721366	24.79	40.0384
7	1	2004	0.0416667	PM	0	0.4744	20.28	258.56	0.650218	25.92	39.6288
7	1	2004	0.0833333	PM	0	0.3122	21.38	110.285	1.07118	25.55	47.36
7	1	2004	0.125	PM	0	0.1131	21.97	186.675	0.890097	23.97	62.464
7	1	2004	0.166667	PM	0	0.0487	22.05	83.1488	0.49211	22.93	66.5088
7	1	2004	0.208333	PM	0	0.0127	21.87	196.096	0.650712	21.89	71.1168
7	1	2004	0.25	PM	0	-0.0063	21.55	230.195	0.244326	20.63	72.704
7	1	2004	0.291667	PM	0	-0.0059	21.15	296.755	0.228515	19.36	78.1312
7	1	2004	0.333333	PM	0	-0.0059	20.72	215.859	0.141556	18.01	86.0672
7	1	2004	0.375	PM	0	-0.0054	20.31	290.406	0.249514	16.02	97.6896
7	1	2004	0.416667	PM	0	-0.0052	19.9	234.701	0.244326	14.64	102.912
7	1	2004	0.458333	PM	0	-0.005	19.54	237.67	0.199611	13.9	102.912
7	2	2004	0.5	AM	0	-0.0044	19.18	218.419	0.32338	13.38	102.912
7	2	2004	0.0416667	AM	0	-0.0044	18.87	233.267	0.181083	13.37	102.912
7	2	2004	0.0833333	AM	0	-0.0043	18.62	209.613	0.0837168	13	102.912
7	2	2004	0.125	AM	0	-0.0043	18.34	209.613	0.00731865	12.23	102.912
7	2	2004	0.166667	AM	0	-0.0042	18	206.131	0.0836859	11.49	102.861
7	2	2004	0.208333	AM	0	-0.0037	17.66	256.512	0.0678751	10.92	102.861
7	2	2004	0.25	AM	0	-0.0036	17.34	212.582	-0.00586728	10.26	102.861
7	2	2004	0.291667	AM	0	0.0151	17.04	226.304	0.00728777	10.21	102.861
7	2	2004	0.333333	AM	0	0.1373	16.87	21.696	0.0599697	13.35	102.912
7	2	2004	0.375	AM	0	0.3029	17.06	311.91	0.157367	17.9	95.8464
7	2	2004	0.416667	AM	0	0.4176	17.74	238.899	0.782139	22.13	61.2864
7	2	2004	0.458333	AM	0	0.4944	18.79	354.099	0.560541	23.54	51.8656
7	2	2004	0.5	PM	0	0.4528	20	220.672	0.956057	24.09	49.9712
7	2	2004	0.0416667	PM	0	0.3625	21.12	332.595	0.766328	24.32	48.7936
7	2	2004	0.0833333	PM	0	0.2112	21.88	122.573	0.415774	23.8	51.0464
7	2	2004	0.125	PM	0	0.2262	22.27	252.723	0.381435	24.07	47.5648
7	2	2004	0.166667	PM	0	0.0944	22.31	227.123	0.600068	23.84	47.5648
7	2	2004	0.208333	PM	0	0.0134	22.06	184.32	0.13118	21.95	58.0608
7	2	2004	0.25	PM	0	-0.0059	21.65	266.752	0.123275	17.77	78.6944
7	2	2004	0.291667	PM	0	-0.0059	21.13	277.094	0.136368	15.54	90.5728
7	2	2004	0.333333	PM	0	-0.0055	20.61	222.31	0.212704	14.43	98.7136
7	2	2004	0.375	PM	0	-0.0051	20.14	221.901	0.0863725	14.47	102.912
7	2	2004	0.416667	PM	0	-0.0051	19.77	283.034	0.00469382	13.67	102.912
7	2	2004	0.458333	PM	0	-0.0051	19.41	78.848	0.130933	13.11	102.912
7	3	2004	0.5	AM	0	-0.0048	19.06	220.467	0.136368	12.31	102.861
7	3	2004	0.0416667	AM	0	-0.0043	18.69	214.528	0.115338	11.73	102.912
7	3	2004	0.0833333	AM	0	-0.0043	18.32	289.075	-0.021678	10.98	102.861
7	3	2004	0.125	AM	0	-0.0043	17.94	328.602	0.0573758	10.31	102.861
7	3	2004	0.166667	AM	0	-0.0043	17.61	230.298	0.0441899	10.32	102.861
7	3	2004	0.208333	AM	0	-0.0043	17.34	330.547	0.136368	10.07	102.861
7	3	2004	0.25	AM	0	-0.0041	17.08	301.875	0.160084	9.79	102.861
7	3	2004	0.291667	AM	0	0.0156	16.79	67.9936	0.144273	9.66	102.861
7	3	2004	0.333333	AM	0	0.1395	16.62	56.1152	0.194176	12.69	102.912
7	3	2004	0.375	AM	0	0.3055	16.86	213.299	0.444678	18.2	92.7232
7	3	2004	0.416667	AM	0	0.3752	17.58	211.866	0.639842	22.46	62.5664
7	3	2004	0.458333	AM	0	0.0847	18.5	272.589	1.00077	21	69.0176
7	3	2004	0.5	PM	0	0.121	18.97	214.938	1.02968	18.87	88.064
7	3	2004	0.0416667	PM	0	0.1739	19.33	195.174	0.615879	18.69	102.195
7	3	2004	0.0833333	PM	0	0.2306	19.77	255.283	0.431584	19.68	94.3616
7	3	2004	0.125	PM	0	0.1314	20.26	217.293	1.26684	21.09	69.2224
7	3	2004	0.166667	PM	0	0.0888	20.56	258.253	1.29451	21.28	61.696
7	3	2004	0.208333	PM	0	0.025	20.57	251.904	0.344625	20.73	63.0272
7	3	2004	0.25	PM	0	-0.0055	20.36	220.877	0.513109	18.95	70.9632
7	3	2004	0.291667	PM	0	-0.0057	20.02	297.267	0.173177	17.8	78.08
7	3	2004	0.333333	PM	0	-0.0056	19.73	252.416	0.829324	17.93	77.5168
7	3	2004	0.375	PM	0	-0.0049	19.49	281.088	0.265571	16.24	96.6656
7	3	2004	0.416667	PM	0	-0.0049	19.28	159.232	0.13365	15.33	102.912
7	3	2004	0.458333	PM	0	-0.0049	19	241.152	0.0969336	14.29	102.912
7	4	2004	0.5	AM	0	-0.0042	18.65	224.87	-0.00318068	13.1	102.861
7	4	2004	0.0416667	AM	0	-0.0042	18.27	220.877	0.0864034	12.7	102.912
7	4	2004	0.0833333	AM	0	-0.0042	17.91	302.797	0.0810919	12.19	102.861
7	4	2004	0.125	AM	0	-0.0042	17.67	246.989	0.0310657	13.1	102.912
7	4	2004	0.166667	AM	0	-0.0039	17.5	250.982	0.602785	14.02	102.912
7	4	2004	0.208333	AM	0	-0.0033	17.37	228.762	0.0838094	14.2	102.912
7	4	2004	0.25	AM	0	-0.0033	17.21	21.184	0.0864034	12.67	102.912
7	4	2004	0.291667	AM	0	0.0097	17.04	47.808	0.0336905	12.89	102.912
7	4	2004	0.333333	AM	0	0.0671	17.01	267.264	0.123275	14.34	102.912
7	4	2004	0.375	AM	0	0.2824	17.28	263.68	0.376247	16.89	102.349
7	4	2004	0.416667	AM	0	0.2851	17.93	157.184	1.0613	17.97	91.4432
7	4	2004	0.458333	AM	0	0.3726	18.79	284.365	0.48964	20.08	73.472
7	4	2004	0.5	PM	0	0.3262	19.7	95.5392	0.990149	20.1	72.1408
7	4	2004	0.0416667	PM	0.2	0.2233	20.46	109.261	1.16604	19.85	74.0352
7	4	2004	0.0833333	PM	0	0.1679	20.91	228.147	0.494828	19.55	77.4144
7	4	2004	0.125	PM	0	0.1153	21.14	108.851	0.23642	19.51	76.9024
7	4	2004	0.166667	PM	0	0.0851	21.2	212.378	0.500015	19.55	72.5504
7	4	2004	0.208333	PM	0	0.0149	21.08	62.0544	0.141556	18.09	82.0736
7	4	2004	0.25	PM	0	-0.0056	20.8	208.998	0.125961	16.71	92.5184
7	4	2004	0.291667	PM	0	-0.0051	20.44	209.51	0.173177	16.15	100.25
7	4	2004	0.333333	PM	0	-0.0049	20.05	209.101	0.13118	14.65	102.912
7	4	2004	0.375	PM	0	-0.0043	19.62	262.349	0.0521261	13.86	102.912
7	4	2004	0.416667	PM	0	-0.0042	19.26	223.334	0.186518	13.99	102.912
7	4	2004	0.458333	PM	0	-0.0041	19.01	35.52	0.157367	14.03	102.912
7	5	2004	0.5	AM	0	-0.004	18.74	275.251	0.0917148	13	102.912
7	5	2004	0.0416667	AM	0	-0.0036	18.35	224.358	0.112744	11.61	102.861
7	5	2004	0.0833333	AM	0	-0.0035	17.93	106.906	0.120619	10.88	102.861
7	5	2004	0.125	AM	0	-0.0035	17.55	282.112	-0.0269895	10.75	102.861
7	5	2004	0.166667	AM	0	-0.0034	17.31	88.6784	0.0890282	11.77	102.861
7	5	2004	0.208333	AM	0	-0.0034	17.18	100.045	-0.000524967	12.36	102.861
7	5	2004	0.25	AM	0	-0.0032	17.01	190.874	0.0626872	11.45	102.861
7	5	2004	0.291667	AM	0	0.0123	16.78	53.1456	0.0521261	11.38	102.861
7	5	2004	0.333333	AM	0	0.1023	16.65	309.555	0.0863416	13.11	102.912
7	5	2004	0.375	AM	0	0.3137	16.84	321.741	0.334002	17.8	99.4304
7	5	2004	0.416667	AM	0	0.4128	17.55	172.339	0.610691	21.47	69.9904
7	5	2004	0.458333	AM	0	0.4176	18.62	110.797	1.34787	22.46	56.9856
7	5	2004	0.5	PM	0	0.3973	19.72	97.9968	0.81376	23.26	50.0224
7	5	2004	0.0416667	PM	0	0.4011	20.67	111.718	1.15616	22.86	56.064
7	5	2004	0.0833333	PM	0	0.331	21.42	105.37	0.610691	22.45	61.3376
7	5	2004	0.125	PM	0	0.3174	21.94	106.803	0.718649	22.51	60.7232
7	5	2004	0.166667	PM	0	0.0733	22.07	58.0608	0.926906	20.99	67.328
7	5	2004	0.208333	PM	0	0.0084	21.79	131.584	0.283853	20.1	69.5808
7	5	2004	0.25	PM	0	-0.0058	21.35	211.968	0.0178798	17.69	81.7664
7	5	2004	0.291667	PM	0	-0.0059	20.81	264.806	0.120619	15.2	96.9728
7	5	2004	0.333333	PM	0	-0.0052	20.27	233.267	0.154649	14.04	102.912
7	5	2004	0.375	PM	0	-0.0052	19.8	172.032	0.336473	14.37	102.912
7	5	2004	0.416667	PM	0	-0.005	19.47	222.822	0.202328	14.15	102.912
7	5	2004	0.458333	PM	0	-0.0043	19.2	246.579	0.0995584	13.69	102.912
7	6	2004	0.5	AM	0	-0.0043	18.94	220.365	0.167989	13.48	102.912
7	6	2004	0.0416667	AM	0	-0.0042	18.65	217.907	0.0257543	12.48	102.912
7	6	2004	0.0833333	AM	0	-0.0043	18.29	278.118	0.0231294	11.75	102.861
7	6	2004	0.125	AM	0	-0.0043	17.94	252.006	0.0178798	10.99	102.861
7	6	2004	0.166667	AM	0	-0.004	17.57	213.504	-0.0189606	10.4	102.861
7	6	2004	0.208333	AM	0	-0.0041	17.27	39.4112	0.0074113	10.07	102.861
7	6	2004	0.25	AM	0	-0.0039	17.02	242.586	0.1838	10.48	102.861
7	6	2004	0.291667	AM	0	0.0101	16.82	254.464	0.112775	11.11	102.861
7	6	2004	0.333333	AM	0	0.0972	16.73	221.798	0.149461	12.9	102.912
7	6	2004	0.375	AM	0.2	0.2133	16.97	182.272	0.38934	18.05	102.963
7	6	2004	0.416667	AM	0	0.4066	17.67	213.299	0.529167	20.74	88.9856
7	6	2004	0.458333	AM	0	0.3251	18.87	93.4912	0.837476	22.69	68.7616
7	6	2004	0.5	PM	0	0.1581	19.81	92.0576	0.378964	21.39	75.9808
7	6	2004	0.0416667	PM	0	0.1918	20.35	105.882	1.44866	21.03	80.8448
7	6	2004	0.0833333	PM	0	0.2917	20.81	29.5808	1.60875	22.26	67.328
7	6	2004	0.125	PM	0	0.2349	21.22	144.282	1.09687	22.57	65.1264
7	6	2004	0.166667	PM	0	0.1041	21.41	138.957	0.513356	22.25	65.6384
7	6	2004	0.208333	PM	0	0.0115	21.28	38.8992	0.555353	20.87	73.0624
7	6	2004	0.25	PM	0	-0.0057	20.96	209.92	0.0469073	19.5	80.1792
7	6	2004	0.291667	PM	0	-0.0057	20.54	255.898	0.0943396	17.53	92.5184
7	6	2004	0.333333	PM	0	-0.0052	20.09	97.9968	0.160084	15.72	102.093
7	6	2004	0.375	PM	0	-0.005	19.68	215.45	0.170707	14.65	102.912
7	6	2004	0.416667	PM	0	-0.0047	19.3	237.67	0.0758423	14.07	102.912
7	6	2004	0.458333	PM	0	-0.0043	18.94	141.926	0.167989	13.58	102.912
7	7	2004	0.5	AM	0	-0.0043	18.62	226.304	0.0521261	13.15	102.912
7	7	2004	0.0416667	AM	0	-0.0043	18.32	230.298	0.041565	12.61	102.912
7	7	2004	0.0833333	AM	0	-0.0041	18.02	250.47	0.0731865	12.43	102.912
7	7	2004	0.125	AM	0	-0.0036	17.81	90.624	0.13365	13.18	102.912
7	7	2004	0.166667	AM	0	-0.0034	17.67	275.661	0.0679369	13.47	102.912
7	7	2004	0.208333	AM	0	-0.0034	17.57	15.2448	0.123275	13.89	102.912
7	7	2004	0.25	AM	0	-0.0032	17.53	232.243	0.460489	14.98	102.912
7	7	2004	0.291667	AM	0	0.0071	17.56	92.5696	0.210234	16.16	102.912
7	7	2004	0.333333	AM	0	0.0615	17.68	252.416	0.205046	17.11	102.912
7	7	2004	0.375	AM	0	0.1852	18.01	88.064	0.318192	18.31	102.963
7	7	2004	0.416667	AM	0	0.1616	18.62	301.158	0.43949	19.53	101.99
7	7	2004	0.458333	AM	0	0.3137	19.22	266.035	0.447395	19.54	102.963
7	7	2004	0.5	PM	0	0.4091	20.08	251.699	0.371059	21.36	90.4704
7	7	2004	0.0416667	PM	0.2	0.328	21.2	61.44	0.742612	23.35	71.9872
7	7	2004	0.0833333	PM	0	0.3068	22	88.576	0.681839	23.52	70.3488
7	7	2004	0.125	PM	0	0.2425	22.47	106.291	0.59735	22.87	70.3488
7	7	2004	0.166667	PM	0	0.0867	22.5	123.085	1.01387	22.98	72.3968
7	7	2004	0.208333	PM	0	0.0045	22.25	217.805	0.0785906	21.67	78.1312
7	7	2004	0.25	PM	0	-0.0057	21.94	220.262	0.33672	20.58	85.4528
7	7	2004	0.291667	PM	0	-0.0056	21.59	280.064	0.18133	19.04	97.1264
7	7	2004	0.333333	PM	0	-0.0053	21.28	238.592	0.0943396	18.26	102.963
7	7	2004	0.375	PM	0	-0.0049	21	211.456	0.0310657	18.17	102.963
7	7	2004	0.416667	PM	0	-0.0046	20.77	241.05	0.552636	18.21	102.963
7	7	2004	0.458333	PM	0	-0.004	20.55	199.578	0.60822	17.48	102.963
7	8	2004	0.5	AM	0	-0.0036	20.26	296.858	0.207516	16.76	102.912
7	8	2004	0.0416667	AM	0	-0.0034	20.01	263.27	0.0943087	16.64	102.912
7	8	2004	0.0833333	AM	0	-0.0033	19.84	205.005	0.125961	16.89	102.963
7	8	2004	0.125	AM	0	-0.0032	19.7	196.71	0.075904	16.69	102.912
7	8	2004	0.166667	AM	0	-0.0033	19.56	36.9536	0.262854	16.26	102.912
7	8	2004	0.208333	AM	0	-0.0029	19.39	215.962	0.505203	16.2	102.912
7	8	2004	0.25	AM	0	-0.0024	19.14	93.5936	0.484699	15.49	102.912
7	8	2004	0.291667	AM	0	0.0172	18.82	79.7696	0.160084	14.71	102.912
7	8	2004	0.333333	AM	0	0.1415	18.59	209.92	0.294475	16.91	94.5664
7	8	2004	0.375	AM	0.2	0.1437	18.72	307.098	0.476299	18.71	81.3056
7	8	2004	0.416667	AM	0	0.3617	19.04	234.496	1.07711	20.82	76.3392
7	8	2004	0.458333	AM	0	0.2384	19.82	212.378	0.666028	21.57	75.8784
7	8	2004	0.5	PM	0	0.2853	20.53	240.026	1.47238	20.52	81.152
7	8	2004	0.0416667	PM	0	0.0738	20.99	211.968	0.650218	17.59	93.0816
7	8	2004	0.0833333	PM	0	0.15	21.01	193.126	0.977056	17.97	96.9728
7	8	2004	0.125	PM	0	0.1236	21.05	207.462	0.855758	19.29	85.9136
7	8	2004	0.166667	PM	0.2	0.0565	21.06	149.811	0.0917148	19.29	90.624
7	8	2004	0.208333	PM	0	0.0295	21	69.4272	0.215422	19.49	91.648
7	8	2004	0.25	PM	0	-0.0037	20.82	311.091	0.210234	18.41	97.3312
7	8	2004	0.291667	PM	0	-0.0041	20.53	284.467	0.0653429	17.08	99.1232
7	8	2004	0.333333	PM	0	-0.0039	20.13	107.93	0.065312	15.26	102.912
7	8	2004	0.375	PM	0	-0.0035	19.74	32.96	0.0204737	14.75	102.912
7	8	2004	0.416667	PM	0	-0.0035	19.37	121.754	0.00203811	14.42	102.912
7	8	2004	0.458333	PM	0	-0.0034	19.01	265.83	0.00203811	13.58	102.912
7	9	2004	0.5	AM	0	-0.0035	18.69	101.478	0.0310348	13.59	102.912
7	9	2004	0.0416667	AM	0	-0.003	18.44	212.992	0.162801	13.7	102.912
7	9	2004	0.0833333	AM	0	-0.0026	18.17	248.525	0.0257851	13.26	102.912
7	9	2004	0.125	AM	0	-0.0027	17.92	35.9296	-0.000555847	13.39	102.912
7	9	2004	0.166667	AM	0.2	-0.0026	17.67	318.054	0.102183	13.51	102.912
7	9	2004	0.208333	AM	0	-0.0021	17.49	281.498	0.181083	15.61	102.912
7	9	2004	0.25	AM	0	-0.0016	17.43	240.538	0.386623	17.08	102.963
7	9	2004	0.291667	AM	0	0.0109	17.43	257.331	0.13118	16.28	102.912
7	9	2004	0.333333	AM	0	0.1293	17.46	229.581	0.33919	17.63	102.963
7	9	2004	0.375	AM	0	0.2975	17.82	99.9424	1.21348	21.69	80.0768
7	9	2004	0.416667	AM	0	0.4168	18.56	100.352	1.01115	23.31	65.8432
7	9	2004	0.458333	AM	0.2	0.54	19.61	104.858	1.24707	24.28	61.3888
7	9	2004	0.5	PM	0	0.3994	20.9	84.1728	1.15616	23.36	68.5056
7	9	2004	0.0416667	PM	0	0.4264	21.87	56.1152	1.27079	23.45	63.8464
7	9	2004	0.0833333	PM	0	0.348	22.53	100.454	1.52969	23.43	64.0512
7	9	2004	0.125	PM	0	0.217	22.93	190.669	1.20557	21.9	69.1712
7	9	2004	0.166667	PM	0	0.0706	23	131.994	0.299663	20.79	73.216
7	9	2004	0.208333	PM	0	0.0138	22.73	250.88	0.618596	19.59	80.3328
7	9	2004	0.25	PM	0	-0.0057	22.28	210.944	0.0732174	17.54	101.939
7	9	2004	0.291667	PM	0	-0.0055	21.78	264.704	0.188988	17.08	102.963
7	9	2004	0.333333	PM	0	-0.0051	21.35	268.698	0.02841	16.81	102.912
7	9	2004	0.375	PM	0	-0.0051	20.96	172.032	0.0336905	15.99	102.912
7	9	2004	0.416667	PM	0	-0.0046	20.57	250.47	0.00994349	16.09	102.912
7	9	2004	0.458333	PM	0	-0.0043	20.23	286.515	0.0574067	15.43	102.912
7	10	2004	0.5	AM	0	-0.0043	19.9	134.042	0.27323	15.39	102.912
7	10	2004	0.0416667	AM	0	-0.0039	19.72	219.853	0.202328	16.64	102.912
7	10	2004	0.0833333	AM	0	-0.0034	19.6	186.778	0.181083	17.19	102.963
7	10	2004	0.125	AM	0	-0.0034	19.48	236.646	0.0521879	16.71	102.963
7	10	2004	0.166667	AM	0	-0.0034	19.24	252.416	0.0125992	15.45	102.912
7	10	2004	0.208333	AM	0	-0.0035	18.98	218.419	0.0942779	15.18	102.912
7	10	2004	0.25	AM	0	-0.0034	18.77	102.912	0.112713	15.51	102.912
7	10	2004	0.291667	AM	0	0.0051	18.63	96.0512	0.38934	15.94	102.963
7	10	2004	0.333333	AM	0	0.0906	18.65	228.659	0.0600933	17.96	102.963
7	10	2004	0.375	AM	0	0.1219	18.92	299.622	0.0442825	18.91	102.963
7	10	2004	0.416667	AM	0	0.37	19.48	110.694	0.418244	21.34	88.7808
7	10	2004	0.458333	AM	0	0.4496	20.43	39.9232	1.73721	23.25	65.5872
7	10	2004	0.5	PM	0	0.3875	21.41	212.275	1.30044	23.36	66.304
7	10	2004	0.0416667	PM	0.2	0.5088	22.21	145.715	1.07513	23.81	64.0512
7	10	2004	0.0833333	PM	0	0.4079	23.02	49.7536	1.28067	23.61	65.3312
7	10	2004	0.125	PM	0	0.2851	23.6	119.603	0.85304	23.67	64.3584
7	10	2004	0.166667	PM	0	0.0913	23.66	74.752	0.331285	22.35	72.2944
7	10	2004	0.208333	PM	0	0.0127	23.35	206.95	0.207516	21.06	75.776
7	10	2004	0.25	PM	0	-0.006	22.85	229.171	0.0679986	19.45	85.248
7	10	2004	0.291667	PM	0	-0.0059	22.27	286.003	0.0231603	17.52	98.4576
7	10	2004	0.333333	PM	0	-0.0055	21.72	340.275	0.141556	15.92	102.912
7	10	2004	0.375	PM	0	-0.0051	21.23	211.046	0.0810919	15.1	102.912
7	10	2004	0.416667	PM	0	-0.0051	20.77	267.264	-0.00586728	14.49	102.912
7	10	2004	0.458333	PM	0	-0.0051	20.35	233.677	0.0810919	14.46	102.912
7	11	2004	0.5	AM	0	-0.0046	20.02	269.21	0.0415959	14.64	102.912
7	11	2004	0.0416667	AM	0	-0.0043	19.78	280.064	0.0679369	14.88	102.912
7	11	2004	0.0833333	AM	0	-0.0043	19.59	220.365	0.0442207	14.92	102.912
7	11	2004	0.125	AM	0	-0.0042	19.37	212.48	0.355001	14.97	102.912
7	11	2004	0.166667	AM	0	-0.0037	19.13	307.712	0.146991	14.74	102.912
7	11	2004	0.208333	AM	0	-0.0034	18.91	229.786	0.173177	14.65	102.912
7	11	2004	0.25	AM	0	-0.0032	18.74	253.952	0.078498	14.96	102.912
7	11	2004	0.291667	AM	0	0.0147	18.67	31.5264	0.0152549	15.16	102.912
7	11	2004	0.333333	AM	0	0.153	18.63	247.808	0.384152	17.85	102.963
7	11	2004	0.375	AM	0	0.3106	18.89	144.794	0.352531	20.78	96.1024
7	11	2004	0.416667	AM	0	0.3269	19.56	86.1184	0.974338	23.41	73.9328
7	11	2004	0.458333	AM	0	0.4544	20.5	92.4672	1.25893	24.12	64.7168
7	11	2004	0.5	PM	0	0.5128	21.62	92.4672	1.10082	24.77	58.88
7	11	2004	0.0416667	PM	0	0.4496	22.71	107.315	1.16604	24.63	56.5248
7	11	2004	0.0833333	PM	0	0.367	23.54	87.552	1.14233	24.39	60.3648
7	11	2004	0.125	PM	0	0.2827	23.96	79.6672	1.46052	23.8	63.7952
7	11	2004	0.166667	PM	0	0.0936	23.91	123.085	1.00052	23.01	67.0208
7	11	2004	0.208333	PM	0	0.0078	23.54	89.6	0.0705926	21.74	75.6224
7	11	2004	0.25	PM	0	-0.0063	23.02	272.589	0.0547818	19.71	85.7088
7	11	2004	0.291667	PM	0	-0.0059	22.47	206.541	0.0758423	18.12	96.6144
7	11	2004	0.333333	PM	0	-0.0059	21.97	235.213	0.0995584	16.57	102.912
7	11	2004	0.375	PM	0	-0.0055	21.5	256.41	0.0810919	15.58	102.912
7	11	2004	0.416667	PM	0	-0.0051	21.06	237.158	0.00997437	15.07	102.912
7	11	2004	0.458333	PM	0	-0.0051	20.63	216.883	0.123275	14.31	102.912
7	12	2004	0.5	AM	0	-0.0047	20.23	211.046	0.175895	14.06	102.912
7	12	2004	0.0416667	AM	0	-0.0047	19.91	238.592	0.0363462	14.4	102.912
7	12	2004	0.0833333	AM	0	-0.0043	19.66	232.755	0.152179	14.01	102.912
7	12	2004	0.125	AM	0	-0.0041	19.39	211.968	0.0758731	13.63	102.912
7	12	2004	0.166667	AM	0	-0.004	19.09	224.87	0.033814	13.31	102.912
7	12	2004	0.208333	AM	0	-0.004	18.85	224.768	0.107618	13.26	102.912
7	12	2004	0.25	AM	0	-0.0039	18.63	212.48	0.00747306	13.14	102.912
7	12	2004	0.291667	AM	0	0.01	18.46	301.773	-0.00833771	13.47	102.912
7	12	2004	0.333333	AM	0	0.138	18.4	315.904	0.049563	15.69	102.912
7	12	2004	0.375	AM	0	0.2923	18.67	112.23	0.318686	20.6	99.4816
7	12	2004	0.416667	AM	0	0.2815	19.36	47.296	0.59241	23.44	70.144
7	12	2004	0.458333	AM	0	0.4384	20.26	132.915	2.2392	24.06	63.232
7	12	2004	0.5	PM	0	0.5008	21.35	91.5456	2.18386	24.29	60.1088
7	12	2004	0.0416667	PM	0	0.4416	22.4	117.146	1.52969	24.61	58.7776
7	12	2004	0.0833333	PM	0	0.3178	23.3	136.397	1.40123	24.08	63.6416
7	12	2004	0.125	PM	0	0.2148	23.75	134.451	1.12059	23.56	66.6112
7	12	2004	0.166667	PM	0	0.0798	23.83	136.909	1.02968	22.94	69.4272
7	12	2004	0.208333	PM	0	0.008	23.61	155.238	0.352284	21.88	75.1104
7	12	2004	0.25	PM	0	-0.0063	23.13	100.454	0.102214	19.63	87.7568
7	12	2004	0.291667	PM	0	-0.006	22.55	220.365	0.0864034	17.43	100.557
7	12	2004	0.333333	PM	0	-0.0057	22.03	259.789	0.120588	16	102.912
7	12	2004	0.375	PM	0	-0.0053	21.52	240.128	0.149461	14.81	102.912
7	12	2004	0.416667	PM	0	-0.0052	21.02	240.128	0.112683	14.24	102.912
7	12	2004	0.458333	PM	0	-0.0052	20.58	206.541	0.167989	13.84	102.912
7	13	2004	0.5	AM	0	-0.0046	20.16	288.973	0.149461	13.43	102.912
7	13	2004	0.0416667	AM	0	-0.0044	19.79	247.091	0.062749	12.71	102.912
7	13	2004	0.0833333	AM	0	-0.0043	19.43	243.098	-0.00311892	12.25	102.912
7	13	2004	0.125	AM	0	-0.0041	19.09	249.549	0.086496	11.98	102.861
7	13	2004	0.166667	AM	0	-0.002	18.79	249.549	0.00247043	11.71	102.861
7	13	2004	0.208333	AM	0	-0.0009	18.49	249.549	0.0341846	11.47	102.861
7	13	2004	0.25	AM	0	0.0068	18.21	250.061	0.031498	11.21	102.861
7	13	2004	0.291667	AM	0	0.0102	17.95	250.061	0.0288423	11.5	102.861
7	13	2004	0.333333	AM	0	0.0876	17.82	46.272	0.0311583	13.06	102.912
7	13	2004	0.375	AM	0	0.1721	17.97	329.728	0.0600933	15.95	102.912
7	13	2004	0.416667	AM	0	0.4053	18.58	98.4064	0.431584	21.2	98.1504
7	13	2004	0.458333	AM	0	0.3213	19.64	49.2416	1.02968	23.76	73.2672
7	13	2004	0.5	PM	0	0.5424	20.76	58.4704	1.33996	24.62	65.7408
7	13	2004	0.0416667	PM	0	0.4136	22.04	108.237	1.37554	24.66	63.1296
7	13	2004	0.0833333	PM	0	0.4488	23	99.4304	1.6127	24.59	63.1808
7	13	2004	0.125	PM	0	0.1089	23.62	115.712	1.86962	23.11	70.2464
7	13	2004	0.166667	PM	0	0.0459	23.68	127.59	1.00077	22.46	72.4992
7	13	2004	0.208333	PM	0	0.011	23.41	67.8912	0.347096	21.48	77.4144
7	13	2004	0.25	PM	0	-0.0064	23.02	208.486	0.20801	20.68	83.5584
7	13	2004	0.291667	PM	0	-0.0058	22.57	88.576	0.0547818	18.68	95.1296
7	13	2004	0.333333	PM	0	-0.0058	22.15	214.426	0.133897	17.41	102.963
7	13	2004	0.375	PM	0	-0.0053	21.78	212.48	0.23642	17.07	102.912
7	13	2004	0.416667	PM	0	-0.005	21.48	231.219	0.299663	16.96	102.912
7	13	2004	0.458333	PM	0	-0.0047	21.2	269.722	0.188988	16.73	102.912
7	14	2004	0.5	AM	0	-0.0042	20.92	220.877	0.125961	16.39	102.912
7	14	2004	0.0416667	AM	0	-0.0041	20.64	109.363	0.157367	16.05	102.912
7	14	2004	0.0833333	AM	0	-0.0038	20.35	239.104	0.186518	15.75	102.912
7	14	2004	0.125	AM	0	-0.0034	20.1	189.747	0.141803	15.72	102.912
7	14	2004	0.166667	AM	0	-0.0034	19.9	38.8992	-0.000524967	15.58	102.912
7	14	2004	0.208333	AM	0	-0.0034	19.73	233.677	0.262854	15.36	102.912
7	14	2004	0.25	AM	0	-0.0033	19.54	292.352	0.0285335	15.23	102.912
7	14	2004	0.291667	AM	0	0.0123	19.34	270.234	0.0364389	14.85	102.912
7	14	2004	0.333333	AM	0	0.1343	19.22	285.798	0.0600933	16.44	102.912
7	14	2004	0.375	AM	0	0.2909	19.4	9.6128	0.307816	19.99	102.963
7	14	2004	0.416667	AM	0	0.4488	20.06	52.6336	0.80042	23.8	75.2128
7	14	2004	0.458333	AM	0	0.4664	21.19	63.8976	1.07118	24.46	66.4064
7	14	2004	0.5	PM	0	0.5192	22.37	17.7024	2.42498	24.3	65.536
7	14	2004	0.0416667	PM	0	0.4696	23.47	46.272	1.99611	24.51	65.2288
7	14	2004	0.0833333	PM	0	0.387	24.33	78.7456	2.30047	24.45	62.2592
7	14	2004	0.125	PM	0	0.2912	24.81	46.784	1.90322	23.78	66.3552
7	14	2004	0.166667	PM	0	0.0907	24.81	98.4064	1.56131	22.82	70.912
7	14	2004	0.208333	PM	0	0.0121	24.46	113.254	0.739894	21.57	75.7248
7	14	2004	0.25	PM	0	-0.0063	23.94	222.31	0.141556	19.4	88.4224
7	14	2004	0.291667	PM	0	-0.006	23.36	224.358	0.0152549	17.2	101.53
7	14	2004	0.333333	PM	0	-0.0059	22.78	227.738	0.128462	16.25	102.912
7	14	2004	0.375	PM	0	-0.0054	22.27	235.213	0.0837476	15.55	102.912
7	14	2004	0.416667	PM	0	-0.0051	21.8	225.792	0.0943705	14.69	102.912
7	14	2004	0.458333	PM	0	-0.005	21.35	207.053	0.0469691	14.25	102.912
7	15	2004	0.5	AM	0	-0.0048	20.92	207.565	0.00216163	13.65	102.912
7	15	2004	0.0416667	AM	0	-0.0047	20.49	210.022	0.0469691	12.81	102.861
7	15	2004	0.0833333	AM	0	-0.0045	20.09	208.589	0.0417812	12.53	102.912
7	15	2004	0.125	AM	0	-0.0034	19.75	206.643	0.0314362	12.06	102.861
7	15	2004	0.166667	AM	0	0.004	19.42	207.155	-0.000123522	11.65	102.912
7	15	2004	0.208333	AM	0	0.0088	19.09	207.053	0.00521879	11.27	102.861
7	15	2004	0.25	AM	0	0.0098	18.77	207.155	-3.08804e-05	11	102.861
7	15	2004	0.291667	AM	0	0.0291	18.48	208.589	-0.00796714	11.01	102.861
7	15	2004	0.333333	AM	0	0.1321	18.31	15.3472	0.0338449	13.31	102.912
7	15	2004	0.375	AM	0	0.3034	18.51	34.496	0.294475	18.35	102.963
7	15	2004	0.416667	AM	0	0.416	19.2	204.902	0.35006	22.71	77.2096
7	15	2004	0.458333	AM	0	0.4944	20.31	254.669	0.329062	25.51	56.1152
7	15	2004	0.5	PM	0	0.52	21.71	258.56	0.639842	26.65	53.3504
7	15	2004	0.0416667	PM	0	0.5056	23.13	36.4416	0.587222	27.96	48.9984
7	15	2004	0.0833333	PM	0	0.3428	24.3	50.6752	1.73721	26.47	58.624
7	15	2004	0.125	PM	0	0.1043	24.85	126.054	1.61072	23.91	71.6288
7	15	2004	0.166667	PM	0	0.0938	24.79	91.0336	1.03956	23.67	73.3696
7	15	2004	0.208333	PM	0	0.0135	24.47	202.035	0.320909	22.41	79.0528
7	15	2004	0.25	PM	0	-0.0062	24.02	201.114	0.141803	20.42	89.6512
7	15	2004	0.291667	PM	0	-0.0061	23.49	272.589	0.226045	17.88	101.734
7	15	2004	0.333333	PM	0	-0.0058	22.93	130.56	0.42615	17.06	102.912
7	15	2004	0.375	PM	0	-0.0053	22.41	299.315	0.196893	16.46	102.912
7	15	2004	0.416667	PM	0	-0.0049	21.97	180.941	0.160084	15.93	102.912
7	15	2004	0.458333	PM	0	-0.0049	21.56	292.352	0.047	15.37	102.912
7	16	2004	0.5	AM	0	-0.0047	21.15	273.203	0.173424	14.6	102.912
7	16	2004	0.0416667	AM	0	-0.0046	20.74	199.168	0.0759967	13.64	102.912
7	16	2004	0.0833333	AM	0	-0.0042	20.33	223.846	0.0365624	12.77	102.861
7	16	2004	0.125	AM	0	-0.0023	19.93	189.44	0.00518791	12.34	102.861
7	16	2004	0.166667	AM	0	-0.0019	19.6	289.485	0.0999907	12.4	102.912
7	16	2004	0.208333	AM	0	-0.0038	19.4	237.67	0.0707161	14.34	102.912
7	16	2004	0.25	AM	0	-0.0037	19.34	234.189	0.0417812	15.08	102.912
7	16	2004	0.291667	AM	0	0.0155	19.31	37.9776	0.0417812	15.01	102.912
7	16	2004	0.333333	AM	0	0.1129	19.3	87.1424	0.0865578	15.84	102.912
7	16	2004	0.375	AM	0	0.2492	19.52	39.4112	0.687274	17.73	102.963
7	16	2004	0.416667	AM	0	0.3903	20.06	213.709	1.00077	21.15	96.512
7	16	2004	0.458333	AM	0	0.4856	20.99	252.723	1.02968	23.79	65.8432
7	16	2004	0.5	PM	0	0.4616	22.05	309.35	1.11861	25.13	49.1008
7	16	2004	0.0416667	PM	0	0.3365	23	292.147	0.739894	24.9	48.7936
7	16	2004	0.0833333	PM	0	0.3966	23.7	153.088	1.11071	24.77	45.9264
7	16	2004	0.125	PM	0	0.3084	24.24	235.93	1.02572	24.91	43.52
7	16	2004	0.166667	PM	0	0.0931	24.33	221.184	1.89136	23.87	46.6432
7	16	2004	0.208333	PM	0	0.0106	24.02	232.141	0.473829	22.05	47.9744
7	16	2004	0.25	PM	0	-0.006	23.5	214.938	0.152179	19.38	62.3104
7	16	2004	0.291667	PM	0	-0.006	22.89	244.019	0.149708	16.03	82.3296
7	16	2004	0.333333	PM	0	-0.0057	22.3	248.525	0.136368	14.61	91.8016
7	16	2004	0.375	PM	0	-0.0055	21.78	208.998	0.276194	13.88	99.7888
7	16	2004	0.416667	PM	0	-0.0052	21.28	228.25	0.0549362	13.4	102.912
7	16	2004	0.458333	PM	0	-0.0041	20.82	240.23	0.181577	12.94	102.912
7	17	2004	0.5	AM	0	0.003	20.39	90.7264	0.0474323	12.13	102.861
7	17	2004	0.0416667	AM	0	0.0096	19.95	239.821	0.0632431	11.03	102.861
7	17	2004	0.0833333	AM	0	0.01	19.56	236.851	0.0684927	11	102.861
7	17	2004	0.125	AM	0	0.0103	19.24	215.142	0.00262483	10.99	102.861
7	17	2004	0.166667	AM	0	0.0103	18.97	6.5536	0.0474323	11.21	102.861
7	17	2004	0.208333	AM	0	0.009	18.75	205.21	0.0474632	12.1	102.861
7	17	2004	0.25	AM	0	-0.0027	18.6	217.395	0.711237	15.75	102.912
7	17	2004	0.291667	AM	0.2	0.0065	18.6	217.907	0.421209	16.54	102.963
7	17	2004	0.333333	AM	0	0.1171	18.72	74.752	0.368341	17.62	102.963
7	17	2004	0.375	AM	0	0.2417	19.02	220.774	1.15023	20.17	87.0912
7	17	2004	0.416667	AM	0	0.3867	19.56	106.803	1.01584	21.53	80.64
7	17	2004	0.458333	AM	0	0.4328	20.41	118.17	0.963963	23.4	69.3248
7	17	2004	0.5	PM	0	0.4432	21.49	114.688	0.866381	24.47	59.1872
7	17	2004	0.0416667	PM	0	0.4256	22.47	64.4096	0.832042	24.75	59.0336
7	17	2004	0.0833333	PM	0	0.2283	23.33	56.0128	1.00868	24.01	61.0816
7	17	2004	0.125	PM	0	0.177	23.75	109.261	0.752988	23.25	63.9488
7	17	2004	0.166667	PM	0	0.0694	23.7	299.11	0.352531	22.72	68.5056
7	17	2004	0.208333	PM	0	0.0121	23.43	245.453	0.782139	21.31	76.6464
7	17	2004	0.25	PM	0	-0.006	23.03	269.619	0.231232	19.88	84.2752
7	17	2004	0.291667	PM	0	-0.0057	22.56	249.958	0.0943705	18.6	92.5696
7	17	2004	0.333333	PM	0	-0.0056	22.12	265.216	0.0944631	17.56	102.042
7	17	2004	0.375	PM	0	-0.0054	21.71	156.262	0.0470308	17.2	102.912
7	17	2004	0.416667	PM	0	-0.0053	21.35	51.2896	0.0971189	17.05	102.963
7	17	2004	0.458333	PM	0	-0.0052	21.03	92.5696	0.0048791	15.8	102.912
7	18	2004	0.5	AM	0	-0.0047	20.68	86.7328	0.0813081	14.7	102.912
7	18	2004	0.0416667	AM	0	-0.0044	20.33	184.422	0.0418738	14.41	102.912
7	18	2004	0.0833333	AM	0	0.0003	20.01	142.541	-0.00784362	13.29	102.912
7	18	2004	0.125	AM	0	0.0038	19.7	215.552	0.0764908	12.77	102.912
7	18	2004	0.166667	AM	0	0.0072	19.41	261.939	0.0817404	12.4	102.912
7	18	2004	0.208333	AM	0	0.0092	19.12	196.813	0.0237779	12.13	102.912
7	18	2004	0.25	AM	0	0.0101	18.85	261.53	-0.0104376	11.92	102.912
7	18	2004	0.291667	AM	0	0.0308	18.6	78.336	0.144767	12.44	102.912
7	18	2004	0.333333	AM	0	0.1542	18.49	34.496	0.242102	15.56	102.912
7	18	2004	0.375	AM	0	0.2928	18.74	198.451	0.373776	20.17	98.8672
7	18	2004	0.416667	AM	0	0.3156	19.41	309.453	0.497545	22.81	75.8784
7	18	2004	0.458333	AM	0	0.2316	20.23	115.2	0.861193	23.35	67.9936
7	18	2004	0.5	PM	0	0.4856	21.09	347.341	1.16011	24.49	60.8768
7	18	2004	0.0416667	PM	0	0.4184	22.2	204.39	0.703085	25.22	55.4496
7	18	2004	0.0833333	PM	0	0.3771	23.3	131.994	1.48226	25.29	55.1936
7	18	2004	0.125	PM	0	0.2809	24.1	23.6416	1.63444	24.42	60.7744
7	18	2004	0.166667	PM	0	0.0958	24.28	215.347	0.420962	23.89	62.3104
7	18	2004	0.208333	PM	0	0.0097	24.05	258.765	0.344625	22.48	67.072
7	18	2004	0.25	PM	0	-0.0061	23.62	229.171	-0.00311892	19.99	79.3088
7	18	2004	0.291667	PM	0	-0.0061	23.05	219.853	0.202328	17.23	95.9488
7	18	2004	0.333333	PM	0	-0.0056	22.5	254.464	0.097088	15.71	102.912
7	18	2004	0.375	PM	0	-0.0054	22	230.195	0.160331	14.76	102.912
7	18	2004	0.416667	PM	0	-0.0046	21.53	250.061	0.0972424	14.08	102.912
7	18	2004	0.458333	PM	0	-0.0017	21.09	236.237	0.0421826	13.53	102.912
7	19	2004	0.5	AM	0	0.0059	20.66	223.437	0.0158108	12.78	102.912
7	19	2004	0.0416667	AM	0	0.0085	20.27	229.376	0.0580243	12.43	102.912
7	19	2004	0.0833333	AM	0	0.0076	19.9	216.064	0.0632739	12.1	102.912
7	19	2004	0.125	AM	0	0.0109	19.58	277.299	0.0369021	11.64	102.861
7	19	2004	0.166667	AM	0	0.0109	19.27	284.16	3.08804e-05	11.38	102.861
7	19	2004	0.208333	AM	0	0.0107	19.02	228.454	0.0843344	11.46	102.861
7	19	2004	0.25	AM	0	0.0107	18.86	240.23	0.0633048	11.85	102.861
7	19	2004	0.291667	AM	0	0.0277	18.7	342.938	0.010592	11.91	102.912
7	19	2004	0.333333	AM	0	0.1124	18.64	334.336	0.0264027	13.29	102.912
7	19	2004	0.375	AM	0	0.2567	18.82	317.85	0.368588	16.23	102.912
7	19	2004	0.416667	AM	0	0.4384	19.39	154.624	0.421209	21.05	96.256
7	19	2004	0.458333	AM	0	0.3535	20.36	63.8976	0.163543	23.97	70.4
7	19	2004	0.5	PM	0	0.444	21.5	36.9536	0.502733	25.61	57.7536
7	19	2004	0.0416667	PM	0	0.5864	22.74	153.088	0.215669	26.75	50.944
7	19	2004	0.0833333	PM	0	0.4013	24.14	124.109	0.934811	25.98	58.4192
7	19	2004	0.125	PM	0	0.1598	24.96	65.4336	1.3953	24.47	61.5424
7	19	2004	0.166667	PM	0	0.0998	24.95	95.5392	2.00994	23.75	67.1232
7	19	2004	0.208333	PM	0	0.0081	24.61	83.6608	1.04153	22.19	76.9536
7	19	2004	0.25	PM	0	-0.0061	24.14	96.9728	0.558071	20.39	88.4224
7	19	2004	0.291667	PM	0	-0.006	23.64	265.216	0.0811846	19.56	92.8256
7	19	2004	0.333333	PM	0	-0.0056	23.15	237.158	0.149708	17.71	101.99
7	19	2004	0.375	PM	0	-0.0054	22.65	285.491	0.220857	16.18	102.912
7	19	2004	0.416667	PM	0	-0.0054	22.19	256.41	0.0812772	15.18	102.912
7	19	2004	0.458333	PM	0	-0.0037	21.75	219.443	0.0366859	14.5	102.912
7	20	2004	0.5	AM	0	-0.0012	21.35	249.139	0.0631813	13.99	102.912
7	20	2004	0.0416667	AM	0	0.0029	20.94	244.224	0.105333	13.12	102.912
7	20	2004	0.0833333	AM	0	0.0085	20.54	213.606	0.0395887	12.45	102.912
7	20	2004	0.125	AM	0	0.0102	20.16	197.837	0.0685545	12.01	102.912
7	20	2004	0.166667	AM	0	0.0107	19.8	31.5392	0.036933	11.49	102.861
7	20	2004	0.208333	AM	0	0.0109	19.48	132.198	0.134392	11.11	102.861
7	20	2004	0.25	AM	0	0.011	19.18	176.128	0.0237779	11.15	102.861
7	20	2004	0.291667	AM	0	0.0351	18.91	296.448	0.0738042	11.75	102.912
7	20	2004	0.333333	AM	0	0.1706	18.77	336.077	0.121267	16.85	102.963
7	20	2004	0.375	AM	0	0.3231	19.04	42.3808	1.00102	21.69	93.9008
7	20	2004	0.416667	AM	0	0.4416	19.78	27.5328	1.19174	24.07	67.2768
7	20	2004	0.458333	AM	0	0.5232	20.91	346.726	0.755705	25.46	58.5216
7	20	2004	0.5	PM	0	0.5536	22.29	45.76	1.03956	26.82	53.1456
7	20	2004	0.0416667	PM	0	0.5368	23.76	36.9536	1.05734	27.66	47.5136
7	20	2004	0.0833333	PM	0	0.4037	25	41.3568	1.51388	27.83	45.4656
7	20	2004	0.125	PM	0	0.3411	25.83	37.3632	1.80836	27.98	41.728
7	20	2004	0.166667	PM	0	0.0996	26	48.7296	1.34589	27.16	46.8992
7	20	2004	0.208333	PM	0	0.0091	25.67	64.4096	2.0218	23.99	72.704
7	20	2004	0.25	PM	0	-0.0063	25.21	64.4096	0.919001	22.01	79.3088
7	20	2004	0.291667	PM	0	-0.0065	24.68	202.035	0.407868	20.66	82.3296
7	20	2004	0.333333	PM	0	-0.0061	24.13	199.168	0.112899	18.45	91.136
7	20	2004	0.375	PM	0	-0.0056	23.57	200.602	0.450113	16.83	100.762
7	20	2004	0.416667	PM	0	-0.0054	23.03	175.514	0.286817	16.03	102.144
7	20	2004	0.458333	PM	0	-0.0051	22.54	202.138	0.289288	16.72	95.3856
7	21	2004	0.5	AM	0	-0.0044	22.1	86.6304	0.510638	17.26	102.554
7	21	2004	0.0416667	AM	0	-0.004	21.77	212.89	0.689992	18.66	102.963
7	21	2004	0.0833333	AM	0	-0.0035	21.52	315.494	0.697897	18.68	102.963
7	21	2004	0.125	AM	0	-0.0035	21.3	245.453	0.421209	18.3	102.912
7	21	2004	0.166667	AM	0	-0.0034	21.09	223.744	0.278912	17.73	102.963
7	21	2004	0.208333	AM	0	-0.0031	20.83	327.373	0.329062	17.65	102.912
7	21	2004	0.25	AM	0	-0.0032	20.6	352.973	0.202575	17.65	102.963
7	21	2004	0.291667	AM	0	0.0214	20.39	331.264	0.0711793	17.54	102.963
7	21	2004	0.333333	AM	0	0.1493	20.28	300.032	0.273724	19.94	99.7888
7	21	2004	0.375	AM	0	0.3028	20.48	273.408	0.587222	22.1	80.3328
7	21	2004	0.416667	AM	0	0.4176	21.07	314.368	0.945681	24.51	63.7952
7	21	2004	0.458333	AM	0	0.5008	21.93	224.051	1.70163	26.39	51.456
7	21	2004	0.5	PM	0	0.54	23.06	220.16	1.31625	26.97	46.2336
7	21	2004	0.0416667	PM	0	0.5184	24.29	4.0928	0.932341	27.5	42.3424
7	21	2004	0.0833333	PM	0	0.4264	25.38	248.218	1.62653	27.67	45.6704
7	21	2004	0.125	PM	0	0.2894	26.15	215.757	0.950869	26.79	50.7904
7	21	2004	0.166667	PM	0	0.1158	26.34	233.984	0.884909	25.19	57.856
7	21	2004	0.208333	PM	0	0.0149	26.06	325.325	0.895285	23.05	67.8912
7	21	2004	0.25	PM	0	-0.0061	25.58	262.246	0.276194	20.83	74.9056
7	21	2004	0.291667	PM	0	-0.0063	24.95	207.053	0.168236	17.74	90.1632
7	21	2004	0.333333	PM	0	-0.0056	24.34	244.634	0.0603094	16.06	102.554
7	21	2004	0.375	PM	0	-0.0023	23.74	280.678	0.12383	14.66	102.912
7	21	2004	0.416667	PM	0	0.0039	23.13	285.594	0.0158725	13.59	102.912
7	21	2004	0.458333	PM	0	0.0083	22.56	227.43	0.113331	12.59	102.912
7	22	2004	0.5	AM	0	0.0101	22.06	302.49	0.076429	11.9	102.861
7	22	2004	0.0416667	AM	0	0.0101	21.58	205.722	0.00790538	11.23	102.861
7	22	2004	0.0833333	AM	0	0.0105	21.12	290.509	0	10.54	102.861
7	22	2004	0.125	AM	0	0.0107	20.67	211.046	0.092178	10.2	102.861
7	22	2004	0.166667	AM	0	0.0107	20.24	239.206	0.00256307	9.68	102.861
7	22	2004	0.208333	AM	0	0.0108	19.84	253.542	-0.0184665	9.26	102.861
7	22	2004	0.25	AM	0	0.0111	19.49	210.637	0.0526202	8.88	102.861
7	22	2004	0.291667	AM	0	0.0359	19.14	68.9152	0.0868666	8.97	102.861
7	22	2004	0.333333	AM	0	0.1781	18.92	282.522	0.134392	12.6	102.912
7	22	2004	0.375	AM	0	0.3378	19.04	98.9184	0.392799	16.82	100.147
7	22	2004	0.416667	AM	0	0.4448	19.6	74.752	0.476793	22.07	77.1584
7	22	2004	0.458333	AM	0	0.5272	20.68	141.824	0.845382	24.91	66.4064
7	22	2004	0.5	PM	0	0.5584	22.1	122.573	1.0949	26.11	60.2624
7	22	2004	0.0416667	PM	0	0.5256	23.61	130.458	1.49807	26.67	59.648
7	22	2004	0.0833333	PM	0	0.4488	24.87	60.0064	1.62258	26.19	63.1296
7	22	2004	0.125	PM	0	0.3269	25.75	96.9728	1.75302	25.01	69.0688
7	22	2004	0.166667	PM	0	0.0979	26.02	142.336	1.37356	24.13	68.1984
7	22	2004	0.208333	PM	0	0.0112	25.71	199.066	0.59241	22.21	78.1312
7	22	2004	0.25	PM	0	-0.0059	25.19	324.403	0.223574	20.38	83.4048
7	22	2004	0.291667	PM	0	-0.006	24.63	123.187	0.163543	19.71	87.808
7	22	2004	0.333333	PM	0	-0.0059	24.12	220.365	0.131427	18.59	92.2624
7	22	2004	0.375	PM	0	-0.0026	23.59	281.19	0.208257	16.41	102.502
7	22	2004	0.416667	PM	0	0.0025	23.07	230.81	0.110861	15	102.912
7	22	2004	0.458333	PM	0	0.0086	22.56	228.352	0.0897384	13.69	102.912
7	23	2004	0.5	AM	0	0.0096	22.09	294.502	0.105549	12.94	102.912
7	23	2004	0.0416667	AM	0	0.0097	21.66	216.576	0.015996	12.39	102.861
7	23	2004	0.0833333	AM	0	0.0101	21.24	212.173	-0.0104376	11.88	102.861
7	23	2004	0.125	AM	0	0.0103	20.84	199.782	9.26412e-05	11.43	102.861
7	23	2004	0.166667	AM	0	0.0103	20.44	242.79	0.00799802	10.96	102.861
7	23	2004	0.208333	AM	0	0.0106	20.05	93.696	0.0316833	10.48	102.861
7	23	2004	0.25	AM	0	0.0108	19.74	169.677	6.17608e-05	10.39	102.861
7	23	2004	0.291667	AM	0	0.0338	19.46	169.677	9.26412e-05	10.36	102.861
7	23	2004	0.333333	AM	0	0.1785	19.25	317.03	0.158108	13.36	102.912
7	23	2004	0.375	AM	0	0.3398	19.38	55.6032	0.240126	18.22	101.325
7	23	2004	0.416667	AM	0	0.448	19.95	98.9184	1.26881	23.53	69.0176
7	23	2004	0.458333	AM	0	0.5256	21.05	84.1728	1.78266	24.66	59.0848
7	23	2004	0.5	PM	0	0.4776	22.32	132.403	1.25893	24.57	58.112
7	23	2004	0.0416667	PM	0	0.4736	23.54	18.2144	1.60875	24.68	57.9584
7	23	2004	0.0833333	PM	0	0.4608	24.54	81.2032	1.59096	24.69	58.4192
7	23	2004	0.125	PM	0	0.3384	25.34	73.3184	1.25893	24.17	62.8224
7	23	2004	0.166667	PM	0	0.1065	25.61	116.736	1.45064	23.15	67.7888
7	23	2004	0.208333	PM	0	0.012	25.35	95.0272	1.00868	21.78	74.5472
7	23	2004	0.25	PM	0	-0.0056	24.88	272.691	0.136615	19.74	84.8384
7	23	2004	0.291667	PM	0	-0.0024	24.34	205.619	0.0871445	16.81	99.2256
7	23	2004	0.333333	PM	0	0.0037	23.76	277.709	0.179353	15.31	102.912
7	23	2004	0.375	PM	0	0.008	23.2	230.81	0.0740512	14.24	102.912
7	23	2004	0.416667	PM	0	0.0091	22.65	87.7568	0.0765834	13.47	102.912
7	23	2004	0.458333	PM	0	0.0093	22.16	226.918	0.0502115	12.77	102.861
7	24	2004	0.5	AM	0	0.0097	21.72	283.648	0.0844579	12.26	102.912
7	24	2004	0.0416667	AM	0	0.0098	21.3	299.52	0.0449001	11.55	102.861
7	24	2004	0.0833333	AM	0	0.0102	20.88	272.384	6.17608e-05	10.92	102.861
7	24	2004	0.125	AM	0	0.0103	20.47	216.064	3.08804e-05	10.35	102.861
7	24	2004	0.166667	AM	0	0.0103	20.08	230.4	0.0606182	10	102.861
7	24	2004	0.208333	AM	0	0.0104	19.75	230.912	3.08804e-05	9.71	102.861
7	24	2004	0.25	AM	0	0.0108	19.43	217.088	-0.0078745	9.42	102.861
7	24	2004	0.291667	AM	0	0.0367	19.13	230.81	0.0342772	9.59	102.861
7	24	2004	0.333333	AM	0	0.1781	18.94	64.1024	0.0713028	13.12	102.912
7	24	2004	0.375	AM	0	0.3409	19.1	32.4608	0.485193	17.68	100.301
7	24	2004	0.416667	AM	0	0.4544	19.67	72.2944	1.13442	22.92	71.3216
7	24	2004	0.458333	AM	0	0.536	20.74	115.712	1.03363	24.85	53.7088
7	24	2004	0.5	PM	0	0.5504	22.06	54.5792	2.01983	25.05	55.4496
7	24	2004	0.0416667	PM	0	0.5248	23.45	71.2704	1.60084	25.02	59.648
7	24	2004	0.0833333	PM	0	0.4632	24.68	80.6912	1.90915	24.77	58.7776
7	24	2004	0.125	PM	0	0.3342	25.53	75.264	1.57119	24.29	59.5968
7	24	2004	0.166667	PM	0	0.109	25.79	90.624	1.93484	23	67.072
7	24	2004	0.208333	PM	0	0.0114	25.52	109.773	0.966433	21.52	73.3696
7	24	2004	0.25	PM	0	-0.0031	25	212.89	0.239879	18.9	84.224
7	24	2004	0.291667	PM	0	0.0029	24.39	270.336	0.0869592	15.87	99.6352
7	24	2004	0.333333	PM	0	0.0078	23.76	219.034	0.10033	14.11	102.912
7	24	2004	0.375	PM	0	0.0085	23.13	178.074	0.0765525	13.07	102.912
7	24	2004	0.416667	PM	0	0.009	22.53	266.445	0.102863	12.09	102.912
7	24	2004	0.458333	PM	0	0.0094	22.01	338.022	0.0527746	11.33	102.861
7	25	2004	0.5	AM	0	0.0096	21.51	253.645	0.00796714	10.61	102.861
7	25	2004	0.0416667	AM	0	0.01	21.03	276.787	0.0711793	9.82	102.861
7	25	2004	0.0833333	AM	0	0.01	20.58	240.742	0.00790538	9.67	102.861
7	25	2004	0.125	AM	0	0.0098	20.24	36.0448	0.0158725	10.43	102.861
7	25	2004	0.166667	AM	0	0.0099	19.98	220.57	0.0184974	9.97	102.861
7	25	2004	0.208333	AM	0	0.0102	19.71	222.515	0.0342772	9.2	102.861
7	25	2004	0.25	AM	0	0.0104	19.39	194.458	0.0342464	8.62	102.861
7	25	2004	0.291667	AM	0	0.039	19.06	36.4544	0.108051	8.73	102.861
7	25	2004	0.333333	AM	0	0.1908	18.82	43.8272	0.260878	12.11	102.861
7	25	2004	0.375	AM	0	0.3559	18.93	306.995	0.313992	17.82	97.8944
7	25	2004	0.416667	AM	0	0.4608	19.47	87.1424	0.874533	22.91	68.7616
7	25	2004	0.458333	AM	0	0.5424	20.51	87.552	1.75302	24.78	59.648
7	25	2004	0.5	PM	0	0.5776	21.89	115.2	1.87753	25.33	55.2448
7	25	2004	0.0416667	PM	0	0.552	23.33	97.4848	1.99413	25.51	55.8592
7	25	2004	0.0833333	PM	0	0.4744	24.57	92.4672	2.36964	24.78	58.88
[truncated: 6,395 more rows]

## Sheet: march to 8 june 2004
month	day	year		Rain	Solar	Soil	Wind Dir	Speed 1	Air temp	Humidity
3	30	2004 12:00:00 AM	1899-12-31 08:00:00	0	0.1149	27.86	290.611	0.204799	26.89	80.64
3	30	2004 12:00:00 AM	1899-12-31 09:00:00	0	0.4704	28.28	73.728	1.07711	28.43	71.9872
3	30	2004 12:00:00 AM	1899-12-31 10:00:00	0	0.4752	29.51	64.4096	2.36964	28.95	68.0448
3	30	2004 12:00:00 AM	1899-12-31 11:00:00	0	0.5632	30.9	112.23	1.85381	29.23	67.2768
3	30	2004 12:00:00 AM	1899-12-31 12:00:00	0	0.6952	32.16	96.4608	1.91903	29.42	65.792
3	30	2004 12:00:00 AM	1899-12-31 01:00:00	0	0.7168	32.93	60.0064	1.99413	29.62	65.0752
3	30	2004 12:00:00 AM	1899-12-31 02:00:00	0	0.5544	34.18	62.976	2.089	29.23	66.8672
3	30	2004 12:00:00 AM	1899-12-31 03:00:00	0	0.4408	35.22	135.373	2.16015	28.92	68.1472
3	30	2004 12:00:00 AM	1899-12-31 04:00:00	0	0.217	35.65	99.9424	1.5791	28.17	69.0176
3	30	2004 12:00:00 AM	1899-12-31 05:00:00	0	0.051	35.24	39.4112	1.02968	27.67	70.5024
3	30	2004 12:00:00 AM	1899-12-31 06:00:00	0	0.0025	34.49	171.418	0.19714	26.31	75.8784
3	30	2004 12:00:00 AM	1899-12-31 07:00:00	0	-0.0041	33.67	189.645	0.0864034	25.36	80.1792
3	30	2004 12:00:00 AM	1899-12-31 08:00:00	0	-0.004	32.88	189.235	0.0916839	25.05	81.4592
3	30	2004 12:00:00 AM	1899-12-31 09:00:00	0	-0.0036	32.19	280.986	0.0705926	24.23	86.2208
3	30	2004 12:00:00 AM	1899-12-31 10:00:00	0	-0.0033	31.58	274.125	0.141556	22.35	92.8256
3	30	2004 12:00:00 AM	1899-12-31 11:00:00	0	-0.0032	31	217.805	0.157367	21.41	96.0512
3	31	2004 12:00:00 AM	1899-12-31 12:00:00	0	-0.0032	30.44	251.392	0.0363462	20.83	96.8192
3	31	2004 12:00:00 AM	1899-12-31 01:00:00	0	-0.0032	29.93	131.584	0.0706235	20.19	96
3	31	2004 12:00:00 AM	1899-12-31 02:00:00	0	-0.0032	29.48	209.51	0.0337214	19.59	96.256
3	31	2004 12:00:00 AM	1899-12-31 03:00:00	0	-0.0032	29.04	194.253	0.0363771	19.19	96.6656
3	31	2004 12:00:00 AM	1899-12-31 04:00:00	0	-0.0032	28.64	206.029	0.0969953	18.88	96.8704
3	31	2004 12:00:00 AM	1899-12-31 05:00:00	0	-0.0032	28.25	175.002	0.0653738	18.42	97.024
3	31	2004 12:00:00 AM	1899-12-31 06:00:00	0	-0.0009	27.89	71.3728	0.0284717	18.59	97.3312
3	31	2004 12:00:00 AM	1899-12-31 07:00:00	0	0.0752	27.61	320.41	0.0838094	19.52	97.4848
3	31	2004 12:00:00 AM	1899-12-31 08:00:00	0	0.2791	27.54	89.4976	0.326097	23.89	87.8592
3	31	2004 12:00:00 AM	1899-12-31 09:00:00	0	0.4568	28.09	206.336	0.49211	27.92	69.4272
3	31	2004 12:00:00 AM	1899-12-31 10:00:00	0	0.5648	29.32	164.966	0.784609	29.42	62.3104
3	31	2004 12:00:00 AM	1899-12-31 11:00:00	0	0.68	30.97	231.526	0.958528	30.61	56.4736
3	31	2004 12:00:00 AM	1899-12-31 12:00:00	0	0.5536	32.54	114.176	0.383905	31.16	54.272
3	31	2004 12:00:00 AM	1899-12-31 01:00:00	0	0.536	33.24	129.024	0.860946	31.81	53.0944
3	31	2004 12:00:00 AM	1899-12-31 02:00:00	0	0.3682	34.01	112.23	0.779174	30.99	57.088
3	31	2004 12:00:00 AM	1899-12-31 03:00:00	0	0.4408	34.69	102.81	1.08699	31.13	55.296
3	31	2004 12:00:00 AM	1899-12-31 04:00:00	0	0.315	35.25	321.024	1.2866	30.32	53.6064
3	31	2004 12:00:00 AM	1899-12-31 05:00:00	0	0.0339	35.06	146.739	0.929377	28.45	61.1328
3	31	2004 12:00:00 AM	1899-12-31 06:00:00	0	0.0089	34.37	83.1488	0.452583	26.87	66.304
3	31	2004 12:00:00 AM	1899-12-31 07:00:00	0	-0.0041	33.59	211.354	0.249761	25.47	72.4992
3	31	2004 12:00:00 AM	1899-12-31 08:00:00	0	-0.0041	32.8	299.725	0.104839	24.44	79.8208
3	31	2004 12:00:00 AM	1899-12-31 09:00:00	0	-0.0041	32.17	240.947	0.12065	24.49	81.152
3	31	2004 12:00:00 AM	1899-12-31 10:00:00	0	-0.0039	31.66	236.544	0.133897	23.7	84.9408
3	31	2004 12:00:00 AM	1899-12-31 11:00:00	0	-0.0036	31.14	268.186	0.0627181	22.09	92.416
3 Average		#DIV/0!			0.21389	31.6365			25.7303	76.7027
4	1	2004 12:00:00 AM	1899-12-31 12:00:00	0	-0.0033	30.63	254.362	0.0548127	21.43	94.8224
4	1	2004 12:00:00 AM	1899-12-31 01:00:00	0	-0.0032	30.16	206.029	0.0916839	21.04	96
4	1	2004 12:00:00 AM	1899-12-31 02:00:00	0	-0.0032	29.76	207.974	0.0811537	21.7	95.0272
4	1	2004 12:00:00 AM	1899-12-31 03:00:00	0	-0.0032	29.41	311.603	0.141556	21.09	94.9248
4	1	2004 12:00:00 AM	1899-12-31 04:00:00	0	-0.0032	29.05	223.232	0.139085	20.47	96.256
4	1	2004 12:00:00 AM	1899-12-31 05:00:00	0	-0.0032	28.71	237.056	0.118056	19.93	95.8976
4	1	2004 12:00:00 AM	1899-12-31 06:00:00	0	-0.0014	28.4	275.149	0.202328	20.08	96.5632
4	1	2004 12:00:00 AM	1899-12-31 07:00:00	0	0.0602	28.19	261.222	0.218139	21.74	98.4064
4	1	2004 12:00:00 AM	1899-12-31 08:00:00	0	0.1876	28.19	276.89	0.257666	25.13	85.1456
4	1	2004 12:00:00 AM	1899-12-31 09:00:00	0	0.3874	28.56	260.608	0.700367	27.76	68.1472
4	1	2004 12:00:00 AM	1899-12-31 10:00:00	0	0.4912	29.38	103.834	1.61072	29.21	59.4432
4	1	2004 12:00:00 AM	1899-12-31 11:00:00	0	0.6288	30.69	106.291	0.947905	29.95	55.0912
4	1	2004 12:00:00 AM	1899-12-31 12:00:00	0	0.3661	32.06	272.896	1.07118	29.53	55.6544
4	1	2004 12:00:00 AM	1899-12-31 01:00:00	0	0.52	32.78	42.2784	1.253	29.79	54.7328
4	1	2004 12:00:00 AM	1899-12-31 02:00:00	0	0.5328	33.5	251.699	1.42692	30.15	53.5552
4	1	2004 12:00:00 AM	1899-12-31 03:00:00	0	0.5072	34.53	267.981	0.876756	30.36	50.8416
4	1	2004 12:00:00 AM	1899-12-31 04:00:00	0	0.2775	35.39	96.4608	0.818701	29.15	56.2176
4	1	2004 12:00:00 AM	1899-12-31 05:00:00	0	0.0429	35.26	158.618	0.510391	27.66	61.2352
4	1	2004 12:00:00 AM	1899-12-31 06:00:00	0	0.0035	34.52	199.066	0.283853	26.24	67.2256
4	1	2004 12:00:00 AM	1899-12-31 07:00:00	0	-0.004	33.66	314.47	0.0205355	25.33	75.1616
4	1	2004 12:00:00 AM	1899-12-31 08:00:00	0	-0.004	32.91	326.349	0.0758731	25.16	76.1856
4	1	2004 12:00:00 AM	1899-12-31 09:00:00	0	-0.0039	32.26	307.61	0.173177	25.02	76.4416
4	1	2004 12:00:00 AM	1899-12-31 10:00:00	0	-0.0035	31.71	230.605	0.144767	24.72	77.7728
4	1	2004 12:00:00 AM	1899-12-31 11:00:00	0	-0.0032	31.19	68.4032	0.0416577	24.59	78.6944
4	2	2004 12:00:00 AM	1899-12-31 12:00:00	0	-0.0031	30.72	144.384	0.1838	24.49	79.8208
4	2	2004 12:00:00 AM	1899-12-31 01:00:00	0	-0.0032	30.34	180.838	0.107556	24.25	79.7696
4	2	2004 12:00:00 AM	1899-12-31 02:00:00	0	-0.0031	30.02	247.91	0.239138	24.4	78.848
4	2	2004 12:00:00 AM	1899-12-31 03:00:00	0	-0.0031	29.77	209.92	0.249761	24.29	80.8448
4	2	2004 12:00:00 AM	1899-12-31 04:00:00	0	-0.0031	29.54	287.334	0.128462	22.77	91.0848
4	2	2004 12:00:00 AM	1899-12-31 05:00:00	0	-0.0031	29.3	251.904	0.0574684	22.04	93.5936
4	2	2004 12:00:00 AM	1899-12-31 06:00:00	0	-0.0004	29.02	272.589	0.0679986	21.17	95.1808
4	2	2004 12:00:00 AM	1899-12-31 07:00:00	0	0.0813	28.74	225.178	0.260384	22.67	89.3952
4	2	2004 12:00:00 AM	1899-12-31 08:00:00	0	0.1894	28.64	231.526	0.54226	24.71	79.872
4	2	2004 12:00:00 AM	1899-12-31 09:00:00	0	0.5336	28.87	325.632	0.742612	28.25	63.4368
4	2	2004 12:00:00 AM	1899-12-31 10:00:00	0	0.3479	29.83	305.05	0.349813	28.41	61.44
4	2	2004 12:00:00 AM	1899-12-31 11:00:00	0	0.3448	30.81	53.5552	0.581787	28.13	61.6448
4	2	2004 12:00:00 AM	1899-12-31 12:00:00	0	0.7264	31.5	110.797	1.71942	29.85	54.9376
4	2	2004 12:00:00 AM	1899-12-31 01:00:00	0	0.2651	32.22	284.365	1.46447	28.47	58.0096
4	2	2004 12:00:00 AM	1899-12-31 02:00:00	0	0.428	32.77	119.603	1.74116	28.2	62.0032
4	2	2004 12:00:00 AM	1899-12-31 03:00:00	0	0.4664	33.44	81.7152	1.81429	28.8	60.16
4	2	2004 12:00:00 AM	1899-12-31 04:00:00	0	0.2131	34.17	120.627	0.773986	27.98	61.9008
4	2	2004 12:00:00 AM	1899-12-31 05:00:00	0	0.0423	34.2	106.394	1.01782	26.94	65.7408
4	2	2004 12:00:00 AM	1899-12-31 06:00:00	0	0.0085	33.65	328.806	0.376	25.77	69.5296
4	2	2004 12:00:00 AM	1899-12-31 07:00:00	0	-0.004	32.93	241.971	0.13365	24.63	74.4448
4	2	2004 12:00:00 AM	1899-12-31 08:00:00	0	-0.0039	32.23	298.291	0.102245	22.7	85.9648
4	2	2004 12:00:00 AM	1899-12-31 09:00:00	0	-0.0035	31.63	235.622	0.120681	22.53	88.7808
4	2	2004 12:00:00 AM	1899-12-31 10:00:00	0	-0.0033	31.16	219.341	0.165272	22.77	90.0096
4	2	2004 12:00:00 AM	1899-12-31 11:00:00	0	-0.0032	30.77	259.277	0.107526	22.21	91.7504
4	3	2004 12:00:00 AM	1899-12-31 12:00:00	0	-0.0031	30.39	258.765	0.165519	21.9	92.5696
4	3	2004 12:00:00 AM	1899-12-31 01:00:00	0	-0.0031	30.04	287.437	0.0732792	21.62	93.8496
4	3	2004 12:00:00 AM	1899-12-31 02:00:00	0	-0.0031	29.75	289.894	0.152179	21.41	94.6176
4	3	2004 12:00:00 AM	1899-12-31 03:00:00	0	-0.0031	29.49	271.155	0.223327	20.99	95.1296
4	3	2004 12:00:00 AM	1899-12-31 04:00:00	0	-0.0031	29.17	258.355	0.144273	20.51	95.5392
4	3	2004 12:00:00 AM	1899-12-31 05:00:00	0	-0.0031	28.89	339.661	0.262854	20.75	96.7168
4	3	2004 12:00:00 AM	1899-12-31 06:00:00	0	-0.0012	28.66	232.141	0.0627799	20.93	97.2288
4	3	2004 12:00:00 AM	1899-12-31 07:00:00	0.2	0.0532	28.42	292.25	0.0416885	21.44	97.4336
4	3	2004 12:00:00 AM	1899-12-31 08:00:00	0	0.1894	28.27	320.307	0.236667	23.82	90.0096
4	3	2004 12:00:00 AM	1899-12-31 09:00:00	0	0.4488	28.5	74.752	1.18778	26.95	71.68
4	3	2004 12:00:00 AM	1899-12-31 10:00:00	0	0.5544	29.27	43.8144	1.32613	28.28	63.7952
4	3	2004 12:00:00 AM	1899-12-31 11:00:00	0	0.7296	30.55	98.9184	1.77278	28.74	63.8464
4	3	2004 12:00:00 AM	1899-12-31 12:00:00	0	0.7416	32.08	73.3184	1.81626	29.06	61.7472
4	3	2004 12:00:00 AM	1899-12-31 01:00:00	0	0.6904	32.97	88.064	1.83603	28.92	61.3888
4	3	2004 12:00:00 AM	1899-12-31 02:00:00	0	0.5736	33.96	89.6	2.55937	28.57	62.9248
4	3	2004 12:00:00 AM	1899-12-31 03:00:00	0	0.504	35.05	80.6912	2.66807	28.32	62.3104
4	3	2004 12:00:00 AM	1899-12-31 04:00:00	0	0.2774	35.85	71.8848	2.44869	27.53	65.2288
4	3	2004 12:00:00 AM	1899-12-31 05:00:00	0	0.0362	35.64	81.2032	1.3953	26.54	69.9904
4	3	2004 12:00:00 AM	1899-12-31 06:00:00	0	0.0027	34.85	53.1456	0.924189	25.39	75.8272
4	3	2004 12:00:00 AM	1899-12-31 07:00:00	0	-0.004	34.04	40.4352	0.188988	24.71	78.7968
4	3	2004 12:00:00 AM	1899-12-31 08:00:00	0	-0.0038	33.24	72.3968	-0.024272	23.97	83.0464
4	3	2004 12:00:00 AM	1899-12-31 09:00:00	0	-0.0035	32.51	278.528	0.144273	22.97	87.9104
4	3	2004 12:00:00 AM	1899-12-31 10:00:00	0	-0.0032	31.89	278.016	0.0679986	21.31	94.3104
4	3	2004 12:00:00 AM	1899-12-31 11:00:00	0	-0.0032	31.32	265.728	0.19714	20.67	96.0512
4	4	2004 12:00:00 AM	1899-12-31 12:00:00	0	-0.0031	30.77	238.592	0.173424	20.21	95.5904
4	4	2004 12:00:00 AM	1899-12-31 01:00:00	0	-0.0031	30.26	258.355	0.215422	19.8	95.8976
4	4	2004 12:00:00 AM	1899-12-31 02:00:00	0	-0.0031	29.81	211.456	0.262854	19.56	96.256
4	4	2004 12:00:00 AM	1899-12-31 03:00:00	0	-0.0031	29.41	235.11	0.141803	19.32	96.512
4	4	2004 12:00:00 AM	1899-12-31 04:00:00	0	-0.0031	29.03	217.395	0.231232	19.11	96.6144
4	4	2004 12:00:00 AM	1899-12-31 05:00:00	0	-0.0031	28.66	221.798	0.244573	18.77	96.7168
4	4	2004 12:00:00 AM	1899-12-31 06:00:00	0	-0.0009	28.33	197.632	0.0812463	18.78	96.8704
4	4	2004 12:00:00 AM	1899-12-31 07:00:00	0	0.0673	28.01	300.134	0.115493	19.58	96.9728
4	4	2004 12:00:00 AM	1899-12-31 08:00:00	0	0.2384	27.85	142.746	0.0311892	23.36	87.3984
4	4	2004 12:00:00 AM	1899-12-31 09:00:00	0	0.4224	28.19	350.72	0.434302	27.66	71.3728
4	4	2004 12:00:00 AM	1899-12-31 10:00:00	0	0.6288	29.19	51.6992	1.68582	28.88	65.2288
4	4	2004 12:00:00 AM	1899-12-31 11:00:00	0	0.696	30.7	45.76	1.91508	29.37	62.6688
4	4	2004 12:00:00 AM	1899-12-31 12:00:00	0	0.7336	32.26	44.8384	1.24312	29.8	60.4672
4	4	2004 12:00:00 AM	1899-12-31 01:00:00	0	0.7208	33.06	54.5792	2.20758	29.81	61.5936
4	4	2004 12:00:00 AM	1899-12-31 02:00:00	0	0.6376	34.07	37.3632	2.98428	29.41	63.9488
4	4	2004 12:00:00 AM	1899-12-31 03:00:00	0	0.4936	35.38	80.1792	2.54158	28.73	67.072
4	4	2004 12:00:00 AM	1899-12-31 04:00:00	0	0.2708	36.21	73.8304	2.42102	27.91	70.0928
4	4	2004 12:00:00 AM	1899-12-31 05:00:00	0	0.024	36.02	79.2576	2.13643	26.91	74.5984
4	4	2004 12:00:00 AM	1899-12-31 06:00:00	0	0.0024	35.23	75.264	1.34984	25.74	78.8992
4	4	2004 12:00:00 AM	1899-12-31 07:00:00	0	-0.004	34.39	208.896	0.0706544	24.7	83.7632
4	4	2004 12:00:00 AM	1899-12-31 08:00:00	0	-0.0039	33.6	206.541	0.0812155	23.32	89.3952
4	4	2004 12:00:00 AM	1899-12-31 09:00:00	0	-0.0035	32.85	238.08	0.120711	22.21	94.0032
4	4	2004 12:00:00 AM	1899-12-31 10:00:00	0	-0.0032	32.22	234.598	0.0707161	22.1	94.8736
4	4	2004 12:00:00 AM	1899-12-31 11:00:00	0	-0.0031	31.7	310.067	0.120711	21.7	96.1536
4	5	2004 12:00:00 AM	1899-12-31 12:00:00	0	-0.0031	31.21	268.186	0.0232221	21.26	96.3584
4	5	2004 12:00:00 AM	1899-12-31 01:00:00	0	-0.0031	30.74	245.965	0.160084	20.89	97.2288
4	5	2004 12:00:00 AM	1899-12-31 02:00:00	0	-0.0031	30.3	211.968	0.0917457	20.72	97.4336
4	5	2004 12:00:00 AM	1899-12-31 03:00:00	0	-0.0031	29.92	249.446	0.0153784	20.57	97.0752
4	5	2004 12:00:00 AM	1899-12-31 04:00:00	0	-0.0031	29.58	258.355	0.0627799	20.32	96.3584
4	5	2004 12:00:00 AM	1899-12-31 05:00:00	0	-0.0031	29.27	128.102	0.0258778	20.06	96.512
4	5	2004 12:00:00 AM	1899-12-31 06:00:00	0	-0.0013	28.98	216.371	0.0891208	19.89	96.6656
4	5	2004 12:00:00 AM	1899-12-31 07:00:00	0	0.0474	28.69	340.173	0.0443134	20.12	97.6384
4	5	2004 12:00:00 AM	1899-12-31 08:00:00	0	0.2668	28.52	39.8208	0.241608	24.8	86.4256
4	5	2004 12:00:00 AM	1899-12-31 09:00:00	0	0.4104	28.84	31.5264	1.67989	28.52	72.3456
4	5	2004 12:00:00 AM	1899-12-31 10:00:00	0	0.3697	29.71	31.936	0.990643	28.94	68.3008
4	5	2004 12:00:00 AM	1899-12-31 11:00:00	0	0.3981	30.72	75.264	1.77278	29.44	69.5808
4	5	2004 12:00:00 AM	1899-12-31 12:00:00	0	0.7648	31.68	18.7264	2.33802	30.59	67.0208
4	5	2004 12:00:00 AM	1899-12-31 01:00:00	0	0.548	32.38	87.552	2.81036	30.1	69.12
4	5	2004 12:00:00 AM	1899-12-31 02:00:00	0	0.6096	33.27	75.776	3.33014	30.11	69.0688
4	5	2004 12:00:00 AM	1899-12-31 03:00:00	0	0.4872	34.45	94.5152	4.13254	29.5	69.6832
4	5	2004 12:00:00 AM	1899-12-31 04:00:00	0	0.2671	35.35	73.8304	2.61866	28.67	72.2944
4	5	2004 12:00:00 AM	1899-12-31 05:00:00	0	0.0223	35.3	74.3424	2.41707	27.64	74.2912
4	5	2004 12:00:00 AM	1899-12-31 06:00:00	0	0.0019	34.68	89.6	1.45657	26.4	81.9712
4	5	2004 12:00:00 AM	1899-12-31 07:00:00	0	-0.0038	33.99	87.1424	1.53167	25.85	83.6096
4	5	2004 12:00:00 AM	1899-12-31 08:00:00	0	-0.0033	33.29	74.3424	0.410586	25.4	85.7088
4	5	2004 12:00:00 AM	1899-12-31 09:00:00	0	-0.0031	32.65	211.456	0.123336	24.65	88.9856
4	5	2004 12:00:00 AM	1899-12-31 10:00:00	0	-0.0031	32.1	248.934	0.152179	22.96	93.6448
4	5	2004 12:00:00 AM	1899-12-31 11:00:00	0	-0.0031	31.58	294.81	0.23395	22.32	96.0512
4	6	2004 12:00:00 AM	1899-12-31 12:00:00	0	-0.0031	31.1	252.416	0.0917148	21.76	96.4096
4	6	2004 12:00:00 AM	1899-12-31 01:00:00	0	-0.0031	30.69	256.819	0.0706852	21.53	96.7168
4	6	2004 12:00:00 AM	1899-12-31 02:00:00	0	-0.0031	30.28	224.256	0.123367	21.04	97.3312
4	6	2004 12:00:00 AM	1899-12-31 03:00:00	0	-0.0031	29.9	217.395	0.141803	20.8	97.7408
4	6	2004 12:00:00 AM	1899-12-31 04:00:00	0	-0.003	29.59	223.744	0.199611	20.79	98.0992
4	6	2004 12:00:00 AM	1899-12-31 05:00:00	0	-0.0028	29.32	175.923	0.0627799	21.17	98.1504
4	6	2004 12:00:00 AM	1899-12-31 06:00:00	0	-0.001	29.1	189.747	0.154896	21.23	98.048
4	6	2004 12:00:00 AM	1899-12-31 07:00:00	0	0.0655	28.88	330.65	0.0628107	21.84	96.6144
4	6	2004 12:00:00 AM	1899-12-31 08:00:00	0	0.2827	28.75	279.859	0.0575611	25.74	81.8176
4	6	2004 12:00:00 AM	1899-12-31 09:00:00	0	0.3918	29.08	13.7088	0.473829	28.1	71.8336
4	6	2004 12:00:00 AM	1899-12-31 10:00:00	0	0.2632	29.88	144.794	0.228762	28.28	69.5296
4	6	2004 12:00:00 AM	1899-12-31 11:00:00	0	0.56	30.72	54.5792	1.41902	29.09	66.9184
4	6	2004 12:00:00 AM	1899-12-31 12:00:00	0	0.7328	31.75	62.976	1.83603	29.65	65.8432
4	6	2004 12:00:00 AM	1899-12-31 01:00:00	0	0.7416	32.49	89.088	2.45462	29.87	65.28
4	6	2004 12:00:00 AM	1899-12-31 02:00:00	0	0.5656	33.59	91.5456	1.62653	29.6	66.5088
4	6	2004 12:00:00 AM	1899-12-31 03:00:00	0	0.3998	34.84	82.1248	2.02773	28.8	70.0928
4	6	2004 12:00:00 AM	1899-12-31 04:00:00	0	0.1859	35.53	34.496	1.98227	27.69	75.0592
4	6	2004 12:00:00 AM	1899-12-31 05:00:00	0	0.0614	35.54	62.464	1.51388	26.78	78.2336
4	6	2004 12:00:00 AM	1899-12-31 06:00:00	0	0.0064	35.05	136.397	0.932341	26	81.2544
4	6	2004 12:00:00 AM	1899-12-31 07:00:00	0	-0.0039	34.4	192.614	0.202328	25.63	82.5344
4	6	2004 12:00:00 AM	1899-12-31 08:00:00	0	-0.0038	33.73	191.693	0.175895	25.13	85.0432
4	6	2004 12:00:00 AM	1899-12-31 09:00:00	0	-0.0034	33.1	203.059	0.0153784	24.72	85.0432
4	6	2004 12:00:00 AM	1899-12-31 10:00:00	0	-0.0031	32.51	303.104	0.136368	24.14	88.1152
4	6	2004 12:00:00 AM	1899-12-31 11:00:00	0	-0.0031	32.04	130.56	0.0759658	25.09	81.5104
4	7	2004 12:00:00 AM	1899-12-31 12:00:00	0	-0.003	31.65	246.477	0.162801	24.08	85.9136
4	7	2004 12:00:00 AM	1899-12-31 01:00:00	0	-0.003	31.22	221.798	0.212951	21.88	94.208
4	7	2004 12:00:00 AM	1899-12-31 02:00:00	0	-0.003	30.76	276.582	0.207516	21.03	96.4096
4	7	2004 12:00:00 AM	1899-12-31 03:00:00	0	-0.003	30.29	211.968	0.23395	20.39	96
4	7	2004 12:00:00 AM	1899-12-31 04:00:00	0	-0.003	29.89	273.613	0.0997437	20.66	97.6896
4	7	2004 12:00:00 AM	1899-12-31 05:00:00	0	-0.003	29.59	200.09	0.0232529	20.56	97.6896
4	7	2004 12:00:00 AM	1899-12-31 06:00:00	0	-0.0009	29.32	207.974	0.136368	20.78	97.8432
4	7	2004 12:00:00 AM	1899-12-31 07:00:00	0	0.096	29.09	282.829	0.247043	21.77	95.5392
4	7	2004 12:00:00 AM	1899-12-31 08:00:00	0	0.2368	29.04	300.032	0.220857	25.44	80.4352
4	7	2004 12:00:00 AM	1899-12-31 09:00:00	0	0.2897	29.4	23.6416	0.463206	27.45	67.7888
4	7	2004 12:00:00 AM	1899-12-31 10:00:00	0	0.3454	30.05	2.0448	0.529167	27.86	66.304
4	7	2004 12:00:00 AM	1899-12-31 11:00:00	0	0.5512	30.93	247.808	1.21348	28.79	63.744
4	7	2004 12:00:00 AM	1899-12-31 12:00:00	0	0.512	32.1	16.1664	0.905907	29.18	61.7472
4	7	2004 12:00:00 AM	1899-12-31 01:00:00	0	0.4576	32.99	57.0368	1.0613	29.41	60.3648
4	7	2004 12:00:00 AM	1899-12-31 02:00:00	0	0.5784	33.87	62.976	1.69373	29.64	60.416
4	7	2004 12:00:00 AM	1899-12-31 03:00:00	0	0.2977	34.88	89.088	1.62258	28.68	64.8192
4	7	2004 12:00:00 AM	1899-12-31 04:00:00	0	0.2217	35.42	79.7696	1.65618	28.08	65.5872
4	7	2004 12:00:00 AM	1899-12-31 05:00:00	0	0.053	35.28	75.776	0.616126	26.86	70.2976
4	7	2004 12:00:00 AM	1899-12-31 06:00:00	0	0.001	34.78	256.307	0.133897	25.81	76.5952
4	7	2004 12:00:00 AM	1899-12-31 07:00:00	0	-0.0038	34.17	273.101	0.0759349	24.96	82.432
4	7	2004 12:00:00 AM	1899-12-31 08:00:00	0	-0.0038	33.54	276.992	0.0469691	23.8	88.6784
4	7	2004 12:00:00 AM	1899-12-31 09:00:00	0	-0.0037	32.93	91.5456	0.033814	24.02	87.9616
4	7	2004 12:00:00 AM	1899-12-31 10:00:00	0	-0.0033	32.43	278.528	0.0917765	24.4	85.1968
4	7	2004 12:00:00 AM	1899-12-31 11:00:00	0	-0.003	32	245.453	0.0522496	23.33	91.392
4	8	2004 12:00:00 AM	1899-12-31 12:00:00	0	-0.0029	31.61	232.141	0.0628107	23.37	91.392
4	8	2004 12:00:00 AM	1899-12-31 01:00:00	0	-0.0029	31.26	205.005	0.047	23.26	93.44
4	8	2004 12:00:00 AM	1899-12-31 02:00:00	0	-0.0029	30.92	61.952	-0.0267424	22.85	95.6416
4	8	2004 12:00:00 AM	1899-12-31 03:00:00	0	-0.0029	30.57	206.95	0.0338449	22.59	96.6144
4	8	2004 12:00:00 AM	1899-12-31 04:00:00	0	-0.0029	30.24	133.018	0.0654664	22.43	97.1264
4	8	2004 12:00:00 AM	1899-12-31 05:00:00	0	-0.0028	29.94	280.986	0.0575611	22.23	97.6384
4	8	2004 12:00:00 AM	1899-12-31 06:00:00	0	-0.0012	29.67	206.95	0.13118	21.97	97.8944
4	8	2004 12:00:00 AM	1899-12-31 07:00:00	0	0.0524	29.43	267.162	0.00750394	22.28	97.8944
4	8	2004 12:00:00 AM	1899-12-31 08:00:00	0	0.1515	29.28	221.184	0.342155	24.37	87.296
4	8	2004 12:00:00 AM	1899-12-31 09:00:00	0	0.1733	29.39	250.778	0.992867	25.72	79.6672
4	8	2004 12:00:00 AM	1899-12-31 10:00:00	0	0.4232	29.72	316.314	1.03363	27.52	69.9392
4	8	2004 12:00:00 AM	1899-12-31 11:00:00	0	0.576	30.48	110.797	0.871568	30.17	56.2176
4	8	2004 12:00:00 AM	1899-12-31 12:00:00	0	0.5456	31.75	219.648	1.05339	30.25	50.9952
4	8	2004 12:00:00 AM	1899-12-31 01:00:00	0	0.5696	32.55	239.923	0.847852	30.77	48.9984
4	8	2004 12:00:00 AM	1899-12-31 02:00:00	0	0.5464	33.55	189.133	1.37949	30.86	48.5888
4	8	2004 12:00:00 AM	1899-12-31 03:00:00	0	0.3449	34.64	235.93	1.34787	29.72	49.3568
4	8	2004 12:00:00 AM	1899-12-31 04:00:00	0	0.2558	35.25	192.614	1.08699	29.5	48.8448
4	8	2004 12:00:00 AM	1899-12-31 05:00:00	0	0.0218	35.15	189.645	1.10873	27.57	54.528
4	8	2004 12:00:00 AM	1899-12-31 06:00:00	0	0.0013	34.52	131.482	0.529167	25.87	61.0816
4	8	2004 12:00:00 AM	1899-12-31 07:00:00	0	-0.0038	33.76	263.27	0.249761	24.6	67.3792
4	8	2004 12:00:00 AM	1899-12-31 08:00:00	0	-0.0038	32.97	290.918	0.128462	22.91	77.2096
4	8	2004 12:00:00 AM	1899-12-31 09:00:00	0	-0.0038	32.23	206.541	0.205046	21.39	86.272
4	8	2004 12:00:00 AM	1899-12-31 10:00:00	0	-0.0035	31.56	273.203	0.0997437	19.92	90.4704
4	8	2004 12:00:00 AM	1899-12-31 11:00:00	0	0	30.92	301.773	0.165519	18.95	93.5936
4	9	2004 12:00:00 AM	1899-12-31 12:00:00	0	-0.0002	30.31	262.349	0.0102214	18.14	94.5664
4	9	2004 12:00:00 AM	1899-12-31 01:00:00	0	0.002	29.77	226.816	0.0998672	17.95	95.6416
4	9	2004 12:00:00 AM	1899-12-31 02:00:00	0	0.0125	29.31	200.602	0.0602785	17.44	95.9488
4	9	2004 12:00:00 AM	1899-12-31 03:00:00	0	0.0126	28.87	203.571	0.120897	17.22	96.4096
4	9	2004 12:00:00 AM	1899-12-31 04:00:00	0	0.0127	28.46	205.107	0.0181268	17.17	96.6656
4	9	2004 12:00:00 AM	1899-12-31 05:00:00	0	0.0129	28.07	116.736	0.234197	16.89	96.768
4	9	2004 12:00:00 AM	1899-12-31 06:00:00	0	0.0141	27.7	218.419	0.141803	17.33	97.28
4	9	2004 12:00:00 AM	1899-12-31 07:00:00	0	0.0978	27.43	322.867	0.107773	19.16	97.0752
4	9	2004 12:00:00 AM	1899-12-31 08:00:00	0	0.2628	27.38	97.4848	0.263101	22.95	80.3328
4	9	2004 12:00:00 AM	1899-12-31 09:00:00	0	0.4352	27.71	218.726	1.06525	26.1	59.8528
4	9	2004 12:00:00 AM	1899-12-31 10:00:00	0	0.548	28.58	257.126	1.18383	27.82	50.3808
4	9	2004 12:00:00 AM	1899-12-31 11:00:00	0	0.5736	29.83	95.4368	0.984961	28.76	47.3088
4	9	2004 12:00:00 AM	1899-12-31 12:00:00	0	0.6232	31.26	116.634	1.12849	29.21	44.4928
4	9	2004 12:00:00 AM	1899-12-31 01:00:00	0	0.5112	32.03	254.157	0.96915	29.58	42.9056
4	9	2004 12:00:00 AM	1899-12-31 02:00:00	0	0.4416	32.86	221.184	0.845382	30.25	39.7312
4	9	2004 12:00:00 AM	1899-12-31 03:00:00	0	0.34	33.89	116.736	0.576599	29.48	45.312
4	9	2004 12:00:00 AM	1899-12-31 04:00:00	0	0.1159	34.37	175.411	0.410586	27.6	58.368
4	9	2004 12:00:00 AM	1899-12-31 05:00:00	0	0.0399	34.35	208.486	0.689745	26.48	61.0816
4	9	2004 12:00:00 AM	1899-12-31 06:00:00	0	0.0003	33.88	273.101	0.175895	24.88	65.792
4	9	2004 12:00:00 AM	1899-12-31 07:00:00	0	-0.0038	33.21	281.498	0.128462	22.75	74.5472
4	9	2004 12:00:00 AM	1899-12-31 08:00:00	0	-0.0035	32.44	298.291	0.0918074	20.2	85.8624
4	9	2004 12:00:00 AM	1899-12-31 09:00:00	0	-0.0004	31.72	209.51	0.234197	18.77	90.9824
4	9	2004 12:00:00 AM	1899-12-31 10:00:00	0	0.0075	31	236.134	0.239385	17.85	93.2864
4	9	2004 12:00:00 AM	1899-12-31 11:00:00	0	0.0124	30.31	203.162	0.178859	17.4	94.6176
4	10	2004 12:00:00 AM	1899-12-31 12:00:00	0	0.0125	29.7	220.365	0.186765	16.88	94.9248
4	10	2004 12:00:00 AM	1899-12-31 01:00:00	0	0.0126	29.16	258.355	0.123522	16.19	95.5392
4	10	2004 12:00:00 AM	1899-12-31 02:00:00	0	0.013	28.64	246.067	0.162801	15.39	95.8464
4	10	2004 12:00:00 AM	1899-12-31 03:00:00	0	0.0131	28.12	224.358	0.123491	15.03	96.512
4	10	2004 12:00:00 AM	1899-12-31 04:00:00	0	0.0131	27.6	211.558	0.0233765	14.44	96.6656
4	10	2004 12:00:00 AM	1899-12-31 05:00:00	0	0.0131	27.15	218.01	0.146991	13.85	96.768
4	10	2004 12:00:00 AM	1899-12-31 06:00:00	0	0.0147	26.72	285.082	0.19714	13.57	97.024
4	10	2004 12:00:00 AM	1899-12-31 07:00:00	0	0.0851	26.31	313.549	0.12871	14.8	96.9728
4	10	2004 12:00:00 AM	1899-12-31 08:00:00	0	0.2882	26.06	305.459	0.334249	19.94	86.272
4	10	2004 12:00:00 AM	1899-12-31 09:00:00	0	0.4456	26.31	35.9296	0.666276	25.29	71.5264
4	10	2004 12:00:00 AM	1899-12-31 10:00:00	0	0.5904	27.21	30.5024	0.523979	28.21	52.8896
4	10	2004 12:00:00 AM	1899-12-31 11:00:00	0	0.6896	28.69	313.856	1.14035	29.74	44.4416
4	10	2004 12:00:00 AM	1899-12-31 12:00:00	0	0.7336	30.38	100.864	1.30044	30.6	41.728
4	10	2004 12:00:00 AM	1899-12-31 01:00:00	0	0.54	31.47	83.1488	2.00401	29.08	53.3504
4	10	2004 12:00:00 AM	1899-12-31 02:00:00	0	0.6128	32.38	45.76	1.7214	29.3	50.5344
4	10	2004 12:00:00 AM	1899-12-31 03:00:00	0	0.4768	33.65	80.1792	2.4645	28.94	47.872
4	10	2004 12:00:00 AM	1899-12-31 04:00:00	0	0.2304	34.56	54.5792	2.29454	27.95	50.176
4	10	2004 12:00:00 AM	1899-12-31 05:00:00	0	0.0216	34.5	120.115	1.25893	26.54	57.2928
4	10	2004 12:00:00 AM	1899-12-31 06:00:00	0	0.0007	33.9	276.48	0.212951	25.2	62.1056
4	10	2004 12:00:00 AM	1899-12-31 07:00:00	0	-0.0037	33.14	154.726	0.0680913	22.08	79.5136
4	10	2004 12:00:00 AM	1899-12-31 08:00:00	0	-0.0017	32.35	234.701	0.0998672	20.21	86.784
4	10	2004 12:00:00 AM	1899-12-31 09:00:00	0	0.0009	31.63	293.376	0.202575	19.38	89.7024
4	10	2004 12:00:00 AM	1899-12-31 10:00:00	0	0.0122	30.96	210.534	0.257913	18.89	91.5968
4	10	2004 12:00:00 AM	1899-12-31 11:00:00	0	0.0124	30.33	228.25	0.110367	18.94	90.6752
4	11	2004 12:00:00 AM	1899-12-31 12:00:00	0	0.0124	29.79	286.515	0.0497792	18.49	93.0304
4	11	2004 12:00:00 AM	1899-12-31 01:00:00	0	0.0125	29.36	79.2576	0.052404	18.49	94.0032
4	11	2004 12:00:00 AM	1899-12-31 02:00:00	0	0.0124	28.97	284.058	0.0708396	18.24	94.3104
4	11	2004 12:00:00 AM	1899-12-31 03:00:00	0	0.0124	28.59	263.782	0.102461	17.79	94.976
4	11	2004 12:00:00 AM	1899-12-31 04:00:00	0	0.0124	28.22	30.5024	0.0998363	17.47	95.744
4	11	2004 12:00:00 AM	1899-12-31 05:00:00	0	0.0125	27.85	113.357	0.268289	17.55	96.3072
4	11	2004 12:00:00 AM	1899-12-31 06:00:00	0.4	0.0154	27.57	288.358	0.178859	18.79	96.8192
4	11	2004 12:00:00 AM	1899-12-31 07:00:00	0	0.0652	27.39	286.31	0.268536	20.52	97.536
4	11	2004 12:00:00 AM	1899-12-31 08:00:00	0	0.2895	27.33	276.89	0.231479	23.53	90.6752
4	11	2004 12:00:00 AM	1899-12-31 09:00:00	0	0.3423	27.69	221.696	0.529167	26.33	74.5472
4	11	2004 12:00:00 AM	1899-12-31 10:00:00	0	0.52	28.39	235.52	0.468641	28.02	64.256
4	11	2004 12:00:00 AM	1899-12-31 11:00:00	0	0.2754	29.35	232.55	0.913813	27.89	62.5664
4	11	2004 12:00:00 AM	1899-12-31 12:00:00	0	0.3924	30.03	80.6912	0.639842	28.61	58.2656
4	11	2004 12:00:00 AM	1899-12-31 01:00:00	0	0.1385	30.47	283.341	1.32218	27.34	64.1536
4	11	2004 12:00:00 AM	1899-12-31 02:00:00	0	0.4648	30.69	194.048	1.47238	26.71	68.7616
4	11	2004 12:00:00 AM	1899-12-31 03:00:00	0.2	0.2238	31.26	195.072	0.787327	26.95	65.5872
4	11	2004 12:00:00 AM	1899-12-31 04:00:00	0	0.1111	31.66	242.483	0.655653	26.32	66.56
4	11	2004 12:00:00 AM	1899-12-31 05:00:00	0	0.0316	31.39	203.469	0.534354	24.73	73.984
4	11	2004 12:00:00 AM	1899-12-31 06:00:00	0	0.0029	30.86	304.64	0.890097	23.67	79.5136
4	11	2004 12:00:00 AM	1899-12-31 07:00:00	0	-0.0034	30.31	267.162	0.405398	22.69	85.3504
4	11	2004 12:00:00 AM	1899-12-31 08:00:00	1.6	-0.0003	29.8	203.264	0.790291	22.09	90.2656
4	11	2004 12:00:00 AM	1899-12-31 09:00:00	3.2	0	29.32	257.843	0.342155	21.22	95.1296
4	11	2004 12:00:00 AM	1899-12-31 10:00:00	0	0.0107	28.66	264.192	0.155143	21.03	96.3072
4	11	2004 12:00:00 AM	1899-12-31 11:00:00	0.2	0.012	28.05	232.653	0.207763	20.49	96
4	12	2004 12:00:00 AM	1899-12-31 12:00:00	0	0.0121	27.5	266.752	0.107803	19.97	96.0512
4	12	2004 12:00:00 AM	1899-12-31 01:00:00	0	0.0121	27	321.946	0.123614	19.72	96.5632
4	12	2004 12:00:00 AM	1899-12-31 02:00:00	0	0.0122	26.59	167.117	0.036655	19.75	96.6656
4	12	2004 12:00:00 AM	1899-12-31 03:00:00	0	0.0125	26.18	198.656	0.149955	19.43	96.768
4	12	2004 12:00:00 AM	1899-12-31 04:00:00	0	0.0125	25.78	235.11	0.0656517	19.51	96.9728
4	12	2004 12:00:00 AM	1899-12-31 05:00:00	0.2	0.0126	25.4	208.998	0.199858	19.2	97.0752
4	12	2004 12:00:00 AM	1899-12-31 06:00:00	0	0.0138	25.08	251.904	0.0998981	19.06	97.0752
4	12	2004 12:00:00 AM	1899-12-31 07:00:00	0	0.0721	24.78	285.901	0.0340611	19.13	97.3312
4	12	2004 12:00:00 AM	1899-12-31 08:00:00	0	0.2326	24.71	270.029	0.29497	22.65	85.8624
4	12	2004 12:00:00 AM	1899-12-31 09:00:00	0	0.3802	25.28	106.803	0.67171	26.14	65.9456
4	12	2004 12:00:00 AM	1899-12-31 10:00:00	0	0.6256	26.48	188.109	0.779421	28.1	56.0128
4	12	2004 12:00:00 AM	1899-12-31 11:00:00	0	0.5952	28.08	105.37	1.60875	28.09	55.1424
4	12	2004 12:00:00 AM	1899-12-31 12:00:00	0	0.7304	29.38	204.39	1.38147	29.07	49.1008
4	12	2004 12:00:00 AM	1899-12-31 01:00:00	0	0.6016	29.85	139.878	1.91508	28.79	50.0224
4	12	2004 12:00:00 AM	1899-12-31 02:00:00	0	0.5864	30.92	257.126	1.29846	28.94	51.2512
4	12	2004 12:00:00 AM	1899-12-31 03:00:00	0	0.3933	32.08	167.014	0.977056	28.55	52.6848
4	12	2004 12:00:00 AM	1899-12-31 04:00:00	0	0.1491	32.44	117.146	0.568693	26.9	57.5488
4	12	2004 12:00:00 AM	1899-12-31 05:00:00	0	0.0366	31.69	183.808	0.837476	26.12	59.0848
4	12	2004 12:00:00 AM	1899-12-31 06:00:00	0	0.0022	30.72	275.046	0.328815	24.8	65.9456
4	12	2004 12:00:00 AM	1899-12-31 07:00:00	0	-0.0037	29.8	212.89	0.384152	24.02	70.1952
4	12	2004 12:00:00 AM	1899-12-31 08:00:00	0	-0.0008	29.04	276.48	0.431832	23.66	68.9152
4	12	2004 12:00:00 AM	1899-12-31 09:00:00	0	-0.0005	28.34	227.226	0.29744	23.38	68.5568
4	12	2004 12:00:00 AM	1899-12-31 10:00:00	0	0.0048	27.7	251.904	0.284347	22.33	74.0352
4	12	2004 12:00:00 AM	1899-12-31 11:00:00	0	0.0118	27.12	336.282	0.147238	19.99	85.8112
4	13	2004 12:00:00 AM	1899-12-31 12:00:00	0	0.0118	26.58	211.456	0.0550906	18.67	91.1872
4	13	2004 12:00:00 AM	1899-12-31 01:00:00	0	0.0119	26.02	116.736	0.184047	17.9	94.1056
4	13	2004 12:00:00 AM	1899-12-31 02:00:00	0	0.0122	25.49	64.512	0.00762746	17.48	95.9488
4	13	2004 12:00:00 AM	1899-12-31 03:00:00	0	0.0125	25.02	110.387	0.131427	17.17	96.5632
4	13	2004 12:00:00 AM	1899-12-31 04:00:00	0	0.0125	24.64	216.371	0.236667	17.84	97.0752
4	13	2004 12:00:00 AM	1899-12-31 05:00:00	1.8	0.0122	24.45	246.477	0.260631	18.65	97.1264
4	13	2004 12:00:00 AM	1899-12-31 06:00:00	0	0.013	24.27	207.053	0.163049	18.41	97.0752
4	13	2004 12:00:00 AM	1899-12-31 07:00:00	0	0.0662	23.97	303.616	0.062996	18.28	97.1776
4	13	2004 12:00:00 AM	1899-12-31 08:00:00	0	0.2473	23.92	209.306	0.199858	22.09	87.552
4	13	2004 12:00:00 AM	1899-12-31 09:00:00	0	0.2562	24.51	105.882	0.444925	25.07	65.7408
4	13	2004 12:00:00 AM	1899-12-31 10:00:00	0	0.4816	25.36	144.282	0.795232	26.53	58.624
4	13	2004 12:00:00 AM	1899-12-31 11:00:00	0.2	0.6088	26.66	287.232	1.0949	27.22	55.6032
4	13	2004 12:00:00 AM	1899-12-31 12:00:00	0	0.7296	27.95	40.8448	0.908625	28.2	49.5616
4	13	2004 12:00:00 AM	1899-12-31 01:00:00	0	0.5504	28.68	137.933	0.924436	27.71	56.32
4	13	2004 12:00:00 AM	1899-12-31 02:00:00	0	0.5352	29.78	157.594	1.53957	27.34	57.4976
4	13	2004 12:00:00 AM	1899-12-31 03:00:00	0	0.3593	30.76	277.914	0.795232	27.26	53.8624
4	13	2004 12:00:00 AM	1899-12-31 04:00:00	0	0.1443	30.94	268.083	1.01584	26	55.552
4	13	2004 12:00:00 AM	1899-12-31 05:00:00	0	0.0632	30.37	87.6544	0.555353	25.01	60.16
4	13	2004 12:00:00 AM	1899-12-31 06:00:00	0	0.0042	29.61	223.744	0.313004	24.16	64.3584
4	13	2004 12:00:00 AM	1899-12-31 07:00:00	0	-0.0008	28.81	79.7696	0.0287497	23.44	66.6624
4	13	2004 12:00:00 AM	1899-12-31 08:00:00	0	0.0064	28.05	225.69	0.0261248	22.73	69.12
4	13	2004 12:00:00 AM	1899-12-31 09:00:00	0	0.0112	27.39	3.48	0.0998981	22.63	69.3248
4	13	2004 12:00:00 AM	1899-12-31 10:00:00	0	0.0113	26.88	216.781	0.19467	22.81	66.7648
4	13	2004 12:00:00 AM	1899-12-31 11:00:00	0	0.0114	26.42	230.195	0.149955	22.66	67.4304
4	14	2004 12:00:00 AM	1899-12-31 12:00:00	0	0.0117	25.96	298.291	0.178859	21.85	72.8576
4	14	2004 12:00:00 AM	1899-12-31 01:00:00	0	0.0119	25.53	292.352	0.0682766	20.18	82.6368
4	14	2004 12:00:00 AM	1899-12-31 02:00:00	0	0.0119	25.19	246.477	0.0393107	20.42	84.2752
4	14	2004 12:00:00 AM	1899-12-31 03:00:00	0	0.0119	24.95	219.341	0.210481	20.69	80.7936
4	14	2004 12:00:00 AM	1899-12-31 04:00:00	0	0.0119	24.69	230.707	0.231479	21.1	78.9504
4	14	2004 12:00:00 AM	1899-12-31 05:00:00	0	0.0119	24.42	288.87	0.155637	19.35	88.576
4	14	2004 12:00:00 AM	1899-12-31 06:00:00	0	0.0125	24.21	274.125	0.197388	19.44	89.1904
4	14	2004 12:00:00 AM	1899-12-31 07:00:00	0	0.0434	24.01	235.622	0.086743	19.46	90.9824
4	14	2004 12:00:00 AM	1899-12-31 08:00:00	0	0.1154	24.02	209.92	0.215916	21.99	82.0224
4	14	2004 12:00:00 AM	1899-12-31 09:00:00	0.2	0.1617	24.46	230.093	0.334496	24.64	71.424
4	14	2004 12:00:00 AM	1899-12-31 10:00:00	0	0.2487	25.06	105.37	0.953587	24.16	77.3632
4	14	2004 12:00:00 AM	1899-12-31 11:00:00	0	0.2169	25.77	237.466	0.652935	24.88	70.5536
4	14	2004 12:00:00 AM	1899-12-31 12:00:00	1.2	0.224	26.27	246.886	1.11861	24.05	81.152
4	14	2004 12:00:00 AM	1899-12-31 01:00:00	0.6	0.2073	26.79	111.309	1.00892	23.44	86.9888
4	14	2004 12:00:00 AM	1899-12-31 02:00:00	0	0.251	27.24	225.69	0.365871	24.08	81.2032
4	14	2004 12:00:00 AM	1899-12-31 03:00:00	0	0.2119	27.76	113.766	0.763611	25.73	71.2704
4	14	2004 12:00:00 AM	1899-12-31 04:00:00	4.2	0.0509	27.97	15.3472	0.318439	22.9	90.9312
4	14	2004 12:00:00 AM	1899-12-31 05:00:00	0.2	0.0412	27.56	150.221	0.323874	22.19	95.1808
4	14	2004 12:00:00 AM	1899-12-31 06:00:00	0	0.0157	27.14	243.507	0.439737	22.05	94.1568
4	14	2004 12:00:00 AM	1899-12-31 07:00:00	0	0.0115	26.69	240.026	0.323874	21.97	94.0032
4	14	2004 12:00:00 AM	1899-12-31 08:00:00	0	0.0116	26.29	259.789	0.445172	21.68	94.6688
4	14	2004 12:00:00 AM	1899-12-31 09:00:00	1	0.0117	25.92	147.251	0.265818	21.57	95.0272
4	14	2004 12:00:00 AM	1899-12-31 10:00:00	17	0.0119	25.44	219.75	0.139332	21.42	96.2048
4	14	2004 12:00:00 AM	1899-12-31 11:00:00	5.8	0.0122	24.88	224.666	0.732236	21.31	97.4336
4	15	2004 12:00:00 AM	1899-12-31 12:00:00	4.6	0.0124	24.63	212.89	0.60575	21.37	97.3312
4	15	2004 12:00:00 AM	1899-12-31 01:00:00	2.8	0.0125	24.52	272.998	0.816725	21.38	97.536
4	15	2004 12:00:00 AM	1899-12-31 02:00:00	2.4	0.0125	24.46	201.011	1.07316	21.35	97.1776
4	15	2004 12:00:00 AM	1899-12-31 03:00:00	7.8	0.0129	24.33	209.408	0.682333	21.3	97.1264
4	15	2004 12:00:00 AM	1899-12-31 04:00:00	0.8	0.0133	24.15	190.157	0.674428	21.37	96.8192
4	15	2004 12:00:00 AM	1899-12-31 05:00:00	4.6	0.0133	24.08	84.1728	0.495322	21.44	96.7168
4	15	2004 12:00:00 AM	1899-12-31 06:00:00	13	0.0133	23.93	201.523	0.537319	21.17	97.1776
4	15	2004 12:00:00 AM	1899-12-31 07:00:00	6	0.019	23.65	242.483	0.67171	20.69	97.1776
4	15	2004 12:00:00 AM	1899-12-31 08:00:00	3.8	0.022	23.45	191.283	0.141803	20.79	97.8944
4	15	2004 12:00:00 AM	1899-12-31 09:00:00	1.2	0.0607	23.41	230.195	0.653429	21.36	98.2016
4	15	2004 12:00:00 AM	1899-12-31 10:00:00	0.2	0.1846	23.61	296.243	0.809066	22.33	96
4	15	2004 12:00:00 AM	1899-12-31 11:00:00	0	0.2675	24.21	218.726	1.08501	23.54	89.6
4	15	2004 12:00:00 AM	1899-12-31 12:00:00	0	0.2843	25	255.693	1.36961	24.32	85.4016
4	15	2004 12:00:00 AM	1899-12-31 01:00:00	0	0.5296	25.88	258.048	0.827101	26.24	76.0832
4	15	2004 12:00:00 AM	1899-12-31 02:00:00	3.6	0.1952	27.01	194.662	0.906154	25.99	77.6704
4	15	2004 12:00:00 AM	1899-12-31 03:00:00	0.6	0.32	27.22	221.696	1.10478	22.97	89.1904
4	15	2004 12:00:00 AM	1899-12-31 04:00:00	0	0.2928	27.46	278.938	1.12454	25.15	79.1552
4	15	2004 12:00:00 AM	1899-12-31 05:00:00	0	0.0494	27.45	229.171	0.38687	24.56	82.5344
4	15	2004 12:00:00 AM	1899-12-31 06:00:00	0	0.0046	27.1	202.547	0.0445604	23.51	86.3232
4	15	2004 12:00:00 AM	1899-12-31 07:00:00	0	0.0038	26.64	202.035	0.115894	22.09	93.2352
4	15	2004 12:00:00 AM	1899-12-31 08:00:00	0	0.0118	26.14	250.88	0.0738042	21.23	96.3072
4	15	2004 12:00:00 AM	1899-12-31 09:00:00	0	0.0118	25.67	195.174	0.0552759	20.72	97.2288
4	15	2004 12:00:00 AM	1899-12-31 10:00:00	0	0.0119	25.27	203.674	0.268536	20.53	97.28
4	15	2004 12:00:00 AM	1899-12-31 11:00:00	0	0.0122	24.92	213.504	0.176389	20.36	96.8704
4	16	2004 12:00:00 AM	1899-12-31 12:00:00	0	0.0125	24.61	161.69	0.115925	20.06	96.9728
4	16	2004 12:00:00 AM	1899-12-31 01:00:00	0	0.0126	24.34	191.795	0.234444	19.87	97.1264
4	16	2004 12:00:00 AM	1899-12-31 02:00:00	0	0.0127	24.07	169.984	0.0763672	19.51	97.1264
4	16	2004 12:00:00 AM	1899-12-31 03:00:00	0	0.0127	23.8	198.144	0.102739	18.91	97.28
4	16	2004 12:00:00 AM	1899-12-31 04:00:00	0	0.0126	23.52	168.55	0.015749	18.27	97.3824
4	16	2004 12:00:00 AM	1899-12-31 05:00:00	0	0.0126	23.24	207.053	0.152673	17.87	97.6384
4	16	2004 12:00:00 AM	1899-12-31 06:00:00	0	0.0142	22.95	136.499	0.118519	17.42	97.792
4	16	2004 12:00:00 AM	1899-12-31 07:00:00	0	0.076	22.71	223.744	0.168483	18.36	97.8944
4	16	2004 12:00:00 AM	1899-12-31 08:00:00	0	0.2782	22.79	300.646	0.110737	22.21	90.624
4	16	2004 12:00:00 AM	1899-12-31 09:00:00	0	0.4448	23.65	336.077	0.268783	25.6	76.3904
4	16	2004 12:00:00 AM	1899-12-31 10:00:00	0	0.5728	25.07	47.1936	0.861193	27.61	67.7376
4	16	2004 12:00:00 AM	1899-12-31 11:00:00	0	0.644	26.71	33.8816	0.732236	28.82	58.9824
4	16	2004 12:00:00 AM	1899-12-31 12:00:00	0	0.708	27.97	303.923	0.560788	30.08	49.7152
4	16	2004 12:00:00 AM	1899-12-31 01:00:00	0	0.6816	28.5	257.638	0.96668	30.96	46.5408
4	16	2004 12:00:00 AM	1899-12-31 02:00:00	0	0.5968	29.83	311.808	0.476299	31.31	45.1584
4	16	2004 12:00:00 AM	1899-12-31 03:00:00	0	0.4624	30.84	215.245	1.20755	30.99	45.7216
4	16	2004 12:00:00 AM	1899-12-31 04:00:00	0	0.1935	30.88	77.2096	1.33008	29.87	51.1488
4	16	2004 12:00:00 AM	1899-12-31 05:00:00	0	0.0198	29.94	66.3552	1.59293	27.46	68.608
4	16	2004 12:00:00 AM	1899-12-31 06:00:00	0	-0.0007	29.1	83.6608	0.847852	25.66	75.4176
4	16	2004 12:00:00 AM	1899-12-31 07:00:00	0	-0.0039	28.36	44.3264	1.52772	24.97	75.9296
4	16	2004 12:00:00 AM	1899-12-31 08:00:00	0	-0.0038	27.7	61.0304	0.790044	24.63	77.568
4	16	2004 12:00:00 AM	1899-12-31 09:00:00	0	-0.0019	27.17	84.6848	0.55313	24.46	77.7728
4	16	2004 12:00:00 AM	1899-12-31 10:00:00	0	-0.0009	26.74	106.394	1.03165	24.44	78.8992
4	16	2004 12:00:00 AM	1899-12-31 11:00:00	0	-0.0008	26.38	4.504	0.882438	24.25	83.3536
4	17	2004 12:00:00 AM	1899-12-31 12:00:00	0	-0.0005	26.09	29.0688	0.524226	24.24	85.8112
4	17	2004 12:00:00 AM	1899-12-31 01:00:00	0	0.0031	25.85	103.936	0.279159	23.88	87.8592
4	17	2004 12:00:00 AM	1899-12-31 02:00:00	0	0.0106	25.61	220.262	0.355495	23.61	90.2144
4	17	2004 12:00:00 AM	1899-12-31 03:00:00	0	0.0109	25.38	206.95	0.418738	22.81	93.1328
4	17	2004 12:00:00 AM	1899-12-31 04:00:00	0	0.011	25.15	120.73	0.160578	22.03	95.6416
4	17	2004 12:00:00 AM	1899-12-31 05:00:00	0	0.011	24.93	171.008	0.171201	21.45	95.8464
4	17	2004 12:00:00 AM	1899-12-31 06:00:00	0	0.0122	24.7	192.717	0.200105	20.73	96.256
4	17	2004 12:00:00 AM	1899-12-31 07:00:00	0	0.0711	24.48	66.56	0.202822	21.87	90.0608
4	17	2004 12:00:00 AM	1899-12-31 08:00:00	0	0.2583	24.58	334.541	0.29497	25.71	69.376
4	17	2004 12:00:00 AM	1899-12-31 09:00:00	0	0.4224	25.27	270.95	0.563506	28.23	56.4736
4	17	2004 12:00:00 AM	1899-12-31 10:00:00	0	0.5592	26.5	62.464	0.737424	30.07	50.5344
4	17	2004 12:00:00 AM	1899-12-31 11:00:00	0	0.6536	27.98	339.046	1.41111	30.76	49.7664
4	17	2004 12:00:00 AM	1899-12-31 12:00:00	0	0.6936	29.15	54.0672	1.13442	31.75	48.7424
4	17	2004 12:00:00 AM	1899-12-31 01:00:00	0	0.6704	29.69	334.541	1.55341	32.43	44.8512
4	17	2004 12:00:00 AM	1899-12-31 02:00:00	0	0.5872	31.01	10.0224	1.09687	32.85	42.8032
4	17	2004 12:00:00 AM	1899-12-31 03:00:00	0	0.4552	32.05	71.2704	2.01785	32.62	45.9264
4	17	2004 12:00:00 AM	1899-12-31 04:00:00	0	0.191	32.25	72.8064	1.96251	30.49	65.3312
4	17	2004 12:00:00 AM	1899-12-31 05:00:00	0	0.0156	31.48	57.0368	1.76685	29.12	69.12
4	17	2004 12:00:00 AM	1899-12-31 06:00:00	0	-0.0012	30.65	77.2096	0.974338	27.11	78.2848
4	17	2004 12:00:00 AM	1899-12-31 07:00:00	0	-0.0039	29.9	82.2272	1.13245	26.32	78.5408
4	17	2004 12:00:00 AM	1899-12-31 08:00:00	0	-0.0038	29.27	87.6544	0.500015	25.65	77.5168
4	17	2004 12:00:00 AM	1899-12-31 09:00:00	0	-0.0026	28.73	57.5488	0.239385	24.62	83.3536
4	17	2004 12:00:00 AM	1899-12-31 10:00:00	0	-0.001	28.26	74.3424	0.563753	24.25	87.3472
4	17	2004 12:00:00 AM	1899-12-31 11:00:00	0	-0.0009	27.83	237.056	0.231727	23.99	90.624
4	18	2004 12:00:00 AM	1899-12-31 12:00:00	0	0.0089	27.44	275.558	0.128957	22.5	94.72
4	18	2004 12:00:00 AM	1899-12-31 01:00:00	0	0.0107	27.07	232.653	0.134144	21.48	96.6144
4	18	2004 12:00:00 AM	1899-12-31 02:00:00	0	0.0108	26.68	253.338	0.197388	20.72	96.9216
4	18	2004 12:00:00 AM	1899-12-31 03:00:00	0	0.0109	26.3	224.768	0.105302	20.12	96.3584
4	18	2004 12:00:00 AM	1899-12-31 04:00:00	0	0.0111	25.94	205.005	-6.17608e-05	19.52	96.6656
4	18	2004 12:00:00 AM	1899-12-31 05:00:00	0	0.0113	25.6	184.832	0.0183121	19.14	96.768
4	18	2004 12:00:00 AM	1899-12-31 06:00:00	0	0.0124	25.27	239.104	0.134144	19.18	97.1776
4	18	2004 12:00:00 AM	1899-12-31 07:00:00	0	0.0702	25	34.496	0.118488	19.83	97.7408
4	18	2004 12:00:00 AM	1899-12-31 08:00:00	0	0.2661	25.04	1.536	0.402927	24.22	87.9616
4	18	2004 12:00:00 AM	1899-12-31 09:00:00	0	0.4168	25.8	226.099	0.558318	27.88	73.2672
4	18	2004 12:00:00 AM	1899-12-31 10:00:00	0	0.552	27.14	211.763	0.486922	29.69	63.5904
4	18	2004 12:00:00 AM	1899-12-31 11:00:00	0	0.6472	28.79	213.709	0.673934	31.48	53.7088
4	18	2004 12:00:00 AM	1899-12-31 12:00:00	0	0.6864	30.09	327.578	0.763611	32.77	47.616
4	18	2004 12:00:00 AM	1899-12-31 01:00:00	0	0.6848	30.8	131.482	0.760893	32.68	52.6336
4	18	2004 12:00:00 AM	1899-12-31 02:00:00	0	0.5728	32.2	44.3264	2.79258	29.9	67.4816
4	18	2004 12:00:00 AM	1899-12-31 03:00:00	0	0.4176	33.12	103.834	1.82417	28.8	70.7584
4	18	2004 12:00:00 AM	1899-12-31 04:00:00	0	0.0597	33.19	95.5392	1.40913	27.14	79.5648
4	18	2004 12:00:00 AM	1899-12-31 05:00:00	0	0	32.33	57.5488	1.07316	26.08	81.7664
4	18	2004 12:00:00 AM	1899-12-31 06:00:00	0	-0.0037	31.43	263.68	0.0996202	25.46	84.736
4	18	2004 12:00:00 AM	1899-12-31 07:00:00	0	-0.0038	30.72	83.1488	0.0390946	24.91	89.7024
4	18	2004 12:00:00 AM	1899-12-31 08:00:00	0	-0.0018	30.15	207.974	0.231727	24.76	92.8768
4	18	2004 12:00:00 AM	1899-12-31 09:00:00	0	-0.001	29.68	54.0672	0.131427	24.41	94.5152
4	18	2004 12:00:00 AM	1899-12-31 10:00:00	0	-0.0009	29.28	318.464	0.289535	24.07	95.7952
4	18	2004 12:00:00 AM	1899-12-31 11:00:00	0	0.0037	28.89	213.914	0.358213	23.72	96.256
4	19	2004 12:00:00 AM	1899-12-31 12:00:00	0	0.0108	28.5	217.293	0.126424	23.14	97.024
4	19	2004 12:00:00 AM	1899-12-31 01:00:00	0	0.0108	28.1	218.317	0.229009	22.37	97.536
4	19	2004 12:00:00 AM	1899-12-31 02:00:00	0	0.0108	27.67	152.269	0.126424	21.64	98.1504
4	19	2004 12:00:00 AM	1899-12-31 03:00:00	0	0.011	27.31	182.886	0.015749	21.1	98.4064
4	19	2004 12:00:00 AM	1899-12-31 04:00:00	0	0.0109	27.05	256.307	-0.0105611	21.05	99.3792
4	19	2004 12:00:00 AM	1899-12-31 05:00:00	0	0.011	26.84	253.338	0.160578	21.44	101.888
4	19	2004 12:00:00 AM	1899-12-31 06:00:00	0	0.0132	26.7	199.066	0.00265571	21.74	102.912
4	19	2004 12:00:00 AM	1899-12-31 07:00:00	0	0.0686	26.59	182.886	0.0553994	22.2	102.912
4	19	2004 12:00:00 AM	1899-12-31 08:00:00	0	0.1637	26.65	276.07	0.276688	23.25	101.478
4	19	2004 12:00:00 AM	1899-12-31 09:00:00	0	0.369	27.03	335.565	0.50051	26.25	84.1216
4	19	2004 12:00:00 AM	1899-12-31 10:00:00	0	0.3917	27.94	84.5824	0.96915	28.27	71.7824
4	19	2004 12:00:00 AM	1899-12-31 11:00:00	0	0.4272	29.04	56.5248	0.784609	28.95	67.84
4	19	2004 12:00:00 AM	1899-12-31 12:00:00	0	0.4608	30.01	100.454	1.5791	29.32	67.2256
4	19	2004 12:00:00 AM	1899-12-31 01:00:00	0	0.2836	30.65	134.451	0.884909	28.28	71.7312
4	19	2004 12:00:00 AM	1899-12-31 02:00:00	0	0.4968	31.12	39.4112	1.29451	28.94	67.6864
4	19	2004 12:00:00 AM	1899-12-31 03:00:00	0	0.2115	31.88	122.163	1.59886	27.76	71.2704
4	19	2004 12:00:00 AM	1899-12-31 04:00:00	0	0.1157	31.77	121.651	1.15023	27	75.2128
4	19	2004 12:00:00 AM	1899-12-31 05:00:00	0	0.017	31.19	129.536	0.845382	26.38	76.8
4	19	2004 12:00:00 AM	1899-12-31 06:00:00	0	-0.0013	30.46	99.9424	0.165519	24.97	84.2752
4	19	2004 12:00:00 AM	1899-12-31 07:00:00	0	-0.001	29.77	191.181	0.0710867	23.89	88.7808
4	19	2004 12:00:00 AM	1899-12-31 08:00:00	0	0.0075	29.22	292.352	0.0869283	23.35	91.4944
4	19	2004 12:00:00 AM	1899-12-31 09:00:00	0	0.0102	28.77	273.101	0.0790229	22.44	95.0272
4	19	2004 12:00:00 AM	1899-12-31 10:00:00	0	0.0103	28.41	227.738	0.131674	22.44	96.2048
4	19	2004 12:00:00 AM	1899-12-31 11:00:00	0	0.0106	28.04	216.883	0.0763672	21.85	96.4608
4	20	2004 12:00:00 AM	1899-12-31 12:00:00	0	0.0109	27.64	235.622	0.107989	21.47	97.3824
4	20	2004 12:00:00 AM	1899-12-31 01:00:00	0	0.011	27.28	229.171	0.176389	20.92	97.8432
4	20	2004 12:00:00 AM	1899-12-31 02:00:00	0	0.011	26.95	193.229	0.0104993	20.47	97.28
4	20	2004 12:00:00 AM	1899-12-31 03:00:00	0	0.011	26.6	213.402	0.0263101	19.93	96.768
4	20	2004 12:00:00 AM	1899-12-31 04:00:00	0	0.0112	26.27	200.602	0.0315598	19.49	97.1264
4	20	2004 12:00:00 AM	1899-12-31 05:00:00	0	0.0114	26	193.741	0.1238	19.41	97.3824
4	20	2004 12:00:00 AM	1899-12-31 06:00:00	0	0.0123	25.77	130.048	0.0737424	19.32	97.536
4	20	2004 12:00:00 AM	1899-12-31 07:00:00	0	0.0436	25.54	202.138	0.0210296	19.37	97.8432
4	20	2004 12:00:00 AM	1899-12-31 08:00:00	0	0.2438	25.5	324.813	0.179106	21.85	100.71
4	20	2004 12:00:00 AM	1899-12-31 09:00:00	0	0.3416	26.05	28.0448	0.252972	25.65	83.5584
4	20	2004 12:00:00 AM	1899-12-31 10:00:00	0	0.3509	26.98	63.8976	1.06327	27.6	73.5744
4	20	2004 12:00:00 AM	1899-12-31 11:00:00	0	0.436	28.22	63.8976	0.500262	29.08	65.792
4	20	2004 12:00:00 AM	1899-12-31 12:00:00	0	0.2045	29.24	97.4848	0.745329	27.88	71.9872
4	20	2004 12:00:00 AM	1899-12-31 01:00:00	0	0.6624	29.78	15.7568	1.23522	29.45	65.1776
4	20	2004 12:00:00 AM	1899-12-31 02:00:00	0	0.5872	31.34	96.9728	1.7965	29.47	67.0208
4	20	2004 12:00:00 AM	1899-12-31 03:00:00	0	0.4192	32.59	89.088	1.84591	28.86	69.4272
4	20	2004 12:00:00 AM	1899-12-31 04:00:00	0	0.1267	32.87	111.309	1.47633	27.4	74.24
4	20	2004 12:00:00 AM	1899-12-31 05:00:00	0	0.0219	32.13	95.9488	1.03956	26.35	78.848
4	20	2004 12:00:00 AM	1899-12-31 06:00:00	0	-0.0021	31.32	96.0512	0.560788	25.62	83.0976
4	20	2004 12:00:00 AM	1899-12-31 07:00:00	0	-0.002	30.66	111.309	0.350307	25.68	84.224
4	20	2004 12:00:00 AM	1899-12-31 08:00:00	0	-0.0011	30.14	192.205	0.0895532	25.46	84.992
4	20	2004 12:00:00 AM	1899-12-31 09:00:00	0	0.0015	29.68	61.1328	1.13047	24.78	88.0128
4	20	2004 12:00:00 AM	1899-12-31 10:00:00	0	0.0072	29.25	286.413	1.37751	25.07	86.4256
4	20	2004 12:00:00 AM	1899-12-31 11:00:00	0	0.0096	28.89	211.456	0.395269	24.55	89.1904
4	21	2004 12:00:00 AM	1899-12-31 12:00:00	0	0.0104	28.57	220.365	0.131921	23.55	93.952
4	21	2004 12:00:00 AM	1899-12-31 01:00:00	0	0.0104	28.26	221.901	0.105426	22.91	96.0512
4	21	2004 12:00:00 AM	1899-12-31 02:00:00	0	0.0105	27.96	201.216	0.187012	22.65	96.8704
4	21	2004 12:00:00 AM	1899-12-31 03:00:00	0	0.0107	27.68	209.51	0.0342772	22.25	97.1264
4	21	2004 12:00:00 AM	1899-12-31 04:00:00	0	0.0111	27.36	296.858	0.118612	21.49	97.4848
4	21	2004 12:00:00 AM	1899-12-31 05:00:00	0	0.0112	27.07	304.23	0.0474941	21.06	97.9968
4	21	2004 12:00:00 AM	1899-12-31 06:00:00	0	0.0121	26.82	203.162	0.110706	21.32	98.4064
4	21	2004 12:00:00 AM	1899-12-31 07:00:00	0	0.0847	26.66	351.027	0.0553994	21.73	98.9184
4	21	2004 12:00:00 AM	1899-12-31 08:00:00	0	0.3089	26.79	314.88	0.150202	25.51	87.04
4	21	2004 12:00:00 AM	1899-12-31 09:00:00	0	0.2699	27.49	265.523	0.394775	27.2	77.8752
4	21	2004 12:00:00 AM	1899-12-31 10:00:00	0	0.5136	28.36	319.283	0.476546	28.68	70.5024
4	21	2004 12:00:00 AM	1899-12-31 11:00:00	0	0.5792	29.73	150.118	0.429114	30.5	61.9008
4	21	2004 12:00:00 AM	1899-12-31 12:00:00	0	0.7224	31.14	2.4528	0.731989	31.98	53.9136
4	21	2004 12:00:00 AM	1899-12-31 01:00:00	0	0.388	32.06	266.035	0.355248	31.83	53.6576
4	21	2004 12:00:00 AM	1899-12-31 02:00:00	0	0.3338	32.69	62.464	0.813513	31.01	59.5968
4	21	2004 12:00:00 AM	1899-12-31 03:00:00	0	0.432	33.18	19.648	1.78464	29.96	68.8128
4	21	2004 12:00:00 AM	1899-12-31 04:00:00	0	0.1849	33.54	72.2944	2.18781	28.91	72.2944
4	21	2004 12:00:00 AM	1899-12-31 05:00:00	0	0.0209	32.9	111.718	1.73523	27.28	80.1792
4	21	2004 12:00:00 AM	1899-12-31 06:00:00	0	-0.0015	32.15	146.842	0.832042	26.1	86.1696
4	21	2004 12:00:00 AM	1899-12-31 07:00:00	0	-0.0027	31.5	219.75	0.120989	25.65	88.6272
4	21	2004 12:00:00 AM	1899-12-31 08:00:00	0	-0.0011	30.92	278.016	0.0342155	24.53	92.2624
4	21	2004 12:00:00 AM	1899-12-31 09:00:00	0	0.0094	30.35	290.918	0.0922398	23.5	95.4368
4	21	2004 12:00:00 AM	1899-12-31 10:00:00	0	0.0101	29.85	221.901	0.0659297	22.96	96.6656
4	21	2004 12:00:00 AM	1899-12-31 11:00:00	0	0.0102	29.46	204.083	0.197635	22.72	97.2288
4	22	2004 12:00:00 AM	1899-12-31 12:00:00	0	0.0104	29.07	226.816	0.0817404	22.06	97.5872
4	22	2004 12:00:00 AM	1899-12-31 01:00:00	0	0.0104	28.66	109.978	0.179106	21.59	97.9456
4	22	2004 12:00:00 AM	1899-12-31 02:00:00	0	0.0105	28.26	211.558	0.0763981	20.97	98.2016
4	22	2004 12:00:00 AM	1899-12-31 03:00:00	0	0.0109	27.9	194.253	0.115987	20.74	98.304
4	22	2004 12:00:00 AM	1899-12-31 04:00:00	0	0.011	27.59	178.995	0.144767	20.94	98.7136
4	22	2004 12:00:00 AM	1899-12-31 05:00:00	0	0.0111	27.34	96.6656	0.0817095	21.44	101.171
4	22	2004 12:00:00 AM	1899-12-31 06:00:00	0	0.012	27.19	205.619	0.00796714	21.23	101.888
4	22	2004 12:00:00 AM	1899-12-31 07:00:00	0	0.0575	26.99	246.989	0.0949264	21.58	102.912
4	22	2004 12:00:00 AM	1899-12-31 08:00:00	0	0.2278	26.99	318.874	0.202822	23.92	99.9424
4	22	2004 12:00:00 AM	1899-12-31 09:00:00	0	0.3546	27.43	332.595	0.41355	27.06	81.4592
4	22	2004 12:00:00 AM	1899-12-31 10:00:00	0	0.5336	28.48	333.107	0.655653	29.38	69.3248
4	22	2004 12:00:00 AM	1899-12-31 11:00:00	0	0.54	30.04	16.6784	0.85057	30.23	64.9216
4	22	2004 12:00:00 AM	1899-12-31 12:00:00	0	0.6752	31.34	44.3264	1.33403	30.83	64.1024
4	22	2004 12:00:00 AM	1899-12-31 01:00:00	0	0.6664	32.3	107.827	2.09097	30.23	66.6112
4	22	2004 12:00:00 AM	1899-12-31 02:00:00	0	0.5496	33.64	80.1792	2.00401	29.93	67.9424
4	22	2004 12:00:00 AM	1899-12-31 03:00:00	0	0.4216	34.55	89.4976	2.19967	29.35	69.4784
4	22	2004 12:00:00 AM	1899-12-31 04:00:00	0	0.1852	34.68	87.1424	1.66211	28.3	74.1888
4	22	2004 12:00:00 AM	1899-12-31 05:00:00	0	0.0309	33.92	76.8	1.23917	26.9	81.4592
4	22	2004 12:00:00 AM	1899-12-31 06:00:00	0	-0.0012	33.08	119.296	1.38542	25.97	84.8384
4	22	2004 12:00:00 AM	1899-12-31 07:00:00	0	-0.0011	32.33	66.56	0.9274	25.66	85.9648
4	22	2004 12:00:00 AM	1899-12-31 08:00:00	0	-0.001	31.7	66.048	1.56131	25.43	86.784
4	22	2004 12:00:00 AM	1899-12-31 09:00:00	0	0.0079	31.16	82.3296	1.02968	25.35	86.1696
4	22	2004 12:00:00 AM	1899-12-31 10:00:00	0	0.0104	30.66	100.557	1.06327	25.1	86.1696
4	22	2004 12:00:00 AM	1899-12-31 11:00:00	0	0.0105	30.22	85.7088	1.16209	25.12	85.4528
4	23	2004 12:00:00 AM	1899-12-31 12:00:00	0	0.0105	29.9	62.0544	0.648241	25.11	83.9168
4	23	2004 12:00:00 AM	1899-12-31 01:00:00	0	0.0105	29.59	142.029	0.445419	24.48	86.2208
4	23	2004 12:00:00 AM	1899-12-31 02:00:00	0	0.0106	29.25	307.2	0.134392	23.41	90.5728
4	23	2004 12:00:00 AM	1899-12-31 03:00:00	0	0.0107	28.92	54.1696	0.221351	22.31	94.9248
4	23	2004 12:00:00 AM	1899-12-31 04:00:00	0	0.0107	28.61	292.454	0.0923324	22.08	95.9488
4	23	2004 12:00:00 AM	1899-12-31 05:00:00	0	0.0107	28.37	114.381	0.179106	22.1	96.9728
4	23	2004 12:00:00 AM	1899-12-31 06:00:00	0	0.0124	28.19	252.416	0.0765216	22.42	97.3824
4	23	2004 12:00:00 AM	1899-12-31 07:00:00	0	0.022	28.03	41.8816	0.0264954	22.62	97.5872
4	23	2004 12:00:00 AM	1899-12-31 08:00:00	0	0.0796	27.91	304.64	0.142297	23.23	97.4336
4	23	2004 12:00:00 AM	1899-12-31 09:00:00	0	0.1526	28.01	98.5088	0.158108	25.12	90.5728
4	23	2004 12:00:00 AM	1899-12-31 10:00:00	0	0.1195	28.35	104.96	0.421456	26.14	79.4624
4	23	2004 12:00:00 AM	1899-12-31 11:00:00	0.6	0.1756	28.63	197.222	0.369083	25.78	84.1728
4	23	2004 12:00:00 AM	1899-12-31 12:00:00	0	0.2731	28.76	115.2	1.06525	25.37	85.9136
4	23	2004 12:00:00 AM	1899-12-31 01:00:00	0	0.3161	29.15	118.17	1.09292	26.94	70.8608
4	23	2004 12:00:00 AM	1899-12-31 02:00:00	0	0.2265	29.47	81.2032	1.24707	26.65	72.1408
4	23	2004 12:00:00 AM	1899-12-31 03:00:00	0	0.1993	29.59	107.827	1.25498	26.53	71.0656
4	23	2004 12:00:00 AM	1899-12-31 04:00:00	0	0.1205	29.5	125.747	1.58503	26.01	70.0416
4	23	2004 12:00:00 AM	1899-12-31 05:00:00	0	0.0462	29.07	94.1056	1.6127	25.46	72.2944
4	23	2004 12:00:00 AM	1899-12-31 06:00:00	0	0.0109	28.53	116.838	0.943211	24.61	72.704
4	23	2004 12:00:00 AM	1899-12-31 07:00:00	0	0.0095	27.91	104.038	1.17395	24.32	71.2192
4	23	2004 12:00:00 AM	1899-12-31 08:00:00	0	0.0095	27.33	93.184	0.843158	24.49	68.5056
4	23	2004 12:00:00 AM	1899-12-31 09:00:00	0	0.0096	26.88	46.2848	1.07118	24.37	69.632
4	23	2004 12:00:00 AM	1899-12-31 10:00:00	0	0.0099	26.47	109.466	1.39925	24.3	69.6832
4	23	2004 12:00:00 AM	1899-12-31 11:00:00	0	0.0101	26.16	54.1696	1.48028	24.44	68.5568
4	24	2004 12:00:00 AM	1899-12-31 12:00:00	0	0.01	25.86	118.784	1.03758	24.19	69.632
4	24	2004 12:00:00 AM	1899-12-31 01:00:00	0	0.0101	25.57	128.205	0.751011	23.97	70.656
4	24	2004 12:00:00 AM	1899-12-31 02:00:00	0	0.0102	25.3	280.064	0.837971	23.8	69.9392
4	24	2004 12:00:00 AM	1899-12-31 03:00:00	0	0.0102	25.05	119.808	0.87478	23.74	71.6288
4	24	2004 12:00:00 AM	1899-12-31 04:00:00	0	0.0102	24.89	90.2144	0.50051	23.67	69.888
4	24	2004 12:00:00 AM	1899-12-31 05:00:00	0	0.0101	24.72	121.242	0.903684	23.63	69.8368
4	24	2004 12:00:00 AM	1899-12-31 06:00:00	0	0.0111	24.51	143.974	0.558812	23.19	70.6048
4	24	2004 12:00:00 AM	1899-12-31 07:00:00	0	0.0631	24.32	128.614	0.959022	23.91	68.096
4	24	2004 12:00:00 AM	1899-12-31 08:00:00	0	0.2477	24.36	124.211	1.42692	25.45	61.3888
4	24	2004 12:00:00 AM	1899-12-31 09:00:00	0	0.4528	24.88	83.2512	1.39332	26.36	57.7536
4	24	2004 12:00:00 AM	1899-12-31 10:00:00	0	0.5328	25.97	33.4848	2.48427	26.83	54.8352
4	24	2004 12:00:00 AM	1899-12-31 11:00:00	0	0.6832	27.28	135.373	1.18976	27.67	54.2208
4	24	2004 12:00:00 AM	1899-12-31 12:00:00	0	0.6432	28.62	97.4848	1.59491	27.29	55.6032
4	24	2004 12:00:00 AM	1899-12-31 01:00:00	0	0.5968	29.27	57.0368	0.818948	27.57	54.784
4	24	2004 12:00:00 AM	1899-12-31 02:00:00	0	0.532	30.29	72.2944	0.966433	27.56	54.6304
4	24	2004 12:00:00 AM	1899-12-31 03:00:00	0	0.3546	31.03	95.5392	1.63444	26.76	57.7024
4	24	2004 12:00:00 AM	1899-12-31 04:00:00	0	0.177	30.93	43.8272	1.41902	25.98	59.904
4	24	2004 12:00:00 AM	1899-12-31 05:00:00	0	0.0441	30.06	94.6176	0.540036	25.05	65.024
4	24	2004 12:00:00 AM	1899-12-31 06:00:00	0	0.0133	29.3	338.739	0.226539	23.93	73.1136
4	24	2004 12:00:00 AM	1899-12-31 07:00:00	0	0.0094	28.63	253.952	0.237161	22.77	79.616
4	24	2004 12:00:00 AM	1899-12-31 08:00:00	0	0.0096	27.95	255.386	0.215916	20.57	90.5216
4	24	2004 12:00:00 AM	1899-12-31 09:00:00	0	0.0101	27.36	272.589	0.289782	19.96	92.8768
4	24	2004 12:00:00 AM	1899-12-31 10:00:00	0	0.0101	26.88	261.734	0.187259	19.53	94.0032
4	24	2004 12:00:00 AM	1899-12-31 11:00:00	0	0.0101	26.44	204.595	0.24482	19.24	94.208
4	25	2004 12:00:00 AM	1899-12-31 12:00:00	0	0.0103	26.06	202.138	0.128957	19.02	94.8224
4	25	2004 12:00:00 AM	1899-12-31 01:00:00	0	0.0106	25.74	212.48	0.0737115	18.95	95.3856
4	25	2004 12:00:00 AM	1899-12-31 02:00:00	0	0.0106	25.49	212.48	0.0763672	18.83	95.488
4	25	2004 12:00:00 AM	1899-12-31 03:00:00	0	0.0107	25.18	212.48	0.118519	18.63	96.1024
4	25	2004 12:00:00 AM	1899-12-31 04:00:00	0	0.0108	24.97	283.034	0.0210296	18.74	96.4096
4	25	2004 12:00:00 AM	1899-12-31 05:00:00	0	0.0108	24.71	188.314	0.0289349	17.73	96.3584
4	25	2004 12:00:00 AM	1899-12-31 06:00:00	0	0.0118	24.36	195.686	0.018343	17.1	96.5632
4	25	2004 12:00:00 AM	1899-12-31 07:00:00	0	0.0524	24.03	162.099	0.0394343	17.18	97.0752
4	25	2004 12:00:00 AM	1899-12-31 08:00:00	0	0.099	23.92	331.878	0.1133	18.81	96.3072
4	25	2004 12:00:00 AM	1899-12-31 09:00:00	0	0.2209	24.12	230.605	0.221351	20.78	93.7472
4	25	2004 12:00:00 AM	1899-12-31 10:00:00	0	0.2779	24.79	131.584	0.545471	24.61	74.4448
4	25	2004 12:00:00 AM	1899-12-31 11:00:00	0	0.6648	25.86	124.723	1.21743	26.79	54.6816
4	25	2004 12:00:00 AM	1899-12-31 12:00:00	0	0.7048	27.3	55.1936	1.29253	27.64	47.7696
4	25	2004 12:00:00 AM	1899-12-31 01:00:00	0	0.6408	28.36	99.0208	1.34392	27.61	48.64
4	25	2004 12:00:00 AM	1899-12-31 02:00:00	0	0.5736	29.76	57.1392	2.04749	27.37	50.5856
4	25	2004 12:00:00 AM	1899-12-31 03:00:00	0	0.4392	30.88	57.6512	1.33799	27.18	51.4048
4	25	2004 12:00:00 AM	1899-12-31 04:00:00	0	0.198	31.02	102.502	1.02968	26.39	55.6032
4	25	2004 12:00:00 AM	1899-12-31 05:00:00	0	0.0289	30.12	153.293	0.545471	25.12	64
4	25	2004 12:00:00 AM	1899-12-31 06:00:00	0	0.0107	29.25	262.349	0.329309	22.47	79.4112
4	25	2004 12:00:00 AM	1899-12-31 07:00:00	0	0.0095	28.43	278.221	0.0395578	19.75	90.2656
4	25	2004 12:00:00 AM	1899-12-31 08:00:00	0	0.0099	27.65	260.301	0.10802	18.47	93.5936
4	25	2004 12:00:00 AM	1899-12-31 09:00:00	0	0.0102	26.97	219.853	0.131674	17.68	95.1808
4	25	2004 12:00:00 AM	1899-12-31 10:00:00	0	0.0104	26.36	216.371	0.315968	17.29	95.9488
4	25	2004 12:00:00 AM	1899-12-31 11:00:00	0	0.0107	25.81	251.494	0.234444	17.1	96.3584
4	26	2004 12:00:00 AM	1899-12-31 12:00:00	0	0.0108	25.32	250.47	0.326591	16.85	96.512
4	26	2004 12:00:00 AM	1899-12-31 01:00:00	0	0.0108	24.9	196.71	0.305345	16.74	96.6144
4	26	2004 12:00:00 AM	1899-12-31 02:00:00	0	0.0108	24.58	293.888	0.218633	16.99	96.7168
4	26	2004 12:00:00 AM	1899-12-31 03:00:00	0	0.0108	24.39	184.32	0.0341537	17.56	96.512
4	26	2004 12:00:00 AM	1899-12-31 04:00:00	0	0.0108	24.24	145.92	0.0236544	17.37	96.4096
4	26	2004 12:00:00 AM	1899-12-31 05:00:00	0	0.0109	24.05	135.475	0.0763672	17.4	96.7168
4	26	2004 12:00:00 AM	1899-12-31 06:00:00	0	0.0122	23.82	148.378	0.0130933	16.91	96.8704
4	26	2004 12:00:00 AM	1899-12-31 07:00:00	0	0.0656	23.57	55.1936	0.0184047	17.17	97.2288
4	26	2004 12:00:00 AM	1899-12-31 08:00:00	0	0.2425	23.56	206.029	0.239632	20.22	92.5696
4	26	2004 12:00:00 AM	1899-12-31 09:00:00	0	0.3807	24.18	119.296	0.397987	25.43	68.2496
4	26	2004 12:00:00 AM	1899-12-31 10:00:00	0	0.5376	25.32	35.9424	1.02177	27.36	53.9648
4	26	2004 12:00:00 AM	1899-12-31 11:00:00	0	0.6648	26.83	104.96	1.30044	28.26	47.0016
4	26	2004 12:00:00 AM	1899-12-31 12:00:00	0	0.7136	28.38	110.387	1.13047	28.54	44.9024
4	26	2004 12:00:00 AM	1899-12-31 01:00:00	0	0.6216	29.44	6.0432	0.672205	28.85	42.9568
4	26	2004 12:00:00 AM	1899-12-31 02:00:00	0	0.4912	30.76	62.0544	1.28067	28.24	48.2816
4	26	2004 12:00:00 AM	1899-12-31 03:00:00	0	0.3669	31.51	21.1968	1.02375	27.53	50.944
4	26	2004 12:00:00 AM	1899-12-31 04:00:00	0	0.1351	31.49	244.019	0.429608	26.78	52.48
4	26	2004 12:00:00 AM	1899-12-31 05:00:00	0	0.034	30.72	171.52	0.332026	25.23	57.6512
4	26	2004 12:00:00 AM	1899-12-31 06:00:00	0	0.0105	29.85	234.189	0.424173	23.83	63.488
4	26	2004 12:00:00 AM	1899-12-31 07:00:00	0	0.0095	29.04	285.491	0.0712411	21.9	73.1648
4	26	2004 12:00:00 AM	1899-12-31 08:00:00	0	0.0096	28.36	231.731	0.150202	20.52	86.9376
4	26	2004 12:00:00 AM	1899-12-31 09:00:00	0	0.0099	27.75	273.203	0.118581	19.51	91.392
4	26	2004 12:00:00 AM	1899-12-31 10:00:00	0	0.0102	27.26	276.07	0.0474014	19.44	90.9824
4	26	2004 12:00:00 AM	1899-12-31 11:00:00	0	0.0102	26.87	212.378	0.134144	20.31	89.3952
4	27	2004 12:00:00 AM	1899-12-31 12:00:00	0	0.0102	26.51	113.357	0.384646	21.69	84.4288
4	27	2004 12:00:00 AM	1899-12-31 01:00:00	0	0.0102	26.15	212.992	0.777198	20.89	91.136
4	27	2004 12:00:00 AM	1899-12-31 02:00:00	0	0.0102	25.72	306.79	0.366118	20.32	92.7232
4	27	2004 12:00:00 AM	1899-12-31 03:00:00	0	0.0103	25.36	242.586	0.471605	21.09	86.9376
4	27	2004 12:00:00 AM	1899-12-31 04:00:00	0	0.0104	25.02	135.066	0.332026	21.16	78.6944
4	27	2004 12:00:00 AM	1899-12-31 05:00:00	0	0.0104	24.66	264.806	0.808819	21.67	71.5776
4	27	2004 12:00:00 AM	1899-12-31 06:00:00	0	0.011	24.31	241.562	0.429361	21.42	72.0896
4	27	2004 12:00:00 AM	1899-12-31 07:00:00	0	0.0573	24.04	141.414	0.574375	22.25	66.1504
4	27	2004 12:00:00 AM	1899-12-31 08:00:00	0	0.2316	23.95	113.869	0.577093	23.59	58.4704
4	27	2004 12:00:00 AM	1899-12-31 09:00:00	0	0.4272	24.28	144.896	1.26091	24.85	50.2784
4	27	2004 12:00:00 AM	1899-12-31 10:00:00	0	0.2773	25.01	237.056	0.985455	24.61	54.1184
4	27	2004 12:00:00 AM	1899-12-31 11:00:00	0	0.5296	25.56	200.09	1.04746	25.41	52.7872
4	27	2004 12:00:00 AM	1899-12-31 12:00:00	0	0.6176	26.5	271.053	1.46645	26.51	48.9984
4	27	2004 12:00:00 AM	1899-12-31 01:00:00	0	0.5184	27.45	282.419	2.40521	26.25	51.5584
4	27	2004 12:00:00 AM	1899-12-31 02:00:00	0	0.4928	28.26	175.411	0.782633	26.13	49.2032
4	27	2004 12:00:00 AM	1899-12-31 03:00:00	0	0.3337	28.71	52.224	1.85776	25.41	51.2
4	27	2004 12:00:00 AM	1899-12-31 04:00:00	0	0.172	28.5	108.954	0.940741	24.54	48.3328
4	27	2004 12:00:00 AM	1899-12-31 05:00:00	0	0.0374	27.65	253.952	0.329309	23.35	53.5552
4	27	2004 12:00:00 AM	1899-12-31 06:00:00	0	0.0108	26.85	234.701	0.358213	21.48	60.4672
4	27	2004 12:00:00 AM	1899-12-31 07:00:00	0	0.01	26.09	289.485	0.163296	18.35	80.384
4	27	2004 12:00:00 AM	1899-12-31 08:00:00	0	0.0101	25.42	247.501	0.0631813	17.09	89.2416
4	27	2004 12:00:00 AM	1899-12-31 09:00:00	0	0.0106	24.9	216.883	0.0209987	16.86	88.32
4	27	2004 12:00:00 AM	1899-12-31 10:00:00	0	0.0107	24.4	293.888	0.0552759	16.01	92.3648
4	27	2004 12:00:00 AM	1899-12-31 11:00:00	0	0.0107	23.9	203.162	0.018343	15.17	94.2592
4	28	2004 12:00:00 AM	1899-12-31 12:00:00	0	0.011	23.39	196.71	0.0841491	14.4	95.3856
4	28	2004 12:00:00 AM	1899-12-31 01:00:00	0	0.0111	22.85	165.683	0.218386	13.69	96.1024
4	28	2004 12:00:00 AM	1899-12-31 02:00:00	0	0.0111	22.38	177.971	0.0920236	13.42	96.7168
4	28	2004 12:00:00 AM	1899-12-31 03:00:00	0	0.011	21.97	100.966	0.099929	12.95	96.8192
4	28	2004 12:00:00 AM	1899-12-31 04:00:00	0	0.011	21.64	232.243	0.0340611	13.13	97.28
4	28	2004 12:00:00 AM	1899-12-31 05:00:00	0	0.0109	21.4	157.798	0.0235309	13.31	97.3824
4	28	2004 12:00:00 AM	1899-12-31 06:00:00	0	0.0114	21.15	206.643	0.0498718	13.58	97.6896
4	28	2004 12:00:00 AM	1899-12-31 07:00:00	0	0.0328	21	54.5792	0.0736189	14.08	97.8944
4	28	2004 12:00:00 AM	1899-12-31 08:00:00	0	0.0977	21.03	30.5024	0.479264	16.19	97.536
4	28	2004 12:00:00 AM	1899-12-31 09:00:00	0	0.2518	21.38	7.0656	0.534849	18.01	90.5728
4	28	2004 12:00:00 AM	1899-12-31 10:00:00	0	0.2445	22.23	110.899	0.645524	21.64	77.056
4	28	2004 12:00:00 AM	1899-12-31 11:00:00	0	0.2839	23.03	251.392	0.466418	21.9	77.5168
4	28	2004 12:00:00 AM	1899-12-31 12:00:00	0	0.4536	23.9	118.272	0.964457	24.85	58.7264
4	28	2004 12:00:00 AM	1899-12-31 01:00:00	0	0.6344	25.07	211.456	1.35973	26.37	49.1008
4	28	2004 12:00:00 AM	1899-12-31 02:00:00	0	0.4784	26.59	203.571	1.15616	26.1	52.9408
4	28	2004 12:00:00 AM	1899-12-31 03:00:00	0	0.1835	27.25	151.859	0.969892	24.2	59.7504
4	28	2004 12:00:00 AM	1899-12-31 04:00:00	0	0.1504	27.14	208.077	0.722107	24.03	59.2384
4	28	2004 12:00:00 AM	1899-12-31 05:00:00	0	0.0506	26.78	243.098	0.938023	22.09	68.6592
4	28	2004 12:00:00 AM	1899-12-31 06:00:00	0	0.0108	26.17	258.867	0.245067	20.12	76.6464
4	28	2004 12:00:00 AM	1899-12-31 07:00:00	0	0.01	25.46	278.528	0.0711484	18.75	84.1216
4	28	2004 12:00:00 AM	1899-12-31 08:00:00	0	0.0102	24.88	242.074	0.131921	18.9	85.1968
4	28	2004 12:00:00 AM	1899-12-31 09:00:00	0	0.0102	24.55	288.358	0.205293	19.71	82.5856
4	28	2004 12:00:00 AM	1899-12-31 10:00:00	0	0.0101	24.28	103.424	0.015749	19.05	86.784
4	28	2004 12:00:00 AM	1899-12-31 11:00:00	0	0.0102	23.98	27.5328	0.149955	17.81	91.9552
4	29	2004 12:00:00 AM	1899-12-31 12:00:00	0	0.0107	23.63	296.346	0.00524967	17.11	94.6688
4	29	2004 12:00:00 AM	1899-12-31 01:00:00	0	0.0108	23.32	48.32	0.1922	17.45	93.4912
4	29	2004 12:00:00 AM	1899-12-31 02:00:00	0	0.0108	23.04	107.93	0.0473705	17.24	94.208
4	29	2004 12:00:00 AM	1899-12-31 03:00:00	0	0.0107	22.82	28.0448	0.0710558	17.05	95.232
4	29	2004 12:00:00 AM	1899-12-31 04:00:00	0	0.0106	22.6	13.2992	-0.0686162	16.44	95.488
4	29	2004 12:00:00 AM	1899-12-31 05:00:00	0	0.0107	22.35	123.187	0.0394343	16.05	96
4	29	2004 12:00:00 AM	1899-12-31 06:00:00	0	0.0111	22.08	123.699	0.00253219	15.87	96.5632
4	29	2004 12:00:00 AM	1899-12-31 07:00:00	0	0.0578	21.91	7.0528	0.0473705	16.56	96.8192
4	29	2004 12:00:00 AM	1899-12-31 08:00:00	0	0.1962	21.92	254.874	0.255443	19.66	84.8896
4	29	2004 12:00:00 AM	1899-12-31 09:00:00	0	0.2932	22.38	214.835	0.147485	21.74	74.24
4	29	2004 12:00:00 AM	1899-12-31 10:00:00	0	0.4488	23.34	308.019	0.432079	24.45	64.9728
4	29	2004 12:00:00 AM	1899-12-31 11:00:00	0	0.5984	24.64	320.307	0.758917	26.21	54.9888
4	29	2004 12:00:00 AM	1899-12-31 12:00:00	0	0.3803	26.12	142.438	1.12256	25.2	60.6208
4	29	2004 12:00:00 AM	1899-12-31 01:00:00	0	0.2701	26.68	74.8544	1.35577	22.94	69.2736
4	29	2004 12:00:00 AM	1899-12-31 02:00:00	0	0.4576	27.07	122.675	1.57712	25.23	62.0544
4	29	2004 12:00:00 AM	1899-12-31 03:00:00	0	0.2595	27.8	66.048	0.730013	25.05	60.3136
4	29	2004 12:00:00 AM	1899-12-31 04:00:00	0	0.1055	27.98	104.448	0.690486	24.8	59.7504
4	29	2004 12:00:00 AM	1899-12-31 05:00:00	0	0.0297	27.58	129.126	0.537566	23.8	69.9904
4	29	2004 12:00:00 AM	1899-12-31 06:00:00	0	0.0107	26.95	203.674	0.242349	21.96	79.872
4	29	2004 12:00:00 AM	1899-12-31 07:00:00	0	0.0096	26.32	218.01	0.20554	20.13	86.1696
4	29	2004 12:00:00 AM	1899-12-31 08:00:00	0	0.01	25.73	290.918	0.15539	18.5	92.2112
4	29	2004 12:00:00 AM	1899-12-31 09:00:00	0	0.01	25.15	256.922	0.215916	17.62	94.7712
4	29	2004 12:00:00 AM	1899-12-31 10:00:00	0	0.0101	24.65	231.219	0.163296	17.1	95.4368
4	29	2004 12:00:00 AM	1899-12-31 11:00:00	0	0.0105	24.2	221.389	0.395022	16.71	96.1024
4	30	2004 12:00:00 AM	1899-12-31 12:00:00	0	0.0105	23.78	212.48	0.0868666	16.13	96.256
4	30	2004 12:00:00 AM	1899-12-31 01:00:00	0	0.0103	23.4	232.755	0.0130624	15.96	96.5632
4	30	2004 12:00:00 AM	1899-12-31 02:00:00	0	0.0102	23.08	234.701	0.0710249	15.65	96.8192
4	30	2004 12:00:00 AM	1899-12-31 03:00:00	0	0.0104	22.85	85.1968	0.0236235	16.26	97.0752
4	30	2004 12:00:00 AM	1899-12-31 04:00:00	0	0.0103	22.67	208.077	0.121113	16.16	97.1264
4	30	2004 12:00:00 AM	1899-12-31 05:00:00	0	0.0102	22.43	210.534	0.0842109	16.26	97.28
4	30	2004 12:00:00 AM	1899-12-31 06:00:00	0	0.0107	22.28	214.938	0.018343	16.08	97.28
4	30	2004 12:00:00 AM	1899-12-31 07:00:00	0	0.0277	22.06	200.602	0.0394343	15.87	97.3824
4	30	2004 12:00:00 AM	1899-12-31 08:00:00	0	0.1462	21.92	303.206	0.184294	17.53	97.2288
4	30	2004 12:00:00 AM	1899-12-31 09:00:00	0	0.4014	22.32	283.443	0.490134	22.84	80.6912
4	30	2004 12:00:00 AM	1899-12-31 10:00:00	0	0.5648	23.59	80.2816	1.47435	25.82	65.9968
4	30	2004 12:00:00 AM	1899-12-31 11:00:00	0	0.6712	25.29	76.9024	1.84591	26.54	60.2112
4	30	2004 12:00:00 AM	1899-12-31 12:00:00	0	0.656	26.95	124.621	1.45064	26.92	53.8112
4	30	2004 12:00:00 AM	1899-12-31 01:00:00	0	0.6464	28.1	68.4032	2.11667	26.89	53.9648
4	30	2004 12:00:00 AM	1899-12-31 02:00:00	0	0.5552	29.45	286.822	1.42099	26.73	57.7536
4	30	2004 12:00:00 AM	1899-12-31 03:00:00	0	0.4208	30.5	25.0752	2.26489	26.2	57.0368
4	30	2004 12:00:00 AM	1899-12-31 04:00:00	0	0.1582	30.5	85.6064	2.16805	25.37	60.3648
4	30	2004 12:00:00 AM	1899-12-31 05:00:00	0	0.0132	29.57	121.651	0.948152	24.26	66.304
4	30	2004 12:00:00 AM	1899-12-31 06:00:00	0	-0.0022	28.69	212.48	0.199858	22.61	75.008
4	30	2004 12:00:00 AM	1899-12-31 07:00:00	0	-0.0034	27.85	281.088	0.0839329	20.04	86.8352
4	30	2004 12:00:00 AM	1899-12-31 08:00:00	0	-0.0032	27.11	240.128	0.292005	18.45	92.6208
4	30	2004 12:00:00 AM	1899-12-31 09:00:00	0	-0.0029	26.47	210.534	0.236667	17.8	94.208
4	30	2004 12:00:00 AM	1899-12-31 10:00:00	0	-0.0028	25.87	200.192	0.313004	17.28	95.1808
4	30	2004 12:00:00 AM	1899-12-31 11:00:00	0	-0.0028	25.32	227.328	0.141803	16.83	95.488
4 Average		#DIV/0!			0.160527	28.5641			23.5343	80.0737
5	1	2004 12:00:00 AM	1899-12-31 12:00:00	0	-0.0028	24.82	229.274	0.0575611	15.83	95.488
5	1	2004 12:00:00 AM	1899-12-31 01:00:00	0	-0.0028	24.35	219.955	0.226045	15.4	96.256
5	1	2004 12:00:00 AM	1899-12-31 02:00:00	0	-0.0028	23.92	201.216	-0.0267424	14.81	96.4608
5	1	2004 12:00:00 AM	1899-12-31 03:00:00	0	-0.0028	23.51	209.613	0.0549362	14.54	96.8192
5	1	2004 12:00:00 AM	1899-12-31 04:00:00	0	-0.0028	23.14	206.643	0.083902	14.3	97.024
5	1	2004 12:00:00 AM	1899-12-31 05:00:00	0	-0.0028	22.81	206.131	-0.000432326	14.08	97.2288
5	1	2004 12:00:00 AM	1899-12-31 06:00:00	0	-0.0021	22.49	43.4048	0.0154093	13.86	97.3824
5	1	2004 12:00:00 AM	1899-12-31 07:00:00	0	0.0627	22.27	40.8448	0.097088	14.98	97.7408
5	1	2004 12:00:00 AM	1899-12-31 08:00:00	0	0.1283	22.32	325.837	0.102461	18.19	92.4672
5	1	2004 12:00:00 AM	1899-12-31 09:00:00	0	0.4216	22.75	86.1184	0.389834	22.86	77.4144
5	1	2004 12:00:00 AM	1899-12-31 10:00:00	0	0.4928	24.05	70.8608	1.95065	26.33	62.3616
5	1	2004 12:00:00 AM	1899-12-31 11:00:00	0	0.4416	25.52	73.8304	1.26881	26.26	61.44
5	1	2004 12:00:00 AM	1899-12-31 12:00:00	0	0.6448	26.87	100.864	1.81231	27.21	58.4192
5	1	2004 12:00:00 AM	1899-12-31 01:00:00	0	0.5592	28.24	93.4912	2.13643	26.94	60.6208
5	1	2004 12:00:00 AM	1899-12-31 02:00:00	0	0.5112	29.54	52.2112	2.00204	26.6	62.208
5	1	2004 12:00:00 AM	1899-12-31 03:00:00	0	0.3835	30.47	28.0448	0.958775	26.28	58.1632
5	1	2004 12:00:00 AM	1899-12-31 04:00:00	0	0.1553	30.49	129.024	1.50598	25.76	57.088
5	1	2004 12:00:00 AM	1899-12-31 05:00:00	0	0.0143	29.69	198.656	0.584504	24.49	67.3792
5	1	2004 12:00:00 AM	1899-12-31 06:00:00	0	-0.0024	28.89	256.819	0.0628725	22.27	80.3328
5	1	2004 12:00:00 AM	1899-12-31 07:00:00	0	-0.0035	28.09	223.334	0.11293	19.78	89.8048
5	1	2004 12:00:00 AM	1899-12-31 08:00:00	0	-0.0035	27.38	236.646	0.11293	18.6	93.0816
5	1	2004 12:00:00 AM	1899-12-31 09:00:00	0	-0.0032	26.76	238.694	0.310533	17.99	94.9248
5	1	2004 12:00:00 AM	1899-12-31 10:00:00	0	-0.003	26.19	132.608	0.0364698	17.27	94.9248
5	1	2004 12:00:00 AM	1899-12-31 11:00:00	0	-0.0029	25.66	214.016	0.305098	16.93	95.8976
5	2	2004 12:00:00 AM	1899-12-31 12:00:00	0	-0.0028	25.17	262.349	0.173424	16.83	96.1024
5	2	2004 12:00:00 AM	1899-12-31 01:00:00	0	-0.0028	24.77	193.229	0.199858	16.3	96.256
5	2	2004 12:00:00 AM	1899-12-31 02:00:00	0	-0.0028	24.4	185.344	0.102369	16.02	96.3584
5	2	2004 12:00:00 AM	1899-12-31 03:00:00	0	-0.0028	24.05	222.413	0.0759967	15.31	96.4608
5	2	2004 12:00:00 AM	1899-12-31 04:00:00	0	-0.0028	23.68	205.619	0.0891826	14.73	96.7168
5	2	2004 12:00:00 AM	1899-12-31 05:00:00	0	-0.0028	23.32	222.413	0.097088	14.38	96.9216
5	2	2004 12:00:00 AM	1899-12-31 06:00:00	0	-0.0022	23	195.277	0.0364698	14.33	97.28
5	2	2004 12:00:00 AM	1899-12-31 07:00:00	0	0.0338	22.72	325.018	-0.0135256	14.43	97.6896
5	2	2004 12:00:00 AM	1899-12-31 08:00:00	0	0.1965	22.63	71.3728	0.447395	17.22	97.2288
5	2	2004 12:00:00 AM	1899-12-31 09:00:00	0.2	0.3891	23.1	190.157	0.537072	22.58	82.2272
5	2	2004 12:00:00 AM	1899-12-31 10:00:00	0	0.4096	24.29	264.602	0.510885	26.43	65.9456
5	2	2004 12:00:00 AM	1899-12-31 11:00:00	0	0.5216	25.6	106.803	0.745329	26.71	62.0544
5	2	2004 12:00:00 AM	1899-12-31 12:00:00	0	0.2915	26.88	299.213	0.956057	24.38	79.7696
5	2	2004 12:00:00 AM	1899-12-31 01:00:00	0	0.1292	27.17	105.37	0.318439	21.71	90.1632
5	2	2004 12:00:00 AM	1899-12-31 02:00:00	0	0.1346	26.8	226.714	0.178612	21.9	92.5696
5	2	2004 12:00:00 AM	1899-12-31 03:00:00	0	0.156	26.8	216.781	0.176142	22.93	88.32
5	2	2004 12:00:00 AM	1899-12-31 04:00:00	0	0.1115	26.9	226.714	0.292005	23.98	80.384
5	2	2004 12:00:00 AM	1899-12-31 05:00:00	0	0.0122	26.72	296.243	0.120835	22.92	80.9472
5	2	2004 12:00:00 AM	1899-12-31 06:00:00	0	-0.0024	26.2	245.965	0.184047	20.84	90.0096
5	2	2004 12:00:00 AM	1899-12-31 07:00:00	0	-0.0035	25.59	278.528	0.105024	19.47	93.696
5	2	2004 12:00:00 AM	1899-12-31 08:00:00	0	-0.0033	25.03	292.864	0.305098	19.25	95.5392
5	2	2004 12:00:00 AM	1899-12-31 09:00:00	0	-0.0027	24.63	278.118	0.0681222	19.67	94.1568
5	2	2004 12:00:00 AM	1899-12-31 10:00:00	0	-0.0028	24.26	219.341	0.110305	18.77	94.5152
5	2	2004 12:00:00 AM	1899-12-31 11:00:00	0	-0.0027	23.85	245.043	0.0628416	17.89	95.0784
5	3	2004 12:00:00 AM	1899-12-31 12:00:00	0	-0.0028	23.44	204.595	0.0575611	17.12	95.9488
5	3	2004 12:00:00 AM	1899-12-31 01:00:00	0	-0.0028	23.03	156.774	0.0628416	16.57	96.512
5	3	2004 12:00:00 AM	1899-12-31 02:00:00	0	-0.0028	22.62	144.896	0.154896	15.9	96.8704
5	3	2004 12:00:00 AM	1899-12-31 03:00:00	0	-0.0028	22.26	148.378	0.0391255	15.95	97.28
5	3	2004 12:00:00 AM	1899-12-31 04:00:00	0	-0.0028	21.95	153.805	0.0154093	15.26	97.5872
5	3	2004 12:00:00 AM	1899-12-31 05:00:00	0	-0.0028	21.66	168.653	0.0127536	15.11	97.7408
5	3	2004 12:00:00 AM	1899-12-31 06:00:00	0	-0.0021	21.4	189.85	0.12871	14.99	97.8944
5	3	2004 12:00:00 AM	1899-12-31 07:00:00	0	0.0377	21.15	105.37	0.0522805	15.41	98.1504
5	3	2004 12:00:00 AM	1899-12-31 08:00:00	0	0.1902	21.13	253.338	0.286817	18.93	96.4608
5	3	2004 12:00:00 AM	1899-12-31 09:00:00	0	0.3227	21.73	211.354	0.444925	22.82	81.7664
5	3	2004 12:00:00 AM	1899-12-31 10:00:00	0	0.44	22.93	256.205	0.65837	25.17	70.912
5	3	2004 12:00:00 AM	1899-12-31 11:00:00	0	0.1952	24.2	5.5264	0.339437	23.93	76.2368
5	3	2004 12:00:00 AM	1899-12-31 12:00:00	0	0.468	24.85	100.864	0.647747	23.77	79.3088
5	3	2004 12:00:00 AM	1899-12-31 01:00:00	0	0.3245	25.75	106.803	0.486922	24.43	76.6976
5	3	2004 12:00:00 AM	1899-12-31 02:00:00	0	0.3071	26.43	128	0.252478	25.25	69.8368
5	3	2004 12:00:00 AM	1899-12-31 03:00:00	0	0.3335	27.05	106.803	0.48964	26.86	57.4464
5	3	2004 12:00:00 AM	1899-12-31 04:00:00	0	0.142	27.24	212.89	0.718896	26.29	59.904
5	3	2004 12:00:00 AM	1899-12-31 05:00:00	0	0.0242	26.71	253.85	0.294723	24.14	70.1952
5	3	2004 12:00:00 AM	1899-12-31 06:00:00	0	-0.0026	26.11	223.232	0.102461	22.08	79.7696
5	3	2004 12:00:00 AM	1899-12-31 07:00:00	0	-0.0035	25.55	237.056	0.410586	21.81	76.544
5	3	2004 12:00:00 AM	1899-12-31 08:00:00	0	-0.0035	25	253.952	0.292005	20.28	83.8144
5	3	2004 12:00:00 AM	1899-12-31 09:00:00	0	-0.0036	24.5	240.128	0.102369	19.09	91.0848
5	3	2004 12:00:00 AM	1899-12-31 10:00:00	0	-0.0034	24.05	199.68	0.0285644	18.41	93.5936
5	3	2004 12:00:00 AM	1899-12-31 11:00:00	0	-0.0029	23.62	211.046	0.133897	17.62	95.2832
5	4	2004 12:00:00 AM	1899-12-31 12:00:00	0	-0.0028	23.23	194.253	0.0496557	17	96
5	4	2004 12:00:00 AM	1899-12-31 01:00:00	0	-0.0028	22.85	189.338	0.112899	16.55	96.4608
5	4	2004 12:00:00 AM	1899-12-31 02:00:00	0	-0.0028	22.47	184.422	0.102369	16.17	96.768
5	4	2004 12:00:00 AM	1899-12-31 03:00:00	0	-0.0028	22.12	120.73	-0.0478646	15.4	96.9728
5	4	2004 12:00:00 AM	1899-12-31 04:00:00	0	-0.0028	21.79	209.613	0.223574	14.87	97.2288
5	4	2004 12:00:00 AM	1899-12-31 05:00:00	0	-0.0028	21.45	153.805	0.157614	14.78	97.4336
5	4	2004 12:00:00 AM	1899-12-31 06:00:00	0	-0.0022	21.12	205.619	0.083902	14.28	97.5872
5	4	2004 12:00:00 AM	1899-12-31 07:00:00	0	0.0368	20.78	189.235	0.170707	14.68	97.9456
5	4	2004 12:00:00 AM	1899-12-31 08:00:00	0	0.1859	20.71	97.9968	0.186518	18.13	95.488
5	4	2004 12:00:00 AM	1899-12-31 09:00:00	0	0.3542	21.25	259.174	0.995584	21.71	78.8992
5	4	2004 12:00:00 AM	1899-12-31 10:00:00	0	0.4224	22.4	212.378	0.90072	24.98	64.256
5	4	2004 12:00:00 AM	1899-12-31 11:00:00	0	0.536	23.77	247.296	1.62653	26.12	55.7056
5	4	2004 12:00:00 AM	1899-12-31 12:00:00	0	0.3522	24.88	230.707	1.50598	24.75	62.5152
5	4	2004 12:00:00 AM	1899-12-31 01:00:00	0	0.5496	25.55	236.544	1.13442	24.33	67.7888
5	4	2004 12:00:00 AM	1899-12-31 02:00:00	0	0.512	26.54	122.573	0.76114	25.27	66.5088
5	4	2004 12:00:00 AM	1899-12-31 03:00:00	0	0.3841	27.36	236.954	0.718896	25.62	58.9312
5	4	2004 12:00:00 AM	1899-12-31 04:00:00	0	0.1591	27.31	241.459	1.16407	24.66	60.0064
5	4	2004 12:00:00 AM	1899-12-31 05:00:00	0	0.0277	26.64	228.659	1.00868	23.26	65.5872
5	4	2004 12:00:00 AM	1899-12-31 06:00:00	0	-0.0027	25.91	259.789	0.241855	21.24	75.3152
5	4	2004 12:00:00 AM	1899-12-31 07:00:00	0	-0.0036	25.23	221.798	0.0601859	19.97	84.6336
5	4	2004 12:00:00 AM	1899-12-31 08:00:00	0	-0.0036	24.71	212.992	0.212951	18.62	89.4464
5	4	2004 12:00:00 AM	1899-12-31 09:00:00	0	-0.0036	24.17	232.755	0.176389	17.49	93.5424
5	4	2004 12:00:00 AM	1899-12-31 10:00:00	0	-0.0036	23.63	276.685	0.00747306	16.68	94.72
5	4	2004 12:00:00 AM	1899-12-31 11:00:00	0	-0.0031	23.12	129.638	0.191706	15.89	95.6416
5	5	2004 12:00:00 AM	1899-12-31 12:00:00	0	-0.0031	22.61	233.267	0.0127227	15.12	96.0512
5	5	2004 12:00:00 AM	1899-12-31 01:00:00	0	-0.003	22.17	243.61	0.0628107	14.77	96.6144
5	5	2004 12:00:00 AM	1899-12-31 02:00:00	0	-0.0028	21.89	275.149	0.157614	16.04	96.8192
5	5	2004 12:00:00 AM	1899-12-31 03:00:00	0	-0.0028	21.73	211.968	0.423679	17.16	90.9824
5	5	2004 12:00:00 AM	1899-12-31 04:00:00	0	-0.0028	21.65	275.149	0.497545	18.16	88.0128
5	5	2004 12:00:00 AM	1899-12-31 05:00:00	0	-0.0027	21.59	182.886	0.294723	17.85	91.7504
5	5	2004 12:00:00 AM	1899-12-31 06:00:00	0	-0.0022	21.5	284.57	0.228762	17.79	91.0336
5	5	2004 12:00:00 AM	1899-12-31 07:00:00	0	0.0395	21.36	236.544	0.423679	18.5	88.7808
5	5	2004 12:00:00 AM	1899-12-31 08:00:00	0	0.2029	21.43	201.011	0.879721	20.96	81.1008
5	5	2004 12:00:00 AM	1899-12-31 09:00:00	0	0.3833	21.97	246.374	1.07118	22.98	72.704
5	5	2004 12:00:00 AM	1899-12-31 10:00:00	0	0.4592	23.04	212.787	1.17988	24.86	63.0784
5	5	2004 12:00:00 AM	1899-12-31 11:00:00	0	0.612	24.24	234.496	1.57515	26.2	51.0464
5	5	2004 12:00:00 AM	1899-12-31 12:00:00	0	0.6256	25.38	203.469	1.00868	26.96	47.4112
5	5	2004 12:00:00 AM	1899-12-31 01:00:00	0	0.572	26.36	224.154	1.1443	26.86	47.5136
5	5	2004 12:00:00 AM	1899-12-31 02:00:00	0	0.5576	27.3	218.214	1.33996	27.23	43.5712
5	5	2004 12:00:00 AM	1899-12-31 03:00:00	0	0.3869	28.08	204.493	1.78069	26.83	44.9024
5	5	2004 12:00:00 AM	1899-12-31 04:00:00	0	0.1341	27.97	208.896	0.848099	25.73	50.5856
5	5	2004 12:00:00 AM	1899-12-31 05:00:00	0	0.0152	27.12	256.307	0.502733	24.05	55.7056
5	5	2004 12:00:00 AM	1899-12-31 06:00:00	0	-0.0027	26.32	304.742	0.255443	22.44	63.8464
5	5	2004 12:00:00 AM	1899-12-31 07:00:00	0	-0.0036	25.62	217.395	0.112899	20.39	73.3696
5	5	2004 12:00:00 AM	1899-12-31 08:00:00	0	-0.0036	24.94	202.138	0.191953	18.48	84.9408
5	5	2004 12:00:00 AM	1899-12-31 09:00:00	0	-0.0036	24.44	221.389	-0.0109317	17.9	88.7296
5	5	2004 12:00:00 AM	1899-12-31 10:00:00	0	-0.0036	24.03	262.758	0.0312201	18	92.2624
5	5	2004 12:00:00 AM	1899-12-31 11:00:00	0	-0.0036	23.71	213.504	0.170707	17.88	93.6448
5	6	2004 12:00:00 AM	1899-12-31 12:00:00	0	-0.0034	23.36	206.029	0.268289	17.45	95.3856
5	6	2004 12:00:00 AM	1899-12-31 01:00:00	0	-0.0032	22.99	232.755	0.271006	17.48	95.9488
5	6	2004 12:00:00 AM	1899-12-31 02:00:00	0	-0.003	22.66	1.0208	0.0654664	16.96	96.0512
5	6	2004 12:00:00 AM	1899-12-31 03:00:00	0	-0.003	22.35	214.938	0.112899	16.12	96.256
5	6	2004 12:00:00 AM	1899-12-31 04:00:00	0	-0.003	22.01	226.304	0.097088	15.54	96.7168
5	6	2004 12:00:00 AM	1899-12-31 05:00:00	0	-0.0029	21.7	194.765	0.0417503	15.28	97.024
5	6	2004 12:00:00 AM	1899-12-31 06:00:00	0	-0.0025	21.41	212.48	0.149708	14.77	97.2288
5	6	2004 12:00:00 AM	1899-12-31 07:00:00	0	0.0377	21.1	278.118	0.044406	15.02	97.3824
5	6	2004 12:00:00 AM	1899-12-31 08:00:00	0	0.2193	21.04	250.778	0.450113	19.08	93.5424
5	6	2004 12:00:00 AM	1899-12-31 09:00:00	0	0.2598	21.63	213.811	1.08106	22.3	83.0464
5	6	2004 12:00:00 AM	1899-12-31 10:00:00	0	0.3835	22.58	226.202	1.32613	23.95	75.2128
5	6	2004 12:00:00 AM	1899-12-31 11:00:00	0	0.4003	23.73	200.09	0.892814	24.76	72.5504
5	6	2004 12:00:00 AM	1899-12-31 12:00:00	0	0.2193	24.55	291.84	0.558071	21.08	91.2896
5	6	2004 12:00:00 AM	1899-12-31 01:00:00	0	0.3077	24.91	6.5504	0.268289	22	88.9344
5	6	2004 12:00:00 AM	1899-12-31 02:00:00	0	0.5176	25.82	112.742	1.02968	25.38	74.5472
5	6	2004 12:00:00 AM	1899-12-31 03:00:00	0	0.3148	26.97	97.4848	0.992867	25.42	72.3456
5	6	2004 12:00:00 AM	1899-12-31 04:00:00	0	0.0961	27.15	221.286	0.355248	24.24	76.544
5	6	2004 12:00:00 AM	1899-12-31 05:00:00	0	0.0126	26.67	322.458	0.276194	22.92	80.4352
5	6	2004 12:00:00 AM	1899-12-31 06:00:00	0	-0.0028	26.04	225.792	0.110274	21.3	87.9616
5	6	2004 12:00:00 AM	1899-12-31 07:00:00	0	-0.0036	25.4	238.08	0.12871	19.67	93.44
5	6	2004 12:00:00 AM	1899-12-31 08:00:00	0	-0.0036	24.85	235.11	0.130933	19.11	95.1808
5	6	2004 12:00:00 AM	1899-12-31 09:00:00	0	-0.0035	24.4	248.934	0.149708	18.92	95.8976
5	6	2004 12:00:00 AM	1899-12-31 10:00:00	0	-0.0032	23.99	239.104	0.215669	18.53	96.4096
5	6	2004 12:00:00 AM	1899-12-31 11:00:00	0	-0.0029	23.61	221.901	0.176142	18.08	96.7168
5	7	2004 12:00:00 AM	1899-12-31 12:00:00	0	-0.0028	23.26	201.114	0.0707779	17.85	96.9216
5	7	2004 12:00:00 AM	1899-12-31 01:00:00	0	-0.0027	22.92	250.47	0.110305	17.68	97.1776
5	7	2004 12:00:00 AM	1899-12-31 02:00:00	0	-0.0027	22.65	176.026	0.0154402	17.63	97.3312
5	7	2004 12:00:00 AM	1899-12-31 03:00:00	0	-0.0027	22.41	4.5024	0.24729	17.8	97.5872
5	7	2004 12:00:00 AM	1899-12-31 04:00:00	0	-0.0027	22.28	280.064	0.154896	18.71	97.6384
5	7	2004 12:00:00 AM	1899-12-31 05:00:00	0	-0.0027	22.19	185.344	0.126146	18.47	97.7408
5	7	2004 12:00:00 AM	1899-12-31 06:00:00	0	-0.0022	21.98	247.501	0.0154402	17.6	97.792
5	7	2004 12:00:00 AM	1899-12-31 07:00:00	0	0.0227	21.78	299.827	0.0786833	17.58	97.9968
5	7	2004 12:00:00 AM	1899-12-31 08:00:00	0	0.1956	21.8	223.13	0.228762	20.54	98.9184
5	7	2004 12:00:00 AM	1899-12-31 09:00:00	0	0.3678	22.42	270.029	0.468641	24.35	80.128
5	7	2004 12:00:00 AM	1899-12-31 10:00:00	0	0.4512	23.61	114.176	0.40021	26.32	69.4272
5	7	2004 12:00:00 AM	1899-12-31 11:00:00	0	0.5632	24.96	180.736	1.16604	26.28	64.768
5	7	2004 12:00:00 AM	1899-12-31 12:00:00	0	0.6208	26.16	108.339	1.21545	26.67	60.8768
5	7	2004 12:00:00 AM	1899-12-31 01:00:00	0	0.4928	27.19	106.291	1.03165	26.29	62.976
5	7	2004 12:00:00 AM	1899-12-31 02:00:00	0	0.4056	28.02	83.6608	1.19569	26.25	63.9488
5	7	2004 12:00:00 AM	1899-12-31 03:00:00	0	0.3073	28.38	107.315	0.826854	26.4	64.512
5	7	2004 12:00:00 AM	1899-12-31 04:00:00	0	0.0978	28.21	333.722	1.04944	25.37	71.424
5	7	2004 12:00:00 AM	1899-12-31 05:00:00	0	0.0222	27.58	212.89	0.265571	24.44	75.264
5	7	2004 12:00:00 AM	1899-12-31 06:00:00	0	-0.0029	26.96	276.07	0.199858	22.65	85.1968
5	7	2004 12:00:00 AM	1899-12-31 07:00:00	0	-0.0035	26.34	221.286	0.0997437	20.68	92.7232
5	7	2004 12:00:00 AM	1899-12-31 08:00:00	0	-0.0036	25.73	231.219	0.191953	19.61	94.4128
5	7	2004 12:00:00 AM	1899-12-31 09:00:00	0	-0.0036	25.16	258.355	0.189235	19.1	95.6416
5	7	2004 12:00:00 AM	1899-12-31 10:00:00	0	-0.0036	24.69	249.958	0.149708	18.5	96.1536
5	7	2004 12:00:00 AM	1899-12-31 11:00:00	0	-0.0035	24.26	214.938	0.107649	18.16	96.5632
5	8	2004 12:00:00 AM	1899-12-31 12:00:00	0	-0.0033	23.87	216.883	0.0549054	17.97	96.8704
5	8	2004 12:00:00 AM	1899-12-31 01:00:00	0	-0.0029	23.5	213.504	0.12871	17.58	97.024
5	8	2004 12:00:00 AM	1899-12-31 02:00:00	0	-0.0029	23.15	163.123	0.0549362	17.22	97.1776
5	8	2004 12:00:00 AM	1899-12-31 03:00:00	0	-0.0028	22.82	183.398	0.0180342	16.74	97.3312
5	8	2004 12:00:00 AM	1899-12-31 04:00:00	0	-0.0028	22.52	135.987	0.044406	16.68	97.4848
5	8	2004 12:00:00 AM	1899-12-31 05:00:00	0	-0.0028	22.26	178.995	0.0628416	16.48	97.4848
5	8	2004 12:00:00 AM	1899-12-31 06:00:00	0	-0.0024	21.99	180.941	0.0918383	16.13	97.6384
5	8	2004 12:00:00 AM	1899-12-31 07:00:00	0	0.0296	21.74	240.538	-0.00562023	16.33	97.8944
5	8	2004 12:00:00 AM	1899-12-31 08:00:00	0	0.1553	21.67	324.813	0.168236	18.93	97.8944
5	8	2004 12:00:00 AM	1899-12-31 09:00:00	0	0.28	22.15	226.611	0.568693	23.26	86.6304
5	8	2004 12:00:00 AM	1899-12-31 10:00:00	0	0.2719	23.1	67.8912	0.79795	24.72	78.848
5	8	2004 12:00:00 AM	1899-12-31 11:00:00	0	0.3843	24.03	87.6544	1.12849	25	77.3632
5	8	2004 12:00:00 AM	1899-12-31 12:00:00	0	0.3545	24.88	22.6176	0.605503	23.26	87.7568
5	8	2004 12:00:00 AM	1899-12-31 01:00:00	0	0.4376	25.92	304.64	0.795479	25.74	73.0112
5	8	2004 12:00:00 AM	1899-12-31 02:00:00	0	0.4896	26.88	227.533	0.600315	25.05	73.5232
5	8	2004 12:00:00 AM	1899-12-31 03:00:00	0	0.2769	27.68	55.0912	0.816478	25.94	67.7888
5	8	2004 12:00:00 AM	1899-12-31 04:00:00	0	0.1226	27.7	239.002	0.634654	24.23	76.8
5	8	2004 12:00:00 AM	1899-12-31 05:00:00	0	0.021	27.22	118.17	0.307816	23.99	78.7968
5	8	2004 12:00:00 AM	1899-12-31 06:00:00	0	-0.003	26.67	228.25	0.12346	22.36	87.6032
5	8	2004 12:00:00 AM	1899-12-31 07:00:00	0	-0.0035	26.08	254.362	0.110305	21.2	94.7712
5	8	2004 12:00:00 AM	1899-12-31 08:00:00	0	-0.0035	25.6	255.386	0.0576228	20.81	96.0512
5	8	2004 12:00:00 AM	1899-12-31 09:00:00	0	-0.0035	25.15	185.856	0.0575919	20.39	96.0512
5	8	2004 12:00:00 AM	1899-12-31 10:00:00	0	-0.0035	24.74	244.531	0.0206899	19.85	95.8976
5	8	2004 12:00:00 AM	1899-12-31 11:00:00	0	-0.0031	24.39	252.416	0.0602477	19.56	96.2048
5	9	2004 12:00:00 AM	1899-12-31 12:00:00	0	-0.0028	24.04	276.07	0.0839329	19.04	96.512
5	9	2004 12:00:00 AM	1899-12-31 01:00:00	0	-0.0027	23.7	166.093	0.265571	18.59	96.8704
5	9	2004 12:00:00 AM	1899-12-31 02:00:00	0	-0.0027	23.38	189.235	0.0786833	18.32	97.0752
5	9	2004 12:00:00 AM	1899-12-31 03:00:00	0	-0.0027	23.08	165.581	0.112961	18.31	97.28
5	9	2004 12:00:00 AM	1899-12-31 04:00:00	0	-0.0027	22.84	201.626	0.081339	18.3	97.4336
5	9	2004 12:00:00 AM	1899-12-31 05:00:00	0	-0.0027	22.59	78.7456	0.184047	18.05	97.5872
5	9	2004 12:00:00 AM	1899-12-31 06:00:00	0	-0.0021	22.4	253.338	0.0892444	19.17	97.8944
5	9	2004 12:00:00 AM	1899-12-31 07:00:00	0	0.0202	22.31	92.0576	0.0602785	19.27	97.8432
5	9	2004 12:00:00 AM	1899-12-31 08:00:00	0	0.0974	22.33	251.392	0.112991	20.48	100.454
5	9	2004 12:00:00 AM	1899-12-31 09:00:00	0	0.2494	22.73	274.432	0.339437	22.52	93.6448
5	9	2004 12:00:00 AM	1899-12-31 10:00:00	0	0.3688	23.65	97.4848	0.579316	25.02	77.1072
5	9	2004 12:00:00 AM	1899-12-31 11:00:00	0	0.3058	24.66	118.17	0.79795	25.36	70.2976
5	9	2004 12:00:00 AM	1899-12-31 12:00:00	0	0.4392	25.46	110.285	1.47238	25.87	67.0208
5	9	2004 12:00:00 AM	1899-12-31 01:00:00	0	0.428	26.26	110.797	0.666276	25.96	65.9968
5	9	2004 12:00:00 AM	1899-12-31 02:00:00	0	0.3243	26.83	113.254	1.12652	25.44	65.5872
5	9	2004 12:00:00 AM	1899-12-31 03:00:00	0	0.3176	27.15	110.285	0.637124	25.96	61.8496
5	9	2004 12:00:00 AM	1899-12-31 04:00:00	0	0.1078	27.2	177.869	0.64503	24.89	64.0512
5	9	2004 12:00:00 AM	1899-12-31 05:00:00	0	0.0149	26.67	344.166	0.162801	21.99	70.7072
5	9	2004 12:00:00 AM	1899-12-31 06:00:00	0	-0.0033	26.03	217.395	0.0892135	21	79.2064
5	9	2004 12:00:00 AM	1899-12-31 07:00:00	0	-0.0036	25.34	277.094	0.189235	18.64	90.5216
5	9	2004 12:00:00 AM	1899-12-31 08:00:00	0	-0.0036	24.72	249.958	0.0285644	17.34	93.7984
5	9	2004 12:00:00 AM	1899-12-31 09:00:00	0	-0.0036	24.15	114.79	0.0944631	16.67	95.4368
5	9	2004 12:00:00 AM	1899-12-31 10:00:00	0	-0.0036	23.62	267.776	0.202328	16.12	96.1024
5	9	2004 12:00:00 AM	1899-12-31 11:00:00	0	-0.0036	23.14	222.822	0.097088	15.77	96.6144
5	10	2004 12:00:00 AM	1899-12-31 12:00:00	0	-0.0032	22.68	206.131	0.112899	15.04	96.768
5	10	2004 12:00:00 AM	1899-12-31 01:00:00	0	-0.003	22.25	191.795	0.0549362	14.74	97.024
5	10	2004 12:00:00 AM	1899-12-31 02:00:00	0	-0.0029	21.87	201.728	0.00228515	14.21	97.1264
5	10	2004 12:00:00 AM	1899-12-31 03:00:00	0	-0.003	21.48	148.378	0.0391255	13.61	97.28
5	10	2004 12:00:00 AM	1899-12-31 04:00:00	0	-0.0029	21.08	188.928	0.0575611	13.16	97.4336
5	10	2004 12:00:00 AM	1899-12-31 05:00:00	0	-0.0028	20.72	164.659	0.0154093	12.93	97.5872
5	10	2004 12:00:00 AM	1899-12-31 06:00:00	0	-0.0025	20.39	190.362	0.0259395	12.68	97.792
5	10	2004 12:00:00 AM	1899-12-31 07:00:00	0	0.0317	20.09	223.846	-0.0029954	13.52	98.048
5	10	2004 12:00:00 AM	1899-12-31 08:00:00	0	0.2049	20.02	343.04	0.160331	16.72	96.1024
5	10	2004 12:00:00 AM	1899-12-31 09:00:00	0	0.3742	20.63	275.456	0.481734	21.91	79.616
5	10	2004 12:00:00 AM	1899-12-31 10:00:00	0	0.4744	21.9	185.651	0.305345	25.19	68.5568
5	10	2004 12:00:00 AM	1899-12-31 11:00:00	0	0.548	23.48	61.44	1.58503	26.52	62.1056
5	10	2004 12:00:00 AM	1899-12-31 12:00:00	0	0.6512	24.87	123.597	1.2451	26.65	60.2624
5	10	2004 12:00:00 AM	1899-12-31 01:00:00	0	0.5664	26.06	70.3488	1.21348	26.64	59.1872
5	10	2004 12:00:00 AM	1899-12-31 02:00:00	0	0.3769	27.04	104.858	1.7965	26.2	61.3888
5	10	2004 12:00:00 AM	1899-12-31 03:00:00	0	0.2253	27.29	134.963	1.13245	25.39	64.512
5	10	2004 12:00:00 AM	1899-12-31 04:00:00	0	0.0951	27	120.218	1.01782	24.81	66.048
5	10	2004 12:00:00 AM	1899-12-31 05:00:00	0	0.0135	26.37	118.17	0.344625	23.55	69.2736
5	10	2004 12:00:00 AM	1899-12-31 06:00:00	0	-0.0034	25.69	218.317	0.0575919	21.05	79.2064
5	10	2004 12:00:00 AM	1899-12-31 07:00:00	0	-0.0036	25.02	224.768	0.157614	18.92	90.2144
5	10	2004 12:00:00 AM	1899-12-31 08:00:00	0	-0.0036	24.42	212.992	0.210234	17.5	94.3104
5	10	2004 12:00:00 AM	1899-12-31 09:00:00	0	-0.0036	23.84	269.21	0.0180342	16.46	95.3344
5	10	2004 12:00:00 AM	1899-12-31 10:00:00	0	-0.0036	23.33	243.098	0.18133	16.14	96.256
5	10	2004 12:00:00 AM	1899-12-31 11:00:00	0	-0.0037	22.86	249.037	0.102338	15.74	96.6144
5	11	2004 12:00:00 AM	1899-12-31 12:00:00	0	-0.0036	22.44	204.083	0.315721	15.37	96.9216
5	11	2004 12:00:00 AM	1899-12-31 01:00:00	0	-0.0034	22.06	197.222	0.11821	14.88	96.9216
5	11	2004 12:00:00 AM	1899-12-31 02:00:00	0	-0.0035	21.67	193.331	-0.00302628	14.1	97.024
5	11	2004 12:00:00 AM	1899-12-31 03:00:00	0	-0.0033	21.26	201.216	0.0918383	13.5	97.2288
5	11	2004 12:00:00 AM	1899-12-31 04:00:00	0	-0.003	20.86	191.386	0.0680913	12.83	97.3312
5	11	2004 12:00:00 AM	1899-12-31 05:00:00	0	-0.0029	20.45	169.165	0.0944631	12.34	97.5872
5	11	2004 12:00:00 AM	1899-12-31 06:00:00	0	-0.0018	20.06	191.386	0.0602477	11.87	97.6896
5	11	2004 12:00:00 AM	1899-12-31 07:00:00	0	0.0302	19.75	141.005	-0.0399592	12.47	98.048
5	11	2004 12:00:00 AM	1899-12-31 08:00:00	0	0.1703	19.66	9.6128	0.13118	15.75	95.9488
5	11	2004 12:00:00 AM	1899-12-31 09:00:00	0	0.2733	20.14	332.698	0.170954	19.91	85.248
5	11	2004 12:00:00 AM	1899-12-31 10:00:00	0	0.22	21.16	104.346	0.323627	22.99	77.312
5	11	2004 12:00:00 AM	1899-12-31 11:00:00	0	0.324	22.11	96.9728	0.755705	24.44	70.8096
5	11	2004 12:00:00 AM	1899-12-31 12:00:00	0	0.5336	23.17	111.206	2.20165	25.6	66.2016
5	11	2004 12:00:00 AM	1899-12-31 01:00:00	0	0.5304	24.33	12.1728	1.60282	25.52	67.0208
5	11	2004 12:00:00 AM	1899-12-31 02:00:00	0	0.4536	25.58	74.752	1.59096	25.43	64.7168
5	11	2004 12:00:00 AM	1899-12-31 03:00:00	0	0.248	26.42	113.254	1.70954	24.72	64.8192
5	11	2004 12:00:00 AM	1899-12-31 04:00:00	0	0.0908	26.32	68.4032	1.85381	24.28	67.2768
5	11	2004 12:00:00 AM	1899-12-31 05:00:00	0	0.0288	25.78	93.0816	0.558071	23.63	71.5264
5	11	2004 12:00:00 AM	1899-12-31 06:00:00	0	-0.0035	25.28	272.589	0.302875	22.85	74.5472
5	11	2004 12:00:00 AM	1899-12-31 07:00:00	0	-0.0037	24.83	214.938	0.173424	21.17	83.456
5	11	2004 12:00:00 AM	1899-12-31 08:00:00	0	-0.0036	24.36	240.64	0.0786215	19.08	91.5456
5	11	2004 12:00:00 AM	1899-12-31 09:00:00	0	-0.0036	23.87	238.592	0.19714	18.01	94.6176
5	11	2004 12:00:00 AM	1899-12-31 10:00:00	0	-0.0036	23.42	207.053	0.162801	17.75	95.7952
5	11	2004 12:00:00 AM	1899-12-31 11:00:00	0	-0.0036	23.04	213.504	0.162554	17.27	96.0512
5	12	2004 12:00:00 AM	1899-12-31 12:00:00	0	-0.0035	22.65	250.47	0.149708	16.75	96.4096
5	12	2004 12:00:00 AM	1899-12-31 01:00:00	0	-0.0034	22.29	193.229	0.123491	16.17	96.6656
5	12	2004 12:00:00 AM	1899-12-31 02:00:00	0	-0.0035	21.94	200.192	0.11293	15.25	96.8192
5	12	2004 12:00:00 AM	1899-12-31 03:00:00	0	-0.0035	21.59	192.819	0.0285953	14.91	97.024
5	12	2004 12:00:00 AM	1899-12-31 04:00:00	0	-0.0034	21.26	196.198	0.0154402	14.39	97.2288
5	12	2004 12:00:00 AM	1899-12-31 05:00:00	0	-0.0032	20.93	227.84	0.0786833	14.05	97.3312
5	12	2004 12:00:00 AM	1899-12-31 06:00:00	0	-0.0026	20.62	188.416	0.0444369	13.8	97.5872
5	12	2004 12:00:00 AM	1899-12-31 07:00:00	0	0.0354	20.35	197.734	0.0444369	14.15	97.8432
5	12	2004 12:00:00 AM	1899-12-31 08:00:00	0	0.1941	20.33	320.922	0.187259	17.38	95.488
5	12	2004 12:00:00 AM	1899-12-31 09:00:00	0	0.364	20.89	249.242	0.35006	21.58	80.896
5	12	2004 12:00:00 AM	1899-12-31 10:00:00	0	0.5	22.1	94.5152	0.305839	5.97	61.2864
5	12	2004 12:00:00 AM	1899-12-31 11:00:00	0	0.4304	23.56	324.198	0.2841	7.85	52.4288
5	12	2004 12:00:00 AM	1899-12-31 12:00:00	0	0.5264	24.69	328.704	0.334249	14.89	49.152
5	12	2004 12:00:00 AM	1899-12-31 01:00:00	0	0.4872	25.65	78.2336	1.94868	26.76	55.7568
5	12	2004 12:00:00 AM	1899-12-31 02:00:00	0	0.4632	26.61	58.0608	1.98227	21.63	59.9552
5	12	2004 12:00:00 AM	1899-12-31 03:00:00	0	0.372	27.28	73.3184	2.80443	21.49	63.0784
5	12	2004 12:00:00 AM	1899-12-31 04:00:00	0	0.1217	27.19	66.8672	2.17793	24.51	65.536
5	12	2004 12:00:00 AM	1899-12-31 05:00:00	0	0.0108	26.49	75.264	0.979773	22.12	72.3456
5	12	2004 12:00:00 AM	1899-12-31 06:00:00	0	-0.0037	25.8	280.576	0.263101	21.57	81.3568
5	12	2004 12:00:00 AM	1899-12-31 07:00:00	0	-0.004	25.15	223.846	0.0285644	19.32	90.5728
5	12	2004 12:00:00 AM	1899-12-31 08:00:00	0	-0.0036	24.6	254.874	0.0233147	18.19	93.7472
5	12	2004 12:00:00 AM	1899-12-31 09:00:00	0	-0.0036	24.07	249.958	0.0812772	17.22	95.0272
5	12	2004 12:00:00 AM	1899-12-31 10:00:00	0	-0.0037	23.57	239.104	0.0154402	16.59	95.744
5	12	2004 12:00:00 AM	1899-12-31 11:00:00	0	-0.0035	23.09	247.091	0.102399	15.85	95.9488
5	13	2004 12:00:00 AM	1899-12-31 12:00:00	0	-0.0035	22.63	221.389	0.0365006	15.15	96.3584
5	13	2004 12:00:00 AM	1899-12-31 01:00:00	0	-0.0035	22.22	192.307	-0.0451471	14.67	96.6144
5	13	2004 12:00:00 AM	1899-12-31 02:00:00	0	-0.003	21.82	214.016	0.0655591	14.36	96.9216
5	13	2004 12:00:00 AM	1899-12-31 03:00:00	0	-0.0002	21.45	282.112	-0.0134021	13.82	96.9728
5	13	2004 12:00:00 AM	1899-12-31 04:00:00	0	-0.0002	21.07	186.88	0.136615	13.23	97.2288
5	13	2004 12:00:00 AM	1899-12-31 05:00:00	0	0.0086	20.7	148.89	0.049841	12.92	97.3312
5	13	2004 12:00:00 AM	1899-12-31 06:00:00	0	0.0137	20.35	199.68	0.0102832	12.57	97.4848
5	13	2004 12:00:00 AM	1899-12-31 07:00:00	0	0.0435	20.05	179.507	0.0129389	13.16	97.8944
5	13	2004 12:00:00 AM	1899-12-31 08:00:00	0	0.201	19.98	294.707	0.112991	17.04	97.6384
5	13	2004 12:00:00 AM	1899-12-31 09:00:00	0	0.3733	20.57	324.198	0.476546	22.93	80.9472
5	13	2004 12:00:00 AM	1899-12-31 10:00:00	0	0.4952	21.86	37.3632	0.945681	8.75	65.792
5	13	2004 12:00:00 AM	1899-12-31 11:00:00	0	0.58	23.46	327.68	0.776951		57.3952
5	13	2004 12:00:00 AM	1899-12-31 12:00:00	0	0.612	24.9	66.8672	0.787327		49.4592
5	13	2004 12:00:00 AM	1899-12-31 01:00:00	0.2	0.588	26.19	216.678	0.829571		38.7072
5	13	2004 12:00:00 AM	1899-12-31 02:00:00	0	0.4984	27.44	90.5216	0.434302		35.5328
5	13	2004 12:00:00 AM	1899-12-31 03:00:00	0	0.3669	28.3	77.2096	1.37158		43.5712
5	13	2004 12:00:00 AM	1899-12-31 04:00:00	0	0.1198	28.25	82.2272	1.94868	23.03	67.0208
5	13	2004 12:00:00 AM	1899-12-31 05:00:00	0	0.0152	27.49	107.315	1.14035	24.38	74.1376
5	13	2004 12:00:00 AM	1899-12-31 06:00:00	0	-0.004	26.74	276.582	0.292005	22.41	83.6096
5	13	2004 12:00:00 AM	1899-12-31 07:00:00	0	-0.0044	26.03	294.912	0.194423	19.8	91.1872
5	13	2004 12:00:00 AM	1899-12-31 08:00:00	0	-0.0043	25.31	269.21	0.141803	18.26	94.3616
5	13	2004 12:00:00 AM	1899-12-31 09:00:00	0	-0.0038	24.69	227.738	0.146991	17.27	95.2832
5	13	2004 12:00:00 AM	1899-12-31 10:00:00	0	-0.0038	24.14	222.925	0.0313127	16.5	95.8976
5	13	2004 12:00:00 AM	1899-12-31 11:00:00	0	-0.0038	23.63	192.307	0.0417812	15.84	96.3584
5	14	2004 12:00:00 AM	1899-12-31 12:00:00	0	-0.0036	23.14	192.307	0.0286261	15.09	96.512
5	14	2004 12:00:00 AM	1899-12-31 01:00:00	0	-0.0018	22.67	208.077	0.160578	14.68	96.768
5	14	2004 12:00:00 AM	1899-12-31 02:00:00	0	-0.0034	22.3	146.33	0.139085	17.89	97.536
5	14	2004 12:00:00 AM	1899-12-31 03:00:00	0	-0.0035	22.14	199.168	0.136615	16.9	97.3312
5	14	2004 12:00:00 AM	1899-12-31 04:00:00	0	-0.0035	22.04	204.083	0.115585	17.09	97.4336
5	14	2004 12:00:00 AM	1899-12-31 05:00:00	0	-0.0034	21.84	208.077	0.176142	16.17	97.28
5	14	2004 12:00:00 AM	1899-12-31 06:00:00	0	-0.0016	21.55	137.011	0.191953	15.53	97.5872
5	14	2004 12:00:00 AM	1899-12-31 07:00:00	0	0.0275	21.31	137.011	0.0814007	15.58	97.9456
5	14	2004 12:00:00 AM	1899-12-31 08:00:00	0	0.1637	21.29	211.866	0.160331	18.08	97.8944
5	14	2004 12:00:00 AM	1899-12-31 09:00:00	0	0.3086	21.78	239.923	0.381682	22.19	88.9344
5	14	2004 12:00:00 AM	1899-12-31 10:00:00	0	0.3697	22.76	243.917	1.09292	25.13	74.9056
5	14	2004 12:00:00 AM	1899-12-31 11:00:00	0	0.4424	23.88	233.472	0.487169	26.59	63.6928
5	14	2004 12:00:00 AM	1899-12-31 12:00:00	0	0.2339	24.99	91.5456	0.758423	25.63	69.12
5	14	2004 12:00:00 AM	1899-12-31 01:00:00	0	0.4384	25.58	90.5216	1.26288	25.53	65.8944
5	14	2004 12:00:00 AM	1899-12-31 02:00:00	0	0.2986	26.35	236.544	0.908625	25.77	62.464
5	14	2004 12:00:00 AM	1899-12-31 03:00:00	0	0.3	26.8	72.8064	0.486922	25.95	58.4192
5	14	2004 12:00:00 AM	1899-12-31 04:00:00	0	0.1169	26.84	164.557	0.458018	25.24	59.7504
5	14	2004 12:00:00 AM	1899-12-31 05:00:00	0	0.0209	26.38	177.357	0.287064	23.72	65.2288
5	14	2004 12:00:00 AM	1899-12-31 06:00:00	0	-0.0039	25.78	209.51	0.0523114	21.19	77.5168
5	14	2004 12:00:00 AM	1899-12-31 07:00:00	0	-0.0043	25.13	222.822	0.249761	18.69	88.2176
5	14	2004 12:00:00 AM	1899-12-31 08:00:00	0	-0.0037	24.53	206.541	0.218139	17.51	93.0816
5	14	2004 12:00:00 AM	1899-12-31 09:00:00	0	-0.0037	24	305.254	0.212951	17.04	94.0544
5	14	2004 12:00:00 AM	1899-12-31 10:00:00	0	-0.0037	23.51	205.107	0.115585	16.23	95.2832
5	14	2004 12:00:00 AM	1899-12-31 11:00:00	0	-0.0028	23.04	239.616	0.0734954	15.65	95.9488
5	15	2004 12:00:00 AM	1899-12-31 12:00:00	0	-0.0003	22.6	261.837	0.0973041	14.9	96.3584
5	15	2004 12:00:00 AM	1899-12-31 01:00:00	0	0.0078	22.19	216.986	0.0287805	14.21	96.5632
5	15	2004 12:00:00 AM	1899-12-31 02:00:00	0	0.0128	21.82	210.022	0.0630578	13.74	96.768
5	15	2004 12:00:00 AM	1899-12-31 03:00:00	0	0.0128	21.45	251.085	0.0709323	13.51	97.0752
5	15	2004 12:00:00 AM	1899-12-31 04:00:00	0	0.0129	21.1	201.728	0.086743	13.23	97.2288
5	15	2004 12:00:00 AM	1899-12-31 05:00:00	0	0.0132	20.77	214.016	-0.00809066	12.82	97.3824
5	15	2004 12:00:00 AM	1899-12-31 06:00:00	0	0.0136	20.45	203.162	0.0155946	12.57	97.6384
5	15	2004 12:00:00 AM	1899-12-31 07:00:00	0	0.0435	20.15	74.8544	0.0814625	12.75	97.792
5	15	2004 12:00:00 AM	1899-12-31 08:00:00	0	0.1767	20.04	52.6336	0.384399	15.63	97.2288
5	15	2004 12:00:00 AM	1899-12-31 09:00:00	0	0.3394	20.5	71.2704	0.597845	20.73	81.8688
5	15	2004 12:00:00 AM	1899-12-31 10:00:00	0	0.46	21.64	255.693	0.618843	24.53	63.6928
5	15	2004 12:00:00 AM	1899-12-31 11:00:00	0	0.4448	23.1	236.442	0.529167	24.68	55.3472
5	15	2004 12:00:00 AM	1899-12-31 12:00:00	0	0.323	24.22	211.866	0.384152	25.15	50.4832
5	15	2004 12:00:00 AM	1899-12-31 01:00:00	0	0.484	24.95	61.952	0.779421	25.85	45.056
5	15	2004 12:00:00 AM	1899-12-31 02:00:00	0	0.2775	25.96	62.976	0.808572	25.17	47.3088
5	15	2004 12:00:00 AM	1899-12-31 03:00:00	0	0.2333	26.36	113.766	0.866381	25.18	49.3568
5	15	2004 12:00:00 AM	1899-12-31 04:00:00	0	0.092	26.37	120.627	0.832289	23.89	56.8832
5	15	2004 12:00:00 AM	1899-12-31 05:00:00	0	0.0197	25.98	129.126	0.17046	22.47	63.7952
5	15	2004 12:00:00 AM	1899-12-31 06:00:00	0	-0.0039	25.41	256.41	0.0812772	20.37	73.3696
5	15	2004 12:00:00 AM	1899-12-31 07:00:00	0	-0.0041	24.76	272.691	0.199858	17.54	87.2448
5	15	2004 12:00:00 AM	1899-12-31 08:00:00	0	-0.0035	24.14	236.646	0.292005	16.26	92.7744
5	15	2004 12:00:00 AM	1899-12-31 09:00:00	0	-0.0005	23.57	288.973	0.374023	15.5	94.3616
5	15	2004 12:00:00 AM	1899-12-31 10:00:00	0	0.0048	23.03	236.749	0.134144	14.75	95.1808
5	15	2004 12:00:00 AM	1899-12-31 11:00:00	0	0.0125	22.52	191.283	0.139332	14.3	95.8976
5	16	2004 12:00:00 AM	1899-12-31 12:00:00	0	0.0128	22.1	197.222	0.0683383	13.76	96.3584
5	16	2004 12:00:00 AM	1899-12-31 01:00:00	0	0.0128	21.72	232.243	0.0946793	13.53	96.6144
5	16	2004 12:00:00 AM	1899-12-31 02:00:00	0	0.0128	21.38	206.643	-0.0266189	13	96.7168
5	16	2004 12:00:00 AM	1899-12-31 03:00:00	0	0.0128	21.04	245.146	0.012908	12.72	96.9728
5	16	2004 12:00:00 AM	1899-12-31 04:00:00	0	0.0128	20.72	11.7632	0.14205	12.72	97.3312
5	16	2004 12:00:00 AM	1899-12-31 05:00:00	0	0.0128	20.51	203.674	0.0314054	13.23	97.3824
5	16	2004 12:00:00 AM	1899-12-31 06:00:00	0	0.0129	20.37	144.486	0.0235309	13.78	97.6896
5	16	2004 12:00:00 AM	1899-12-31 07:00:00	0	0.0463	20.29	247.501	0.152426	14.25	97.6896
5	16	2004 12:00:00 AM	1899-12-31 08:00:00	0	0.1359	20.27	286.413	0.0262175	15.64	96.9728
5	16	2004 12:00:00 AM	1899-12-31 09:00:00	0	0.2928	20.63	70.8608	0.410586	19.1	85.0432
5	16	2004 12:00:00 AM	1899-12-31 10:00:00	0	0.4304	21.57	349.901	0.539789	23.76	61.8496
5	16	2004 12:00:00 AM	1899-12-31 11:00:00	0	0.4432	22.93	168.448	0.537072	24.87	53.8624
5	16	2004 12:00:00 AM	1899-12-31 12:00:00	0	0.3134	24.16	226.714	0.674181	25.07	52.48
5	16	2004 12:00:00 AM	1899-12-31 01:00:00	0	0.3556	24.92	71.8848	0.458018	25.26	51.2512
5	16	2004 12:00:00 AM	1899-12-31 02:00:00	0	0.4264	25.67	248.32	0.410586	25.65	48.7424
5	16	2004 12:00:00 AM	1899-12-31 03:00:00	0	0.3297	26.48	199.066	1.30044	25.74	46.5408
5	16	2004 12:00:00 AM	1899-12-31 04:00:00	0	0.1189	26.67	145.818	0.437019	24.66	51.5072
5	16	2004 12:00:00 AM	1899-12-31 05:00:00	0	0.014	26.08	219.341	0.339437	22.78	58.2144
5	16	2004 12:00:00 AM	1899-12-31 06:00:00	0	-0.0038	25.37	277.606	0.0470617	19.95	69.4784
5	16	2004 12:00:00 AM	1899-12-31 07:00:00	0	-0.0039	24.64	232.755	0.23395	17.56	80.896
5	16	2004 12:00:00 AM	1899-12-31 08:00:00	0	-0.0008	24	54.1696	0.107896	15.59	90.112
5	16	2004 12:00:00 AM	1899-12-31 09:00:00	0	0.0118	23.4	265.318	0.139332	14.59	93.3376
5	16	2004 12:00:00 AM	1899-12-31 10:00:00	0	0.0122	22.83	261.427	0.0578081	13.8	94.6176
5	16	2004 12:00:00 AM	1899-12-31 11:00:00	0	0.0126	22.35	221.389	0.14205	13.35	95.5904
5	17	2004 12:00:00 AM	1899-12-31 12:00:00	0	0.0128	21.91	167.629	0.0814934	12.79	96.0512
5	17	2004 12:00:00 AM	1899-12-31 01:00:00	0	0.0128	21.49	250.982	0.0973041	12.41	96.4096
5	17	2004 12:00:00 AM	1899-12-31 02:00:00	0	0.0128	21.17	223.949	0.0314362	12.71	96.768
5	17	2004 12:00:00 AM	1899-12-31 03:00:00	0	0.0127	20.89	231.322	0.155143	12.44	96.9216
5	17	2004 12:00:00 AM	1899-12-31 04:00:00	0	0.0128	20.6	212.992	0.0182503	12.68	97.2288
5	17	2004 12:00:00 AM	1899-12-31 05:00:00	0	0.0128	20.36	198.758	0.0524967	12.53	97.1776
5	17	2004 12:00:00 AM	1899-12-31 06:00:00	0	0.0131	20.07	204.698	0.123645	12.09	97.3312
5	17	2004 12:00:00 AM	1899-12-31 07:00:00	0	0.0431	19.81	268.698	0.0683383	12.65	97.7408
5	17	2004 12:00:00 AM	1899-12-31 08:00:00	0	0.2001	19.79	68.9152	0.402927	16.17	92.8256
5	17	2004 12:00:00 AM	1899-12-31 09:00:00	0	0.3502	20.26	78.2336	0.413303	20.94	75.3152
5	17	2004 12:00:00 AM	1899-12-31 10:00:00	0	0.3847	21.41	220.774	0.64503	20.36	56.9856
5	17	2004 12:00:00 AM	1899-12-31 11:00:00	0	0.532	22.73	228.147	0.937529		42.3424
5	17	2004 12:00:00 AM	1899-12-31 12:00:00	0	0.4424	24.12	203.469	0.932341		45.1584
5	17	2004 12:00:00 AM	1899-12-31 01:00:00	0	0.4091	25.09	278.938	0.642559		45.4144
5	17	2004 12:00:00 AM	1899-12-31 02:00:00	0	0.4512	26.08	98.4064	0.961245		38.8608
5	17	2004 12:00:00 AM	1899-12-31 03:00:00	0	0.2891	27	110.285	0.43949		47.4112
5	17	2004 12:00:00 AM	1899-12-31 04:00:00	0	0.0712	26.98	259.277	0.739647	23.68	48.8448
5	17	2004 12:00:00 AM	1899-12-31 05:00:00	0	0.0126	26.32	225.792	0.168236	22.78	53.6064
5	17	2004 12:00:00 AM	1899-12-31 06:00:00	0	-0.0038	25.56	229.786	0.0497174	20.13	69.8368
5	17	2004 12:00:00 AM	1899-12-31 07:00:00	0	-0.0018	24.81	248.525	0.110459	16.78	84.6848
5	17	2004 12:00:00 AM	1899-12-31 08:00:00	0	0.0097	24.12	268.8	0.265818	15.19	91.2896
5	17	2004 12:00:00 AM	1899-12-31 09:00:00	0	0.0121	23.49	223.846	0.265818	14.3	93.2864
5	17	2004 12:00:00 AM	1899-12-31 10:00:00	0	0.0124	22.89	228.864	0.097335	13.65	94.3104
5	17	2004 12:00:00 AM	1899-12-31 11:00:00	0	0.0128	22.35	204.698	0.073588	12.67	94.9248
5	18	2004 12:00:00 AM	1899-12-31 12:00:00	0	0.0127	21.89	197.734	0.086743	11.99	95.744
5	18	2004 12:00:00 AM	1899-12-31 01:00:00	0	0.0127	21.43	18.7264	0.0419356	11.47	96.1536
5	18	2004 12:00:00 AM	1899-12-31 02:00:00	0	0.0129	20.99	219.955	0.12871	10.94	96.5632
5	18	2004 12:00:00 AM	1899-12-31 03:00:00	0	0.0132	20.59	209.613	0.00765834	10.56	96.8192
5	18	2004 12:00:00 AM	1899-12-31 04:00:00	0	0.0133	20.23	203.264	0.047247	10.7	97.0752
5	18	2004 12:00:00 AM	1899-12-31 05:00:00	0	0.0134	19.93	228.864	0.0419047	10.51	97.1776
5	18	2004 12:00:00 AM	1899-12-31 06:00:00	0	0.0136	19.64	188.416	0.00237779	10.3	97.3312
5	18	2004 12:00:00 AM	1899-12-31 07:00:00	0	0.0478	19.39	95.1296	0.0445295	11.01	97.6384
5	18	2004 12:00:00 AM	1899-12-31 08:00:00	0	0.1248	19.31	299.827	0.181577	13.85	96.4096
5	18	2004 12:00:00 AM	1899-12-31 09:00:00	0	0.3317	19.62	331.162	0.371306	18.09	86.1184
5	18	2004 12:00:00 AM	1899-12-31 10:00:00	0	0.4688	20.67	159.539	0.50298	23.26	68.1984
5	18	2004 12:00:00 AM	1899-12-31 11:00:00	0	0.4632	22.3	95.9488	1.59096	24.47	61.1328
5	18	2004 12:00:00 AM	1899-12-31 12:00:00	0	0.5888	23.82	116.224	2.62261	24.86	57.9584
5	18	2004 12:00:00 AM	1899-12-31 01:00:00	0	0.4912	25.15	61.0304	2.47043	24.7	56.7808
5	18	2004 12:00:00 AM	1899-12-31 02:00:00	0	0.327	26.24	130.97	1.80045	23.94	57.1904
5	18	2004 12:00:00 AM	1899-12-31 03:00:00	0	0.3045	26.76	86.1184	1.76883	23.93	57.856
5	18	2004 12:00:00 AM	1899-12-31 04:00:00	0	0.0884	26.78	126.054	1.34984	23.15	58.7264
5	18	2004 12:00:00 AM	1899-12-31 05:00:00	0	0.0118	26.19	139.469	0.597598	22.27	62.9248
5	18	2004 12:00:00 AM	1899-12-31 06:00:00	0	-0.0032	25.47	236.646	0.218386	19.74	74.1888
5	18	2004 12:00:00 AM	1899-12-31 07:00:00	0	0.0037	24.74	255.386	0.313251	16.52	88.4736
5	18	2004 12:00:00 AM	1899-12-31 08:00:00	0	0.0119	24.08	223.846	0.239632	15.05	92.928
5	18	2004 12:00:00 AM	1899-12-31 09:00:00	0	0.0122	23.45	214.528	0.350307	14.45	94.7712
5	18	2004 12:00:00 AM	1899-12-31 10:00:00	0	0.0123	22.88	289.485	0.229009	13.8	95.2832
5	18	2004 12:00:00 AM	1899-12-31 11:00:00	0	0.0127	22.36	203.162	0.0894914	13.16	95.7952
5	19	2004 12:00:00 AM	1899-12-31 12:00:00	0	0.0128	21.97	212.582	0.126301	12.7	96.1024
5	19	2004 12:00:00 AM	1899-12-31 01:00:00	0	0.0128	21.57	181.453	0.11049	12.14	96.4096
5	19	2004 12:00:00 AM	1899-12-31 02:00:00	0	0.0128	21.16	204.698	0.0524967	11.55	96.5632
5	19	2004 12:00:00 AM	1899-12-31 03:00:00	0	0.013	20.75	209.101	0.134144	10.9	96.768
5	19	2004 12:00:00 AM	1899-12-31 04:00:00	0	0.0133	20.36	127.693	0.0761819	10.5	96.9728
5	19	2004 12:00:00 AM	1899-12-31 05:00:00	0	0.0134	20	223.949	0.0524349	10.19	97.1776
5	19	2004 12:00:00 AM	1899-12-31 06:00:00	0	0.0136	19.66	195.789	0.012908	9.84	96.9728
5	19	2004 12:00:00 AM	1899-12-31 07:00:00	0	0.0381	19.34	198.758	-0.00809066	9.81	97.0752
5	19	2004 12:00:00 AM	1899-12-31 08:00:00	0	0.2048	19.16	34.496	0.107865	13.31	94.464
5	19	2004 12:00:00 AM	1899-12-31 09:00:00	0	0.3727	19.54	31.5264	0.315968	19.02	76.8512
5	19	2004 12:00:00 AM	1899-12-31 10:00:00	0	0.4544	20.59	38.3872	0.79795	23.43	56.064
5	19	2004 12:00:00 AM	1899-12-31 11:00:00	0	0.5736	22.08	62.976	0.96915	24.51	47.9744
5	19	2004 12:00:00 AM	1899-12-31 12:00:00	0	0.5912	23.68	67.8912	1.78464	24.75	46.6432
5	19	2004 12:00:00 AM	1899-12-31 01:00:00	0	0.5744	25.01	207.872	1.33403	24.89	45.4144
5	19	2004 12:00:00 AM	1899-12-31 02:00:00	0	0.4896	26.41	52.2112	1.22731	24.73	45.6704
5	19	2004 12:00:00 AM	1899-12-31 03:00:00	0	0.3647	27.38	67.3792	1.38542	24.33	48.7424
5	19	2004 12:00:00 AM	1899-12-31 04:00:00	0	0.1131	27.46	35.008	1.29055	23.46	53.5552
5	19	2004 12:00:00 AM	1899-12-31 05:00:00	0	0.0102	26.74	203.059	0.421209	22.04	58.9824
5	19	2004 12:00:00 AM	1899-12-31 06:00:00	0	-0.0018	25.91	261.837	0.0103449	18.39	75.9808
5	19	2004 12:00:00 AM	1899-12-31 07:00:00	0	0.0116	25.05	270.234	0.247537	15.16	89.3952
5	19	2004 12:00:00 AM	1899-12-31 08:00:00	0	0.0122	24.28	247.091	0.289535	13.94	93.2864
5	19	2004 12:00:00 AM	1899-12-31 09:00:00	0	0.0122	23.57	229.786	0.384399	13.31	94.2592
5	19	2004 12:00:00 AM	1899-12-31 10:00:00	0	0.0126	22.94	202.752	0.0946793	12.39	94.464
5	19	2004 12:00:00 AM	1899-12-31 11:00:00	0	0.0127	22.37	288.051	0.0972733	11.64	95.232
5	20	2004 12:00:00 AM	1899-12-31 12:00:00	0	0.0128	21.87	205.21	0.120989	10.79	95.7952
5	20	2004 12:00:00 AM	1899-12-31 01:00:00	0	0.013	21.37	215.04	0.120989	10.15	96.2048
5	20	2004 12:00:00 AM	1899-12-31 02:00:00	0	0.0132	20.91	209.203	0.0788068	9.72	96.256
5	20	2004 12:00:00 AM	1899-12-31 03:00:00	0	0.0134	20.48	231.322	0.0524349	9.15	95.5392
5	20	2004 12:00:00 AM	1899-12-31 04:00:00	0	0.0133	20.05	189.44	0.0155328	8.87	95.6928
5	20	2004 12:00:00 AM	1899-12-31 05:00:00	0	0.0134	19.69	193.331	0.0207825	8.6	95.8976
5	20	2004 12:00:00 AM	1899-12-31 06:00:00	0	0.0136	19.35	195.891	-0.00821419	8.22	95.8976
5	20	2004 12:00:00 AM	1899-12-31 07:00:00	0	0.036	19.01	174.592	0.039249	8.44	96.4096
5	20	2004 12:00:00 AM	1899-12-31 08:00:00	0	0.2005	18.81	43.8144	0.294723	12.59	93.6448
5	20	2004 12:00:00 AM	1899-12-31 09:00:00	0	0.3714	19.15	20.672	0.460983	18.11	76.5952
5	20	2004 12:00:00 AM	1899-12-31 10:00:00	0	0.4022	20.13	11.1488	0.595127	23.88	56.7296
5	20	2004 12:00:00 AM	1899-12-31 11:00:00	0	0.4456	21.52	95.9488	1.17395	24.81	49.5104
5	20	2004 12:00:00 AM	1899-12-31 12:00:00	0	0.6112	22.89	101.888	1.69768	25.24	49.9712
5	20	2004 12:00:00 AM	1899-12-31 01:00:00	0	0.5568	24.34	82.2272	1.69373	25.24	49.5616
5	20	2004 12:00:00 AM	1899-12-31 02:00:00	0	0.4944	25.75	70.3488	1.19767	25.03	49.9712
5	20	2004 12:00:00 AM	1899-12-31 03:00:00	0	0.3199	26.76	90.112	1.43483	24.49	50.4832
5	20	2004 12:00:00 AM	1899-12-31 04:00:00	0	0.1132	26.85	67.8912	1.81429	23.58	52.7872
5	20	2004 12:00:00 AM	1899-12-31 05:00:00	0	0.0119	26.24	196.608	0.547695	22.31	57.9072
5	20	2004 12:00:00 AM	1899-12-31 06:00:00	0	0.0012	25.5	237.158	0.128957	18.86	73.6768
5	20	2004 12:00:00 AM	1899-12-31 07:00:00	0	0.0118	24.74	203.162	0.268536	15.55	87.7568
5	20	2004 12:00:00 AM	1899-12-31 08:00:00	0	0.0122	24.04	216.474	0.189482	14.06	92.5184
5	20	2004 12:00:00 AM	1899-12-31 09:00:00	0	0.0126	23.38	299.418	0.141803	13.48	93.952
5	20	2004 12:00:00 AM	1899-12-31 10:00:00	0	0.0127	22.77	248.627	0.134144	12.35	94.6688
5	20	2004 12:00:00 AM	1899-12-31 11:00:00	0	0.0128	22.21	221.901	0.0577463	11.77	95.3856
5	21	2004 12:00:00 AM	1899-12-31 12:00:00	0	0.0131	21.73	217.498	0.0155637	10.68	95.3856
5	21	2004 12:00:00 AM	1899-12-31 01:00:00	0	0.0134	21.24	255.078	0.0155637	10.02	95.7952
5	21	2004 12:00:00 AM	1899-12-31 02:00:00	0	0.0134	20.79	226.406	0.19467	9.54	95.9488
5	21	2004 12:00:00 AM	1899-12-31 03:00:00	0	0.0134	20.34	213.606	0.0998672	9	95.3344
5	21	2004 12:00:00 AM	1899-12-31 04:00:00	0	0.0134	19.92	198.758	0.0629343	8.51	95.5392
5	21	2004 12:00:00 AM	1899-12-31 05:00:00	0	0.0136	19.54	201.318	0.0655591	7.96	95.6416
5	21	2004 12:00:00 AM	1899-12-31 06:00:00	0	0.0139	19.18	199.782	-0.000308804	7.56	95.7952
5	21	2004 12:00:00 AM	1899-12-31 07:00:00	0	0.0433	18.83	240.128	0.0234073	8.07	96.2048
5	21	2004 12:00:00 AM	1899-12-31 08:00:00	0	0.2027	18.65	53.6576	0.281629	12.29	91.6992
5	21	2004 12:00:00 AM	1899-12-31 09:00:00	0	0.3713	18.96	47.808	0.453077	17.14	78.6944
5	21	2004 12:00:00 AM	1899-12-31 10:00:00	0	0.4832	19.92	5.5264	0.721613	23.01	59.9552
5	21	2004 12:00:00 AM	1899-12-31 11:00:00	0	0.4696	21.5	73.8304	1.66606	24.52	52.736
5	21	2004 12:00:00 AM	1899-12-31 12:00:00	0	0.4624	22.98	59.4944	1.13245	24.67	52.5312
5	21	2004 12:00:00 AM	1899-12-31 01:00:00	0	0.5136	24.06	53.5552	1.34589	24.89	51.5584
5	21	2004 12:00:00 AM	1899-12-31 02:00:00	0	0.46	25.29	65.4336	2.0218	25.02	51.2
5	21	2004 12:00:00 AM	1899-12-31 03:00:00	0	0.3667	26.38	83.1488	2.10876	24.78	51.9168
5	21	2004 12:00:00 AM	1899-12-31 04:00:00	0	0.1094	26.63	79.2576	1.86765	23.76	56.2688
5	21	2004 12:00:00 AM	1899-12-31 05:00:00	0	0.0101	26.07	212.48	0.484452	22.29	63.3344
5	21	2004 12:00:00 AM	1899-12-31 06:00:00	0	0.0034	25.37	219.853	0.0499954	19	77.3632
5	21	2004 12:00:00 AM	1899-12-31 07:00:00	0	0.0117	24.63	205.619	0.187012	15.88	89.2928
5	21	2004 12:00:00 AM	1899-12-31 08:00:00	0	0.0122	23.94	200.704	0.250008	14.15	93.44
5	21	2004 12:00:00 AM	1899-12-31 09:00:00	0	0.0123	23.28	233.779	0.160578	13.36	94.7712
5	21	2004 12:00:00 AM	1899-12-31 10:00:00	0	0.0128	22.67	220.467	0.155637	12.6	95.5392
5	21	2004 12:00:00 AM	1899-12-31 11:00:00	0	0.0128	22.15	251.597	0.0814625	11.52	95.5904
5	22	2004 12:00:00 AM	1899-12-31 12:00:00	0	0.0132	21.66	206.131	0.105148	10.74	96
5	22	2004 12:00:00 AM	1899-12-31 01:00:00	0	0.0134	21.18	220.467	0.118334	10.1	96.3072
5	22	2004 12:00:00 AM	1899-12-31 02:00:00	0	0.0133	20.74	197.837	0.12871	9.69	96.0512
5	22	2004 12:00:00 AM	1899-12-31 03:00:00	0	0.0134	20.31	202.752	0.110397	9.21	95.5904
5	22	2004 12:00:00 AM	1899-12-31 04:00:00	0	0.0135	19.9	143.565	0.0972733	8.71	95.7952
5	22	2004 12:00:00 AM	1899-12-31 05:00:00	0	0.0138	19.54	197.325	0.113022	8.2	95.8976
5	22	2004 12:00:00 AM	1899-12-31 06:00:00	0	0.0141	19.19	192.922	-0.0319303	7.79	95.9488
5	22	2004 12:00:00 AM	1899-12-31 07:00:00	0	0.0431	18.85	80.2816	0.120897	8.27	96.3072
5	22	2004 12:00:00 AM	1899-12-31 08:00:00	0	0.199	18.65	80.2816	0.365871	12.04	92.3648
5	22	2004 12:00:00 AM	1899-12-31 09:00:00	0	0.3716	18.93	87.6544	0.521508	16.34	82.3296
5	22	2004 12:00:00 AM	1899-12-31 10:00:00	0	0.4856	19.83	219.238	0.666523	22.4	62.72
5	22	2004 12:00:00 AM	1899-12-31 11:00:00	0	0.5512	21.32	169.984	0.924436	24.77	48.7936
5	22	2004 12:00:00 AM	1899-12-31 12:00:00	0	0.596	22.91	268.493	0.589692	26	44.288
5	22	2004 12:00:00 AM	1899-12-31 01:00:00	0	0.5712	24.32	90.5216	1.00077	26.69	41.0624
5	22	2004 12:00:00 AM	1899-12-31 02:00:00	0	0.4848	25.79	73.8304	1.50795	25.95	46.4384
5	22	2004 12:00:00 AM	1899-12-31 03:00:00	0	0.3577	26.86	83.6608	2.18584	24.79	51.4048
5	22	2004 12:00:00 AM	1899-12-31 04:00:00	0	0.1041	27.02	111.821	1.20359	24.01	56.576
5	22	2004 12:00:00 AM	1899-12-31 05:00:00	0	0.0112	26.45	114.278	0.463206	22.67	61.44
5	22	2004 12:00:00 AM	1899-12-31 06:00:00	0	0.0046	25.72	249.037	0.107989	19.35	75.8784
5	22	2004 12:00:00 AM	1899-12-31 07:00:00	0	0.0118	24.92	222.822	0.134144	15.93	88.9344
5	22	2004 12:00:00 AM	1899-12-31 08:00:00	0	0.0122	24.19	233.267	0.255443	14.12	93.0816
5	22	2004 12:00:00 AM	1899-12-31 09:00:00	0	0.0126	23.5	217.498	0.276441	13.26	94.6176
5	22	2004 12:00:00 AM	1899-12-31 10:00:00	0	0.0128	22.87	228.352	0.176142	12.33	95.0784
5	22	2004 12:00:00 AM	1899-12-31 11:00:00	0	0.0129	22.28	219.955	0.118365	10.96	95.2832
5	23	2004 12:00:00 AM	1899-12-31 12:00:00	0	0.0134	21.75	203.264	0.0946175	10.13	95.8464
5	23	2004 12:00:00 AM	1899-12-31 01:00:00	0	0.0133	21.24	230.81	0.110397	9.6	95.7952
5	23	2004 12:00:00 AM	1899-12-31 02:00:00	0	0.0134	20.77	200.704	0.107742	8.86	95.3344
5	23	2004 12:00:00 AM	1899-12-31 03:00:00	0	0.0134	20.31	191.898	0.0734954	8.74	95.5904
5	23	2004 12:00:00 AM	1899-12-31 04:00:00	0	0.0137	19.91	194.355	0.0102214	8.24	95.6928
5	23	2004 12:00:00 AM	1899-12-31 05:00:00	0	0.0139	19.55	193.331	0.078745	8.03	95.8464
5	23	2004 12:00:00 AM	1899-12-31 06:00:00	0	0.0141	19.21	191.898	0.0207516	7.72	95.8464
5	23	2004 12:00:00 AM	1899-12-31 07:00:00	0	0.0418	18.89	279.654	0.0181268	8.19	96.1536
5	23	2004 12:00:00 AM	1899-12-31 08:00:00	0	0.192	18.71	31.5264	0.329062	12.08	93.44
5	23	2004 12:00:00 AM	1899-12-31 09:00:00	0	0.3611	18.99	61.0304	0.663805	16.15	83.4048
5	23	2004 12:00:00 AM	1899-12-31 10:00:00	0	0.48	19.82	84.5824	0.611185	21.18	71.2704
5	23	2004 12:00:00 AM	1899-12-31 11:00:00	0	0.5536	21.29	107.315	1.0613	24.65	59.0336
5	23	2004 12:00:00 AM	1899-12-31 12:00:00	0	0.4656	22.86	319.795	1.50598	24.71	58.2656
5	23	2004 12:00:00 AM	1899-12-31 01:00:00	0	0.5576	24.08	274.944	0.987679	25.69	52.1216
5	23	2004 12:00:00 AM	1899-12-31 02:00:00	0	0.476	25.47	69.8368	1.12454	25.43	54.784
5	23	2004 12:00:00 AM	1899-12-31 03:00:00	0	0.3544	26.58	72.2944	1.8044	24.92	57.9072
5	23	2004 12:00:00 AM	1899-12-31 04:00:00	0	0.1029	26.83	55.0912	1.50598	23.72	63.3344
5	23	2004 12:00:00 AM	1899-12-31 05:00:00	0	0.0109	26.3	133.018	0.378964	22.16	68.608
5	23	2004 12:00:00 AM	1899-12-31 06:00:00	0	0.0054	25.61	241.562	0.179106	19.35	80.384
5	23	2004 12:00:00 AM	1899-12-31 07:00:00	0	0.0116	24.87	278.118	0.0447766	16.14	90.5216
5	23	2004 12:00:00 AM	1899-12-31 08:00:00	0	0.012	24.18	251.494	0.121082	14.43	93.5424
5	23	2004 12:00:00 AM	1899-12-31 09:00:00	0	0.0122	23.54	253.952	0.128957	13.61	94.976
5	23	2004 12:00:00 AM	1899-12-31 10:00:00	0	0.0126	22.94	256	0.11574	12.68	95.5392
5	23	2004 12:00:00 AM	1899-12-31 11:00:00	0	0.0127	22.38	241.664	0.0551215	11.69	95.7952
5	24	2004 12:00:00 AM	1899-12-31 12:00:00	0	0.0129	21.89	223.437	0.0340302	11	96.1536
5	24	2004 12:00:00 AM	1899-12-31 01:00:00	0	0.0133	21.43	239.718	0.0314362	10.32	96.4096
5	24	2004 12:00:00 AM	1899-12-31 02:00:00	0	0.0134	20.97	174.08	0.0260939	9.69	96.1024
5	24	2004 12:00:00 AM	1899-12-31 03:00:00	0	0.0134	20.55	202.24	0.0155637	9.55	96
5	24	2004 12:00:00 AM	1899-12-31 04:00:00	0	0.0134	20.22	193.843	0.012908	9.95	97.1264
5	24	2004 12:00:00 AM	1899-12-31 05:00:00	0	0.0134	19.97	163.738	0.012908	10.03	97.28
5	24	2004 12:00:00 AM	1899-12-31 06:00:00	0	0.0135	19.77	211.046	0.0155637	10.04	97.5872
5	24	2004 12:00:00 AM	1899-12-31 07:00:00	0	0.0383	19.58	205.619	0.0603403	9.96	97.6896
5	24	2004 12:00:00 AM	1899-12-31 08:00:00	0	0.1724	19.44	316.518	0.0762128	12.29	98.048
5	24	2004 12:00:00 AM	1899-12-31 09:00:00	0	0.3603	19.66	96.9728	0.410833	16.92	86.3232
5	24	2004 12:00:00 AM	1899-12-31 10:00:00	0	0.4832	20.46	114.176	0.911589	22.61	69.6832
5	24	2004 12:00:00 AM	1899-12-31 11:00:00	0	0.4944	21.83	69.3248	1.49016	25.02	58.2656
5	24	2004 12:00:00 AM	1899-12-31 12:00:00	0	0.5592	23.27	76.8	1.52179	25.43	54.8864
5	24	2004 12:00:00 AM	1899-12-31 01:00:00	0	0.58	24.49	48.7296	1.92496	25.79	53.0944
5	24	2004 12:00:00 AM	1899-12-31 02:00:00	0	0.4944	25.9	60.0064	1.45854	25.63	53.4016
5	24	2004 12:00:00 AM	1899-12-31 03:00:00	0	0.3661	26.97	67.3792	1.32218	25.19	55.9104
5	24	2004 12:00:00 AM	1899-12-31 04:00:00	0	0.1031	27.22	111.821	1.00621	24.34	58.4704
5	24	2004 12:00:00 AM	1899-12-31 05:00:00	0	0.01	26.7	211.866	0.357966	22.76	65.1776
5	24	2004 12:00:00 AM	1899-12-31 06:00:00	0	0.008	26	219.853	0.100052	18.9	81.152
5	24	2004 12:00:00 AM	1899-12-31 07:00:00	0	0.0115	25.21	287.027	0.0868974	16.14	90.7264
5	24	2004 12:00:00 AM	1899-12-31 08:00:00	0	0.0118	24.52	207.053	0.29497	15.07	93.6448
5	24	2004 12:00:00 AM	1899-12-31 09:00:00	0	0.0121	23.91	204.083	0.247537	14.43	94.208
5	24	2004 12:00:00 AM	1899-12-31 10:00:00	0	0.0123	23.36	209.101	0.281629	14.04	95.232
5	24	2004 12:00:00 AM	1899-12-31 11:00:00	0	0.0126	22.86	249.037	0.0419973	13.49	95.488
5	25	2004 12:00:00 AM	1899-12-31 12:00:00	0	0.0127	22.44	218.931	0.0788377	12.96	95.6928
5	25	2004 12:00:00 AM	1899-12-31 01:00:00	0	0.0127	22.06	214.528	0.0709323	12.4	95.8976
5	25	2004 12:00:00 AM	1899-12-31 02:00:00	0	0.0128	21.7	214.016	-0.00290276	12.09	96.3072
5	25	2004 12:00:00 AM	1899-12-31 03:00:00	0	0.0129	21.36	241.152	0.00503351	12.09	96.6144
5	25	2004 12:00:00 AM	1899-12-31 04:00:00	0	0.0128	21.07	213.504	0.0577463	12.17	96.8704
5	25	2004 12:00:00 AM	1899-12-31 05:00:00	0	0.0128	20.79	220.467	0.0524658	11.81	96.9216
5	25	2004 12:00:00 AM	1899-12-31 06:00:00	0	0.0132	20.48	209.101	0.115709	11.47	97.024
5	25	2004 12:00:00 AM	1899-12-31 07:00:00	0	0.033	20.17	271.77	0.0288423	11.6	97.3312
5	25	2004 12:00:00 AM	1899-12-31 08:00:00	0	0.1723	19.97	36.4416	0.126301	14.94	94.8736
5	25	2004 12:00:00 AM	1899-12-31 09:00:00	0	0.3531	20.22	23.1296	0.318686	20.84	78.08
5	25	2004 12:00:00 AM	1899-12-31 10:00:00	0	0.484	21.1	87.1424	1.15814	25.35	63.2832
5	25	2004 12:00:00 AM	1899-12-31 11:00:00	0	0.5592	22.45	61.44	2.33011	25.97	58.5216
5	25	2004 12:00:00 AM	1899-12-31 12:00:00	0	0.5712	23.94	110.285	1.82812	26.36	55.552
5	25	2004 12:00:00 AM	1899-12-31 01:00:00	0	0.5392	25.2	117.146	1.29253	26.31	54.528
5	25	2004 12:00:00 AM	1899-12-31 02:00:00	0	0.4888	26.5	74.752	2.55739	26.06	56.1152
5	25	2004 12:00:00 AM	1899-12-31 03:00:00	0	0.314	27.47	122.573	1.58305	25.4	58.6752
5	25	2004 12:00:00 AM	1899-12-31 04:00:00	0	0.1005	27.68	126.566	1.0613	24.42	62.5152
5	25	2004 12:00:00 AM	1899-12-31 05:00:00	0	0.0118	27.2	127.078	0.618843	23.15	68.352
5	25	2004 12:00:00 AM	1899-12-31 06:00:00	0	0.0053	26.58	212.89	0.14205	21.03	76.4928
5	25	2004 12:00:00 AM	1899-12-31 07:00:00	0	0.011	25.85	265.728	0.179106	18.66	85.76
5	25	2004 12:00:00 AM	1899-12-31 08:00:00	0	0.0115	25.15	268.698	0.147238	16.43	90.8288
5	25	2004 12:00:00 AM	1899-12-31 09:00:00	0	0.012	24.53	291.43	0.160578	15.01	93.8496
5	25	2004 12:00:00 AM	1899-12-31 10:00:00	0	0.0121	23.95	244.122	0.131427	13.97	94.8224
5	25	2004 12:00:00 AM	1899-12-31 11:00:00	0	0.0124	23.39	222.413	0.231479	13.34	95.7952
5	26	2004 12:00:00 AM	1899-12-31 12:00:00	0	0.0128	22.86	210.534	0.510885	13.17	96.3584
5	26	2004 12:00:00 AM	1899-12-31 01:00:00	0	0.0127	22.36	164.659	0.289535	12.33	96.3072
5	26	2004 12:00:00 AM	1899-12-31 02:00:00	0	0.0129	21.92	188.416	0.0313745	11.25	96.1536
5	26	2004 12:00:00 AM	1899-12-31 03:00:00	0	0.0133	21.48	205.21	0.12871	9.98	96.3072
5	26	2004 12:00:00 AM	1899-12-31 04:00:00	0	0.0134	21.04	205.21	0.0155637	9.54	95.8464
5	26	2004 12:00:00 AM	1899-12-31 05:00:00	0	0.0134	20.65	209.613	0.089337	9.31	95.6928
5	26	2004 12:00:00 AM	1899-12-31 06:00:00	0	0.0135	20.27	186.47	0.0761511	9.07	95.9488
5	26	2004 12:00:00 AM	1899-12-31 07:00:00	0	0.039	19.92	205.619	0.0550598	9.4	96.4608
5	26	2004 12:00:00 AM	1899-12-31 08:00:00	0	0.1907	19.72	45.3504	0.226292	13.17	93.184
5	26	2004 12:00:00 AM	1899-12-31 09:00:00	0	0.3594	19.93	240.845	0.339684	19.31	74.9568
5	26	2004 12:00:00 AM	1899-12-31 10:00:00	0	0.4784	20.78	118.682	0.447889	23.71	58.7776
5	26	2004 12:00:00 AM	1899-12-31 11:00:00	0	0.5536	22.12	81.2032	1.20755	25.96	47.4112
5	26	2004 12:00:00 AM	1899-12-31 12:00:00	0	0.592	23.67	114.688	0.971868	26.66	45.8752
5	26	2004 12:00:00 AM	1899-12-31 01:00:00	0	0.5528	25	60.928	1.29846	26.73	47.0528
5	26	2004 12:00:00 AM	1899-12-31 02:00:00	0	0.44	26.37	115.712	1.49214	26.15	52.1216
5	26	2004 12:00:00 AM	1899-12-31 03:00:00	0	0.3282	27.32	125.03	0.660841	25.47	53.504
5	26	2004 12:00:00 AM	1899-12-31 04:00:00	0	0.092	27.6	115.2	1.2115	23.79	64.4608
5	26	2004 12:00:00 AM	1899-12-31 05:00:00	0	0.0107	27.22	193.638	0.0683383	22.69	68.352
5	26	2004 12:00:00 AM	1899-12-31 06:00:00	0	0.0097	26.6	258.867	0.100083	20.01	77.9264
5	26	2004 12:00:00 AM	1899-12-31 07:00:00	0	0.0112	25.88	301.773	0.0789921	17.19	88.8832
5	26	2004 12:00:00 AM	1899-12-31 08:00:00	0	0.0115	25.18	230.707	0.0921162	16.37	91.8528
5	26	2004 12:00:00 AM	1899-12-31 09:00:00	0	0.0117	24.61	222.31	0.123738	15.81	93.7472
5	26	2004 12:00:00 AM	1899-12-31 10:00:00	0	0.0122	24.09	275.149	0.08418	15.19	94.7712
5	26	2004 12:00:00 AM	1899-12-31 11:00:00	0	0.0122	23.61	210.022	0.160578	15.55	96.2048
5	27	2004 12:00:00 AM	1899-12-31 12:00:00	0	0.0122	23.27	150.835	0.157614	16.43	96.6656
5	27	2004 12:00:00 AM	1899-12-31 01:00:00	0	0.0121	23.01	146.842	0.0999907	17.07	96.9216
5	27	2004 12:00:00 AM	1899-12-31 02:00:00	0	0.0122	22.79	307.712	0.221104	17.09	97.0752
5	27	2004 12:00:00 AM	1899-12-31 03:00:00	0	0.0119	22.57	286.003	0.263348	18.17	96.8704
5	27	2004 12:00:00 AM	1899-12-31 04:00:00	0	0.0118	22.43	208.998	0.289535	18.21	96.6144
5	27	2004 12:00:00 AM	1899-12-31 05:00:00	0	0.0117	22.36	211.456	0.102677	18.68	96.512
5	27	2004 12:00:00 AM	1899-12-31 06:00:00	0	0.0118	22.31	199.578	0.110614	18.8	96.4608
5	27	2004 12:00:00 AM	1899-12-31 07:00:00	0	0.0262	22.23	254.874	0.0525893	18.16	96.512
5	27	2004 12:00:00 AM	1899-12-31 08:00:00	0	0.1222	22.07	236.544	0.110614	18.86	96.1024
5	27	2004 12:00:00 AM	1899-12-31 09:00:00	0	0.356	22.17	221.286	0.289782	22.79	73.984
5	27	2004 12:00:00 AM	1899-12-31 10:00:00	0	0.4536	22.9	121.139	1.45064	22.82	59.3408
5	27	2004 12:00:00 AM	1899-12-31 11:00:00	0	0.5	23.84	117.658	2.18781	23.19	57.9072
5	27	2004 12:00:00 AM	1899-12-31 12:00:00	0	0.5816	24.83	127.59	3.23923	23.24	55.0912
5	27	2004 12:00:00 AM	1899-12-31 01:00:00	0	0.4896	25.73	64.4096	2.15224	23.14	55.7568
5	27	2004 12:00:00 AM	1899-12-31 02:00:00	0	0.452	26.7	94.5152	1.53562	23.24	55.1936
5	27	2004 12:00:00 AM	1899-12-31 03:00:00	0	0.35	27.49	62.464	1.5455	22.83	56.2176
5	27	2004 12:00:00 AM	1899-12-31 04:00:00	0	0.1015	27.63	122.163	1.13245	22.4	63.1296
5	27	2004 12:00:00 AM	1899-12-31 05:00:00	0	0.0227	27.16	73.9328	0.279159	23.08	68.2496
5	27	2004 12:00:00 AM	1899-12-31 06:00:00	0	0.0079	26.57	175.002	0.052682	21.94	75.4688
5	27	2004 12:00:00 AM	1899-12-31 07:00:00	0	0.0109	25.98	277.606	0.0894914	19.12	86.9376
5	27	2004 12:00:00 AM	1899-12-31 08:00:00	0	0.0114	25.33	227.226	0.121082	17.62	92.416
5	27	2004 12:00:00 AM	1899-12-31 09:00:00	0	0.0116	24.73	225.28	0.247537	16.29	94.464
5	27	2004 12:00:00 AM	1899-12-31 10:00:00	0	0.0121	24.18	213.504	0.374023	15.57	95.6928
5	27	2004 12:00:00 AM	1899-12-31 11:00:00	0	0.0121	23.67	249.549	0.1922	15.19	95.8464
5	28	2004 12:00:00 AM	1899-12-31 12:00:00	0	0.0122	23.2	174.592	0.0156255	14.07	95.8464
5	28	2004 12:00:00 AM	1899-12-31 01:00:00	0	0.0126	22.73	197.734	0.147238	13.4	96.2048
5	28	2004 12:00:00 AM	1899-12-31 02:00:00	0	0.0126	22.31	285.491	0.218386	13.82	96.9728
5	28	2004 12:00:00 AM	1899-12-31 03:00:00	0	0.0123	22.03	124.621	0.11049	15.12	97.3824
5	28	2004 12:00:00 AM	1899-12-31 04:00:00	0	0.0123	21.77	275.661	0.0973041	14.95	97.5872
5	28	2004 12:00:00 AM	1899-12-31 05:00:00	0	0.0123	21.5	325.427	0.1922	15.69	97.6896
5	28	2004 12:00:00 AM	1899-12-31 06:00:00	0	0.0123	21.34	145.92	0.0156564	15.86	97.5872
5	28	2004 12:00:00 AM	1899-12-31 07:00:00	0	0.0402	21.21	219.341	0.0156564	15.57	97.792
5	28	2004 12:00:00 AM	1899-12-31 08:00:00	0	0.1714	21.06	351.232	0.081586	18.13	96.2048
5	28	2004 12:00:00 AM	1899-12-31 09:00:00	0	0.3503	21.39	93.0816	0.334496	21.76	79.8208
5	28	2004 12:00:00 AM	1899-12-31 10:00:00	0	0.5072	22.37	58.0608	0.690239	22.45	65.536
5	28	2004 12:00:00 AM	1899-12-31 11:00:00	0	0.5568	23.8	61.0304	1.22138	25.22	61.5936
5	28	2004 12:00:00 AM	1899-12-31 12:00:00	0	0.5592	25.16	86.6304	1.2866	25.48	59.392
5	28	2004 12:00:00 AM	1899-12-31 01:00:00	0	0.532	26.16	81.7152	2.2728	25.27	61.0304
5	28	2004 12:00:00 AM	1899-12-31 02:00:00	0	0.4648	27.1	75.776	2.59692	25.1	61.696
5	28	2004 12:00:00 AM	1899-12-31 03:00:00	0	0.3072	27.78	17.7024	2.14631	23.97	63.488
5	28	2004 12:00:00 AM	1899-12-31 04:00:00	0	0.1071	27.65	62.976	1.79255	22.89	65.8432
5	28	2004 12:00:00 AM	1899-12-31 05:00:00	0	0.0189	26.97	121.242	0.713955	21.95	71.4752
5	28	2004 12:00:00 AM	1899-12-31 06:00:00	0	0.0108	26.22	213.914	0.0974585	20.22	82.3808
5	28	2004 12:00:00 AM	1899-12-31 07:00:00	0	0.0109	25.49	292.864	0.115863	17.99	91.1872
5	28	2004 12:00:00 AM	1899-12-31 08:00:00	0	0.0114	24.79	222.822	0.139332	16.68	93.7984
5	28	2004 12:00:00 AM	1899-12-31 09:00:00	0	0.0116	24.17	288.973	0.0789303	15.78	95.0784
5	28	2004 12:00:00 AM	1899-12-31 10:00:00	0	0.012	23.58	230.298	0.139332	14.86	95.6928
5	28	2004 12:00:00 AM	1899-12-31 11:00:00	0	0.0121	23.01	214.938	0.0393416	14.03	95.9488
5	29	2004 12:00:00 AM	1899-12-31 12:00:00	0	0.0122	22.47	202.65	0.113115	13.51	96.4096
5	29	2004 12:00:00 AM	1899-12-31 01:00:00	0	0.0126	21.98	175.104	0.00512615	12.59	96.512
5	29	2004 12:00:00 AM	1899-12-31 02:00:00	0	0.0127	21.54	135.578	0.105179	12.28	96.8192
5	29	2004 12:00:00 AM	1899-12-31 03:00:00	0	0.0127	21.09	174.592	0.0577463	11.84	96.9728
5	29	2004 12:00:00 AM	1899-12-31 04:00:00	0	0.0127	20.68	164.762	0.0814625	11.36	97.1776
5	29	2004 12:00:00 AM	1899-12-31 05:00:00	0	0.0127	20.26	136.09	0.0788068	10.78	97.2288
5	29	2004 12:00:00 AM	1899-12-31 06:00:00	0	0.0129	19.88	188.416	0.115678	11.16	97.6896
5	29	2004 12:00:00 AM	1899-12-31 07:00:00	0	0.0374	19.56	224.87	0.0471853	11.31	97.8432
5	29	2004 12:00:00 AM	1899-12-31 08:00:00	0	0.1813	19.39	40.8448	0.205293	14.67	96.0512
5	29	2004 12:00:00 AM	1899-12-31 09:00:00	0	0.3509	19.7	77.2096	0.307816	20.3	78.2848
5	29	2004 12:00:00 AM	1899-12-31 10:00:00	0	0.464	20.72	9.6256	0.460983	23.83	64.1024
5	29	2004 12:00:00 AM	1899-12-31 11:00:00	0	0.5336	22.17	290.816	0.956551	25.39	56.4736
5	29	2004 12:00:00 AM	1899-12-31 12:00:00	0	0.5712	23.76	312.422	0.605503	26.76	50.3808
5	29	2004 12:00:00 AM	1899-12-31 01:00:00	0	0.4704	24.97	333.107	0.682086	27.53	45.4144
5	29	2004 12:00:00 AM	1899-12-31 02:00:00	0	0.3261	26.14	307.507	0.339437	27.6	44.2368
5	29	2004 12:00:00 AM	1899-12-31 03:00:00	0	0.1121	26.83	143.872	0.558071	26.29	52.6848
5	29	2004 12:00:00 AM	1899-12-31 04:00:00	0	0.1186	26.82	87.2448	1.91113	24.28	69.376
5	29	2004 12:00:00 AM	1899-12-31 05:00:00	0	0.0216	26.48	188.826	0.577093	23.07	75.4688
5	29	2004 12:00:00 AM	1899-12-31 06:00:00	0	0.0106	25.97	204.083	0.184294	21.1	84.0704
5	29	2004 12:00:00 AM	1899-12-31 07:00:00	0	0.0109	25.34	172.032	0.144767	18.72	91.4432
5	29	2004 12:00:00 AM	1899-12-31 08:00:00	0	0.011	24.73	245.453	0.439984	19.85	87.6544
5	29	2004 12:00:00 AM	1899-12-31 09:00:00	0	0.011	24.35	126.566	0.858969	21.24	78.6944
5	29	2004 12:00:00 AM	1899-12-31 10:00:00	0	0.011	24.07	307.2	0.600562	20.23	82.7392
5	29	2004 12:00:00 AM	1899-12-31 11:00:00	0	0.0113	23.81	211.968	0.1238	18.76	91.4944
5	30	2004 12:00:00 AM	1899-12-31 12:00:00	0	0.0116	23.54	1.432	0.519038	18.68	89.7536
5	30	2004 12:00:00 AM	1899-12-31 01:00:00	0	0.0116	23.22	183.808	0.144767	18.08	92.9792
5	30	2004 12:00:00 AM	1899-12-31 02:00:00	0	0.0116	22.91	313.651	0.163543	17.69	94.5664
5	30	2004 12:00:00 AM	1899-12-31 03:00:00	0	0.0117	22.57	211.046	0.131921	16.77	95.5904
5	30	2004 12:00:00 AM	1899-12-31 04:00:00	0	0.0121	22.18	236.134	0.110583	16.49	96.256
5	30	2004 12:00:00 AM	1899-12-31 05:00:00	0	0.0122	21.85	251.494	0.105302	16.13	96.2048
5	30	2004 12:00:00 AM	1899-12-31 06:00:00	0	0.0123	21.48	223.334	0.0683692	15.53	95.6928
5	30	2004 12:00:00 AM	1899-12-31 07:00:00	0	0.0285	21.1	167.117	0.0235926	15.27	96.1536
5	30	2004 12:00:00 AM	1899-12-31 08:00:00	0	0.122	20.87	213.299	0.650712	17.73	87.5008
5	30	2004 12:00:00 AM	1899-12-31 09:00:00	0	0.2839	21.16	204.493	1.15616	21.52	69.888
5	30	2004 12:00:00 AM	1899-12-31 10:00:00	0	0.4264	22	287.334	1.03758	23.28	59.5456
5	30	2004 12:00:00 AM	1899-12-31 11:00:00	0	0.4712	23.01	209.92	1.26881	23.84	54.7328
5	30	2004 12:00:00 AM	1899-12-31 12:00:00	0	0.4488	23.98	153.293	1.50598	24.28	51.5072
5	30	2004 12:00:00 AM	1899-12-31 01:00:00	0	0.5392	24.73	269.005	1.73326	24.71	45.312
5	30	2004 12:00:00 AM	1899-12-31 02:00:00	0	0.4009	25.67	225.587	1.78069	24.59	45.2608
5	30	2004 12:00:00 AM	1899-12-31 03:00:00	0	0.2284	26.37	217.395	1.34984	23.47	49.7152
5	30	2004 12:00:00 AM	1899-12-31 04:00:00	0	0.0963	26.35	207.053	0.814254	21.97	53.3504
5	30	2004 12:00:00 AM	1899-12-31 05:00:00	0	0.0397	25.74	185.344	0.550659	21.38	52.48
5	30	2004 12:00:00 AM	1899-12-31 06:00:00	0	0.0106	25.05	127.693	0.526943	20.14	59.2384
5	30	2004 12:00:00 AM	1899-12-31 07:00:00	0	0.0109	24.41	212.48	0.748294	19.08	68.352
5	30	2004 12:00:00 AM	1899-12-31 08:00:00	0	0.0113	23.83	280.576	0.231727	17.73	77.2608
5	30	2004 12:00:00 AM	1899-12-31 09:00:00	0	0.0116	23.25	222.822	0.149955	17	81.2544
5	30	2004 12:00:00 AM	1899-12-31 10:00:00	0	0.0116	22.75	207.053	0.144767	16.51	84.0704
5	30	2004 12:00:00 AM	1899-12-31 11:00:00	0	0.0121	22.26	103.936	0.097335	14.92	90.368
5	31	2004 12:00:00 AM	1899-12-31 12:00:00	0	0.012	21.75	220.365	0.0973041	13.69	93.8496
5	31	2004 12:00:00 AM	1899-12-31 01:00:00	0	0.0123	21.29	147.866	0.0524967	12.85	94.8736
5	31	2004 12:00:00 AM	1899-12-31 02:00:00	0	0.0127	20.79	238.694	0.123614	12.11	95.6928
5	31	2004 12:00:00 AM	1899-12-31 03:00:00	0	0.0127	20.4	164.147	0.0683074	12.53	96.512
5	31	2004 12:00:00 AM	1899-12-31 04:00:00	0	0.0127	20.17	98.0992	0.0735571	12.69	96.768
5	31	2004 12:00:00 AM	1899-12-31 05:00:00	0	0.0127	19.92	139.059	0.105179	12.57	96.9216
5	31	2004 12:00:00 AM	1899-12-31 06:00:00	0	0.0128	19.74	224.87	0.0103141	12.71	97.0752
5	31	2004 12:00:00 AM	1899-12-31 07:00:00	0	0.035	19.51	213.504	0.0919927	12.2	97.1264
5	31	2004 12:00:00 AM	1899-12-31 08:00:00	0	0.1042	19.33	311.194	0.170954	13.66	96.7168
5	31	2004 12:00:00 AM	1899-12-31 09:00:00	0	0.2048	19.55	266.65	0.587469	16.47	85.504
5	31	2004 12:00:00 AM	1899-12-31 10:00:00	0	0.3191	20.24	260.301	0.605997	20.63	58.88
5	31	2004 12:00:00 AM	1899-12-31 11:00:00	0	0.3956	21.3	195.174	1.504	21.97	50.7392
5	31	2004 12:00:00 AM	1899-12-31 12:00:00	0	0.4224	22.41	229.171	1.18778	21.38	46.0288
5	31	2004 12:00:00 AM	1899-12-31 01:00:00	0	0.3125	23.47	300.237	0.761634	21.58	47.4624
5	31	2004 12:00:00 AM	1899-12-31 02:00:00	0	0.339	24.22	225.69	0.500757	22.13	47.0016
5	31	2004 12:00:00 AM	1899-12-31 03:00:00	0	0.288	24.91	216.883	0.824877	22.52	45.8752
5	31	2004 12:00:00 AM	1899-12-31 04:00:00	0	0.122	25.12	206.541	0.582281	21.92	48.3328
5	31	2004 12:00:00 AM	1899-12-31 05:00:00	0	0.0237	24.68	184.32	0.0474323	20.89	59.4944
5	31	2004 12:00:00 AM	1899-12-31 06:00:00	0	0.011	24.05	228.762	0.115863	17.05	80.5888
5	31	2004 12:00:00 AM	1899-12-31 07:00:00	0	0.0115	23.37	254.976	0.147238	14.87	90.2144
5	31	2004 12:00:00 AM	1899-12-31 08:00:00	0	0.0119	22.67	265.83	0.152673	13.49	93.2864
5	31	2004 12:00:00 AM	1899-12-31 09:00:00	0	0.0121	22.01	241.152	0.0340302	12.32	94.464
5	31	2004 12:00:00 AM	1899-12-31 10:00:00	0	0.0126	21.4	232.346	0.0682766	11.35	95.3344
5	31	2004 12:00:00 AM	1899-12-31 11:00:00	0	0.0126	20.8	223.437	0.0366242	10.34	95.5904
5 Average		#DIV/0!			0.139975	23.4222			18.395	82.0941
6	1	2004 12:00:00 AM	1899-12-31 12:00:00	0	0.0127	20.23	214.528	0.113022	9.55	95.4368
6	1	2004 12:00:00 AM	1899-12-31 01:00:00	0	0.0131	19.72	197.837	-0.0108081	8.78	95.0784
6	1	2004 12:00:00 AM	1899-12-31 02:00:00	0	0.0132	19.25	228.864	0.015502	8.44	95.3856
6	1	2004 12:00:00 AM	1899-12-31 03:00:00	0	0.0131	18.82	201.728	0.0550289	8.09	95.6416
6	1	2004 12:00:00 AM	1899-12-31 04:00:00	0	0.013	18.43	185.037	0.0576537	7.74	95.7952
6	1	2004 12:00:00 AM	1899-12-31 05:00:00	0	0.013	18.04	172.646	0.12871	7.44	95.8976
6	1	2004 12:00:00 AM	1899-12-31 06:00:00	0	0.0131	17.67	184.525	0.028657	7.41	96
6	1	2004 12:00:00 AM	1899-12-31 07:00:00	0	0.0353	17.35	185.446	0.0629034	7.66	96.3072
6	1	2004 12:00:00 AM	1899-12-31 08:00:00	0	0.1893	17.2	74.8544	0.191953	11.24	97.1264
6	1	2004 12:00:00 AM	1899-12-31 09:00:00	0	0.3444	17.65	41.3568	0.468888	16.96	82.5344
6	1	2004 12:00:00 AM	1899-12-31 10:00:00	0	0.4632	18.74	169.882	1.23719	21.92	55.5008
6	1	2004 12:00:00 AM	1899-12-31 11:00:00	0	0.5496	20.28	290.304	0.972362	24.08	50.9952
6	1	2004 12:00:00 AM	1899-12-31 12:00:00	0	0.4936	21.96	245.965	1.62258	24.9	43.0592
6	1	2004 12:00:00 AM	1899-12-31 01:00:00	0	0.5512	23.33	103.936	1.78859	25.83	37.1712
6	1	2004 12:00:00 AM	1899-12-31 02:00:00	0	0.4176	24.68	16.7936	0.819442	25.58	39.4752
6	1	2004 12:00:00 AM	1899-12-31 03:00:00	0	0.2962	25.68	244.429	0.758917	24.56	46.336
6	1	2004 12:00:00 AM	1899-12-31 04:00:00	0	0.114	25.82	138.547	1.05537	23.06	48.9984
6	1	2004 12:00:00 AM	1899-12-31 05:00:00	0	0.0251	25.4	232.141	0.136862	21.46	54.272
6	1	2004 12:00:00 AM	1899-12-31 06:00:00	0	0.0109	24.72	333.824	0.0631504	19.1	68.8128
6	1	2004 12:00:00 AM	1899-12-31 07:00:00	0	0.0109	24.14	205.517	0.31078	19.03	75.1616
6	1	2004 12:00:00 AM	1899-12-31 08:00:00	0	0.0113	23.67	270.131	0.081586	18.06	84.8384
6	1	2004 12:00:00 AM	1899-12-31 09:00:00	0	0.0114	23.21	240.128	0.14205	17.16	88.6784
6	1	2004 12:00:00 AM	1899-12-31 10:00:00	0	0.0115	22.72	184.422	0.0446531	16.25	91.8528
6	1	2004 12:00:00 AM	1899-12-31 11:00:00	0	0.012	22.21	235.622	0.0815243	15.72	93.952
6	2	2004 12:00:00 AM	1899-12-31 12:00:00	0	0.0121	21.81	176.538	0.0867739	15.22	94.0544
6	2	2004 12:00:00 AM	1899-12-31 01:00:00	0	0.012	21.34	198.246	0.0445913	13.69	94.8224
6	2	2004 12:00:00 AM	1899-12-31 02:00:00	0	0.0124	20.84	198.758	0.0920236	12.49	95.744
6	2	2004 12:00:00 AM	1899-12-31 03:00:00	0	0.0127	20.39	220.467	0.102554	11.93	96.4096
6	2	2004 12:00:00 AM	1899-12-31 04:00:00	0	0.0127	20	194.765	0.294723	12.46	97.024
6	2	2004 12:00:00 AM	1899-12-31 05:00:00	0	0.0127	19.73	130.662	0.107803	12.15	96.9216
6	2	2004 12:00:00 AM	1899-12-31 06:00:00	0	0.0127	19.42	214.938	0.210481	11.58	97.3824
6	2	2004 12:00:00 AM	1899-12-31 07:00:00	0	0.0356	19.18	182.886	0.29497	14.89	97.5872
6	2	2004 12:00:00 AM	1899-12-31 08:00:00	0	0.1601	19.23	249.344	0.402927	17.06	92.3648
6	2	2004 12:00:00 AM	1899-12-31 09:00:00	0	0.2648	19.65	293.376	0.508415	19.52	78.2848
6	2	2004 12:00:00 AM	1899-12-31 10:00:00	0	0.4144	20.43	141.414	0.305592	21.95	64.2048
6	2	2004 12:00:00 AM	1899-12-31 11:00:00	0	0.4792	21.61	97.5872	1.07513	23.79	47.5648
6	2	2004 12:00:00 AM	1899-12-31 12:00:00	0	0.4144	22.66	71.9872	1.14826	23.38	49.664
6	2	2004 12:00:00 AM	1899-12-31 01:00:00	0	0.4584	23.51	103.014	1.49016	23.88	45.8752
6	2	2004 12:00:00 AM	1899-12-31 02:00:00	0	0.4504	24.55	62.0544	1.27277	23.88	43.7248
6	2	2004 12:00:00 AM	1899-12-31 03:00:00	0	0.3119	25.46	148.89	1.20162	23.09	46.9504
6	2	2004 12:00:00 AM	1899-12-31 04:00:00	0	0.1154	25.52	326.451	1.30044	22.05	48.128
6	2	2004 12:00:00 AM	1899-12-31 05:00:00	0	0.0261	24.89	230.605	0.363401	20.89	50.3296
6	2	2004 12:00:00 AM	1899-12-31 06:00:00	0	0.0111	24.17	34.496	0.0631504	17.87	65.28
6	2	2004 12:00:00 AM	1899-12-31 07:00:00	0	0.0115	23.42	273.715	0.184294	14.54	82.0736
6	2	2004 12:00:00 AM	1899-12-31 08:00:00	0	0.012	22.63	230.81	0.115771	12.32	90.4704
6	2	2004 12:00:00 AM	1899-12-31 09:00:00	0	0.0123	21.93	276.275	0.107834	11.42	93.7984
6	2	2004 12:00:00 AM	1899-12-31 10:00:00	0	0.0127	21.3	315.699	0.136615	10.86	94.3104
6	2	2004 12:00:00 AM	1899-12-31 11:00:00	0	0.0127	20.76	210.125	0.107773	10.75	95.1808
6	3	2004 12:00:00 AM	1899-12-31 12:00:00	0	0.0127	20.31	281.19	0.139332	10.87	95.3344
6	3	2004 12:00:00 AM	1899-12-31 01:00:00	0	0.0126	19.95	71.4752	0.0577463	10.66	95.232
6	3	2004 12:00:00 AM	1899-12-31 02:00:00	0	0.0126	19.6	224.358	0.173671	10.51	95.744
6	3	2004 12:00:00 AM	1899-12-31 03:00:00	0	0.0127	19.3	272.794	0.352778	11.59	95.8976
6	3	2004 12:00:00 AM	1899-12-31 04:00:00	0	0.0127	19.11	266.752	0.0524658	12.4	96.1024
6	3	2004 12:00:00 AM	1899-12-31 05:00:00	0	0.0126	19.05	260.813	0.168236	13.63	96.1536
6	3	2004 12:00:00 AM	1899-12-31 06:00:00	0	0.0126	19.02	116.326	0.049841	13.26	95.232
6	3	2004 12:00:00 AM	1899-12-31 07:00:00	0	0.0217	18.82	240.128	-0.000216163	12.29	95.6928
6	3	2004 12:00:00 AM	1899-12-31 08:00:00	0	0.103	18.57	321.434	0.0841182	12.59	96.3584
6	3	2004 12:00:00 AM	1899-12-31 09:00:00	0	0.1856	18.61	322.355	0.220857	16	92.16
6	3	2004 12:00:00 AM	1899-12-31 10:00:00	0	0.2653	19.12	134.042	0.487416	20.25	69.888
6	3	2004 12:00:00 AM	1899-12-31 11:00:00	0	0.5576	20.1	131.072	1.00645	24.16	42.1888
6	3	2004 12:00:00 AM	1899-12-31 12:00:00	0	0.5072	21.72	113.869	2.17003	23.83	48.128
6	3	2004 12:00:00 AM	1899-12-31 01:00:00	0	0.386	22.99	199.066	1.51388	23.22	48.896
6	3	2004 12:00:00 AM	1899-12-31 02:00:00	0	0.3477	23.96	146.33	1.51981	23.11	45.2096
6	3	2004 12:00:00 AM	1899-12-31 03:00:00	0	0.2688	24.67	88.6784	0.869592	23.02	42.9568
6	3	2004 12:00:00 AM	1899-12-31 04:00:00	0	0.1355	24.91	117.862	0.41355	22.31	42.4448
6	3	2004 12:00:00 AM	1899-12-31 05:00:00	0	0.0256	24.59	224.256	0.0922089	20.89	51.6608
6	3	2004 12:00:00 AM	1899-12-31 06:00:00	0	0.0112	23.96	253.952	0.0895223	17.36	70.912
6	3	2004 12:00:00 AM	1899-12-31 07:00:00	0	0.0119	23.17	214.528	0.170954	13.56	87.1936
6	3	2004 12:00:00 AM	1899-12-31 08:00:00	0	0.012	22.41	280.678	0.218386	12.34	90.1632
6	3	2004 12:00:00 AM	1899-12-31 09:00:00	0	0.0121	21.74	235.725	0.149955	11.36	92.672
6	3	2004 12:00:00 AM	1899-12-31 10:00:00	0	0.0125	21.14	223.437	0.173671	10.77	93.5936
6	3	2004 12:00:00 AM	1899-12-31 11:00:00	0	0.0125	20.61	49.344	-0.0239014	10.62	94.6688
6	4	2004 12:00:00 AM	1899-12-31 12:00:00	0	0.0126	20.26	131.584	0.0840873	11.74	95.488
6	4	2004 12:00:00 AM	1899-12-31 01:00:00	0	0.0125	20.08	16.576	0.0103141	12.59	94.7712
6	4	2004 12:00:00 AM	1899-12-31 02:00:00	0	0.0122	19.95	130.662	0.134144	12.99	94.2592
6	4	2004 12:00:00 AM	1899-12-31 03:00:00	0	0.0122	19.84	111.411	-0.0106846	13.01	93.9008
6	4	2004 12:00:00 AM	1899-12-31 04:00:00	0	0.0124	19.64	108.442	0.0604021	12.31	94.7712
6	4	2004 12:00:00 AM	1899-12-31 05:00:00	0	0.0123	19.46	285.082	0.102585	12.57	95.3344
6	4	2004 12:00:00 AM	1899-12-31 06:00:00	0	0.0122	19.34	46.784	0.139332	13.03	95.5904
6	4	2004 12:00:00 AM	1899-12-31 07:00:00	0	0.0266	19.26	28.0448	0.118395	13.29	94.72
6	4	2004 12:00:00 AM	1899-12-31 08:00:00	0	0.1011	19.24	35.008	0.371306	14.89	87.9104
6	4	2004 12:00:00 AM	1899-12-31 09:00:00	0	0.2168	19.43	201.626	0.529414	17.65	74.8544
6	4	2004 12:00:00 AM	1899-12-31 10:00:00	0	0.4408	20.03	253.85	0.740388	21.99	53.9648
6	4	2004 12:00:00 AM	1899-12-31 11:00:00	0	0.4912	21.29	74.8544	0.980267	23.68	49.408
6	4	2004 12:00:00 AM	1899-12-31 12:00:00	0	0.5064	22.69	94.6176	1.50993	23.98	47.872
6	4	2004 12:00:00 AM	1899-12-31 01:00:00	0	0.4288	23.99	282.419	1.01387	23.73	52.2752
6	4	2004 12:00:00 AM	1899-12-31 02:00:00	0	0.2623	25.03	63.5904	0.798444	23	53.9136
6	4	2004 12:00:00 AM	1899-12-31 03:00:00	0	0.1278	25.46	320.512	0.648241	19.14	86.784
6	4	2004 12:00:00 AM	1899-12-31 04:00:00	0	0.0937	25.18	246.579	0.371553	19.69	82.0224
6	4	2004 12:00:00 AM	1899-12-31 05:00:00	0	0.0292	24.79	275.251	0.553377	18.85	85.1968
6	4	2004 12:00:00 AM	1899-12-31 06:00:00	0	0.0111	24.27	130.662	0.052682	17.69	90.6752
6	4	2004 12:00:00 AM	1899-12-31 07:00:00	0	0.0112	23.73	229.683	0.210728	17.27	93.5424
6	4	2004 12:00:00 AM	1899-12-31 08:00:00	0	0.0115	23.22	230.195	0.0736806	16.97	95.1296
6	4	2004 12:00:00 AM	1899-12-31 09:00:00	0	0.0115	22.75	200.602	0.0183121	16.7	95.232
6	4	2004 12:00:00 AM	1899-12-31 10:00:00	0	0.0116	22.26	165.683	0.0604638	15.6	95.0784
6	4	2004 12:00:00 AM	1899-12-31 11:00:00	0	0.0118	21.76	133.53	0.134144	15.02	96.0512
6	5	2004 12:00:00 AM	1899-12-31 12:00:00	0	0.0122	21.35	126.669	0.178859	14.83	96.6144
6	5	2004 12:00:00 AM	1899-12-31 01:00:00	0	0.0122	20.96	236.134	0.421456	15.18	97.024
6	5	2004 12:00:00 AM	1899-12-31 02:00:00	0	0.0121	20.71	238.182	0.0894296	15.05	97.1264
6	5	2004 12:00:00 AM	1899-12-31 03:00:00	0	0.0121	20.42	186.368	0.14205	14.5	97.2288
6	5	2004 12:00:00 AM	1899-12-31 04:00:00	0	0.0121	20.12	255.898	0.247537	14.73	97.536
6	5	2004 12:00:00 AM	1899-12-31 05:00:00	0	0.0121	19.96	195.277	0.110521	14.89	97.4848
6	5	2004 12:00:00 AM	1899-12-31 06:00:00	0	0.0122	19.84	120.218	0.0499027	14.7	97.5872
6	5	2004 12:00:00 AM	1899-12-31 07:00:00	0	0.0398	19.68	317.03	0.0525584	14.67	97.7408
6	5	2004 12:00:00 AM	1899-12-31 08:00:00	0	0.1846	19.66	122.163	0.263348	17.38	94.7712
6	5	2004 12:00:00 AM	1899-12-31 09:00:00	0	0.3376	20.08	230.195	0.745576	20.31	77.4144
6	5	2004 12:00:00 AM	1899-12-31 10:00:00	0	0.4584	20.95	168.038	0.61662	22.37	65.4336
6	5	2004 12:00:00 AM	1899-12-31 11:00:00	0	0.5264	22.16	160.154	0.492851	20.04	59.5456
6	5	2004 12:00:00 AM	1899-12-31 12:00:00	0	0.496	23.51	66.9696	0.906402	20.42	56.5248
6	5	2004 12:00:00 AM	1899-12-31 01:00:00	0	0.5304	24.54	67.4816	1.55934	24.68	54.3232
6	5	2004 12:00:00 AM	1899-12-31 02:00:00	0	0.4704	25.71	84.7872	1.47435	24.72	55.9104
6	5	2004 12:00:00 AM	1899-12-31 03:00:00	0	0.2832	26.67	107.93	1.71152	23.37	60.1088
6	5	2004 12:00:00 AM	1899-12-31 04:00:00	0	0.1006	26.83	114.381	0.882685	22.77	64.8704
6	5	2004 12:00:00 AM	1899-12-31 05:00:00	0	0.0339	26.41	251.494	0.184294	21.89	69.4784
6	5	2004 12:00:00 AM	1899-12-31 06:00:00	0	0.0104	25.81	233.677	0.0922089	19.52	80.5376
6	5	2004 12:00:00 AM	1899-12-31 07:00:00	0	0.0109	25.06	245.555	0.0921471	16.96	90.1632
6	5	2004 12:00:00 AM	1899-12-31 08:00:00	0	0.0114	24.31	224.358	0.0631813	15.4	93.3888
6	5	2004 12:00:00 AM	1899-12-31 09:00:00	0	0.0115	23.57	228.25	0.157861	14.13	94.6176
6	5	2004 12:00:00 AM	1899-12-31 10:00:00	0	0.0119	22.87	228.352	0.263348	13.32	95.5904
6	5	2004 12:00:00 AM	1899-12-31 11:00:00	0	0.012	22.23	232.243	0.163049	12.46	95.8976
6	6	2004 12:00:00 AM	1899-12-31 12:00:00	0	0.012	21.7	221.389	0.0314054	12.21	96.4096
6	6	2004 12:00:00 AM	1899-12-31 01:00:00	0	0.012	21.21	220.877	0.163049	11.93	96.768
6	6	2004 12:00:00 AM	1899-12-31 02:00:00	0	0.012	20.79	126.157	0.0551215	11.99	96.9216
6	6	2004 12:00:00 AM	1899-12-31 03:00:00	0	0.0119	20.45	197.222	0.0235	11.83	97.024
6	6	2004 12:00:00 AM	1899-12-31 04:00:00	0	0.0119	20.15	231.322	0.0261248	11.89	97.0752
6	6	2004 12:00:00 AM	1899-12-31 05:00:00	0	0.0119	19.91	194.765	0.0287805	11.86	97.1776
6	6	2004 12:00:00 AM	1899-12-31 06:00:00	0	0.0119	19.66	174.592	0.176142	11.36	97.1264
6	6	2004 12:00:00 AM	1899-12-31 07:00:00	0	0.0326	19.36	214.016	0.0709323	11.21	97.28
6	6	2004 12:00:00 AM	1899-12-31 08:00:00	0	0.167	19.12	297.677	0.1922	14.1	95.1808
6	6	2004 12:00:00 AM	1899-12-31 09:00:00	0	0.3394	19.33	245.453	0.439984	18.78	79.2064
6	6	2004 12:00:00 AM	1899-12-31 10:00:00	0	0.4584	20.18	12.1856	0.381929	23.09	63.5392
6	6	2004 12:00:00 AM	1899-12-31 11:00:00	0	0.5432	21.61	288.768	0.824877	24.1	53.1968
6	6	2004 12:00:00 AM	1899-12-31 12:00:00	0	0.5496	23.23	19.6608	1.17988	25.76	48.4864
6	6	2004 12:00:00 AM	1899-12-31 01:00:00	0	0.4136	24.52	88.1664	2.90325	24.5	61.9008
6	6	2004 12:00:00 AM	1899-12-31 02:00:00	0	0.468	25.5	64.512	2.50205	24.96	59.5456
6	6	2004 12:00:00 AM	1899-12-31 03:00:00	0	0.3527	26.43	105.984	2.45857	24.64	60.672
6	6	2004 12:00:00 AM	1899-12-31 04:00:00	0	0.1408	26.67	86.7328	2.14631	23.83	61.5936
6	6	2004 12:00:00 AM	1899-12-31 05:00:00	0	0.0229	26.19	140.493	0.77201	22.1	69.6832
6	6	2004 12:00:00 AM	1899-12-31 06:00:00	0	0.0106	25.56	258.253	0.25816	20.97	75.9296
6	6	2004 12:00:00 AM	1899-12-31 07:00:00	0	0.011	24.89	274.125	0.173671	18.13	86.9376
6	6	2004 12:00:00 AM	1899-12-31 08:00:00	0	0.0113	24.27	214.938	0.247537	16.1	92.16
6	6	2004 12:00:00 AM	1899-12-31 09:00:00	0	0.0114	23.66	286.003	0.215916	15.26	94.1056
6	6	2004 12:00:00 AM	1899-12-31 10:00:00	0	0.0119	23.06	228.762	0.0340611	14.23	94.8224
6	6	2004 12:00:00 AM	1899-12-31 11:00:00	0	0.012	22.53	207.053	0.0419665	13.94	95.488
6	7	2004 12:00:00 AM	1899-12-31 12:00:00	0	0.012	22.09	218.419	0.0946484	13.3	95.7952
6	7	2004 12:00:00 AM	1899-12-31 01:00:00	0	0.0118	21.67	205.107	0.0867739	12.5	96
6	7	2004 12:00:00 AM	1899-12-31 02:00:00	0	0.0118	21.22	256.922	0.0577463	11.87	96.2048
6	7	2004 12:00:00 AM	1899-12-31 03:00:00	0	0.0117	20.79	212.07	0.136615	11.28	96.512
6	7	2004 12:00:00 AM	1899-12-31 04:00:00	0	0.0113	20.37	239.206	0.0735262	10.9	96.768
6	7	2004 12:00:00 AM	1899-12-31 05:00:00	0	0.0113	20.01	321.638	0.157861	11.3	97.2288
6	7	2004 12:00:00 AM	1899-12-31 06:00:00	0	0.0112	19.77	197.222	0.0709014	10.85	97.5872
6	7	2004 12:00:00 AM	1899-12-31 07:00:00	0	0.0201	19.52	203.162	0.012908	10.59	97.7408
6	7	2004 12:00:00 AM	1899-12-31 08:00:00	0	0.0903	19.31	220.877	0.120989	12.11	98.0992
6	7	2004 12:00:00 AM	1899-12-31 09:00:00	0	0.2988	19.41	28.0448	0.19467	16.48	97.5872
6	7	2004 12:00:00 AM	1899-12-31 10:00:00	0	0.4448	20.16	335.155	0.640336	18.55	71.7312
6	7	2004 12:00:00 AM	1899-12-31 11:00:00	0	0.524	21.56	288.768	0.56647	16.23	53.9648
6	7	2004 12:00:00 AM	1899-12-31 12:00:00	0	0.48	23.13	202.957	0.542754	14.55	43.6736
6	7	2004 12:00:00 AM	1899-12-31 01:00:00	0	0.4624	24.41	340.07	1.20359	14.59	40.5504
6	7	2004 12:00:00 AM	1899-12-31 02:00:00	0	0.264	25.57	84.7872	1.81824	15.75	48.6912
6	7	2004 12:00:00 AM	1899-12-31 03:00:00	0	0.2746	26.18	75.3664	2.19374	24.6	61.9008
6	7	2004 12:00:00 AM	1899-12-31 04:00:00	0	0.0892	26.2	77.824	1.55143	24.14	62.1568
6	7	2004 12:00:00 AM	1899-12-31 05:00:00	0	0.0221	25.81	56.6272	1.13442	22.17	69.3248
6	7	2004 12:00:00 AM	1899-12-31 06:00:00	0	0.0104	25.25	39.424	1.09292	16.91	74.3936
6	7	2004 12:00:00 AM	1899-12-31 07:00:00	0	0.0103	24.68	28.0448	1.14035	20.43	76.032
6	7	2004 12:00:00 AM	1899-12-31 08:00:00	0	0.0109	24.15	101.99	0.576846	19.14	78.4384
6	7	2004 12:00:00 AM	1899-12-31 09:00:00	0	0.0109	23.64	195.686	0.187012	18.08	83.2512
6	7	2004 12:00:00 AM	1899-12-31 10:00:00	0	0.0114	23.09	3.48	0.136862	15.05	91.9552
6	7	2004 12:00:00 AM	1899-12-31 11:00:00	0	0.0114	22.54	135.066	0.0894296	13.58	94.464
6	8	2004 12:00:00 AM	1899-12-31 12:00:00	0	0.0115	22.03	207.053	0.221104	12.94	95.7952
6	8	2004 12:00:00 AM	1899-12-31 01:00:00	0	0.0116	21.58	51.2896	0.128957	13.08	96.4608
6	8	2004 12:00:00 AM	1899-12-31 02:00:00	0	0.0117	21.18	123.187	0.14205	12.91	96.9216
6	8	2004 12:00:00 AM	1899-12-31 03:00:00	0	0.0115	20.79	150.323	0.281629	12.98	97.1264
6	8	2004 12:00:00 AM	1899-12-31 04:00:00	0	0.0114	20.42	186.368	-0.0292129	12.23	97.1776
6	8	2004 12:00:00 AM	1899-12-31 05:00:00	0	0.011	20.06	123.699	0.165766	11.61	97.28
6	8	2004 12:00:00 AM	1899-12-31 06:00:00	0	0.0108	19.73	150.835	0.0472161	10.93	97.4336
6 Average		#DIV/0!			0.132709	21.9168			16.5049	80.6233
Grand Average		#DIV/0!			0.149792	25.666			20.5897	80.9459

## Sheet: 4 5 05 to 1 10 05 
Label			Soil	Soil	Soil	Solar	Solar	Solar	Air temp	Air temp	Air temp	Humidity	Humidity	Humidity
Date			deg C	Max	Min	kW.m-2	Max	Min	deg C	Max	Min	%	Max	Min
5	4	2005	24.4183	29.03	20.66	0.180921	0.6752	-0.0027	18.6579	26.44	12.47	82.6133	96.5632	55.1936
5	5	2005	24.8171	29.33	21.01	0.178279	0.644	-0.0031	18.8738	27.21	12.14	80.4971	96.4608	50.176
5	6	2005	25.0329	29.42	21.16	0.171637	0.6192	-0.0033	19.3337	29.25	11.5	81.2608	96.4608	48.0256
5	7	2005	25.4567	29.58	21.78	0.166487	0.608	-0.0037	19.6833	27.08	12.61	85.0837	96.4096	64.8192
5	8	2005	25.7183	28.16	23.49	0.105983	0.367	-0.0038	20.9279	26.61	16.84	85.8005	96.3072	67.2768
5	9	2005	25.7312	29.62	22.57	0.168258	0.6192	-0.0039	19.5154	26.77	13.46	80.2197	96.4096	50.5344
5	10	2005	25.3121	29.21	21.91	0.165033	0.6128	-0.004	18.8421	27.27	11.08	78.6901	96.3584	46.1312
5	11	2005	25.6142	28.97	22.88	0.146821	0.6112	-0.004	19.9858	27.47	14.49	83.3493	96.256	54.8352
5	12	2005	25.9742	29.42	23.28	0.153808	0.5648	-0.0037	20.3133	27.44	15.44	86.5685	97.024	64.0512
5	13	2005	26.2208	29.63	23.47	0.156862	0.592	-0.0034	20.4204	27.75	14.98	86.4128	97.1264	63.4368
5	14	2005	26.3092	29.65	23.39	0.165479	0.5928	-0.0043	20.4858	28.44	14.08	80.7211	97.0752	41.472
5	15	2005	25.7992	29.04	22.89	0.163796	0.5992	0.0076	19.2167	27.51	12.95	81.4016	96.7168	45.6704
5	16	2005	25.5004	28.81	22.42	0.150408	0.564	0.0049	19.58	29.14	11.93	80.0768	96.4608	45.056
5	17	2005	25.3642	28.62	22.32	0.154738	0.5744	0.0099	18.8629	27.85	11.42	85.0901	96.4608	60.0576
5	18	2005	25.37	28.19	23.06	0.131567	0.5064	0.0089	19.7117	28.46	13.86	87.4005	97.7408	55.552
5	19	2005	25.9612	29.16	23.42	0.133325	0.4952	0.0091	20.535	28.56	15.58	84.9835	97.9456	55.04
5	20	2005	25.7913	28.28	23.82	0.110775	0.4504	0.0098	20.1054	27.49	15.43	85.6469	97.536	54.016
5	21	2005	24.7042	26.95	22.71	0.119862	0.4536	0.0091	20.18	26.14	15.62	80.3755	96.256	49.92
5	22	2005	24.0679	26.39	21.77	0.114771	0.516	0.0094	19.6442	25.23	15.02	86.944	97.1264	59.7504
5	23	2005	23.3146	25.04	21.65	0.0783625	0.3811	0.0108	19.3562	23.31	16.5	93.3035	97.1776	79.9744
5	24	2005	22.9975	26.55	19.87	0.153583	0.5576	0.0082	20.6596	29.38	13.45	76.6229	97.5872	39.0656
5	25	2005	22.8342	25	21.12	0.120067	0.4752	0.0094	19.3704	23.93	15.43	83.008	94.9248	62.3104
5	26	2005	21.7413	23.66	20	0.083675	0.3896	0.0115	17.7387	21.71	14.79	93.2587	97.2288	82.4832
5	27	2005	21.7442	25.5	18.73	0.154862	0.576	0.0083	18.2896	27.9	12.09	82.1653	97.8944	45.6192
5	28	2005	22.0483	25.78	18.85	0.1546	0.5704	0.0083	18.9275	28.68	11.92	84.3776	97.792	41.5744
5	29	2005	22.3767	25.3	20.15	0.138604	0.5144	0.0081	18.5833	25.7	14.25	86.1675	97.9456	61.7984
5	30	2005	22.1971	25.9	18.95	0.153388	0.568	0.0074	19.075	28.47	11.73	83.2683	97.792	47.5648
5	31	2005	22.6392	25.95	20.02	0.141754	0.5744	0.0073	18.5733	26.59	13.29	86.0245	97.8944	55.1936
6	1	2005	22.4846	26.11	19.26	0.146654	0.5408	0.0067	18.8992	28.38	11.5	83.5371	97.8432	52.992
6	2	2005	22.6142	26.03	19.61	0.142925	0.5328	0.0061	18.765	27.09	12.18	85.7941	97.9456	62.3104
6	3	2005	22.5992	26.18	19.39	0.144733	0.5384	0.0028	18.4708	27.1	11.32	87.0229	97.792	63.0784
6	4	2005	23.1129	26.66	20.6	0.135771	0.5848	0.0039	18.3675	27.5	13.98	87.2299	98.2528	55.2448
6	5	2005	23.0471	26.56	20.15	0.132192	0.5432	0.0004	19.0538	30.04	12.07	84.4267	99.6352	35.7888
6	6	2005	23.3129	26.08	20.88	0.117267	0.48	0.0012	18.9083	25.99	13.68	83.4389	97.792	53.8112
6	7	2005	23.1329	26.09	20.49	0.125621	0.4856	-0.0005	19.7433	26.18	13.21	85.3035	97.9968	66.1504
6	8	2005	23.9392	27.31	21.2	0.141829	0.5448	0.0037	21.6792	29.59	15.15	78.7221	97.792	34.4064
6	9	2005	24.0592	27.39	21.24	0.131875	0.5264	-0.0004	20.1533	29.19	14.25	85.4485	102.195	49.8176
6	10	2005	23.4704	25.44	21.9	0.0840958	0.4552	-0.0017	19.6875	25.46	13.92	91.6459	102.912	67.8912
6	11	2005	22.8317	25.58	20.69	0.12735	0.5008	-0.002	19.2533	24.77	14.69	87.5925	102.963	61.184
6	12	2005	21.3654	24.53	18.75	0.135917	0.5328	-0.0045	17.0117	24.49	11.81	83.7867	102.861	54.272
6	13	2005	20.6	24.37	17.12	0.137563	0.5408	-0.0042	17.8404	27.77	8.51	77.1819	102.502	40.1408
6	14	2005	21.6954	25.14	18.68	0.128804	0.512	-0.0035	19.7258	27.71	12.68	82.6581	98.048	55.8592
6	15	2005	22.2608	25.71	19.2	0.1277	0.5016	-0.002	20.27	28.48	13.01	85.6619	102.912	54.8864
6	16	2005	22.2404	24.1	20.56	0.07055	0.2695	-0.0024	19.3075	24.45	15.4	89.2181	102.912	70.8096
6	17	2005	22.1767	25.16	19.73	0.107092	0.4544	-0.0053	18.2979	24.73	13.36	87.4475	102.912	61.5424
6	18	2005	20.9462	23.87	18.35	0.105575	0.488	-0.0055	15.6329	23.93	8.79	82.1589	102.912	47.2576
6	19	2005	21.3529	24.62	18.62	0.120721	0.5176	-0.0055	17.635	25.49	12.14	84.9067	102.912	53.0432
6	20	2005	21.0263	24.08	18.12	0.100567	0.4544	-0.0055	16.7546	25.36	9.41	86.176	102.912	56.8832
6	21	2005	20.6842	23.61	18.18	0.0869625	0.4856	-0.0053	16.1092	25.71	9.56	91.9893	102.912	56.576
6	22	2005	20.9288	24.12	17.92	0.109721	0.4712	-0.0054	18.3475	25.75	11.92	90.8459	102.912	60.7232
6	23	2005	21.8783	24.31	20.02	0.103942	0.488	-0.0056	19.7892	24.9	15.41	88.6635	102.963	61.7472
6	24	2005	21.7696	24.84	19.38	0.131188	0.5312	-0.006	18.83	25.07	13.59	87.4048	102.912	55.4496
6	25	2005	20.7033	24.13	17.62	0.126363	0.4944	-0.0061	17.0621	26.22	10.13	87.5669	102.912	50.3808
6	26	2005	20.8	24.35	17.59	0.128992	0.5152	-0.006	17.5396	26.45	10.24	90.0032	102.912	57.1904
6	27	2005	21.1988	24.72	18.08	0.126	0.5088	-0.0059	18.3283	28.02	11.09	90.304	102.963	48.5376
6	28	2005	21.4962	24.31	19.19	0.0989458	0.4824	-0.0056	18.465	27.23	12.84	94.0821	102.963	54.7328
6	29	2005	21.1238	23.61	19.21	0.113058	0.4744	-0.0059	17.905	23.9	11.71	86.7179	102.963	54.3232
6	30	2005	19.2804	22.55	16.35	0.132504	0.5296	-0.0061	15.0754	24.34	7.77	84.9131	102.912	47.4112
7	1	2005	18.8496	22.05	15.68	0.112517	0.4816	-0.0063	16.3337	25.92	7.5	82.4341	102.912	39.6288
7	2	2005	19.4942	22.31	16.87	0.111096	0.4944	-0.0059	16.785	24.32	10.21	83.9467	102.912	47.5648
7	3	2005	18.7387	20.57	16.62	0.0678875	0.3752	-0.0057	15.85	22.46	9.66	89.9072	102.912	61.696
7	4	2005	19.0125	21.2	17.01	0.0789208	0.3726	-0.0056	15.8413	20.1	12.19	93.8709	102.912	72.1408
7	5	2005	19.1258	22.07	16.65	0.1138	0.4176	-0.0059	16.2229	23.26	10.75	87.8208	102.912	50.0224
7	6	2005	19.0471	21.41	16.73	0.0826958	0.4066	-0.0057	16.2733	22.69	10.07	91.5883	102.963	65.1264
7	7	2005	19.7608	22.5	17.53	0.0854292	0.4091	-0.0057	17.9937	23.52	12.43	95.0933	102.963	70.3488
7	8	2005	19.9221	21.06	18.59	0.0657083	0.3617	-0.0041	17.3042	21.57	13.58	95.7888	102.963	75.8784
7	9	2005	19.9092	23	17.43	0.117554	0.54	-0.0057	18.1163	24.28	13.26	90.3872	102.963	61.3888
7	10	2005	20.76	23.66	18.63	0.111354	0.5088	-0.006	18.5113	23.81	14.46	91.1339	102.963	64.0512
7	11	2005	20.905	23.96	18.63	0.121317	0.5128	-0.0063	18.6158	24.77	14.31	89.0496	102.963	56.5248
7	12	2005	20.8325	23.83	18.4	0.110817	0.5008	-0.0063	17.9325	24.61	13.14	89.696	102.912	58.7776
7	13	2005	20.6096	23.68	17.82	0.105025	0.5424	-0.0064	17.445	24.66	11.21	91.7867	102.963	63.1296
7	14	2005	21.6725	24.81	19.22	0.127633	0.5192	-0.0063	18.6829	24.51	14.25	90.7669	102.963	62.2592
7	15	2005	21.3738	24.85	18.31	0.121958	0.52	-0.0062	17.9187	27.96	11	89.5957	102.963	48.9984
7	16	2005	21.3992	24.33	19.3	0.116775	0.4856	-0.006	17.69	25.13	12.34	83.9765	102.963	43.52
7	17	2005	20.9058	23.75	18.6	0.106529	0.4432	-0.006	17.9196	24.75	10.99	89.1307	102.963	59.0336
7	18	2005	21.0992	24.28	18.49	0.111854	0.4856	-0.0061	17.7933	25.29	11.92	88.2304	102.912	55.1936
7	19	2005	21.4121	24.96	18.64	0.121713	0.5864	-0.0061	17.5983	26.75	11.38	90.0117	102.912	50.944
7	20	2005	22.1071	26	18.77	0.143979	0.5536	-0.0065	19.0533	27.98	11.11	83.5136	102.963	41.728
7	21	2005	22.8725	26.34	20.28	0.135983	0.54	-0.0063	20.3771	27.67	12.59	83.5712	102.963	42.3424
7	22	2005	22.2333	26.02	18.92	0.148221	0.5584	-0.006	17.1317	26.67	8.88	89.1563	102.912	59.648
7	23	2005	22.2017	25.61	19.25	0.145338	0.5256	-0.0056	16.9158	24.69	10.36	88.7744	102.912	57.9584
7	24	2005	22.0442	25.79	18.94	0.151879	0.5504	-0.0031	16.3079	25.05	9.42	88.3563	102.912	53.7088
7	25	2005	21.92	25.7	18.82	0.15745	0.5776	-0.0031	16.0358	25.51	8.62	87.7696	102.912	55.2448
7	26	2005	21.8904	25.98	18.46	0.160787	0.5968	-0.0023	16.51	28.86	7.61	85.4357	102.912	35.5328
7	27	2005	22.4646	25.61	20.18	0.123992	0.524	-0.0034	18.2408	27.06	10.46	85.9435	102.912	44.2368
7	28	2005	22.1621	24.99	19.56	0.126908	0.4816	0.0048	17.3658	25.24	10.6	84.6016	102.912	49.1008
7	29	2005	22.1283	25.57	19.16	0.156196	0.5672	0.007	16.2054	23.8	8.94	85.9691	102.912	52.224
7	30	2005	22.0583	25.83	18.92	0.162988	0.6176	0.006	15.8558	24.45	8.78	85.8581	102.912	54.784
7	31	2005	21.8821	25.26	18.91	0.144992	0.5592	0.0049	15.9321	25.43	8.23	84.2432	102.912	43.6224
8	1	2005	21.8779	25.7	18.69	0.159812	0.6344	0.0036	15.9542	25.63	7.9	84.1173	102.912	46.4896
8	2	2005	21.775	24.48	19.29	0.118496	0.4296	0.0046	16.1617	24.2	9.49	86.1248	102.912	56.6784
8	3	2005	21.9621	26.07	18.3	0.16255	0.6024	0.0008	17.3804	28.51	7.61	82.6645	102.912	31.6928
8	4	2005	22.6721	25.56	20.02	0.123217	0.4392	0.0048	18.0446	25.67	11.77	88.5845	102.912	56.064
8	5	2005	22.9337	25.42	21.01	0.118992	0.5776	-0.005	18.0796	25.29	13	89.7856	102.912	62.7712
8	6	2005	22.7175	26.76	19.32	0.163204	0.6352	-0.0052	16.8033	25.63	9	83.1531	102.912	44.032
8	7	2005	22.6454	26.41	19.16	0.159508	0.6088	-0.005	16.5133	26.22	7.37	82.2123	102.912	41.3696
8	8	2005	23.3108	26.8	20.29	0.141563	0.54	-0.005	19.0017	27.52	10.95	84.7659	102.963	48.6912
8	9	2005	23.7587	26.85	20.67	0.143433	0.5624	-0.0047	19.6454	26.56	11.07	89.7536	103.014	61.7472
8	10	2005	24.0329	25.91	22.44	0.093125	0.4784	-0.0046	20.6071	25.62	15.11	93.1051	102.963	70.8096
8	11	2005	23.6742	26.94	20.93	0.142283	0.5704	-0.0047	18.9913	26.37	13.17	89.1243	102.963	50.6368
8	12	2005	24.5404	27.87	21.92	0.139096	0.5752	-0.0049	19.5392	27.07	14.66	90.7221	102.963	59.136
8	13	2005	24.4542	27.84	21.51	0.147371	0.5824	-0.0051	19.0783	27.34	12.45	87.9104	102.963	50.944
8	14	2005	24.545	28.1	21.48	0.150325	0.5856	-0.005	18.6796	26.88	11.99	90.5408	102.963	60.928
8	15	2005	24.8396	28.64	21.86	0.143592	0.5904	-0.0052	19.0358	27.7	11.64	87.9424	102.963	51.3024
8	16	2005	24.5746	27.52	21.91	0.134658	0.5432	-0.0053	18.8717	26.69	11.88	86.496	102.963	53.8624
8	17	2005	24.6767	27.71	22.09	0.127167	0.468	-0.005	19.4679	26.25	13.57	85.4976	102.963	50.4832
8	18	2005	24.8663	27.8	22.51	0.1012	0.4824	-0.0054	22.1792	30.69	15.12	86.7733	102.963	42.8544
8	19	2005	24.7254	25.4	24.24	0.0389667	0.1705	-0.0041	22.2087	23.48	20.35	89.6427	102.963	81.8176
8	20	2005	25.3829	29.25	22.39	0.150579	0.588	-0.005	21.1646	30.06	16	88.8043	102.963	44.6464
8	21	2005	25.4788	27.65	24.08	0.0893083	0.492	-0.0048	21.1713	25.58	16.13	82.4149	102.963	54.4256
8	22	2005	24.2579	26.99	21.53	0.146546	0.616	-0.0046	18.6067	23.69	11.75	79.7803	102.963	54.528
8	23	2005	24.4279	27.22	22.05	0.123979	0.5168	-0.0043	20.0175	24.45	14.15	79.8976	102.963	61.9008
8	24	2005	24.7787	28.27	22	0.138187	0.5632	-0.0042	18.7229	25.04	13.72	88.1237	102.963	58.7776
8	25	2005	24.7033	27.81	21.93	0.132158	0.5712	-0.0041	19.6058	25.62	13.17	87.3451	102.963	63.1296
8	26	2005	26.0933	29.31	23.62	0.144579	0.5888	-0.0043	22.5233	27.1	17.92	87.5584	102.963	66.7136
8	27	2005	26.0542	28.58	23.67	0.114404	0.4928	-0.0045	22.6075	26.74	19.14	86.8757	102.963	65.6384
8	28	2005	24.8046	26.58	23.31	0.0341542	0.1288	-0.0039	21.3617	22.24	20.33	82.7861	93.0304	74.6496
8	29	2005	24.3204	27.88	21.58	0.141704	0.5808	-0.004	20.2371	25.26	15.57	87.8571	102.963	65.1264
8	30	2005	25.0642	28.85	21.76	0.158742	0.5992	-0.0045	19.7233	27.45	13.73	90.1867	102.963	59.5456
8	31	2005	26.2221	30.27	23.1	0.166854	0.6312	-0.0044	21.155	29.93	13.57	88.5205	102.963	43.52
9	1	2005	26.3496	29.99	22.88	0.176425	0.6256	-0.0045	20.8104	27.51	12.58	87.1957	102.963	61.696
9	2	2005	27.0012	30.48	23.57	0.176683	0.676	-0.004	21.775	27.96	13.44	88.2283	102.963	55.8592
9	3	2005	27.1588	30.66	24.03	0.177062	0.6384	-0.0044	20.8863	26.63	14.93	91.0336	102.963	67.0208
9	4	2005	26.9496	30.71	23.44	0.175146	0.6368	-0.0046	20.8487	28.33	13.32	86.5088	102.963	48.0256
9	5	2005	27.12	30.68	23.75	0.1688	0.6128	-0.0045	21.6779	28.17	13.98	89.3504	102.963	58.112
9	6	2005	27.4342	30.91	24.2	0.162217	0.5984	-0.0046	21.9854	28.36	15.32	90.4043	103.014	56.576
9	7	2005	27.4117	30.19	24.89	0.136175	0.5344	-0.0047	21.9175	25.92	16.91	85.6192	102.963	63.6928
9	8	2005	26.9413	30.61	23.51	0.164621	0.58	-0.0049	20.6279	26.63	13.31	85.3845	102.963	61.3376
9	9	2005	27.9942	31.89	24.98	0.175767	0.5784	-0.0047	21.6013	28.48	12.6	79.0699	102.963	42.752
9	10	2005	27.1088	31.58	23.05	0.200117	0.708	-0.0045	18.7679	26.26	10.53	83.968	102.912	56.832
9	11	2005	27.4142	31.2	24.12	0.169421	0.6352	-0.0043	20.1071	26.81	13.36	86.3915	102.963	57.0368
9	12	2005	27.7808	31.98	24.12	0.191154	0.696	-0.0043	19.97	26.86	13.44	89.8965	102.963	63.5904
9	13	2005	28.135	32.15	24.3	0.168361	0.672	-0.0041	22.0637	31.24	13.24	76.576	102.963	37.7856
9	14	2005	27.9071	29.54	26.45	0.104008	0.4808	-0.0034	21.7417	24.63	19.54	63.2085	85.248	41.8304
9	15	2005	26.2829	28.52	24.45	0.136621	0.5216	-0.0035	19.5858	23.91	15.92	78.4533	102.963	53.3504
9	16	2005	25.4587	28.31	23	0.118663	0.5416	-0.0035	18.4171	24.41	12.95	83.3728	102.963	54.8864
9	17	2005	25.6933	30.13	21.79	0.194563	0.7248	-0.0035	17.8917	25.38	9.61	82.9056	102.912	54.3232
9	18	2005	26.4583	31.38	21.98	0.209442	0.7472	-0.004	18.8558	26.7	9.17	82.6709	102.912	54.3744
9	19	2005	27.6121	32.21	23.52	0.209958	0.7464	-0.0038	19.5683	27.05	12.09	84.1301	102.912	52.6336
9	20	2005	27.6779	32.15	23.77	0.207987	0.7432	-0.0037	19.1842	27.12	11.66	88.1493	102.963	61.44
9	21	2005	27.9246	32.47	23.92	0.208667	0.7376	-0.0041	21.0663	29.29	12.7	82.9611	102.963	41.0112
9	22	2005	29.0171	33.13	25.04	0.196033	0.72	-0.0037	22.6913	29.13	14.64	90.4299	103.014	59.4432
9	23	2005	30.1908	33.92	27.02	0.189512	0.716	-0.0031	23.625	27.98	18.41	92.448	103.014	69.3248
9	24	2005	29.9421	34.12	26.17	0.199662	0.72	-0.0045	23.2546	31.51	15.84	76.6059	102.963	44.2368
9	25	2005	29.92	34.03	26	0.201517	0.7152	-0.0038	23.2929	30.36	14.86	84.4971	102.963	59.3408
9	26	2005	30.4117	34.37	26.95	0.209913	0.736	-0.0036	25.035	30.1	20.45	81.216	100.813	54.9376
9	27	2005	30.82	34.04	28.2	0.184892	0.692	-0.0035	25.2292	28.74	23.33	85.2139	103.014	67.4304
9	28	2005	27.3017	30.36	24.42	0.0253417	0.1355	-0.0034	21.8062	24.45	20.35	83.9701	103.014	60.2624
9	29	2005	25.6579	30.25	21.99	0.199271	0.7096	-0.0037	20.6187	26.2	13.8	59.9339	98.6112	29.7984
9	30	2005	26.3608	31.12	22.23	0.20105	0.7288	-0.0036	18.0571	27.39	10.36	76.7232	102.912	29.0816
10	1	2005	26.245	32.44	22.35	0.302461	0.7712	-0.0029	19.3706	29.87	8.68	73.2018	102.912	30.208

## Sheet: april-sep 06
Label			Rain	Solar	Soil	Wind Dir	Speed 1	Air temp	Humidity
Channel			61	51	54	57	58	59	60
Sensor Type			RG2	ES2	TM1	WD4	A3A	TM1	RH2
Units			mm	kW.m-2	deg C	deg	m.s-1	deg C	%
4	17	2006 3:00:00 PM	0	0.2925	32.76	108.237	1.20162	27.05	63.7952
4	17	2006 4:00:00 PM	0	0.0976	31.97	82.6368	1.26091	26.24	70.4512
4	17	2006 5:00:00 PM	0	0.0184	30.61	122.573	0.401198	24.75	80.1792
4	17	2006 6:00:00 PM	0	0.0002	29.64	249.856	0.0564185	22.67	99.0208
4	17	2006 7:00:00 PM	0	-0.0013	28.83	275.968	0.0775407	20.43	103.219
4	17	2006 8:00:00 PM	0	-0.0016	28.05	218.317	0.0828212	19.51	103.219
4	17	2006 9:00:00 PM	0	-0.0017	27.33	229.171	0.00639224	18.9	103.219
4	17	2006 10:00:00 PM	0	-0.0017	26.72	216.883	0.0721984	18.37	103.219
4	17	2006 11:00:00 PM	0	-0.0016	26.19	229.683	-0.00416885	17.82	103.219
4	18	2006 12:00:00 AM	0	-0.0016	25.67	266.24	-0.00154402	17.2	103.219
4	18	2006 1:00:00 AM	0	-0.0018	25.21	265.216	-0.00151314	16.68	103.219
4	18	2006 2:00:00 AM	0	-0.002	24.77	265.216	-0.00151314	16.4	103.219
4	18	2006 3:00:00 AM	0	-0.0022	24.41	265.216	-0.00151314	16.1	103.219
4	18	2006 4:00:00 AM	0	-0.0022	24.07	265.216	-0.00148226	16.02	103.219
4	18	2006 5:00:00 AM	0	-0.0022	23.77	265.216	-0.00145138	15.85	103.219
4	18	2006 6:00:00 AM	0	0.0026	23.49	264.704	-0.00148226	15.8	103.219
4	18	2006 7:00:00 AM	3	0.0883	23.2	23.6416	0.00639224	17.01	103.219
4	18	2006 8:00:00 AM	0	0.184	23.4	216.781	0.111478	20.25	103.27
4	18	2006 9:00:00 AM	0	0.146	23.99	240.435	0.440725	22.07	103.27
4	18	2006 10:00:00 AM	0	0.4007	24.75	297.984	0.872557	24.95	93.9008
4	18	2006 11:00:00 AM	0	0.4432	26.06	222.618	0.182071	27.3	79.8208
4	18	2006 12:00:00 PM	0	0.416	27.63	211.763	0.311274	28.3	69.2224
4	18	2006 1:00:00 PM	0	0.2947	28.93	315.699	0.22975	28.47	68.5056
4	18	2006 2:00:00 PM	0	0.0397	29.35	328.09	-0.00991261	26.88	81.92
4	18	2006 3:00:00 PM	0	0.032	29.01	342.426	-0.0204119	25.49	94.6688
4	18	2006 4:00:00 PM	0	0.0308	28.64	71.3728	0.134886	24.85	95.6416
4	18	2006 5:00:00 PM	0	0.0065	28.23	196.608	0.44616	24.23	101.837
4	18	2006 6:00:00 PM	0	-0.0038	27.8	58.0608	0.145755	23.33	103.27
4	18	2006 7:00:00 PM	0	-0.004	27.4	256.717	-0.00954204	22.6	103.27
4	18	2006 8:00:00 PM	5.2	-0.004	27.09	250.88	0.127474	22.05	103.27
4	18	2006 9:00:00 PM	0.6	-0.0037	26.69	175.923	0.0405151	21.7	103.27
4	18	2006 10:00:00 PM	0	-0.0036	26.34	117.146	0.177377	22.3	103.27
4	18	2006 11:00:00 PM	0.8	-0.0035	26.06	266.65	0.214433	21.92	103.27
4	19	2006 12:00:00 AM	0	-0.0035	25.8	250.778	0.0432017	21.47	103.27
4	19	2006 1:00:00 AM	0	-0.0034	25.57	244.429	-0.012136	21.64	103.27
4	19	2006 2:00:00 AM	0	-0.0033	25.39	244.429	-0.00948028	21.46	103.27
4	19	2006 3:00:00 AM	0	-0.0037	25.2	202.547	0.0458574	20.95	103.27
4	19	2006 4:00:00 AM	0	-0.004	24.96	202.035	-0.0173239	20.25	103.27
4	19	2006 5:00:00 AM	0	-0.0039	24.66	133.53	-0.0199796	19.86	103.27
4	19	2006 6:00:00 AM	0.2	0.0001	24.38	124.621	-0.0331347	19.61	103.27
4	19	2006 7:00:00 AM	0	0.0648	24.14	345.907	-0.0226971	20.35	103.27
4	19	2006 8:00:00 AM	0	0.2232	24.23	257.536	0.0430473	23.5	103.27
4	19	2006 9:00:00 AM	0	0.3286	24.87	218.112	0.804373	26.23	96.4608
4	19	2006 10:00:00 AM	0	0.5128	26.05	301.363	0.453818	27.29	86.5792
4	19	2006 11:00:00 AM	0	0.5376	27.55	122.573	2.37161	27.48	86.8864
4	19	2006 12:00:00 PM	0	0.5648	28.86	78.7456	1.17197	27.48	86.6304
4	19	2006 1:00:00 PM	0.6	0.3782	29.84	84.1728	0.769787	26.1	95.744
4	19	2006 2:00:00 PM	2.8	0.2381	29.9	52.1984	0.727542	24.16	103.27
4	19	2006 3:00:00 PM	0	0.2192	29.79	137.83	0.92493	25.36	103.27
4	19	2006 4:00:00 PM	0	0.1097	29.52	124.518	0.719884	24.79	103.27
4	19	2006 5:00:00 PM	0	0.0255	28.96	103.834	0.12698	23.79	103.27
4	19	2006 6:00:00 PM	0.8	-0.0045	28.3	123.085	0.25149	22.83	103.27
4	19	2006 7:00:00 PM	0	-0.0045	27.64	149.709	0.122101	22.54	103.27
4	19	2006 8:00:00 PM	0	-0.0043	27.17	337.613	0.0905105	22.41	103.27
4	19	2006 9:00:00 PM	0	-0.0042	26.72	301.67	-0.0148226	22.05	103.27
4	19	2006 10:00:00 PM	0	-0.0038	26.29	41.3568	0.0193929	22.13	103.27
4	19	2006 11:00:00 PM	0	-0.0042	25.95	48.32	-0.0332273	21.53	103.27
4	20	2006 12:00:00 AM	0	-0.0042	25.61	48.32	-0.0332273	20.9	103.27
4	20	2006 1:00:00 AM	0	-0.0042	25.31	239.514	-0.025291	20.55	103.27
4	20	2006 2:00:00 AM	0	-0.0041	24.96	239.514	-0.0173548	20.09	103.27
4	20	2006 3:00:00 AM	0	-0.0041	24.66	268.595	-0.0173548	19.74	103.27
4	20	2006 4:00:00 AM	0	-0.0041	24.37	268.595	-0.0173548	19.29	103.27
4	20	2006 5:00:00 AM	0.2	-0.0041	24.08	268.595	-0.0173548	18.54	103.219
4	20	2006 6:00:00 AM	0	0.0008	23.76	268.595	-0.0173857	18.28	103.27
4	20	2006 7:00:00 AM	0	0.086	23.51	268.493	-0.0148844	19.5	103.27
4	20	2006 8:00:00 AM	0	0.2641	23.7	236.851	0.145755	23.28	103.27
4	20	2006 9:00:00 AM	0	0.3576	24.46	64.4096	0.699132	26.1	89.9072
4	20	2006 10:00:00 AM	0	0.4344	25.71	71.7824	0.69098	26.8	74.6496
4	20	2006 11:00:00 AM	0	0.4424	27.03	229.99	0.682827	27.2	68.9152
4	20	2006 12:00:00 PM	0	0.3928	27.97	107.725	1.0949	26.99	72.1408
4	20	2006 1:00:00 PM	0	0.3741	28.64	71.2704	0.724825	26.85	73.6256
4	20	2006 2:00:00 PM	0	0.3653	29.21	221.082	0.877497	27.23	71.936
4	20	2006 3:00:00 PM	0	0.2978	29.52	99.4304	0.822407	27.14	66.4576
4	20	2006 4:00:00 PM	0	0.1021	29.13	106.291	0.0611123	26.13	72.5504
4	20	2006 5:00:00 PM	0	0.0202	28.42	169.472	-0.0493469	24.62	81.0496
4	20	2006 6:00:00 PM	0	-0.0052	27.65	212.378	-0.0333817	21.99	100.915
4	20	2006 7:00:00 PM	0	-0.0054	26.93	245.965	0.000864651	20.06	103.27
4	20	2006 8:00:00 PM	0	-0.005	26.28	234.086	-0.0201958	19.37	103.219
4	20	2006 9:00:00 PM	0	-0.0048	25.69	244.941	0.0351728	18.91	103.219
4	20	2006 10:00:00 PM	0	-0.0046	25.16	203.571	-0.022728	18.36	103.27
4	20	2006 11:00:00 PM	0	-0.0045	24.73	203.571	-0.0305716	17.84	103.27
4	21	2006 12:00:00 AM	0	-0.0044	24.32	203.571	-0.025291	17.45	103.219
4	21	2006 1:00:00 AM	0	-0.0044	23.94	203.571	-0.027885	17.06	103.219
4	21	2006 2:00:00 AM	0	-0.0042	23.58	203.571	-0.0252602	16.88	103.219
4	21	2006 3:00:00 AM	0	-0.0042	23.25	203.571	-0.0278541	16.52	103.219
4	21	2006 4:00:00 AM	0	-0.0041	22.93	203.571	-0.0199487	16.22	103.219
4	21	2006 5:00:00 AM	0	-0.0042	22.6	203.571	-0.0225736	15.89	103.219
4	21	2006 6:00:00 AM	0	-0.0006	22.31	203.571	-0.0199487	15.73	103.219
4	21	2006 7:00:00 AM	0	0.0752	22.13	60.0064	-0.0331964	16.86	103.219
4	21	2006 8:00:00 AM	0	0.232	22.27	152.166	0.00080289	20.86	103.27
4	21	2006 9:00:00 AM	0	0.3377	23.02	32.448	0.0956366	24.32	102.502
4	21	2006 10:00:00 AM	0	0.4176	24.34	48.7168	1.34589	26.82	75.008
4	21	2006 11:00:00 AM	0	0.5824	25.92	52.2112	2.39731	27.94	59.8016
4	21	2006 12:00:00 PM	0	0.6296	27.62	130.97	1.51783	28.38	53.0432
4	21	2006 1:00:00 PM	0	0.5952	29.23	106.291	1.30044	28.52	52.9408
4	21	2006 2:00:00 PM	0	0.4952	30.47	109.261	1.18778	28.22	56.1152
4	21	2006 3:00:00 PM	0	0.3665	31.12	49.2288	1.93287	27.73	62.8736
4	21	2006 4:00:00 PM	0	0.1191	30.6	116.634	1.04746	26.93	69.7344
4	21	2006 5:00:00 PM	0	0.0145	29.72	83.6608	0.22975	25.53	83.0464
4	21	2006 6:00:00 PM	0	-0.005	28.8	186.778	-0.0360683	23.55	100.813
4	21	2006 7:00:00 PM	0	-0.0053	27.95	247.398	-0.0175401	21.44	103.27
4	21	2006 8:00:00 PM	0	-0.0051	27.2	264.192	-0.0201649	20.15	103.219
4	21	2006 9:00:00 PM	0	-0.0046	26.57	232.141	-0.0174783	19.35	103.219
4	21	2006 10:00:00 PM	0	-0.0044	26	235.52	0.0299231	19.23	103.219
4	21	2006 11:00:00 PM	0	-0.0043	25.55	264.192	0.13785	19.25	103.219
4	22	2006 12:00:00 AM	0	-0.0042	25.14	218.829	-0.00423061	19.11	103.219
4	22	2006 1:00:00 AM	0	-0.0042	24.81	209.92	0.0431708	19.06	103.219
4	22	2006 2:00:00 AM	0	-0.0042	24.53	215.859	-0.0200105	18.83	103.219
4	22	2006 3:00:00 AM	0	-0.0041	24.25	251.904	-0.0226662	18.38	103.219
4	22	2006 4:00:00 AM	0	-0.0041	23.96	251.904	-0.0173548	17.84	103.219
4	22	2006 5:00:00 AM	0	-0.0042	23.64	251.904	-0.0173548	17.43	103.219
4	22	2006 6:00:00 AM	0	0.0002	23.35	171.008	-0.025291	17.24	103.219
4	22	2006 7:00:00 AM	0	0.0859	23.14	164.966	-0.0332891	18.8	103.27
4	22	2006 8:00:00 AM	0	0.263	23.29	49.7536	0.0614211	22.33	103.27
4	22	2006 9:00:00 AM	0	0.396	24.06	80.1792	0.667264	26.44	99.0208
4	22	2006 10:00:00 AM	0	0.4464	25.5	123.494	1.66013	27.52	94.3616
4	22	2006 11:00:00 AM	0	0.6096	27.24	66.3552	2.22141	28.35	89.8048
4	22	2006 12:00:00 PM	0	0.5144	29.13	68.8128	2.00797	28.43	86.3744
4	22	2006 1:00:00 PM	0	0.5864	30.58	68.8128	2.27675	29	81.3568
4	22	2006 2:00:00 PM	0	0.4696	31.84	71.7824	2.52182	28.9	79.7184
4	22	2006 3:00:00 PM	0	0.3354	32.39	61.952	2.39928	28.28	82.176
4	22	2006 4:00:00 PM	0	0.0787	31.76	39.3984	2.45857	27.3	95.488
4	22	2006 5:00:00 PM	0	0.0107	30.77	58.5728	2.0554	26.1	103.322
4	22	2006 6:00:00 PM	0	-0.0048	29.84	70.8608	0.33005	24.72	103.27
4	22	2006 7:00:00 PM	0	-0.005	29.07	331.674	-0.00697897	23.19	103.27
4	22	2006 8:00:00 PM	0	-0.0049	28.37	331.674	0.0140506	21.71	103.27
4	22	2006 9:00:00 PM	0	-0.0047	27.72	316.416	0.0061452	20.88	103.27
4	22	2006 10:00:00 PM	0	-0.0045	27.16	316.416	-0.00166754	20.25	103.27
4	22	2006 11:00:00 PM	0	-0.0045	26.66	316.416	-0.00163666	19.76	103.27
4	23	2006 12:00:00 AM	0	-0.0046	26.2	316.518	-0.00160578	19.21	103.27
4	23	2006 1:00:00 AM	0	-0.0045	25.76	316.518	-0.00423061	18.82	103.27
4	23	2006 2:00:00 AM	0	-0.0043	25.34	263.168	-0.0121051	18.22	103.27
4	23	2006 3:00:00 AM	0	-0.0044	24.91	263.27	-0.0173548	17.91	103.27
4	23	2006 4:00:00 AM	0	-0.0041	24.54	262.758	-0.0173548	17.45	103.27
4	23	2006 5:00:00 AM	0	-0.0041	24.18	263.68	-0.0173239	17.14	103.219
4	23	2006 6:00:00 AM	0	0.0002	23.88	263.68	-0.0173548	16.85	103.219
4	23	2006 7:00:00 AM	0	0.0899	23.64	264.09	-0.0175401	18.74	103.27
4	23	2006 8:00:00 AM	0	0.2742	23.77	327.066	0.322144	23.82	103.322
4	23	2006 9:00:00 AM	0	0.4112	24.54	34.496	0.735942	26.66	102.093
4	23	2006 10:00:00 AM	0	0.5264	26.01	56.0128	1.07513	28.42	88.832
4	23	2006 11:00:00 AM	0	0.5944	27.99	27.5328	0.838712	29.81	74.9568
4	23	2006 12:00:00 PM	0	0.6112	30.05	33.4592	1.23324	30.46	66.6112
4	23	2006 1:00:00 PM	0	0.5768	31.88	87.552	0.764599	31.68	57.4976
4	23	2006 2:00:00 PM	0	0.4832	33.25	68.3008	1.21743	30.83	67.7376
4	23	2006 3:00:00 PM	0	0.3501	33.9	76.6976	2.22339	29.66	74.2912
4	23	2006 4:00:00 PM	0	0.0828	33.24	56.0128	2.05145	28.36	87.7056
4	23	2006 5:00:00 PM	0	0.015	32.14	73.3184	1.33601	26.93	103.27
4	23	2006 6:00:00 PM	0	-0.0049	31.21	90.112	0.791279	25.52	103.27
4	23	2006 7:00:00 PM	0	-0.0049	30.36	219.75	0.103573	25.1	103.27
4	23	2006 8:00:00 PM	0	-0.0044	29.7	205.926	0.035111	25.17	103.27
4	23	2006 9:00:00 PM	0	-0.0046	29.16	160.563	-0.0385387	23.89	103.27
4	23	2006 10:00:00 PM	0	-0.0046	28.68	160.563	-0.0332891	22.97	103.27
4	23	2006 11:00:00 PM	0	-0.0044	28.21	205.926	-0.070222	22.76	103.27
4	24	2006 12:00:00 AM	0	-0.0046	27.78	29.5808	-0.0411636	21.85	103.27
4	24	2006 1:00:00 AM	0	-0.0044	27.39	56.5248	0.0694809	21.67	103.27
4	24	2006 2:00:00 AM	0	-0.0041	27.05	194.15	0.0773863	22.18	103.27
4	24	2006 3:00:00 AM	0	-0.0036	26.81	237.466	0.188	23.33	103.27
4	24	2006 4:00:00 AM	0	-0.0035	26.76	299.622	0.101102	23.8	103.27
4	24	2006 5:00:00 AM	0	-0.0036	26.74	258.15	0.556835	23.85	103.27
4	24	2006 6:00:00 AM	0	-0.0023	26.62	274.432	0.575364	23.67	103.27
4	24	2006 7:00:00 AM	0	0.0453	26.48	217.19	1.54748	23.54	103.27
4	24	2006 8:00:00 AM	0	0.1308	26.47	233.984	1.03363	24.41	103.27
4	24	2006 9:00:00 AM	0	0.1791	26.74	202.445	1.45657	24.59	103.27
4	24	2006 10:00:00 AM	0	0.3866	27.23	105.779	1.10873	26.03	96.9728
4	24	2006 11:00:00 AM	0	0.2086	28.13	126.566	0.672452	25.4	102.912
4	24	2006 12:00:00 PM	0	0.4368	28.65	109.773	1.30636	26.75	91.2384
4	24	2006 1:00:00 PM	0.8	0.2213	29.31	108.851	0.363895	24.89	101.171
4	24	2006 2:00:00 PM	0	0.2702	29.51	205.414	0.379458	25.14	103.322
4	24	2006 3:00:00 PM	0	0.2214	29.66	223.13	0.105796	26.49	94.8224
4	24	2006 4:00:00 PM	0	0.0637	29.45	223.642	0.300899	25.4	99.584
4	24	2006 5:00:00 PM	0	0.0095	28.83	227.123	0.0850755	24.46	100.608
4	24	2006 6:00:00 PM	0	-0.005	28.11	207.974	0.12207	23.24	103.27
4	24	2006 7:00:00 PM	0	-0.0052	27.41	236.544	-0.0280394	21.44	103.27
4	24	2006 8:00:00 PM	0	-0.0051	26.83	276.992	-0.0254146	20.58	103.27
4	24	2006 9:00:00 PM	0	-0.0049	26.31	209.408	-0.0331964	19.82	103.27
4	24	2006 10:00:00 PM	0	-0.0049	25.79	215.347	-0.0331655	18.62	103.27
4	24	2006 11:00:00 PM	0	-0.0049	25.28	88.6784	-0.0436649	17.81	103.219
4	25	2006 12:00:00 AM	0	-0.0048	24.82	90.112	-0.0489454	17.22	103.219
4	25	2006 1:00:00 AM	0	-0.0047	24.39	90.112	-0.0462897	16.88	103.219
4	25	2006 2:00:00 AM	0	-0.0047	24	92.0576	-0.0488837	16.25	103.219
4	25	2006 3:00:00 AM	0	-0.0047	23.62	92.0576	-0.043634	16.19	103.219
4	25	2006 4:00:00 AM	0	-0.0044	23.28	56.1152	0.0406695	16.34	103.219
4	25	2006 5:00:00 AM	0	-0.0036	23	199.066	0.517308	17.93	103.27
4	25	2006 6:00:00 AM	0	0.0007	22.83	198.144	0.0300775	18.95	103.27
4	25	2006 7:00:00 AM	0	0.0562	22.8	214.835	0.0563876	19.62	103.27
4	25	2006 8:00:00 AM	0	0.2132	23.01	197.53	0.651453	21.35	103.27
4	25	2006 9:00:00 AM	0	0.2652	23.64	210.33	0.625019	22.88	103.27
4	25	2006 10:00:00 AM	0	0.3039	24.52	212.275	0.392799	23.78	96.512
4	25	2006 11:00:00 AM	0	0.3934	25.58	185.651	0.308557	25.71	78.9504
4	25	2006 12:00:00 PM	0	0.4888	26.84	234.803	0.672205	26.91	67.9424
4	25	2006 1:00:00 PM	0	0.3077	28.16	189.542	0.326838	26.5	70.912
4	25	2006 2:00:00 PM	0	0.1773	28.8	252.211	0.877497	25.97	75.3664
4	25	2006 3:00:00 PM	0	0.0976	28.71	208.384	0.880215	23.15	102.502
4	25	2006 4:00:00 PM	0	0.0686	28.25	202.957	0.419232	23.1	101.53
4	25	2006 5:00:00 PM	0	0.0141	27.79	259.174	0.00839947	22.51	103.27
4	25	2006 6:00:00 PM	0	-0.0046	27.32	213.811	-0.0203193	21.57	103.27
4	25	2006 7:00:00 PM	0	-0.0049	26.87	213.402	-0.0334435	20.88	103.27
4	25	2006 8:00:00 PM	0	-0.0048	26.48	137.421	-0.0465676	20.58	103.27
4	25	2006 9:00:00 PM	0	-0.0046	26.14	238.49	0.0693574	20.59	103.27
4	25	2006 10:00:00 PM	0	-0.0046	25.85	260.71	0.0246426	20.68	103.27
4	25	2006 11:00:00 PM	0	-0.0048	25.53	86.1184	-0.0385387	19.91	103.27
4	26	2006 12:00:00 AM	0	-0.005	25.17	114.278	-0.0438193	18.96	103.27
4	26	2006 1:00:00 AM	0	-0.0049	24.81	104.858	-0.0411636	18.29	103.27
4	26	2006 2:00:00 AM	0	-0.0045	24.48	245.453	-0.0385079	17.99	103.219
4	26	2006 3:00:00 AM	0	-0.0044	24.19	245.453	-0.0306025	17.49	103.27
4	26	2006 4:00:00 AM	0	-0.0043	23.87	245.453	-0.0280085	17.14	103.27
4	26	2006 5:00:00 AM	0	-0.0045	23.62	206.029	-0.0331655	16.85	103.219
4	26	2006 6:00:00 AM	0	-0.0015	23.32	206.029	-0.0331655	16.46	103.219
4	26	2006 7:00:00 AM	0	0.0669	23.05	263.68	-0.0306951	16.89	103.27
4	26	2006 8:00:00 AM	0	0.1041	23.07	339.558	-0.0255381	18.72	103.27
4	26	2006 9:00:00 AM	0	0.3583	23.48	228.045	0.205787	21.96	102.963
4	26	2006 10:00:00 AM	0	0.3648	24.52	276.787	0.983232	25.25	86.4256
4	26	2006 11:00:00 AM	0	0.596	25.97	209.203	0.637866	27.04	73.2672
4	26	2006 12:00:00 PM	0	0.5888	27.91	228.454	1.39135	28.4	57.7536
4	26	2006 1:00:00 PM	0	0.3769	29.6	85.6064	1.04351	27.99	54.9888
4	26	2006 2:00:00 PM	0	0.2047	30.21	241.869	0.666523	26.63	62.9248
4	26	2006 3:00:00 PM	0	0.1434	30.07	187.597	0.911589	25.93	67.2768
4	26	2006 4:00:00 PM	0	0.074	29.7	218.214	-0.0100979	25.07	69.5296
4	26	2006 5:00:00 PM	0	0.0124	29.17	225.587	-0.0282864	23.88	90.4192
4	26	2006 6:00:00 PM	0	-0.0053	28.51	261.632	-0.0281012	22.48	102.912
4	26	2006 7:00:00 PM	0	-0.0056	27.84	248.422	-0.03332	20.39	103.27
4	26	2006 8:00:00 PM	0	-0.0053	27.19	230.195	-0.0280394	19.35	103.27
4	26	2006 9:00:00 PM	0	-0.0052	26.59	103.936	-0.0411945	18.6	103.27
4	26	2006 10:00:00 PM	0	-0.005	26.06	213.914	-0.0411327	17.95	103.27
4	26	2006 11:00:00 PM	0	-0.0049	25.51	209.51	-0.0358213	17.36	103.219
4	27	2006 12:00:00 AM	0	-0.0049	24.99	200.602	-0.0331655	16.54	103.219
4	27	2006 1:00:00 AM	0	-0.0049	24.55	219.341	-0.0331347	15.94	103.219
4	27	2006 2:00:00 AM	0	-0.0048	24.12	223.334	-0.030479	15.4	103.219
4	27	2006 3:00:00 AM	0	-0.0047	23.71	218.829	-0.0330729	15.13	103.219
4	27	2006 4:00:00 AM	0	-0.0047	23.37	221.389	-0.0357286	15.21	103.219
4	27	2006 5:00:00 AM	0	-0.0046	23.06	126.669	0.0670413	14.85	103.219
4	27	2006 6:00:00 AM	0	-0.0025	22.76	125.645	-0.0436031	14.79	103.219
4	27	2006 7:00:00 AM	2.2	0.0641	22.53	283.853	0.00358213	16.51	103.219
4	27	2006 8:00:00 AM	0	0.1924	22.69	223.642	0.024519	20.25	103.27
4	27	2006 9:00:00 AM	0	0.1832	23.34	208.896	0.192941	22.43	103.27
4	27	2006 10:00:00 AM	0	0.1716	24.15	296.038	0.17713	23.53	102.707
4	27	2006 11:00:00 AM	0	0.2608	24.85	122.061	0.416515	25.1	78.7968
4	27	2006 12:00:00 PM	0	0.2967	25.64	47.7952	0.946175	25.93	69.632
4	27	2006 1:00:00 PM	0	0.3075	26.41	199.475	0.372047	26.21	67.8912
4	27	2006 2:00:00 PM	0	0.2905	26.96	350.72	0.7436	25.93	62.208
4	27	2006 3:00:00 PM	0	0.3191	27.37	172.851	0.906649	26.43	55.808
4	27	2006 4:00:00 PM	0	0.083	27.23	186.163	0.485687	25.25	61.6448
4	27	2006 5:00:00 PM	0	0.0197	26.71	256.717	0.166507	23.93	68.4032
4	27	2006 6:00:00 PM	0	-0.0058	26.09	223.232	-0.0412562	21.73	86.9888
4	27	2006 7:00:00 PM	0	-0.006	25.37	266.138	-0.03332	19.08	103.27
4	27	2006 8:00:00 PM	0	-0.0058	24.76	217.395	-0.03332	17.73	103.27
4	27	2006 9:00:00 PM	0	-0.0054	24.24	214.938	-0.0332891	17.11	103.27
4	27	2006 10:00:00 PM	0	-0.005	23.75	214.938	-0.0332273	16.53	103.219
4	27	2006 11:00:00 PM	0	-0.005	23.28	214.938	-0.0331655	15.91	103.219
4	28	2006 12:00:00 AM	0	-0.005	22.85	116.326	-0.0383843	15.36	103.219
4	28	2006 1:00:00 AM	0	-0.0049	22.45	201.114	-0.033042	14.84	103.219
4	28	2006 2:00:00 AM	0	-0.0047	22.1	232.653	-0.033042	14.48	103.219
4	28	2006 3:00:00 AM	0	-0.0045	21.79	215.45	-0.0330111	14.22	103.219
4	28	2006 4:00:00 AM	0	-0.0046	21.46	206.541	-0.0329803	13.89	103.219
4	28	2006 5:00:00 AM	0	-0.0045	21.14	241.562	-0.0330111	13.51	103.219
4	28	2006 6:00:00 AM	0	-0.0008	20.85	244.531	-0.0330111	13.31	103.219
4	28	2006 7:00:00 AM	0	0.0687	20.66	307.61	-0.0357904	14.75	103.219
4	28	2006 8:00:00 AM	0	0.2665	20.79	33.984	0.035111	19.39	103.27
4	28	2006 9:00:00 AM	0	0.4031	21.62	266.957	0.540778	25.2	84.736
4	28	2006 10:00:00 AM	0	0.5296	23.14	168.346	0.783374	26.71	60.8768
4	28	2006 11:00:00 AM	0	0.5968	25.13	103.322	1.12652	27.43	55.7056
4	28	2006 12:00:00 PM	0	0.512	27.24	93.4912	1.36368	26.94	59.392
4	28	2006 1:00:00 PM	0	0.2158	28.54	188.109	0.8355	25.58	67.9936
4	28	2006 2:00:00 PM	0	0.2631	28.75	97.4848	0.882685	25.92	64.3584
4	28	2006 3:00:00 PM	0	0.2088	28.87	31.0016	0.785597	24.46	88.5248
4	28	2006 4:00:00 PM	0	0.0546	28.51	136.397	0.242843	24.82	74.3424
4	28	2006 5:00:00 PM	0	0.0073	27.78	211.354	-0.065065	23.82	78.5408
4	28	2006 6:00:00 PM	0	-0.0056	26.99	223.744	-0.0385079	20.4	101.53
4	28	2006 7:00:00 PM	0	-0.0057	26.22	229.683	-0.0359448	18.13	103.27
4	28	2006 8:00:00 PM	0	-0.0053	25.49	197.12	-0.03332	17.14	103.27
4	28	2006 9:00:00 PM	0	-0.005	24.85	197.12	-0.0358521	16.46	103.219
4	28	2006 10:00:00 PM	0	-0.0049	24.33	229.683	-0.0463824	16.04	103.219
4	28	2006 11:00:00 PM	0	-0.0048	23.87	215.45	-0.0331347	15.53	103.219
4	29	2006 12:00:00 AM	0	-0.0047	23.42	229.683	-0.0330729	14.97	103.219
4	29	2006 1:00:00 AM	0	-0.0047	22.97	219.443	-0.0330729	14.37	103.219
4	29	2006 2:00:00 AM	0	-0.0046	22.52	215.45	-0.033042	13.72	103.219
4	29	2006 3:00:00 AM	0	-0.0046	22.1	224.358	-0.033042	13.29	103.219
4	29	2006 4:00:00 AM	0	-0.0046	21.74	155.75	-0.0383226	12.84	103.219
4	29	2006 5:00:00 AM	0	-0.0046	21.39	228.352	-0.0356669	12.54	103.219
4	29	2006 6:00:00 AM	0	-0.002	21.06	302.285	-0.0303863	12.23	103.219
4	29	2006 7:00:00 AM	0	0.0845	20.79	24.1536	-0.0805978	13.72	103.219
4	29	2006 8:00:00 AM	0	0.2691	20.85	21.184	0.161566	18.02	103.27
4	29	2006 9:00:00 AM	0	0.4078	21.54	93.4912	0.11926	23.04	98.816
4	29	2006 10:00:00 AM	0	0.512	23.05	287.642	0.182565	25.93	73.2672
4	29	2006 11:00:00 AM	0	0.488	25.1	60.928	0.833524	26.57	60.416
4	29	2006 12:00:00 PM	0	0.4656	26.87	48.7168	1.06723	26.44	60.672
4	29	2006 1:00:00 PM	0	0.3314	28.26	107.827	0.231974	26.87	57.6
4	29	2006 2:00:00 PM	0	0.4432	29.03	114.688	1.10675	27.01	58.7264
4	29	2006 3:00:00 PM	0	0.2949	29.67	80.6912	1.26684	26.26	65.792
4	29	2006 4:00:00 PM	0	0.0321	29.37	68.4032	1.60875	25.2	71.3216
4	29	2006 5:00:00 PM	0	0.0049	28.55	144.282	0.292993	23.63	83.7632
4	29	2006 6:00:00 PM	0	-0.0059	27.67	199.066	-0.0491307	20.75	102.656
4	29	2006 7:00:00 PM	0	-0.0059	26.89	199.168	-0.0490998	18.46	103.27
4	29	2006 8:00:00 PM	0	-0.0055	26.14	235.622	-0.035883	17.14	103.27
4	29	2006 9:00:00 PM	0	-0.0051	25.42	218.931	-0.0332273	16.56	103.219
4	29	2006 10:00:00 PM	0	-0.005	24.8	199.68	-0.0331347	15.62	103.219
4	29	2006 11:00:00 PM	0	-0.0048	24.26	203.571	-0.0331964	14.86	103.219
4	30	2006 12:00:00 AM	0	-0.0047	23.74	204.083	-0.0331038	14.61	103.219
4	30	2006 1:00:00 AM	0	-0.0047	23.27	210.534	-0.0331347	13.83	103.219
4	30	2006 2:00:00 AM	0	-0.0046	22.82	210.022	-0.033042	13.43	103.219
4	30	2006 3:00:00 AM	0	-0.0047	22.4	210.534	-0.0329803	12.97	103.219
4	30	2006 4:00:00 AM	0	-0.0046	22.04	210.534	-0.0329494	12.56	103.219
4	30	2006 5:00:00 AM	0	-0.0045	21.68	210.534	-0.0329803	12.25	103.219
4	30	2006 6:00:00 AM	0	-0.0005	21.34	210.534	-0.0329494	12.07	103.219
4	30	2006 7:00:00 AM	0	0.0772	21.08	209.92	-0.0330729	13.58	103.219
4	30	2006 8:00:00 AM	0	0.2601	21.12	221.696	0.140568	18.12	103.27
4	30	2006 9:00:00 AM	0	0.4026	21.77	20.16	0.135133	23.05	99.4816
4	30	2006 10:00:00 AM	0	0.4872	23.19	320.205	0.543495	26.38	76.9536
4	30	2006 11:00:00 AM	0	0.5376	25.17	27.008	0.503968	27.53	58.4192
4	30	2006 12:00:00 PM	0	0.2626	26.92	94.5152	0.698885	27.15	61.4912
4	30	2006 1:00:00 PM	0	0.56	27.96	60.0064	1.75104	27.91	60.5184
4	30	2006 2:00:00 PM	0	0.3863	29.31	90.0096	1.30636	27.61	61.6448
4	30	2006 3:00:00 PM	0	0.3319	30	80.1792	1.80243	27.17	63.0784
4	30	2006 4:00:00 PM	0	0.0341	29.68	106.291	0.912084	26.19	65.28
4	30	2006 5:00:00 PM	0	0.0064	28.87	182.272	0.0136491	24.85	73.3696
4	30	2006 6:00:00 PM	0	-0.006	28.09	209.408	-0.0492542	21.75	100.608
4	30	2006 7:00:00 PM	0	-0.006	27.29	232.141	0.00873915	19.24	103.27
4	30	2006 8:00:00 PM	0	-0.0056	26.58	231.629	0.0667017	18.12	103.27
4	30	2006 9:00:00 PM	0	-0.0054	25.93	226.202	0.0114257	17.18	103.27
4	30	2006 10:00:00 PM	0	-0.0051	25.31	228.25	-0.0332582	16.6	103.219
4	30	2006 11:00:00 PM	0	-0.0051	24.75	226.304	-0.0330729	15.67	103.219
5	1	2006 12:00:00 AM	0	-0.005	24.26	227.328	-0.033042	15.06	103.219
5	1	2006 1:00:00 AM	0	-0.0049	23.79	248.525	-0.0330111	14.48	103.219
5	1	2006 2:00:00 AM	0	-0.0048	23.33	248.525	-0.0329494	13.92	103.219
5	1	2006 3:00:00 AM	0	-0.0047	22.89	248.525	-0.0329185	13.49	103.219
5	1	2006 4:00:00 AM	0	-0.0047	22.51	248.525	-0.0328876	13.23	103.219
5	1	2006 5:00:00 AM	0	-0.0046	22.17	248.013	-0.0328876	12.92	103.219
5	1	2006 6:00:00 AM	0	-0.0012	21.85	244.122	-0.0328876	12.57	103.219
5	1	2006 7:00:00 AM	0	0.088	21.59	23.1296	-0.0409474	14.33	103.219
5	1	2006 8:00:00 AM	0	0.2718	21.64	58.0608	0.251243	19.1	103.27
5	1	2006 9:00:00 AM	0	0.3503	22.29	237.363	0.390822	23.98	92.9792
5	1	2006 10:00:00 AM	0	0.3855	23.57	301.978	0.469876	26.17	71.5264
5	1	2006 11:00:00 AM	0	0.5616	25.04	26.6112	0.783374	27.84	54.1696
5	1	2006 12:00:00 PM	0	0.5048	26.86	155.034	0.569682	28.39	55.4496
5	1	2006 1:00:00 PM	0	0.4696	28.47	125.03	0.569682	28.07	55.6032
5	1	2006 2:00:00 PM	0	0.428	29.59	110.285	1.0613	28.25	56.064
5	1	2006 3:00:00 PM	0	0.3219	30.38	111.718	0.566717	27.6	54.6304
5	1	2006 4:00:00 PM	0	0.0268	30.06	31.5264	0.707038	26.47	58.368
5	1	2006 5:00:00 PM	0	0.0097	29.28	142.336	0.359201	24.7	73.8304
5	1	2006 6:00:00 PM	0	-0.0056	28.48	235.11	-0.0489763	22.05	96.3072
5	1	2006 7:00:00 PM	0	-0.0056	27.7	229.683	-0.0490381	20.27	103.27
5	1	2006 8:00:00 PM	3.2	-0.0051	27.07	27.5328	0.0563876	20.8	103.27
5	1	2006 9:00:00 PM	0	-0.0052	26.4	241.05	-0.0357286	20.11	103.27
5	1	2006 10:00:00 PM	0.6	-0.005	25.79	290.816	0.161813	19.89	103.27
5	1	2006 11:00:00 PM	0.8	-0.0045	25.37	95.5392	1.0277	20.83	103.27
5	2	2006 12:00:00 AM	4.2	-0.0044	25.01	47.296	0.30411	20.34	103.27
5	2	2006 1:00:00 AM	3.6	-0.0044	24.59	329.728	0.309792	20.02	103.27
5	2	2006 2:00:00 AM	4.4	-0.0044	24.17	243.405	0.686286	19.61	103.27
5	2	2006 3:00:00 AM	0.4	-0.0045	23.86	244.941	0.438502	19.22	103.27
5	2	2006 4:00:00 AM	0	-0.0044	23.66	205.517	0.0644165	19.68	103.27
5	2	2006 5:00:00 AM	0	-0.0037	23.48	64.9216	0.520026	20.92	103.27
5	2	2006 6:00:00 AM	0	-0.0017	23.31	124.621	0.209246	21.17	102.758
5	2	2006 7:00:00 AM	0	0.0461	23.2	324.301	0.246549	21.55	93.5936
5	2	2006 8:00:00 AM	0	0.1686	23.35	114.176	0.161566	22.84	89.1392
5	2	2006 9:00:00 AM	0	0.2107	23.83	93.4912	-0.0597227	23.96	81.2544
5	2	2006 10:00:00 AM	0	0.1925	24.4	254.669	0.53559	24.27	77.1072
5	2	2006 11:00:00 AM	0.2	0.1875	24.82	239.923	0.0455486	23.39	98.56
5	2	2006 12:00:00 PM	0	0.2247	25.29	112.742	0.490628	23.55	91.5968
5	2	2006 1:00:00 PM	0	0.3047	25.8	255.693	0.551153	24.66	79.7696
5	2	2006 2:00:00 PM	0	0.2475	26.32	107.827	0.64083	24.47	80.0256
5	2	2006 3:00:00 PM	0	0.1148	26.42	216.269	0.488157	22.41	101.12
5	2	2006 4:00:00 PM	0	0.0841	26.19	58.0608	0.44863	23.14	97.3824
5	2	2006 5:00:00 PM	0	0.0067	25.82	75.776	0.0616064	22	103.27
5	2	2006 6:00:00 PM	0	-0.0055	25.42	235.52	0.0142359	20.91	103.27
5	2	2006 7:00:00 PM	0	-0.0053	25.02	224.256	0.193435	20.73	103.27
5	2	2006 8:00:00 PM	0	-0.005	24.65	192.717	0.056542	20.51	103.27
5	2	2006 9:00:00 PM	0	-0.0051	24.37	242.483	-0.0382917	20.12	103.27
5	2	2006 10:00:00 PM	0	-0.0048	24.16	294.707	-0.0382608	19.98	103.27
5	2	2006 11:00:00 PM	0.2	-0.0048	23.98	305.664	-0.0172004	19.68	103.27
5	3	2006 12:00:00 AM	0	-0.0049	23.78	215.859	-0.0408548	19.17	103.27
5	3	2006 1:00:00 AM	0	-0.0047	23.51	19.2384	0.0329185	18.74	103.27
5	3	2006 2:00:00 AM	0	-0.0044	23.25	241.562	-0.0329494	18.54	103.27
5	3	2006 3:00:00 AM	0	-0.0042	23.04	258.253	0.0776951	18.37	103.27
5	3	2006 4:00:00 AM	0	-0.0042	22.86	256.307	-0.0329803	18.39	103.27
5	3	2006 5:00:00 AM	0	-0.0042	22.73	255.795	-0.0329494	18.38	103.27
5	3	2006 6:00:00 AM	0	-0.002	22.56	237.568	-0.0382299	18.15	103.27
5	3	2006 7:00:00 AM	0	0.0506	22.47	5.52	-0.0514467	18.68	103.27
5	3	2006 8:00:00 AM	0	0.2559	22.65	143.258	0.0852608	21.33	103.27
5	3	2006 9:00:00 AM	0	0.2669	23.23	58.0608	0.64923	23.5	102.502
5	3	2006 10:00:00 AM	0	0.3916	24.12	299.008	0.317203	24.66	87.3472
5	3	2006 11:00:00 AM	0	0.6088	25.43	29.5808	1.19964	25.92	69.0688
5	3	2006 12:00:00 PM	0	0.4352	27.04	69.3248	1.49412	26.09	66.9184
5	3	2006 1:00:00 PM	0	0.2783	27.76	87.552	0.675416	25.41	67.6864
5	3	2006 2:00:00 PM	0	0.1886	27.89	85.0944	0.751505	25.15	70.7584
5	3	2006 3:00:00 PM	0	0.1604	27.76	3.9808	0.271995	24.71	77.9264
5	3	2006 4:00:00 PM	0	0.0738	27.53	71.3728	0.269524	24.44	77.7216
5	3	2006 5:00:00 PM	0	0.0152	27.04	82.6368	0.409351	23.46	86.9376
5	3	2006 6:00:00 PM	0	-0.0059	26.36	82.7392	-0.0646636	20.91	103.27
5	3	2006 7:00:00 PM	0	-0.0057	25.66	82.7392	-0.0646944	18.97	103.27
5	3	2006 8:00:00 PM	0	-0.0053	25	85.7088	-0.0646636	18.08	103.27
5	3	2006 9:00:00 PM	0	-0.0051	24.45	85.7088	-0.0646018	17.47	103.27
5	3	2006 10:00:00 PM	0	-0.005	23.98	85.7088	-0.0592904	17.12	103.219
5	3	2006 11:00:00 PM	0	-0.0049	23.53	85.7088	-0.0513541	16.58	103.27
5	4	2006 12:00:00 AM	0	-0.0048	23.12	85.7088	-0.0486984	16.27	103.219
5	4	2006 1:00:00 AM	0	-0.0048	22.73	85.7088	-0.0486984	15.91	103.27
5	4	2006 2:00:00 AM	0	-0.0048	22.37	85.7088	-0.0486675	15.45	103.219
5	4	2006 3:00:00 AM	0	-0.0047	22.03	109.363	-0.0486366	15.1	103.219
5	4	2006 4:00:00 AM	0	-0.0046	21.67	109.363	-0.0408239	14.74	103.27
5	4	2006 5:00:00 AM	0	-0.0047	21.4	109.363	-0.0486366	14.52	103.219
5	4	2006 6:00:00 AM	0	-0.0014	21.11	109.363	-0.0486366	14.21	103.219
5	4	2006 7:00:00 AM	0	0.0708	20.86	72.8064	0.0434796	15.49	103.27
5	4	2006 8:00:00 AM	0	0.2439	20.98	91.5456	0.00120434	19.39	103.27
5	4	2006 9:00:00 AM	0	0.3806	21.71	1.0144	0.203811	23.96	101.222
5	4	2006 10:00:00 AM	0	0.4936	23.06	290.611	0.398975	25.94	86.1184
5	4	2006 11:00:00 AM	0	0.4616	24.78	40.8448	0.651947	27.23	76.9536
5	4	2006 12:00:00 PM	0	0.4624	26.41	287.642	0.770281	28.11	71.5776
5	4	2006 1:00:00 PM	0	0.476	27.58	256.512	0.277182	28.89	63.3856
5	4	2006 2:00:00 PM	0	0.476	28.64	65.9456	0.84884	29.67	57.6
5	4	2006 3:00:00 PM	0	0.169	29.36	96.9728	1.35182	26.97	79.7696
5	4	2006 4:00:00 PM	0	0.0355	28.85	66.3552	1.60677	25.77	91.8016
5	4	2006 5:00:00 PM	0	0.0054	27.98	79.7696	0.620078	24.56	102.298
5	4	2006 6:00:00 PM	0	-0.0058	27.21	164.045	-0.0647562	23.05	103.27
5	4	2006 7:00:00 PM	0	-0.0056	26.55	206.438	-0.0489146	21.17	103.27
5	4	2006 8:00:00 PM	0	-0.0054	25.93	216.371	0.0380138	19.96	103.27
5	4	2006 9:00:00 PM	0	-0.0053	25.36	323.891	-0.0462588	19.41	103.27
5	4	2006 10:00:00 PM	0	-0.0052	24.86	272.589	-0.0488528	18.79	103.27
5	4	2006 11:00:00 PM	0	-0.005	24.42	214.426	-0.0409165	18.08	103.27
5	5	2006 12:00:00 AM	0	-0.005	23.98	182.374	-0.0487602	17.4	103.27
5	5	2006 1:00:00 AM	0	-0.005	23.57	215.347	-0.0487602	16.94	103.219
5	5	2006 2:00:00 AM	0	-0.0049	23.16	221.286	-0.0487293	16.52	103.27
5	5	2006 3:00:00 AM	0	-0.0048	22.79	226.816	-0.0434487	16.13	103.219
5	5	2006 4:00:00 AM	0	-0.0048	22.43	242.074	-0.0329185	15.69	103.219
5	5	2006 5:00:00 AM	0	-0.0048	22.13	224.256	-0.0381682	15.4	103.219
5	5	2006 6:00:00 AM	0	-0.0019	21.83	203.571	-0.0355125	15.16	103.219
5	5	2006 7:00:00 AM	0	0.0698	21.6	334.131	-0.0382917	16.34	103.219
5	5	2006 8:00:00 AM	0	0.2396	21.71	41.8688	0.224809	19.91	103.27
5	5	2006 9:00:00 AM	0	0.3681	22.41	345.805	0.34339	24.19	103.27
5	5	2006 10:00:00 AM	0	0.5296	23.85	265.421	0.372541	27.09	92.7232
5	5	2006 11:00:00 AM	0	0.4856	25.75	323.174	0.435537	28.07	80.5888
5	5	2006 12:00:00 PM	0	0.5664	27.37	266.342	0.67764	28.94	71.4752
5	5	2006 1:00:00 PM	0	0.508	28.79	103.322	0.295464	29.75	63.0272
5	5	2006 2:00:00 PM	0	0.4984	29.84	83.6608	0.184788	30.56	52.0192
5	5	2006 3:00:00 PM	0	0.2835	30.66	120.627	0.928141	28.74	71.8848
5	5	2006 4:00:00 PM	0	0.0459	30.25	74.24	1.77081	26.14	100.608
5	5	2006 5:00:00 PM	0	0.0087	29.37	111.718	0.372047	25.15	103.27
5	5	2006 6:00:00 PM	0	-0.0041	28.51	209.92	0.00873915	23.53	103.27
5	5	2006 7:00:00 PM	0	-0.0045	27.75	210.432	-0.0490998	21.74	103.27
5	5	2006 8:00:00 PM	0	-0.005	27.11	217.293	-0.0490381	20.73	103.27
5	5	2006 9:00:00 PM	0	-0.0049	26.52	205.005	-0.0489763	20.1	103.27
5	5	2006 10:00:00 PM	0	-0.0048	25.99	205.005	-0.0489454	19.61	103.27
5	5	2006 11:00:00 PM	0	-0.0052	25.52	205.005	-0.0488528	19.17	103.27
5	6	2006 12:00:00 AM	0	-0.0053	25.05	205.005	-0.048791	18.47	103.27
5	6	2006 1:00:00 AM	0	-0.0052	24.64	205.005	-0.0487602	17.87	103.219
5	6	2006 2:00:00 AM	0	-0.0051	24.23	205.005	-0.0487293	17.34	103.27
5	6	2006 3:00:00 AM	0	-0.005	23.85	245.453	-0.0118272	17.05	103.27
5	6	2006 4:00:00 AM	0	-0.005	23.47	216.883	-0.0434487	16.78	103.219
5	6	2006 5:00:00 AM	0	-0.0049	23.12	258.867	-0.0407621	16.18	103.219
5	6	2006 6:00:00 AM	0	-0.0009	22.81	31.5264	-0.0408548	16.32	103.219
5	6	2006 7:00:00 AM	0	0.0669	22.61	46.784	-0.0540716	17.28	103.219
5	6	2006 8:00:00 AM	0	0.2422	22.7	136.397	0.0801346	21.87	103.27
5	6	2006 9:00:00 AM	0	0.3937	23.4	292.557	0.359201	25.75	103.322
5	6	2006 10:00:00 AM	0	0.4768	24.79	317.235	0.40688	27.22	91.392
5	6	2006 11:00:00 AM	0	0.5464	26.52	26.6112	0.946917	28.71	73.7792
5	6	2006 12:00:00 PM	0	0.5568	28.33	334.438	1.09687	29.68	60.8768
5	6	2006 1:00:00 PM	0	0.5176	29.91	4.4928	0.988914	30.11	52.8896
5	6	2006 2:00:00 PM	0	0.4328	31.05	301.363	0.643548	30.58	49.6128
5	6	2006 3:00:00 PM	0	0.3082	31.57	64.4096	1.15419	30.03	55.9104
5	6	2006 4:00:00 PM	0	0.0269	30.99	52.2112	1.64234	28.02	86.5792
5	6	2006 5:00:00 PM	0	0.0062	30.07	39.4112	1.52376	26.03	103.27
5	6	2006 6:00:00 PM	0	-0.006	29.24	84.1728	0.638607	24.54	103.27
5	6	2006 7:00:00 PM	0	-0.0055	28.48	50.2656	0.401692	23.64	103.27
5	6	2006 8:00:00 PM	0	-0.0053	27.78	349.901	0.0117963	23.08	103.27
5	6	2006 9:00:00 PM	0	-0.0052	27.18	353.894	-0.0646636	22.39	103.27
5	6	2006 10:00:00 PM	0	-0.0052	26.67	37.4656	0.109255	22.41	103.27
5	6	2006 11:00:00 PM	0	-0.005	26.2	334.643	-0.0567582	21.97	103.27
5	7	2006 12:00:00 AM	0	-0.005	25.78	52.6336	0.388599	21.66	103.27
5	7	2006 1:00:00 AM	0	-0.0049	25.36	99.9424	0.214681	21.35	103.27
5	7	2006 2:00:00 AM	0	-0.0049	24.99	218.829	-0.0329185	20.69	103.27
5	7	2006 3:00:00 AM	0	-0.0049	24.66	13.8112	-0.0566347	20.21	103.27
5	7	2006 4:00:00 AM	0	-0.0049	24.36	90.624	0.0144829	19.9	103.27
5	7	2006 5:00:00 AM	0	-0.0049	24.1	202.957	0.0961616	20.04	103.27
5	7	2006 6:00:00 AM	0	-0.002	23.93	228.659	0.615138	21.39	103.27
5	7	2006 7:00:00 AM	0	0.0143	23.96	301.568	-0.035636	21.79	103.27
5	7	2006 8:00:00 AM	0.8	0.038	24.15	203.981	0.259148	21.98	103.27
5	7	2006 9:00:00 AM	2	0.0458	24.23	261.632	-0.0567273	20.73	103.27
5	7	2006 10:00:00 AM	0	0.1414	24.36	181.76	-0.0597227	21.42	103.27
5	7	2006 11:00:00 AM	0	0.1726	24.76	236.954	0.693697	22.96	103.27
5	7	2006 12:00:00 PM	0	0.3138	25.3	134.861	1.00991	23.99	100.71
5	7	2006 1:00:00 PM	0	0.2265	26.01	89.6	0.490875	24.26	97.2288
5	7	2006 2:00:00 PM	0	0.3539	26.61	96.9728	0.748788	25.31	89.0368
5	7	2006 3:00:00 PM	0	0.1825	27.14	201.933	0.743847	25	92.928
5	7	2006 4:00:00 PM	0	0.0668	27.04	301.056	0.169472	23.81	103.27
5	7	2006 5:00:00 PM	0	0.0114	26.59	260.198	0.267054	22.48	103.27
5	7	2006 6:00:00 PM	0	-0.006	25.99	205.005	0.232962	21.12	103.27
5	7	2006 7:00:00 PM	0	-0.0058	25.37	298.189	-0.0488528	19.9	103.27
5	7	2006 8:00:00 PM	0	-0.0053	24.87	283.443	-0.0515085	19.99	103.27
5	7	2006 9:00:00 PM	0	-0.0053	24.58	240.538	-0.0435105	19.7	103.27
5	7	2006 10:00:00 PM	0	-0.0051	24.21	235.11	0.0750703	18.6	103.27
5	7	2006 11:00:00 PM	0	-0.005	23.78	260.813	-0.0487293	17.85	103.27
5	8	2006 12:00:00 AM	0	-0.0049	23.35	51.6992	-0.0408239	17.07	103.27
5	8	2006 1:00:00 AM	0	-0.0049	22.95	173.978	-0.0644783	16.32	103.219
5	8	2006 2:00:00 AM	0	-0.0048	22.54	87.1424	-0.0591668	15.76	103.27
5	8	2006 3:00:00 AM	0	-0.0047	22.17	223.846	-0.0591668	15.56	103.219
5	8	2006 4:00:00 AM	0	-0.0047	21.83	113.357	-0.0538863	15.02	103.219
5	8	2006 5:00:00 AM	0	-0.0046	21.51	249.958	-0.0538554	14.6	103.219
5	8	2006 6:00:00 AM	0	-0.002	21.16	155.75	-0.0511997	14.14	103.219
5	8	2006 7:00:00 AM	0	0.0659	20.89	155.136	-0.0644783	15.3	103.219
5	8	2006 8:00:00 AM	0	0.2315	20.96	259.072	0.293487	18.81	103.27
5	8	2006 9:00:00 AM	0	0.3742	21.61	282.317	0.633419	22.35	98.5088
5	8	2006 10:00:00 AM	0	0.4584	22.77	204.39	1.49609	23.83	84.3264
5	8	2006 11:00:00 AM	0	0.5	24.15	287.13	1.41309	24	69.5808
5	8	2006 12:00:00 PM	0	0.5264	25.53	202.854	2.00599	24.6	63.1808
5	8	2006 1:00:00 PM	0	0.4416	26.73	184.218	1.43483	24.04	67.9936
5	8	2006 2:00:00 PM	1	0.0875	27.11	254.771	0.414538	21.3	89.856
5	8	2006 3:00:00 PM	0.2	0.1408	26.64	237.056	0.738412	19.18	103.27
5	8	2006 4:00:00 PM	0	0.0621	25.98	237.056	-0.0650032	18.32	103.27
5	8	2006 5:00:00 PM	0	0.0112	25.38	179.405	0.00626872	18.94	103.219
5	8	2006 6:00:00 PM	0	-0.0058	24.69	190.771	-0.061977	17.18	103.27
5	8	2006 7:00:00 PM	0	-0.0057	23.98	191.283	-0.00132786	15.95	103.219
5	8	2006 8:00:00 PM	0	-0.0054	23.27	169.062	-0.0592286	15.01	103.219
5	8	2006 9:00:00 PM	0	-0.0052	22.63	214.938	0.00404533	14.75	103.219
5	8	2006 10:00:00 PM	0	-0.0048	22.08	216.883	0.0014205	14.79	103.219
5	8	2006 11:00:00 PM	0	-0.0046	21.61	248.013	0.0119507	15.05	103.219
5	9	2006 12:00:00 AM	0	-0.0045	21.2	325.53	0.0752247	15.38	103.219
5	9	2006 1:00:00 AM	0	-0.0045	20.81	169.062	0.133156	15.18	103.219
5	9	2006 2:00:00 AM	0	-0.0045	20.45	216.474	-0.0485749	14.52	103.219
5	9	2006 3:00:00 AM	0	-0.0045	20.1	215.45	-0.0274836	13.63	103.219
5	9	2006 4:00:00 AM	0	-0.004	19.8	273.613	-0.00123522	15.43	103.219
5	9	2006 5:00:00 AM	0	-0.0039	19.61	209.51	0.338696	16	103.219
5	9	2006 6:00:00 AM	0	-0.0023	19.43	219.341	-0.0353889	15.3	103.219
5	9	2006 7:00:00 AM	0.2	0.0695	19.25	287.846	0.0883179	15.24	103.219
5	9	2006 8:00:00 AM	0	0.2437	19.36	313.856	0.720625	18.07	103.27
5	9	2006 9:00:00 AM	0	0.3837	19.99	309.453	0.833771	20.39	96.5632
5	9	2006 10:00:00 AM	0	0.4928	21.2	239.923	1.25696	21.88	79.5648
5	9	2006 11:00:00 AM	0	0.5264	22.73	208.384	1.35775	23.31	71.0144
5	9	2006 12:00:00 PM	1.6	0.2163	23.83	88.576	0.388352	18.67	94.5152
5	9	2006 1:00:00 PM	0	0.4232	24.27	251.802	1.1028	20.13	97.024
5	9	2006 2:00:00 PM	0	0.3778	24.66	217.702	1.71744	21.07	83.968
5	9	2006 3:00:00 PM	0	0.3214	24.9	291.226	1.70361	21.92	67.4304
5	9	2006 4:00:00 PM	0	0.0455	24.36	249.856	1.7629	21.16	71.0656
5	9	2006 5:00:00 PM	0	0.0184	23.66	175.923	0.654417	19.77	76.9024
5	9	2006 6:00:00 PM	0	-0.0059	22.92	257.843	-0.0646636	17.64	96.9728
5	9	2006 7:00:00 PM	0	-0.0058	22.29	201.114	-0.0646018	15.79	103.219
5	9	2006 8:00:00 PM	0	-0.0054	21.77	173.978	-0.0645709	14.95	103.219
5	9	2006 9:00:00 PM	0	-0.005	21.33	230.195	0.0223883	14.92	103.219
5	9	2006 10:00:00 PM	0	-0.0049	20.94	202.65	-0.0591977	14.43	103.219
5	9	2006 11:00:00 PM	0	-0.0047	20.53	212.48	-0.0512615	13.99	103.219
5	10	2006 12:00:00 AM	0	-0.0046	20.13	239.104	0.0725689	13.58	103.219
5	10	2006 1:00:00 AM	0	-0.0045	19.78	271.155	0.256925	14.43	103.219
5	10	2006 2:00:00 AM	0	-0.0043	19.47	246.989	0.739153	14.96	103.219
5	10	2006 3:00:00 AM	0	-0.0042	19.18	236.646	0.0252293	14.69	103.219
5	10	2006 4:00:00 AM	0	-0.0039	18.92	255.386	1.34392	15.42	103.219
5	10	2006 5:00:00 AM	0	-0.0039	18.73	260.301	0.813019	16.02	103.219
5	10	2006 6:00:00 AM	0	-0.002	18.58	296.858	0.668005	14.9	103.219
5	10	2006 7:00:00 AM	0	0.0519	18.43	271.053	0.744341	15.41	103.219
5	10	2006 8:00:00 AM	0	0.1853	18.54	294.81	0.976068	17.51	103.27
5	10	2006 9:00:00 AM	0	0.2234	19.14	296.141	1.62258	18.24	103.27
5	10	2006 10:00:00 AM	0	0.2511	19.89	324.301	1.51586	19.1	103.27
5	10	2006 11:00:00 AM	0	0.4168	20.81	310.886	1.43483	20.36	97.536
5	10	2006 12:00:00 PM	0	0.3037	21.93	225.178	1.81231	20.87	102.81
5	10	2006 1:00:00 PM	0	0.1746	22.58	282.419	1.73326	19.99	103.27
5	10	2006 2:00:00 PM	0	0.1866	22.74	243.405	1.47633	19.84	103.27
5	10	2006 3:00:00 PM	0	0.1865	22.9	141.824	1.65815	20.63	103.27
5	10	2006 4:00:00 PM	0	0.097	23	314.88	0.967915	20.04	103.27
5	10	2006 5:00:00 PM	0	0.0255	22.89	274.534	1.01016	19.81	103.27
5	10	2006 6:00:00 PM	0	-0.0052	22.55	283.443	0.209246	18.58	103.27
5	10	2006 7:00:00 PM	0	-0.0049	22.22	259.686	0.472841	19.08	103.27
5	10	2006 8:00:00 PM	0	-0.0048	21.95	172.032	0.211963	19	103.27
5	10	2006 9:00:00 PM	0	-0.0048	21.69	200.602	0.117253	18.35	103.27
5	10	2006 10:00:00 PM	0	-0.0044	21.42	201.523	0.30411	18.23	103.27
5	10	2006 11:00:00 PM	0	-0.0043	21.19	161.587	0.0830374	18.31	103.27
5	11	2006 12:00:00 AM	0	-0.0042	20.97	231.117	0.515085	18.4	103.27
5	11	2006 1:00:00 AM	0	-0.004	20.8	211.456	0.451842	18.6	103.27
5	11	2006 2:00:00 AM	0	-0.0044	20.56	165.069	0.0277924	17.93	103.27
5	11	2006 3:00:00 AM	0	-0.0044	20.26	96.9728	-0.0539172	16.86	103.219
5	11	2006 4:00:00 AM	0	-0.0041	19.96	274.637	0.156625	16.5	103.219
5	11	2006 5:00:00 AM	0	-0.0041	19.67	237.67	-0.0459809	16.15	103.27
5	11	2006 6:00:00 AM	0	-0.0023	19.41	111.821	-0.059136	14.97	103.219
5	11	2006 7:00:00 AM	0	0.0643	19.17	75.776	-0.0539789	15.74	103.219
5	11	2006 8:00:00 AM	0	0.2364	19.26	222.618	0.955069	19.89	103.27
5	11	2006 9:00:00 AM	0	0.3817	19.9	218.726	1.54155	22.59	95.0272
5	11	2006 10:00:00 AM	0	0.4808	21.2	315.29	0.939011	24.39	82.9952
5	11	2006 11:00:00 AM	0	0.5376	22.89	240.333	1.11664	25.49	74.1888
5	11	2006 12:00:00 PM	0	0.4344	24.63	261.12	1.3538	25.94	70.4512
5	11	2006 1:00:00 PM	0	0.2522	25.75	250.778	1.52574	25.54	75.4176
5	11	2006 2:00:00 PM	0	0.1531	26.01	286.72	2.09295	24.2	90.2144
5	11	2006 3:00:00 PM	0	0.2169	25.89	257.638	2.38743	23.08	103.27
5	11	2006 4:00:00 PM	0	0.0613	25.6	296.141	1.8716	22.63	103.27
5	11	2006 5:00:00 PM	0	0.0052	25.1	255.795	1.00225	21.4	103.27
5	11	2006 6:00:00 PM	0	-0.0055	24.5	272.589	0.282864	20.26	103.27
5	11	2006 7:00:00 PM	0	-0.0052	24	264.704	0.261866	19.94	103.27
5	11	2006 8:00:00 PM	0	-0.0051	23.57	58.0608	0.0381682	19.24	103.27
5	11	2006 9:00:00 PM	0	-0.0049	23.13	221.798	0.264583	18.85	103.27
5	11	2006 10:00:00 PM	0	-0.0049	22.7	201.011	0.288546	18.66	103.27
5	11	2006 11:00:00 PM	0	-0.0048	22.36	256.819	0.0382299	18.28	103.27
5	12	2006 12:00:00 AM	0	-0.0048	22.07	125.133	-0.0618226	17.41	103.219
5	12	2006 1:00:00 AM	0	-0.0047	21.72	271.155	-0.056542	16.2	103.219
5	12	2006 2:00:00 AM	0	-0.0047	21.35	225.792	0.0251366	15.46	103.219
5	12	2006 3:00:00 AM	0	-0.0047	20.99	225.28	-0.0486057	14.71	103.219
5	12	2006 4:00:00 AM	0	-0.0046	20.66	226.304	0.0172313	14.51	103.219
5	12	2006 5:00:00 AM	0	-0.0046	20.4	216.883	-0.0512306	14.46	103.219
5	12	2006 6:00:00 AM	0	-0.0027	20.12	219.443	-0.048544	13.83	103.219
5	12	2006 7:00:00 AM	0	0.0621	19.91	298.701	-0.0460736	14.91	103.219
5	12	2006 8:00:00 AM	0	0.2357	19.99	228.557	0.0854769	19.29	103.27
5	12	2006 9:00:00 AM	0	0.3709	20.74	133.427	0.667758	22.79	103.27
5	12	2006 10:00:00 AM	0	0.4848	22.11	203.878	0.388352	25.56	90.7776
5	12	2006 11:00:00 AM	0	0.4864	23.98	213.197	0.543495	26.63	75.2128
5	12	2006 12:00:00 PM	1	0.1915	25.4	296.653	0.607232	22.81	94.2592
5	12	2006 1:00:00 PM	0	0.3427	25.75	297.984	-0.0687707	22.54	103.27
5	12	2006 2:00:00 PM	0	0.1616	26.22	184.218	0.155884	25.1	92.8768
5	12	2006 3:00:00 PM	0	0.1768	26.39	46.272	0.25149	25.46	77.2608
5	12	2006 4:00:00 PM	0	0.0304	25.98	102.4	-0.122842	24.56	82.4832
5	12	2006 5:00:00 PM	0	0.0035	25.35	198.554	-0.0752864	22.41	101.478
5	12	2006 6:00:00 PM	0	-0.0062	24.7	245.965	-0.069975	19.49	103.219
5	12	2006 7:00:00 PM	0	-0.0061	24.02	225.792	0.0301393	17.56	103.219
5	12	2006 8:00:00 PM	0	-0.0057	23.36	214.938	0.0275762	16.7	103.219
5	12	2006 9:00:00 PM	0	-0.0053	22.76	256.41	-0.0645709	16.1	103.219
5	12	2006 10:00:00 PM	0	-0.0051	22.25	217.395	-0.06454	15.45	103.219
5	12	2006 11:00:00 PM	0	-0.0052	21.79	217.395	-0.0565729	14.66	103.219
5	13	2006 12:00:00 AM	0	-0.0051	21.34	254.874	-0.056542	14.05	103.219
5	13	2006 1:00:00 AM	0	-0.0048	20.92	217.907	-0.00117346	13.78	103.219
5	13	2006 2:00:00 AM	0	-0.0047	20.54	217.395	-0.0512306	13.44	103.219
5	13	2006 3:00:00 AM	0	-0.0046	20.17	228.25	-0.0511997	13.14	103.219
5	13	2006 4:00:00 AM	0	-0.0046	19.87	225.792	-0.048544	12.97	103.219
5	13	2006 5:00:00 AM	0.2	-0.0045	19.6	226.304	-0.0485131	12.79	103.219
5	13	2006 6:00:00 AM	0	-0.0029	19.34	226.816	-0.0485131	12.66	103.219
5	13	2006 7:00:00 AM	0	0.0584	19.16	42.8928	-0.0565111	13.86	103.219
5	13	2006 8:00:00 AM	0	0.2317	19.28	74.24	0.0697897	18.34	103.27
5	13	2006 9:00:00 AM	0	0.3683	20.05	241.357	0.169472	22.3	103.27
5	13	2006 10:00:00 AM	0	0.4272	21.52	305.357	1.07513	25.24	95.3856
5	13	2006 11:00:00 AM	0	0.516	23.29	158.515	0.441219	26.56	79.5648
5	13	2006 12:00:00 PM	0	0.5144	25.14	201.421	0.545965	27.5	70.7072
5	13	2006 1:00:00 PM	0	0.3046	26.58	31.5136	1.26091	26.39	84.5824
5	13	2006 2:00:00 PM	0	0.1368	27.13	116.224	0.340426	25.76	88.5248
5	13	2006 3:00:00 PM	0	0.2419	27.12	59.4944	0.519285	25.75	87.296
5	13	2006 4:00:00 PM	0	0.0473	26.9	128.512	0.0377358	24.94	91.5968
5	13	2006 5:00:00 PM	0	0.0031	26.4	182.784	-0.0886267	23.58	103.27
5	13	2006 6:00:00 PM	0	-0.0063	25.79	182.784	-0.0805978	21.53	103.27
5	13	2006 7:00:00 PM	0	-0.0061	25.1	219.341	-0.0568199	19.53	103.27
5	13	2006 8:00:00 PM	0	-0.0055	24.47	337.203	-0.0620078	18.41	103.219
5	13	2006 9:00:00 PM	0	-0.0052	23.91	230.707	-0.0646327	17.42	103.219
5	13	2006 10:00:00 PM	0	-0.0051	23.38	216.883	-0.0171386	16.71	103.219
5	13	2006 11:00:00 PM	0	-0.005	22.88	216.883	-0.0171077	16.09	103.219
5	14	2006 12:00:00 AM	0	-0.0049	22.4	199.68	0.127721	15.61	103.219
5	14	2006 1:00:00 AM	0	-0.0048	21.99	240.538	0.169966	15.23	103.219
5	14	2006 2:00:00 AM	0	-0.0047	21.6	247.501	-0.0486366	14.5	103.219
5	14	2006 3:00:00 AM	0	-0.0046	21.23	246.989	-0.0486366	14.12	103.219
5	14	2006 4:00:00 AM	0	-0.0046	20.89	241.562	-0.0512306	13.83	103.219
5	14	2006 5:00:00 AM	0	-0.0046	20.59	241.562	-0.0512306	13.74	103.219
5	14	2006 6:00:00 AM	0	-0.0029	20.33	222.822	-0.0564494	13.45	103.219
5	14	2006 7:00:00 AM	0	0.0556	20.11	222.72	-0.0618534	14.24	103.219
5	14	2006 8:00:00 AM	0	0.229	20.16	105.882	-0.00932588	17.7	103.27
5	14	2006 9:00:00 AM	0	0.3728	20.87	67.8912	0.675663	21.79	103.27
5	14	2006 10:00:00 AM	0	0.484	22.24	119.091	0.472594	25.57	89.5488
5	14	2006 11:00:00 AM	0	0.5912	24.28	48.2176	1.19174	26.91	75.6224
5	14	2006 12:00:00 PM	0	0.5224	26.47	47.2832	0.99929	27.22	68.4032
5	14	2006 1:00:00 PM	0	0.524	28.11	73.728	1.70756	27.28	64.1536
5	14	2006 2:00:00 PM	0	0.4288	29.34	60.928	1.84393	27.05	67.6864
5	14	2006 3:00:00 PM	0	0.2916	29.76	83.6608	1.47831	26.3	72.192
5	14	2006 4:00:00 PM	0	0.0209	28.98	79.7696	1.85776	25.14	78.1824
5	14	2006 5:00:00 PM	0	0.0023	27.96	169.472	0.425408	23.61	94.976
5	14	2006 6:00:00 PM	0	-0.0064	27.04	171.93	-0.0858475	20.62	103.27
5	14	2006 7:00:00 PM	0	-0.0063	26.22	172.442	-0.0831918	18.53	103.27
5	14	2006 8:00:00 PM	0	-0.0059	25.43	211.968	0.0696662	17.46	103.219
5	14	2006 9:00:00 PM	0	-0.0055	24.74	212.89	-0.0672575	16.74	103.219
5	14	2006 10:00:00 PM	0	-0.0054	24.15	222.31	-0.0646018	15.95	103.219
5	14	2006 11:00:00 PM	0	-0.005	23.59	194.662	-0.06454	15.58	103.219
5	15	2006 12:00:00 AM	0	-0.0053	23.07	229.274	-0.0644783	14.64	103.219
5	15	2006 1:00:00 AM	0	-0.0052	22.55	216.883	-0.0644474	13.94	103.219
5	15	2006 2:00:00 AM	0	-0.0048	22.08	272.691	-0.0538863	13.51	103.219
5	15	2006 3:00:00 AM	0	-0.0047	21.65	272.691	-0.0486057	12.97	103.219
5	15	2006 4:00:00 AM	0	-0.0048	21.24	239.206	-0.048544	12.36	103.219
5	15	2006 5:00:00 AM	0	-0.0045	20.83	239.206	-0.048544	12.05	103.219
5	15	2006 6:00:00 AM	0	-0.0024	20.45	223.846	-0.0511379	11.78	103.219
5	15	2006 7:00:00 AM	0	0.0588	20.16	352.051	-0.0591668	12.91	103.219
5	15	2006 8:00:00 AM	0	0.2272	20.16	53.5552	0.103974	16.82	103.219
5	15	2006 9:00:00 AM	0	0.3632	20.79	27.0208	0.385634	21.94	103.27
5	15	2006 10:00:00 AM	0	0.4648	22.05	318.157	0.032795	25.85	81.92
5	15	2006 11:00:00 AM	0	0.412	23.89	210.739	0.564741	26.76	65.6384
5	15	2006 12:00:00 PM	0	0.4528	25.42	25.0624	0.727789	27.31	59.648
5	15	2006 1:00:00 PM	0	0.5192	27.06	149.606	1.33206	27.75	52.1728
5	15	2006 2:00:00 PM	0	0.3969	28.52	101.376	2.15026	27.46	56.1664
5	15	2006 3:00:00 PM	0	0.2704	29.06	82.6368	1.82812	26.4	62.464
5	15	2006 4:00:00 PM	0	0.0321	28.48	58.9824	1.77673	25.05	72.2432
5	15	2006 5:00:00 PM	0	0.0039	27.61	191.181	0.243585	23.28	93.952
5	15	2006 6:00:00 PM	0	-0.0063	26.77	203.059	-0.080567	19.82	103.27
5	15	2006 7:00:00 PM	0	-0.0062	25.94	223.334	-0.0199487	17.66	103.219
5	15	2006 8:00:00 PM	0	-0.0057	25.15	219.341	0.00904796	16.7	103.219
5	15	2006 9:00:00 PM	0	-0.0055	24.47	219.341	-0.0593521	16.02	103.219
5	15	2006 10:00:00 PM	0	-0.0056	23.9	229.786	-0.06454	15.07	103.219
5	15	2006 11:00:00 PM	0	-0.0054	23.34	205.107	-0.00654664	14.41	103.219
5	16	2006 12:00:00 AM	0	-0.0051	22.79	250.47	-0.0961616	13.86	103.219
5	16	2006 1:00:00 AM	0	-0.005	22.28	231.219	-0.0644165	13.17	103.219
5	16	2006 2:00:00 AM	0	-0.0052	21.83	198.246	-0.0643856	12.48	103.219
5	16	2006 3:00:00 AM	0	-0.0049	21.4	211.046	0.0409783	11.99	103.219
5	16	2006 4:00:00 AM	0	-0.0046	20.99	239.206	-0.0617608	11.72	103.219
5	16	2006 5:00:00 AM	0	-0.0045	20.63	224.87	-0.0511997	11.44	103.219
5	16	2006 6:00:00 AM	0	-0.0031	20.27	217.907	-0.048544	11.35	103.219
5	16	2006 7:00:00 AM	0	0.0587	20	276.07	-0.0513232	12.58	103.219
5	16	2006 8:00:00 AM	0	0.2263	20.04	104.858	0.0328259	16.54	103.219
5	16	2006 9:00:00 AM	0	0.3597	20.62	209.306	0.111725	21.75	103.27
5	16	2006 10:00:00 AM	0	0.4688	21.91	16.6784	0.0564803	25.85	83.712
5	16	2006 11:00:00 AM	0	0.5384	23.81	45.76	0.620078	27.14	68.9152
5	16	2006 12:00:00 PM	0	0.4744	25.86	139.264	1.2451	27.57	61.952
5	16	2006 1:00:00 PM	0	0.4584	27.47	58.4704	0.448136	27.9	55.04
5	16	2006 2:00:00 PM	0	0.416	28.77	124.518	2.17003	27.28	65.5872
5	16	2006 3:00:00 PM	0	0.2757	29.37	126.464	2.28663	26.37	74.7008
5	16	2006 4:00:00 PM	0	0.0221	28.79	62.976	1.81231	25.08	84.8896
5	16	2006 5:00:00 PM	0	-0.0001	27.92	199.578	0.151685	23.26	103.27
5	16	2006 6:00:00 PM	0	-0.0063	27.09	204.083	-0.080567	20.38	103.27
5	16	2006 7:00:00 PM	0	-0.0062	26.31	230.707	-0.0779421	18.51	103.219
5	16	2006 8:00:00 PM	0	-0.006	25.57	212.48	-0.0725689	17.26	103.219
5	16	2006 9:00:00 PM	0	-0.0057	24.9	205.005	-0.0672575	16.44	103.219
5	16	2006 10:00:00 PM	0	-0.0055	24.32	217.907	-0.0619152	15.72	103.219
5	16	2006 11:00:00 PM	0	-0.0052	23.79	248.934	-0.0645092	15.18	103.219
5	17	2006 12:00:00 AM	0	-0.0052	23.29	197.734	-0.0644474	14.55	103.219
5	17	2006 1:00:00 AM	0	-0.0053	22.81	197.734	-0.0644165	13.91	103.219
5	17	2006 2:00:00 AM	0	-0.0048	22.36	239.616	0.0515085	13.54	103.219
5	17	2006 3:00:00 AM	0	-0.0048	21.96	219.443	-0.0643856	13.05	103.219
5	17	2006 4:00:00 AM	0	-0.0047	21.6	257.434	-0.0485749	12.62	103.219
5	17	2006 5:00:00 AM	0	-0.0046	21.23	257.946	-0.048544	12.34	103.219
5	17	2006 6:00:00 AM	0	-0.0029	20.87	257.946	-0.048544	11.94	103.168
5	17	2006 7:00:00 AM	0	0.055	20.6	210.944	-0.0618226	13.01	103.219
5	17	2006 8:00:00 AM	0	0.2255	20.57	64.9216	0.017046	17.18	103.219
5	17	2006 9:00:00 AM	0	0.3589	21.12	20.16	0.330544	21.94	103.27
5	17	2006 10:00:00 AM	0	0.4624	22.33	90.5216	1.66013	25.85	80.6912
5	17	2006 11:00:00 AM	0	0.5328	24.14	33.472	1.05339	27.1	63.8976
5	17	2006 12:00:00 PM	0	0.5352	26.15	46.784	0.96001	27.71	55.3984
5	17	2006 1:00:00 PM	0	0.4936	27.92	96.4608	1.56527	27.39	64.5632
5	17	2006 2:00:00 PM	0	0.4002	29.17	72.8064	2.28861	27.14	65.9968
5	17	2006 3:00:00 PM	0	0.2576	29.64	77.7216	2.39335	26.41	73.2672
5	17	2006 4:00:00 PM	0	0.0284	29.08	54.5792	1.93089	25.1	90.4704
5	17	2006 5:00:00 PM	0	0.0006	28.24	68.4032	1.26288	23.41	103.27
5	17	2006 6:00:00 PM	0	-0.0062	27.41	77.7216	1.05734	21.95	103.27
5	17	2006 7:00:00 PM	0	-0.0058	26.69	73.3184	0.343637	21.44	103.27
5	17	2006 8:00:00 PM	0	-0.0055	26	119.706	-0.00932588	20.53	103.27
5	17	2006 9:00:00 PM	0	-0.0055	25.4	203.059	-0.0777568	18.86	103.219
5	17	2006 10:00:00 PM	0	-0.0056	24.84	208.486	-0.0672266	16.99	103.219
5	17	2006 11:00:00 PM	0	-0.0056	24.31	203.059	-0.0645709	16.02	103.219
5	18	2006 12:00:00 AM	0	-0.0051	23.81	204.083	-0.06454	15.17	103.219
5	18	2006 1:00:00 AM	0	-0.005	23.34	204.083	-0.0645092	14.55	103.219
5	18	2006 2:00:00 AM	0	-0.0049	22.88	182.886	-0.0644783	14.03	103.219
5	18	2006 3:00:00 AM	0	-0.0048	22.44	242.586	-0.0512615	13.54	103.219
5	18	2006 4:00:00 AM	0	-0.0048	22.05	51.8016	-0.0617608	13.21	103.219
5	18	2006 5:00:00 AM	0	-0.0047	21.71	173.056	-0.0644165	13.54	103.219
5	18	2006 6:00:00 AM	0	-0.001	21.38	191.283	-0.0645092	15.11	103.219
5	18	2006 7:00:00 AM	0	0.0536	21.15	171.008	-0.0829448	16	103.219
5	18	2006 8:00:00 AM	0	0.1827	21.22	297.574	-0.0567891	19.79	103.27
5	18	2006 9:00:00 AM	0	0.3429	21.79	327.578	0.406633	23.15	103.27
5	18	2006 10:00:00 AM	0	0.4448	22.87	20.16	0.509403	25.48	90.8288
5	18	2006 11:00:00 AM	0	0.5088	24.5	148.173	0.625019	27.17	69.376
5	18	2006 12:00:00 PM	0	0.4176	26.23	348.774	0.759658	27.82	58.7776
5	18	2006 1:00:00 PM	0	0.4808	27.61	3.5696	1.04746	28.62	55.552
5	18	2006 2:00:00 PM	0	0.3961	28.82	40.8448	0.648735	29.26	54.1184
5	18	2006 3:00:00 PM	0	0.2471	29.44	37.3632	1.06525	28.49	57.4976
5	18	2006 4:00:00 PM	0	0.033	29.07	58.0608	0.572646	27.35	62.7712
5	18	2006 5:00:00 PM	0	0.0025	28.39	18.2144	0.101226	25.57	71.3216
5	18	2006 6:00:00 PM	0	-0.0065	27.63	203.059	-0.125313	23.31	88.7296
5	18	2006 7:00:00 PM	0	-0.0063	26.91	316.518	-0.0752247	20.29	103.27
5	18	2006 8:00:00 PM	0	-0.0059	26.34	208.486	0.0170151	19.28	103.27
5	18	2006 9:00:00 PM	0	-0.0054	25.79	49.7536	0.204058	20.16	103.27
5	18	2006 10:00:00 PM	0	-0.0048	25.33	45.76	0.243585	21.6	103.27
5	18	2006 11:00:00 PM	0	-0.0051	24.95	335.155	0.710249	21.32	103.27
5	19	2006 12:00:00 AM	0	-0.0051	24.59	29.0688	0.362412	21.11	103.27
5	19	2006 1:00:00 AM	0	-0.0049	24.3	152.269	1.08106	21.27	103.27
5	19	2006 2:00:00 AM	0	-0.005	24.09	250.368	0.167495	20.23	103.27
5	19	2006 3:00:00 AM	0	-0.0045	23.82	336.179	1.54155	21.6	100.454
5	19	2006 4:00:00 AM	0	-0.0042	23.53	301.568	1.29648	22.39	103.27
5	19	2006 5:00:00 AM	0.6	-0.0045	23.42	205.517	0.214928	21.96	103.27
5	19	2006 6:00:00 AM	5	-0.0047	23.35	76.8	0.915789	20.5	103.27
5	19	2006 7:00:00 AM	0.4	0.0099	23.11	230.195	-0.00907884	19.94	103.27
5	19	2006 8:00:00 AM	0	0.1562	23.08	9.6128	0.680851	21.15	103.27
5	19	2006 9:00:00 AM	0	0.2001	23.52	28.5568	1.3617	24.12	103.27
5	19	2006 10:00:00 AM	0	0.4031	24.35	44.3264	2.03761	26.09	97.0752
5	19	2006 11:00:00 AM	0	0.3002	25.5	20.16	1.6463	26.92	100.966
5	19	2006 12:00:00 PM	0	0.4296	26.65	5.5184	0.643795	28.3	91.0848
5	19	2006 1:00:00 PM	0	0.4464	27.87	173.261	0.599327	29.64	76.8512
5	19	2006 2:00:00 PM	0	0.402	28.91	256.512	0.952104	30.64	59.9552
5	19	2006 3:00:00 PM	0	0.2613	29.23	286.618	0.483217	30.54	53.8624
5	19	2006 4:00:00 PM	0	0.0319	28.34	224.051	0.119631	29.41	57.0368
5	19	2006 5:00:00 PM	0	0.0056	27.63	203.981	-0.0911281	26.43	84.3776
5	19	2006 6:00:00 PM	0	-0.0051	26.92	207.462	-0.0094494	22.1	103.27
5	19	2006 7:00:00 PM	0	-0.0056	26.16	275.558	0.0854152	20.23	103.27
5	19	2006 8:00:00 PM	0	-0.0056	25.4	224.768	0.0486366	18.95	103.219
5	19	2006 9:00:00 PM	0	-0.0055	24.71	211.456	0.0381682	17.86	103.219
5	19	2006 10:00:00 PM	0	-0.0053	24.09	200.602	-0.017046	17.2	103.219
5	19	2006 11:00:00 PM	0	-0.0053	23.5	227.226	0.130439	16.5	103.219
5	20	2006 12:00:00 AM	0	-0.0053	22.94	137.933	0.0382917	15.76	103.219
5	20	2006 1:00:00 AM	0	-0.0052	22.41	248.934	-0.0644165	15	103.219
5	20	2006 2:00:00 AM	0	-0.0052	21.93	228.762	-0.0670105	14.44	103.219
5	20	2006 3:00:00 AM	0	-0.0052	21.46	217.395	-0.0643239	13.69	103.219
5	20	2006 4:00:00 AM	0	-0.0051	20.99	234.189	-0.0643239	13.24	103.219
5	20	2006 5:00:00 AM	0	-0.0051	20.54	234.189	-0.0537628	12.6	103.219
5	20	2006 6:00:00 AM	0	-0.0024	20.09	234.189	-0.0484822	12.22	103.219
5	20	2006 7:00:00 AM	0	0.0555	19.75	254.874	-0.0485749	13.21	103.219
5	20	2006 8:00:00 AM	0.2	0.2295	19.73	35.4176	0.0435105	17.28	103.27
5	20	2006 9:00:00 AM	0	0.3608	20.29	260.096	0.101442	21.88	98.5088
5	20	2006 10:00:00 AM	0	0.4648	21.41	89.088	0.0697279	25.93	71.424
5	20	2006 11:00:00 AM	0	0.5272	23.14	106.291	0.259395	28.49	42.4448
5	20	2006 12:00:00 PM	0	0.5352	25.05	68.8128	0.799679	29.22	38.4
5	20	2006 1:00:00 PM	0	0.4968	26.72	76.6976	0.436278	29.9	37.4272
5	20	2006 2:00:00 PM	0	0.4104	27.92	82.1248	1.2115	29.69	39.4752
5	20	2006 3:00:00 PM	0	0.2752	28.32	67.3792	1.1779	28.86	40.0896
5	20	2006 4:00:00 PM	0	0.0232	27.57	84.1728	1.13838	27.27	42.1376
5	20	2006 5:00:00 PM	0	0.0009	26.74	118.17	-0.0383535	24.67	59.5968
5	20	2006 6:00:00 PM	0	-0.0067	25.94	229.171	0.122533	21.18	99.5328
5	20	2006 7:00:00 PM	0	-0.0066	25.16	233.165	-0.0382299	18.29	103.219
5	20	2006 8:00:00 PM	0	-0.006	24.5	272.589	-0.0145138	16.96	103.219
5	20	2006 9:00:00 PM	0	-0.0056	23.9	210.944	-0.06454	16.43	103.219
5	20	2006 10:00:00 PM	0	-0.0054	23.37	190.771	0.0514467	16.11	103.219
5	20	2006 11:00:00 PM	0	-0.0053	22.88	327.373	-0.0617608	15.69	103.219
5	21	2006 12:00:00 AM	0	-0.0052	22.47	23.6416	0.0805361	15.44	103.219
5	21	2006 1:00:00 AM	0	-0.0052	22.15	209.51	-0.0722601	15.41	103.219
5	21	2006 2:00:00 AM	0	-0.0051	21.91	199.68	-0.0643548	15.68	103.219
5	21	2006 3:00:00 AM	0	-0.0051	21.7	168.038	-0.0669487	15.57	103.219
5	21	2006 4:00:00 AM	0	-0.005	21.5	193.741	-0.0643239	15.54	103.219
5	21	2006 5:00:00 AM	0	-0.005	21.29	210.534	0.133156	15.01	103.219
5	21	2006 6:00:00 AM	0	-0.0037	20.95	207.053	0.00160578	13.94	103.219
5	21	2006 7:00:00 AM	0	0.0381	20.6	214.938	0.067381	14.24	103.219
5	21	2006 8:00:00 AM	0	0.1206	20.46	284.877	-0.0539481	16.58	103.219
5	21	2006 9:00:00 AM	0	0.2096	20.82	222.208	0.383164	19.09	75.7248
5	21	2006 10:00:00 AM	0	0.3839	21.48	290.099	0.451595	21.7	49.92
5	21	2006 11:00:00 AM	0	0.5152	22.63	211.763	1.16011	24.17	37.4272
5	21	2006 12:00:00 PM	0	0.5392	24.15	328.09	1.41506	25.27	31.1296
5	21	2006 1:00:00 PM	0	0.4984	25.57	209.306	1.40716	25.9	27.9552
5	21	2006 2:00:00 PM	0	0.4184	26.6	290.611	0.75447	26.42	26.624
5	21	2006 3:00:00 PM	0	0.2742	26.99	223.13	1.05142	25.69	28.7232
5	21	2006 4:00:00 PM	0	0.0258	26.35	270.541	0.599327	24.18	31.1808
5	21	2006 5:00:00 PM	0	0.0019	25.51	213.402	-0.0407004	21.18	48.0768
5	21	2006 6:00:00 PM	0	-0.0063	24.7	234.189	-0.00382917	17.95	58.7776
5	21	2006 7:00:00 PM	0	-0.006	23.87	203.674	0.0700059	14.58	100.352
5	21	2006 8:00:00 PM	0	-0.0059	23.12	243.098	-0.0617299	13.14	103.168
5	21	2006 9:00:00 PM	0	-0.0053	22.44	205.619	0.0121051	12.12	103.168
5	21	2006 10:00:00 PM	0	-0.005	21.81	263.373	-0.0510453	11.16	103.168
5	21	2006 11:00:00 PM	0	-0.0048	21.24	221.901	-0.0483896	10.64	103.168
5	22	2006 12:00:00 AM	0	-0.0047	20.71	215.552	-0.0483278	10.17	103.168
5	22	2006 1:00:00 AM	0	-0.0047	20.22	231.834	-0.0482969	9.68	103.168
5	22	2006 2:00:00 AM	0	-0.0046	19.76	214.016	-0.00348949	9.15	103.168
5	22	2006 3:00:00 AM	0	-0.0046	19.38	232.346	-0.0482043	8.95	103.168
5	22	2006 4:00:00 AM	0	-0.0047	19.02	209.101	0.00978909	8.73	103.168
5	22	2006 5:00:00 AM	0	-0.0044	18.69	346.317	0.0255999	9.11	103.168
5	22	2006 6:00:00 AM	0	-0.0035	18.41	205.619	-0.000679369	9.2	103.168
5	22	2006 7:00:00 AM	0	0.0508	18.2	314.061	0.0729704	10.12	103.168
5	22	2006 8:00:00 AM	0	0.2243	18.24	16.2688	0.367847	14.46	103.219
5	22	2006 9:00:00 AM	0	0.2432	18.83	254.157	0.228021	18.19	103.27
5	22	2006 10:00:00 AM	0	0.2149	19.84	312.934	0.499521	22.15	91.648
5	22	2006 11:00:00 AM	0	0.209	20.88	211.866	0.375506	22.85	87.9104
5	22	2006 12:00:00 PM	0	0.2535	21.75	215.757	0.76534	23.79	81.5616
5	22	2006 1:00:00 PM	0	0.1736	22.58	229.069	1.03561	23.64	83.5584
5	22	2006 2:00:00 PM	0	0.1443	23.12	243.405	1.40716	22.4	90.368
5	22	2006 3:00:00 PM	0	0.0726	23.25	246.374	0.517556	21.28	102.707
5	22	2006 4:00:00 PM	0.2	0.0287	23.1	222.31	0.739153	19.57	103.27
5	22	2006 5:00:00 PM	0	0.0019	22.76	333.312	0.00413797	18.37	103.219
5	22	2006 6:00:00 PM	0	-0.0058	22.39	239.514	-0.0669487	17.7	103.219
5	22	2006 7:00:00 PM	0	-0.0057	22.08	243.507	-0.0669178	17.07	103.27
5	22	2006 8:00:00 PM	0	-0.0055	21.77	47.296	-0.0115493	16.72	103.27
5	22	2006 9:00:00 PM	0	-0.0052	21.5	85.1968	0.0174474	16.55	103.219
5	22	2006 10:00:00 PM	0	-0.0049	21.27	45.8624	0.00166754	16.53	103.219
5	22	2006 11:00:00 PM	0	-0.0047	21.08	212.48	-0.0588889	16.45	103.219
5	23	2006 12:00:00 AM	0	-0.005	20.91	218.829	-0.0641386	16.17	103.219
5	23	2006 1:00:00 AM	0	-0.0048	20.66	218.829	0.0227897	15.39	103.219
5	23	2006 2:00:00 AM	0	-0.0047	20.4	218.829	-0.0641695	15.08	103.219
5	23	2006 3:00:00 AM	0	-0.0047	20.19	218.931	-0.0641695	14.88	103.219
5	23	2006 4:00:00 AM	0	-0.0049	19.92	218.931	-0.0641386	14.11	103.219
5	23	2006 5:00:00 AM	0	-0.0046	19.64	218.931	-0.058858	13.74	103.219
5	23	2006 6:00:00 AM	0	-0.0039	19.32	218.931	-0.0587963	12.56	103.219
5	23	2006 7:00:00 AM	0	0.0466	19.03	218.829	-0.0588889	12.72	103.219
5	23	2006 8:00:00 AM	0	0.2076	19.01	19.2384	0.0568817	16.03	103.219
5	23	2006 9:00:00 AM	0	0.3514	19.53	211.763	0.705061	19.88	103.27
5	23	2006 10:00:00 AM	0	0.4576	20.67	116.122	0.267548	23.3	77.2608
5	23	2006 11:00:00 AM	0	0.4816	22.29	213.197	0.377976	24.65	63.5392
5	23	2006 12:00:00 PM	0	0.5088	23.99	18.2144	0.509403	25.22	52.0192
5	23	2006 1:00:00 PM	0	0.3326	25.39	57.0368	1.01584	25.14	52.6336
5	23	2006 2:00:00 PM	0	0.3819	26.28	16.6784	0.610197	25.75	46.4896
5	23	2006 3:00:00 PM	0	0.2734	26.76	92.9792	0.968162	24.98	52.0704
5	23	2006 4:00:00 PM	0	0.0298	26.35	105.882	0.662323	23.7	62.464
5	23	2006 5:00:00 PM	0	0.0023	25.61	202.035	-0.00648488	22.1	77.3632
5	23	2006 6:00:00 PM	0	-0.0063	24.83	233.677	-0.0143285	18.67	103.27
5	23	2006 7:00:00 PM	0	-0.0061	24.13	222.31	-0.032795	16.33	103.219
5	23	2006 8:00:00 PM	0	-0.0059	23.43	223.334	0.16206	15.28	103.219
5	23	2006 9:00:00 PM	0	-0.0056	22.78	221.901	-0.064293	14.25	103.219
5	23	2006 10:00:00 PM	0	-0.0053	22.19	223.334	-0.0642621	13.44	103.219
5	23	2006 11:00:00 PM	0	-0.0053	21.68	207.053	-0.0642004	12.73	103.219
5	24	2006 12:00:00 AM	0	-0.005	21.21	260.813	-0.0615446	12.34	103.219
5	24	2006 1:00:00 AM	0	-0.0048	20.84	221.901	-0.0615138	12.7	103.219
5	24	2006 2:00:00 AM	0	-0.005	20.5	259.891	-0.0483278	12.26	103.219
5	24	2006 3:00:00 AM	0	-0.0049	20.1	235.213	-0.0482969	11.55	103.168
5	24	2006 4:00:00 AM	0	-0.0047	19.77	207.565	-0.0535775	11.57	103.168
5	24	2006 5:00:00 AM	0	-0.0047	19.46	206.643	0.0334126	11.09	103.168
5	24	2006 6:00:00 AM	0	-0.0036	19.14	206.643	-0.0482661	10.65	103.168
5	24	2006 7:00:00 AM	0	0.0474	18.89	48.32	-0.0562332	11.38	103.219
5	24	2006 8:00:00 AM	0	0.1912	18.87	276.992	0.0516011	15.12	103.219
5	24	2006 9:00:00 AM	0	0.1856	19.34	130.458	0.135627	19.09	103.27
5	24	2006 10:00:00 AM	0	0.2572	20.22	229.069	0.0566038	22.08	92.1088
5	24	2006 11:00:00 AM	0	0.2579	21.43	201.933	0.641324	24.13	69.12
5	24	2006 12:00:00 PM	0	0.336	22.48	264.499	1.07316	24.89	54.272
5	24	2006 1:00:00 PM	0	0.4952	23.79	75.264	1.38937	26.11	43.3664
5	24	2006 2:00:00 PM	0	0.2846	25.19	107.827	0.705061	25.55	43.6736
5	24	2006 3:00:00 PM	0	0.1661	25.81	92.9792	0.0146373	24.53	46.08
5	24	2006 4:00:00 PM	0	0.0454	25.51	201.011	0.101473	23.82	49.2544
5	24	2006 5:00:00 PM	0	0.0028	24.94	169.062	-0.109131	21.74	63.3856
5	24	2006 6:00:00 PM	0	-0.0065	24.23	223.334	-0.0300157	17.43	101.018
5	24	2006 7:00:00 PM	0	-0.0062	23.52	225.792	-0.0458574	15.1	103.219
5	24	2006 8:00:00 PM	0	-0.0057	22.8	208.077	-0.00101905	14.15	103.219
5	24	2006 9:00:00 PM	0	-0.0054	22.19	207.053	-0.0642004	13.58	103.219
5	24	2006 10:00:00 PM	0	-0.0052	21.72	207.053	-0.0641695	13.34	103.219
5	24	2006 11:00:00 PM	0	-0.0051	21.28	207.053	-0.0641077	12.96	103.219
5	25	2006 12:00:00 AM	0	-0.0047	20.9	208.077	-0.0641077	12.98	103.219
5	25	2006 1:00:00 AM	0	-0.0047	20.6	266.24	0.00969645	13.18	103.219
5	25	2006 2:00:00 AM	0	-0.0045	20.33	265.83	-0.0482043	13.24	103.219
5	25	2006 3:00:00 AM	0	-0.0047	20.06	178.483	-0.0508291	13.03	103.219
5	25	2006 4:00:00 AM	0	-0.0048	19.79	177.971	-0.0639842	12.61	103.219
5	25	2006 5:00:00 AM	0	-0.0045	19.48	225.382	-0.05086	12.17	103.219
5	25	2006 6:00:00 AM	0	-0.0035	19.18	212.07	-0.0482043	11.74	103.219
5	25	2006 7:00:00 AM	0	0.038	18.95	200.09	-0.0587963	12.3	103.219
5	25	2006 8:00:00 AM	0	0.1433	18.98	67.3792	0.0149461	15.3	103.219
5	25	2006 9:00:00 AM	0	0.2673	19.45	200.499	0.678875	19.5	101.018
5	25	2006 10:00:00 AM	0	0.44	20.38	229.069	0.857981	23.13	66.7136
5	25	2006 11:00:00 AM	0	0.508	21.88	239.821	0.805855	24.84	44.9024
5	25	2006 12:00:00 PM	0	0.4968	23.62	270.848	0.47877	25.4	43.9296
5	25	2006 1:00:00 PM	0	0.2781	25.12	335.053	0.52299	25.02	46.3872
5	25	2006 2:00:00 PM	0	0.3291	25.87	265.011	1.24115	25.29	42.1376
5	25	2006 3:00:00 PM	0	0.2268	26.2	248.73	0.388846	24.79	49.6128
5	25	2006 4:00:00 PM	0	0.0331	25.85	248.32	1.09094	23.7	50.0736
5	25	2006 5:00:00 PM	0	0.0024	25.2	246.886	0.00438502	21.23	64.2048
5	25	2006 6:00:00 PM	0	-0.006	24.48	212.48	-0.0114257	17.42	97.5872
5	25	2006 7:00:00 PM	0	-0.0059	23.75	251.494	0.149214	14.91	103.219
5	25	2006 8:00:00 PM	0	-0.0056	23.01	216.986	0.120434	13.4	103.219
5	25	2006 9:00:00 PM	0	-0.0053	22.32	229.786	0.344378	12.52	103.168
5	25	2006 10:00:00 PM	0	-0.0048	21.71	198.758	0.0388167	11.65	103.168
5	25	2006 11:00:00 PM	0	-0.0047	21.11	243.61	-0.0585801	10.62	103.168
5	26	2006 12:00:00 AM	0	-0.0047	20.53	194.355	-0.0532996	9.5	103.168
5	26	2006 1:00:00 AM	0	-0.0046	19.95	220.467	0.0520644	8.77	103.168
5	26	2006 2:00:00 AM	0	-0.0045	19.44	230.298	-0.00849211	8.19	103.117
5	26	2006 3:00:00 AM	0	-0.0045	18.97	230.81	-0.0479881	7.66	103.168
5	26	2006 4:00:00 AM	0	-0.0045	18.52	211.661	-0.0479881	7.27	103.117
5	26	2006 5:00:00 AM	0	-0.0044	18.1	217.088	-0.0479881	6.9	103.117
5	26	2006 6:00:00 AM	0	-0.003	17.7	230.4	-0.0479573	6.72	103.117
5	26	2006 7:00:00 AM	0	0.045	17.38	313.139	-0.0479881	7.86	103.168
5	26	2006 8:00:00 AM	0	0.2072	17.31	53.6576	0.146744	12.39	103.219
5	26	2006 9:00:00 AM	0	0.3441	17.78	346.931	0.900225	17.7	103.27
5	26	2006 10:00:00 AM	0	0.4488	18.99	257.126	0.763116	22.71	68.4032
5	26	2006 11:00:00 AM	0	0.5136	20.72	264.499	0.905413	24.83	41.8816
5	26	2006 12:00:00 PM	0	0.5264	22.64	231.424	0.668005	25.9	39.5264
5	26	2006 1:00:00 PM	0	0.4848	24.45	236.339	0.717908	26.53	35.1744
5	26	2006 2:00:00 PM	0	0.4006	25.84	211.251	0.710002	26.82	32.256
5	26	2006 3:00:00 PM	0	0.2791	26.51	349.798	0.409598	26.87	31.744
5	26	2006 4:00:00 PM	0	0.028	26.13	2.9632	-0.0985085	25.31	38.656
5	26	2006 5:00:00 PM	0	0.0022	25.43	205.005	-0.101102	21.85	67.3792
5	26	2006 6:00:00 PM	0	-0.0061	24.64	291.942	0.0438502	16.7	102.656
5	26	2006 7:00:00 PM	0	-0.0061	23.87	215.962	0.0570052	13.85	103.219
5	26	2006 8:00:00 PM	0	-0.0054	23.05	237.67	0.0201958	12.16	103.219
5	26	2006 9:00:00 PM	0	-0.005	22.28	293.478	-0.0534849	10.98	103.168
5	26	2006 10:00:00 PM	0	-0.0049	21.61	227.84	-0.0507983	10.05	103.168
5	26	2006 11:00:00 PM	0	-0.0048	20.99	200.704	-0.0507365	9.57	103.168
5	27	2006 12:00:00 AM	0	-0.0048	20.41	64.512	-0.0164284	9.03	103.168
5	27	2006 1:00:00 AM	0	-0.0046	19.89	191.898	-0.0453942	8.76	103.168
5	27	2006 2:00:00 AM	0	-0.0045	19.44	108.442	-0.0453942	8.49	103.168
5	27	2006 3:00:00 AM	0	-0.0045	19.03	256.512	-0.0111169	8.44	103.168
5	27	2006 4:00:00 AM	0	-0.0041	18.65	343.347	-0.0453633	8.49	103.168
5	27	2006 5:00:00 AM	0	-0.004	18.29	199.27	0.1838	8.21	103.168
5	27	2006 6:00:00 AM	0	-0.0027	17.94	44.8384	0.104839	7.96	103.168
5	27	2006 7:00:00 AM	0	0.0471	17.66	339.251	0.115307	9.98	103.219
5	27	2006 8:00:00 AM	0	0.2122	17.64	206.848	0.238891	17.33	103.27
5	27	2006 9:00:00 AM	0	0.3475	18.24	266.547	0.230738	22.19	90.368
5	27	2006 10:00:00 AM	0	0.452	19.49	312.32	0.6475	24.79	65.8944
5	27	2006 11:00:00 AM	0	0.5144	21.29	318.669	0.868604	26.86	54.272
5	27	2006 12:00:00 PM	0	0.524	23.26	27.0208	0.89479	28.34	43.9296
5	27	2006 1:00:00 PM	0	0.4832	25.11	351.232	0.863169	29.11	39.936
5	27	2006 2:00:00 PM	0	0.4004	26.63	229.99	0.841923	29.91	34.2528
5	27	2006 3:00:00 PM	0	0.276	27.39	280.269	0.517803	30	32.6144
5	27	2006 4:00:00 PM	0	0.0221	27.14	309.453	0.335979	28.24	37.8368
5	27	2006 5:00:00 PM	0.4	0.0015	26.4	206.438	-0.0326715	25.18	49.5616
5	27	2006 6:00:00 PM	0	-0.0069	25.69	194.15	-0.074885	19.37	91.9552
5	27	2006 7:00:00 PM	0	-0.0065	24.9	210.022	0.0646944	17.08	103.219
5	27	2006 8:00:00 PM	0	-0.006	24.21	172.954	0.465182	17.22	103.27
5	27	2006 9:00:00 PM	0	-0.0055	23.62	156.16	0.610197	18.59	103.27
5	27	2006 10:00:00 PM	0	-0.0051	23.14	242.995	0.101844	19.52	103.27
5	27	2006 11:00:00 PM	0	-0.005	22.74	192.717	0.228268	19.78	103.27
5	28	2006 12:00:00 AM	0	-0.0049	22.44	163.635	0.383905	19.26	103.27
5	28	2006 1:00:00 AM	0	-0.0048	22.16	321.434	0.107248	18.89	103.27
5	28	2006 2:00:00 AM	0	-0.0049	21.89	249.446	-0.00864651	17.74	103.219
5	28	2006 3:00:00 AM	0	-0.005	21.59	30.0928	-0.0587345	16.67	103.219
5	28	2006 4:00:00 AM	0	-0.0051	21.27	195.174	0.0782818	16.17	103.219
5	28	2006 5:00:00 AM	0	-0.0047	20.97	334.336	0.0730013	17.61	103.219
5	28	2006 6:00:00 AM	0	-0.0035	20.74	135.987	0.0546583	17.25	103.219
5	28	2006 7:00:00 AM	0	0.0452	20.55	210.432	0.128215	17.87	103.27
5	28	2006 8:00:00 AM	0	0.2051	20.54	268.493	0.647253	20.53	103.27
5	28	2006 9:00:00 AM	0	0.3432	20.95	348.365	1.41111	22.27	103.27
5	28	2006 10:00:00 AM	0	0.4496	21.84	7.5648	1.07513	24.6	100.403
5	28	2006 11:00:00 AM	0	0.5096	23.32	5.1136	0.633913	27.4	74.7008
5	28	2006 12:00:00 PM	0	0.5216	25.07	250.675	0.965939	29.1	50.8416
5	28	2006 1:00:00 PM	0	0.4848	26.71	300.851	0.101597	30.38	31.5904
5	28	2006 2:00:00 PM	0	0.392	27.99	285.594	0.502486	30.93	27.0848
5	28	2006 3:00:00 PM	0	0.2637	28.68	178.79	0.626007	29.97	32.5632
5	28	2006 4:00:00 PM	0	0.0256	28.36	238.387	0.407621	27.71	38.5024
5	28	2006 5:00:00 PM	0	0.0015	27.63	98.5088	-0.103696	24.35	50.944
5	28	2006 6:00:00 PM	0	-0.0071	26.83	210.432	-0.0851681	19.62	94.208
5	28	2006 7:00:00 PM	0	-0.0059	26.06	203.469	0.114937	20.66	103.27
5	28	2006 8:00:00 PM	0	-0.0054	25.36	321.434	-0.0376123	20.6	103.27
5	28	2006 9:00:00 PM	0	-0.0059	24.81	248.934	-0.0111787	18.82	103.27
5	28	2006 10:00:00 PM	0	-0.0054	24.3	80.2816	0.0467838	18.14	103.219
5	28	2006 11:00:00 PM	0	-0.0058	23.79	223.846	-0.061205	15.88	103.219
5	29	2006 12:00:00 AM	0	-0.0053	23.27	269.21	-0.0506747	14.66	103.219
5	29	2006 1:00:00 AM	0	-0.0052	22.79	265.318	-0.0480499	13.86	103.168
5	29	2006 2:00:00 AM	0	-0.0052	22.36	210.022	-0.0532687	13.36	103.219
5	29	2006 3:00:00 AM	0	-0.0051	22	244.122	-0.0532687	13.62	103.219
5	29	2006 4:00:00 AM	0	-0.005	21.69	244.122	-0.0479573	13	103.219
5	29	2006 5:00:00 AM	0	-0.005	21.37	262.349	-0.0479573	12.52	103.168
5	29	2006 6:00:00 AM	0	-0.0041	21.06	240.64	0.0231603	12.02	103.168
5	29	2006 7:00:00 AM	0	0.039	20.76	291.43	-0.0479881	12.56	103.219
5	29	2006 8:00:00 AM	0	0.1913	20.63	251.29	0.10206	16.47	103.219
5	29	2006 9:00:00 AM	0	0.2825	20.95	247.296	0.586728	21.45	103.27
5	29	2006 10:00:00 AM	0	0.3256	21.78	250.675	0.729024	24.54	94.0544
5	29	2006 11:00:00 AM	0	0.3714	22.96	33.984	1.06327	26.38	72.2944
5	29	2006 12:00:00 PM	0	0.374	24.27	100.352	0.713214	26.64	69.2736
5	29	2006 1:00:00 PM	0	0.3389	25.45	48.7296	0.426397	26.68	68.5568
5	29	2006 2:00:00 PM	0	0.2177	26.39	117.658	0.760399	26.17	71.6288
5	29	2006 3:00:00 PM	0	0.1074	26.79	137.421	0.836982	25.03	79.0016
5	29	2006 4:00:00 PM	0	0.0448	26.63	74.752	0.37847	24.08	88.6784
5	29	2006 5:00:00 PM	0	0.003	26.27	217.293	0.0861563	22.95	101.171
5	29	2006 6:00:00 PM	0	-0.0061	25.78	207.974	0.115153	22	103.27
5	29	2006 7:00:00 PM	0	-0.0059	25.31	178.893	0.00716425	20.85	103.27
5	29	2006 8:00:00 PM	0	-0.006	24.86	281.907	-0.0639224	19.27	103.27
5	29	2006 9:00:00 PM	0	-0.0058	24.45	78.7456	-0.0665473	18.3	103.219
5	29	2006 10:00:00 PM	0	-0.0055	24.03	78.7456	-0.0796714	17.1	103.219
5	29	2006 11:00:00 PM	0	-0.0054	23.55	237.568	-0.0665164	15.98	103.219
5	30	2006 12:00:00 AM	0	-0.0053	23.07	212.48	-0.0638607	14.98	103.219
5	30	2006 1:00:00 AM	0	-0.0052	22.6	231.731	-0.0532996	14.4	103.219
5	30	2006 2:00:00 AM	0	-0.0051	22.17	203.162	-0.050613	13.98	103.219
5	30	2006 3:00:00 AM	0	-0.0051	21.78	203.162	-0.0532378	13.38	103.219
5	30	2006 4:00:00 AM	0	-0.005	21.41	203.162	-0.0611432	12.79	103.168
5	30	2006 5:00:00 AM	0	-0.005	21.04	225.792	-0.0479264	12.13	103.219
5	30	2006 6:00:00 AM	0	-0.0041	20.66	203.162	-0.0479264	11.6	103.168
5	30	2006 7:00:00 AM	0	0.0377	20.32	203.059	-0.0532069	11.97	103.219
5	30	2006 8:00:00 AM	0	0.1968	20.17	67.3792	0.117963	16.21	103.27
5	30	2006 9:00:00 AM	0	0.332	20.5	277.811	0.0836859	21.63	96.512
5	30	2006 10:00:00 AM	0	0.4496	21.42	48.7296	0.605256	25.2	64.5632
5	30	2006 11:00:00 AM	0	0.4616	22.9	113.664	0.871568	26.04	53.2992
5	30	2006 12:00:00 PM	0	0.4928	24.54	118.579	1.98425	25.86	53.3504
5	30	2006 1:00:00 PM	0	0.4576	26.09	100.352	1.21545	25.65	52.992
5	30	2006 2:00:00 PM	0	0.3975	27.28	98.4064	1.36763	25.62	52.5824
5	30	2006 3:00:00 PM	0	0.2065	27.94	99.9424	0.876262	24.49	61.184
5	30	2006 4:00:00 PM	0	0.0249	27.72	129.024	0.228762	23.27	68.0448
5	30	2006 5:00:00 PM	0	0.0008	27.07	201.011	-0.0956675	21.69	79.0016
5	30	2006 6:00:00 PM	0	-0.0063	26.29	223.334	-0.0692647	18.06	102.707
5	30	2006 7:00:00 PM	0	-0.0062	25.48	230.195	0.0624402	15.46	103.219
5	30	2006 8:00:00 PM	0	-0.0055	24.71	229.786	0.230985	14.24	103.219
5	30	2006 9:00:00 PM	0	-0.0053	24.03	206.131	0.17046	13.47	103.219
5	30	2006 10:00:00 PM	0	-0.0051	23.4	195.277	0.49211	13.15	103.219
5	30	2006 11:00:00 PM	0	-0.005	22.79	287.539	0.08909	12.34	103.219
5	31	2006 12:00:00 AM	0	-0.005	22.24	248.115	-0.0479264	11.07	103.168
5	31	2006 1:00:00 AM	0	-0.0049	21.72	239.718	-0.0478955	10	103.168
5	31	2006 2:00:00 AM	0	-0.0049	21.21	236.237	-0.0478955	9.1	103.168
5	31	2006 3:00:00 AM	0	-0.0049	20.68	195.277	-0.0478646	8.59	103.168
5	31	2006 4:00:00 AM	0	-0.0048	20.2	203.674	-0.0478646	8.32	103.168
5	31	2006 5:00:00 AM	0	-0.0046	19.79	212.07	-0.0478646	8.05	103.168
5	31	2006 6:00:00 AM	0	-0.0036	19.42	215.04	-0.0478646	7.99	103.168
5	31	2006 7:00:00 AM	0	0.0383	19.13	169.574	-0.0478646	9.11	103.168
5	31	2006 8:00:00 AM	0	0.1279	19.01	47.296	-0.0796097	12.48	103.219
5	31	2006 9:00:00 AM	0	0.3269	19.27	220.672	-0.064046	18.37	101.478
5	31	2006 10:00:00 AM	0	0.4176	20.11	87.552	0.940246	23.84	72.3968
5	31	2006 11:00:00 AM	0	0.4224	21.61	103.834	0.850323	25.98	59.648
5	31	2006 12:00:00 PM	0	0.2064	23.22	161.075	0.225797	25.29	62.3616
5	31	2006 1:00:00 PM	0	0.0908	24.09	72.8064	1.253	23.83	77.6192
5	31	2006 2:00:00 PM	0	0.0509	24.32	210.432	0.752494	20.09	103.27
5	31	2006 3:00:00 PM	0	0.0538	24.16	233.574	0.449619	19.86	103.27
5	31	2006 4:00:00 PM	0	0.0346	23.91	267.162	0.465429	19.51	103.27
5	31	2006 5:00:00 PM	0	0.0023	23.62	263.168	0.267795	19.25	103.27
5	31	2006 6:00:00 PM	0	-0.0053	23.26	326.349	0.073063	18.94	103.27
5	31	2006 7:00:00 PM	0	-0.0053	22.95	255.283	-0.00858475	18.84	103.27
5	31	2006 8:00:00 PM	0	-0.0052	22.62	337.203	-0.0481117	18.64	103.27
5	31	2006 9:00:00 PM	0	-0.0052	22.31	332.288	-0.00327332	17.94	103.219
5	31	2006 10:00:00 PM	0	-0.0052	22.05	330.854	0.0125374	17.41	103.219
5	31	2006 11:00:00 PM	0	-0.0052	21.84	200.602	-0.0269277	16.94	103.219
6	1	2006 12:00:00 AM	0	-0.0051	21.58	233.677	-0.0664237	16.3	103.27
6	1	2006 1:00:00 AM	0	-0.0051	21.34	211.968	-0.0637989	16.19	103.219
6	1	2006 2:00:00 AM	0	-0.0049	21.17	276.07	-0.063768	16.49	103.219
6	1	2006 3:00:00 AM	0	-0.0047	21.02	203.571	0.104839	16.47	103.219
6	1	2006 4:00:00 AM	0	-0.0047	20.85	210.944	0.13365	16.27	103.219
6	1	2006 5:00:00 AM	0	-0.005	20.66	100.966	0.0442516	15.41	103.219
6	1	2006 6:00:00 AM	0	-0.0039	20.38	201.114	-0.0637989	14.87	103.219
6	1	2006 7:00:00 AM	0	0.0178	20.16	182.374	-0.0638298	15.08	103.219
6	1	2006 8:00:00 AM	0	0.1013	20.15	206.95	0.130933	17.28	103.219
6	1	2006 9:00:00 AM	0	0.3213	20.52	296.038	0.336226	20.7	103.27
6	1	2006 10:00:00 AM	0	0.3927	21.44	334.541	0.352284	24.86	100.352
6	1	2006 11:00:00 AM	0	0.2784	22.84	289.178	0.834512	25.24	95.0784
6	1	2006 12:00:00 PM	0	0.4352	24	218.624	0.504462	25.28	97.792
6	1	2006 1:00:00 PM	0	0.3159	25.1	97.8944	0.425655	25.94	87.1424
6	1	2006 2:00:00 PM	0	0.3434	26.03	110.285	1.07118	26.1	83.9168
6	1	2006 3:00:00 PM	0	0.2505	26.7	127.078	0.78708	25.87	86.3744
6	1	2006 4:00:00 PM	0	0.0239	26.58	117.146	0.228268	24.76	93.9008
6	1	2006 5:00:00 PM	0	0.0011	26.02	174.899	0.157614	23.22	103.27
6	1	2006 6:00:00 PM	0	-0.0064	25.36	278.016	-0.0772319	20.36	103.27
6	1	2006 7:00:00 PM	0	-0.0063	24.7	249.958	-0.0798567	18.08	103.27
6	1	2006 8:00:00 PM	0	-0.0057	24.09	245.453	-0.0350493	17.18	103.219
6	1	2006 9:00:00 PM	0	-0.0056	23.53	245.965	-0.0165519	16.7	103.219
6	1	2006 10:00:00 PM	0	-0.0055	23.02	225.792	0.17046	16.07	103.219
6	1	2006 11:00:00 PM	0	-0.0053	22.56	206.029	0.0493778	15.8	103.219
6	2	2006 12:00:00 AM	0	-0.0052	22.15	210.022	-0.0638607	14.78	103.219
6	2	2006 1:00:00 AM	0	-0.0052	21.76	305.766	-0.0532996	13.97	103.219
6	2	2006 2:00:00 AM	0	-0.005	21.38	217.395	-0.0638607	13.9	103.219
6	2	2006 3:00:00 AM	0	-0.0049	21.09	216.883	-0.0638298	13.67	103.219
6	2	2006 4:00:00 AM	0	-0.0051	20.85	234.701	-0.0637989	13.3	103.219
6	2	2006 5:00:00 AM	0	-0.005	20.64	261.325	-0.0611432	13.18	103.168
6	2	2006 6:00:00 AM	0	-0.0042	20.39	112.845	-0.0611432	13.11	103.219
6	2	2006 7:00:00 AM	0	0.032	20.18	249.446	-0.0611741	13.43	103.219
6	2	2006 8:00:00 AM	0	0.1822	20.12	10.6368	0.0124448	16.23	103.219
6	2	2006 9:00:00 AM	0	0.322	20.5	54.5792	0.924189	19.97	103.27
6	2	2006 10:00:00 AM	0	0.4224	21.42	349.286	0.307569	24.57	99.2256
6	2	2006 11:00:00 AM	0	0.2363	22.87	217.19	0.130933	25.66	95.7952
6	2	2006 12:00:00 PM	0	0.1783	24	207.77	0.249267	25.94	83.0464
6	2	2006 1:00:00 PM	0	0.303	24.75	33.472	0.172436	26.88	71.8848
6	2	2006 2:00:00 PM	0	0.3007	25.73	63.3856	1.15419	26.91	73.0624
6	2	2006 3:00:00 PM	0	0.1445	26.39	77.7216	1.28067	25.88	85.2992
6	2	2006 4:00:00 PM	0	0.0218	26.32	70.3488	1.20952	24.51	99.84
6	2	2006 5:00:00 PM	0	0.0011	25.85	159.13	-0.000926412	23.18	103.27
6	2	2006 6:00:00 PM	0	-0.0066	25.26	244.941	-0.0824815	20.35	103.27
6	2	2006 7:00:00 PM	0	-0.0063	24.67	237.568	-0.0798876	18.06	103.219
6	2	2006 8:00:00 PM	0	-0.006	24.09	221.286	0.00710249	16.73	103.219
6	2	2006 9:00:00 PM	0	-0.0056	23.52	221.389	-0.0402372	15.8	103.219
6	2	2006 10:00:00 PM	0	-0.0055	23	201.626	-0.0454868	15.28	103.219
6	2	2006 11:00:00 PM	0	-0.0054	22.52	207.053	0.0572831	14.86	103.219
6	3	2006 12:00:00 AM	0	-0.0054	22.11	214.016	-0.00858475	14.36	103.219
6	3	2006 1:00:00 AM	0	-0.0053	21.74	218.419	-0.0638915	13.85	103.219
6	3	2006 2:00:00 AM	0	-0.0052	21.38	212.48	-0.0638298	13.49	103.219
6	3	2006 3:00:00 AM	0	-0.0052	21.04	213.504	-0.0638298	12.99	103.219
6	3	2006 4:00:00 AM	0	-0.0051	20.71	221.901	0.0204737	12.69	103.219
6	3	2006 5:00:00 AM	0	-0.005	20.41	231.731	-0.063768	12.49	103.219
6	3	2006 6:00:00 AM	0	-0.0042	20.14	211.046	-0.0137109	12.2	103.168
6	3	2006 7:00:00 AM	0	0.0358	19.92	207.053	-0.0637989	12.86	103.219
6	3	2006 8:00:00 AM	0	0.1798	19.89	25.0752	-0.066609	16.15	103.219
6	3	2006 9:00:00 AM	0	0.3091	20.31	307.405	0.0202884	20.87	103.27
6	3	2006 10:00:00 AM	0	0.4208	21.26	217.19	1.26486	24.95	86.1184
6	3	2006 11:00:00 AM	0	0.4728	22.7	211.763	1.11268	25.92	67.2256
6	3	2006 12:00:00 PM	0	0.3882	24.28	234.394	1.15023	26.46	69.4272
6	3	2006 1:00:00 PM	0	0.303	25.54	242.278	1.86567	26.06	56.832
6	3	2006 2:00:00 PM	0	0.2779	26.22	137.318	1.11861	25.87	58.7776
6	3	2006 3:00:00 PM	0	0.0964	26.65	228.045	0.805114	24.88	60.6208
6	3	2006 4:00:00 PM	0	0.0269	26.57	222.72	1.01189	23.06	79.872
6	3	2006 5:00:00 PM	0.4	-0.0024	26.14	210.432	0.367847	20.65	103.27
6	3	2006 6:00:00 PM	0	-0.0065	25.51	208.486	0.483711	19.19	103.27
6	3	2006 7:00:00 PM	0	-0.0059	24.79	222.31	1.6957	18.98	103.219
6	3	2006 8:00:00 PM	0.2	-0.0057	24.13	213.914	0.289041	18.87	103.27
6	3	2006 9:00:00 PM	0	-0.0055	23.57	239.514	0.968903	18.41	103.219
6	3	2006 10:00:00 PM	0	-0.0054	23.09	256.819	0.913566	17.87	103.219
6	3	2006 11:00:00 PM	0	-0.0054	22.61	254.874	0.0282864	17.44	103.219
6	4	2006 12:00:00 AM	0	-0.0054	22.23	227.226	-0.0639224	16.81	103.219
6	4	2006 1:00:00 AM	0	-0.0051	21.86	242.995	0.510391	17.25	101.786
6	4	2006 2:00:00 AM	0	-0.0048	21.4	255.898	0.531637	18.23	102.861
6	4	2006 3:00:00 AM	0	-0.0051	21.03	246.989	0.386623	17.58	103.27
6	4	2006 4:00:00 AM	0	-0.0052	20.71	224.768	0.410339	18.08	91.2384
6	4	2006 5:00:00 AM	0	-0.0051	20.29	248.422	0.241855	16.99	93.5424
6	4	2006 6:00:00 AM	0	-0.0046	19.84	206.541	0.186518	16.14	97.28
6	4	2006 7:00:00 AM	0	0.0347	19.48	202.035	0.486675	16.34	101.376
6	4	2006 8:00:00 AM	0	0.1847	19.31	271.974	1.04153	18.36	99.328
6	4	2006 9:00:00 AM	0	0.3241	19.63	211.866	1.04746	20.12	90.4192
6	4	2006 10:00:00 AM	0	0.4075	20.51	246.272	1.13442	21.61	79.6672
6	4	2006 11:00:00 AM	0	0.3574	21.68	218.726	1.6127	21.62	88.576
6	4	2006 12:00:00 PM	0	0.399	22.86	305.971	1.28462	22.62	78.6432
6	4	2006 1:00:00 PM	0	0.3809	23.91	103.424	1.27277	22.46	79.5136
6	4	2006 2:00:00 PM	0	0.2937	24.51	296.653	0.504709	20.84	101.53
6	4	2006 3:00:00 PM	0	0.2242	24.63	27.5328	0.483711	22.31	78.9504
6	4	2006 4:00:00 PM	0	0.0442	24.09	191.181	0.670969	21.5	77.568
6	4	2006 5:00:00 PM	0	0.0066	23.41	258.253	0.42862	19.71	90.2144
6	4	2006 6:00:00 PM	0	-0.0061	22.73	177.869	1.08897	18.78	100.71
6	4	2006 7:00:00 PM	0	-0.0056	22.17	217.395	0.670969	18.23	103.27
6	4	2006 8:00:00 PM	0	-0.0058	21.71	260.301	0.115246	17.54	103.219
6	4	2006 9:00:00 PM	0	-0.0057	21.24	220.877	0.307569	16.12	103.219
6	4	2006 10:00:00 PM	0	-0.0056	20.78	264.806	0.468147	15.86	103.219
6	4	2006 11:00:00 PM	0	-0.0057	20.4	235.622	0.434055	15.28	103.219
6	5	2006 12:00:00 AM	0	-0.0053	20.07	288.461	0.228515	14.7	103.219
6	5	2006 1:00:00 AM	0	-0.0054	19.66	210.534	-0.0427694	13.66	103.219
6	5	2006 2:00:00 AM	0	-0.0054	19.22	108.442	-0.0717661	12.51	103.219
6	5	2006 3:00:00 AM	0	-0.0054	18.75	236.749	-0.0770157	11.73	103.168
6	5	2006 4:00:00 AM	0	-0.0053	18.28	236.749	-0.0638298	11.02	103.168
6	5	2006 5:00:00 AM	0	-0.0053	17.85	237.261	-0.0638298	10.53	103.168
6	5	2006 6:00:00 AM	0	-0.0046	17.5	182.477	-0.0638298	10.62	103.168
6	5	2006 7:00:00 AM	0	0.0312	17.24	344.678	-0.0612358	11.21	103.168
6	5	2006 8:00:00 AM	0	0.1508	17.21	224.666	0.128215	14.86	103.219
6	5	2006 9:00:00 AM	0	0.334	17.83	296.653	1.05537	19.2	102.861
6	5	2006 10:00:00 AM	0	0.4336	19.06	254.157	2.12457	21.37	94.6688
6	5	2006 11:00:00 AM	0	0.4936	20.67	97.8944	1.53364	22.65	88.4224
6	5	2006 12:00:00 PM	0	0.444	22.34	335.462	1.26881	23.09	87.296
6	5	2006 1:00:00 PM	0	0.2056	23.59	345.498	1.39135	22.08	97.8432
6	5	2006 2:00:00 PM	0	0.1999	24.01	236.954	0.683816	21.28	102.861
6	5	2006 3:00:00 PM	0	0.2543	24.05	244.838	0.652194	22.68	88.0128
6	5	2006 4:00:00 PM	0	0.0514	23.78	210.33	0.860451	22.71	82.688
6	5	2006 5:00:00 PM	0	0.001	23.32	153.19	0.341414	20.81	88.7296
6	5	2006 6:00:00 PM	0	-0.0067	22.62	237.056	-0.0245499	18.31	101.018
6	5	2006 7:00:00 PM	0	-0.0065	21.99	226.304	-0.0772319	16.14	103.219
6	5	2006 8:00:00 PM	0	-0.0058	21.39	309.146	0.0360683	15.62	103.219
6	5	2006 9:00:00 PM	0	-0.0052	20.95	293.274	0.0308186	17.34	103.219
6	5	2006 10:00:00 PM	0	-0.0049	20.74	205.517	0.320662	18.3	103.27
6	5	2006 11:00:00 PM	0	-0.0051	20.64	70.3488	1.02375	18.53	103.27
6	6	2006 12:00:00 AM	0	-0.0054	20.49	227.738	0.939999	17.66	103.219
6	6	2006 1:00:00 AM	0	-0.0054	20.33	216.371	0.826607	17.72	103.27
6	6	2006 2:00:00 AM	0	-0.0051	20.19	226.202	0.868851	17.98	103.27
6	6	2006 3:00:00 AM	0	-0.0048	20.08	306.074	0.447148	18.1	103.27
6	6	2006 4:00:00 AM	0	-0.0047	20.06	321.434	0.296946	18.28	103.27
6	6	2006 5:00:00 AM	0	-0.0047	20.03	142.438	0.194176	18.37	103.27
6	6	2006 6:00:00 AM	0	-0.0043	19.99	213.914	0.22061	18.47	103.27
6	6	2006 7:00:00 AM	0	0.0294	19.91	213.299	0.157119	18.57	103.27
6	6	2006 8:00:00 AM	0	0.162	19.98	206.848	0.494333	20.18	103.27
6	6	2006 9:00:00 AM	0	0.2757	20.54	353.587	0.438996	23.15	103.27
6	6	2006 10:00:00 AM	0	0.3642	21.69	64.9216	0.586481	24.83	99.584
6	6	2006 11:00:00 AM	0	0.3832	23.1	121.037	1.36565	25.49	87.9104
6	6	2006 12:00:00 PM	0	0.4224	24.43	88.064	0.747059	25.78	82.6368
6	6	2006 1:00:00 PM	0	0.4312	25.57	104.858	1.20755	26.09	76.544
6	6	2006 2:00:00 PM	0	0.3179	26.36	256.614	0.947164	25.6	82.1248
6	6	2006 3:00:00 PM	0	0.2287	26.54	217.702	0.952599	25	79.104
6	6	2006 4:00:00 PM	0	0.0332	25.86	161.075	0.591421	23.91	90.368
6	6	2006 5:00:00 PM	0	0.0004	25.01	217.293	0.222833	22.4	101.734
6	6	2006 6:00:00 PM	0	-0.0068	24.27	207.462	0.567952	21.04	103.27
6	6	2006 7:00:00 PM	0	-0.0061	23.58	311.091	0.107062	19.97	103.27
6	6	2006 8:00:00 PM	0	-0.006	22.97	211.456	0.120248	19.08	103.27
6	6	2006 9:00:00 PM	0	-0.0058	22.46	262.246	0.626007	19.42	103.27
6	6	2006 10:00:00 PM	0	-0.0057	22.1	280.064	-0.0456104	18.27	103.27
6	6	2006 11:00:00 PM	0	-0.0058	21.72	218.829	-0.074607	17.69	103.219
6	7	2006 12:00:00 AM	0	-0.0057	21.32	246.477	0.146497	17.91	103.219
6	7	2006 1:00:00 AM	0	-0.0055	20.93	219.853	0.117778	18.27	103.219
6	7	2006 2:00:00 AM	0	-0.0055	20.61	220.365	-0.0666399	17.62	103.219
6	7	2006 3:00:00 AM	0	-0.0052	20.32	334.746	0.294228	17.77	103.27
6	7	2006 4:00:00 AM	0	-0.005	20.1	285.901	-0.0350493	17.81	103.219
6	7	2006 5:00:00 AM	0	-0.0049	20.06	199.578	0.0413489	18.41	103.27
6	7	2006 6:00:00 AM	0	-0.004	20.08	44.3264	0.215175	18.84	103.219
6	7	2006 7:00:00 AM	0	0.016	20.11	241.971	0.0571596	19.74	103.27
6	7	2006 8:00:00 AM	0	0.0517	20.34	221.696	-0.0851681	20.47	103.27
6	7	2006 9:00:00 AM	0	0.1317	20.84	213.811	-0.0273292	22.6	103.27
6	7	2006 10:00:00 AM	0	0.199	21.7	244.736	1.09885	24.71	103.27
6	7	2006 11:00:00 AM	0	0.2588	22.76	84.1728	1.07908	24.56	103.27
6	7	2006 12:00:00 PM	0	0.3571	24.02	132.915	1.32415	25.64	103.27
6	7	2006 1:00:00 PM	0	0.4296	25.18	132.915	3.64833	26.35	103.27
6	7	2006 2:00:00 PM	0	0.3409	26.26	64.4096	2.23722	26.43	102.912
6	7	2006 3:00:00 PM	0	0.1606	26.62	103.322	1.15814	25.62	103.27
6	7	2006 4:00:00 PM	0	0.0616	26.27	127.078	0.246549	24.89	103.27
6	7	2006 5:00:00 PM	0	0.0052	25.73	84.1728	0.346355	23.44	103.27
6	7	2006 6:00:00 PM	0	-0.0065	25.12	104.346	0.0647871	23.02	103.27
6	7	2006 7:00:00 PM	0	-0.0064	24.58	243.405	-0.0853843	22.32	103.27
6	7	2006 8:00:00 PM	0	-0.0062	24.14	225.69	-0.090634	21.24	103.27
6	7	2006 9:00:00 PM	0	-0.0057	23.75	224.666	-0.0800729	20.86	103.27
6	7	2006 10:00:00 PM	0	-0.0055	23.5	282.931	-0.0879474	21.06	103.27
6	7	2006 11:00:00 PM	0	-0.0054	23.29	271.053	0.0385387	20.83	103.27
6	8	2006 12:00:00 AM	0	-0.0053	23.07	77.2096	-0.0799802	20.88	103.27
6	8	2006 1:00:00 AM	0	-0.0053	22.9	95.5392	0.0386005	21.61	103.27
6	8	2006 2:00:00 AM	0	-0.0052	22.83	113.766	0.628725	22.85	103.27
6	8	2006 3:00:00 AM	0	-0.0052	22.81	59.4944	1.78464	23.28	103.27
6	8	2006 4:00:00 AM	0	-0.0051	22.81	84.1728	0.694685	23.47	103.27
6	8	2006 5:00:00 AM	0	-0.0055	22.8	209.408	0.17293	22.07	103.27
6	8	2006 6:00:00 AM	0	-0.0054	22.65	22.6176	-0.0641695	21.33	103.27
6	8	2006 7:00:00 AM	0	0.0041	22.46	274.022	-0.00355125	20.77	103.27
6	8	2006 8:00:00 AM	0	0.054	22.43	342.528	0.0726925	20.99	103.27
6	8	2006 9:00:00 AM	0	0.1188	22.7	12.1728	-0.0907266	22.54	103.27
6	8	2006 10:00:00 AM	0	0.3265	23.44	76.288	2.70957	25.32	103.27
6	8	2006 11:00:00 AM	0	0.2384	24.6	62.976	3.17599	25.74	103.27
6	8	2006 12:00:00 PM	0	0.2375	25.37	120.115	2.18189	25.84	103.27
6	8	2006 1:00:00 PM	0	0.1375	25.83	111.718	1.95856	24.96	103.27
6	8	2006 2:00:00 PM	0	0.0993	25.86	106.291	1.33206	25.09	103.27
6	8	2006 3:00:00 PM	0	0.0333	25.69	52.2112	0.950128	24.45	103.27
6	8	2006 4:00:00 PM	0	0.0271	25.35	53.5552	1.28067	24.22	103.27
6	8	2006 5:00:00 PM	0	-0.0004	24.94	175.821	0.0570052	23.62	103.27
6	8	2006 6:00:00 PM	0	-0.0062	24.49	214.323	-0.093197	22.01	103.27
6	8	2006 7:00:00 PM	0	-0.0063	24.03	136.397	-0.10382	20.97	103.27
6	8	2006 8:00:00 PM	0	-0.0062	23.62	262.246	-0.0853225	19.97	103.27
6	8	2006 9:00:00 PM	0	-0.0061	23.22	257.229	-0.0852608	19.35	103.27
6	8	2006 10:00:00 PM	0	-0.0056	22.85	242.995	-0.0799802	19.08	103.219
6	8	2006 11:00:00 PM	0	-0.0057	22.54	214.835	-0.0799185	18.79	103.219
6	9	2006 12:00:00 AM	0	-0.0054	22.27	215.347	-0.00348949	18.53	103.219
6	9	2006 1:00:00 AM	0	-0.0053	22	212.89	-0.00880091	18.3	103.27
6	9	2006 2:00:00 AM	0	-0.0049	21.63	205.926	0.910601	19.62	103.27
6	9	2006 3:00:00 AM	0	-0.0051	21.54	141.824	0.157119	19.81	103.27
6	9	2006 4:00:00 AM	0	-0.0054	21.55	231.629	0.00963468	19.24	103.27
6	9	2006 5:00:00 AM	0	-0.0053	21.49	246.374	-0.0799802	19.14	103.27
6	9	2006 6:00:00 AM	0	-0.0047	21.45	285.901	-0.0904796	19.2	103.27
6	9	2006 7:00:00 AM	0	0.0322	21.44	231.014	-0.0878856	19.43	103.27
6	9	2006 8:00:00 AM	0	0.1734	21.49	296.55	-0.0721057	20.62	103.27
6	9	2006 9:00:00 AM	0	0.3089	21.99	237.875	0.133897	23.03	103.27
6	9	2006 10:00:00 AM	0	0.3795	22.96	320.614	0.344131	24.83	103.322
6	9	2006 11:00:00 AM	0	0.5112	24.29	313.754	0.67591	26.59	98.2528
6	9	2006 12:00:00 PM	0	0.4144	25.85	91.9552	0.8313	27.02	88.7296
6	9	2006 1:00:00 PM	0	0.258	26.94	12.2752	1.0949	26.39	79.3088
6	9	2006 2:00:00 PM	0	0.2882	27.21	62.464	1.19964	26.4	83.0464
6	9	2006 3:00:00 PM	0	0.2506	27.24	69.8368	1.29055	26.33	81.1008
6	9	2006 4:00:00 PM	0	0.0419	26.79	22.1056	1.87358	24.96	96.6144
6	9	2006 5:00:00 PM	0	-0.0002	26.17	105.37	0.230738	23.33	103.27
6	9	2006 6:00:00 PM	0	-0.0075	25.53	208.896	-0.0221721	21.74	103.27
6	9	2006 7:00:00 PM	0	-0.007	24.93	199.066	0.0357595	20.23	103.27
6	9	2006 8:00:00 PM	0	-0.0067	24.4	208.998	-0.111725	19.28	103.27
6	9	2006 9:00:00 PM	0	-0.0065	23.92	219.853	-0.098632	18.42	103.219
6	9	2006 10:00:00 PM	0	-0.0063	23.45	203.571	-0.0959145	17.71	103.219
6	9	2006 11:00:00 PM	0	-0.0062	23.01	203.571	-0.0958836	17.21	103.219
6	10	2006 12:00:00 AM	0	-0.0062	22.6	201.114	-0.0958219	16.7	103.219
6	10	2006 1:00:00 AM	0	-0.006	22.23	210.432	-0.0905105	16.3	103.219
6	10	2006 2:00:00 AM	0	-0.006	21.89	151.757	-0.0957292	15.89	103.219
6	10	2006 3:00:00 AM	0	-0.006	21.54	151.757	-0.0957292	15.58	103.219
6	10	2006 4:00:00 AM	0	-0.0058	21.23	151.757	-0.0957292	15.22	103.219
6	10	2006 5:00:00 AM	0	-0.0057	20.92	151.757	-0.0956984	14.85	103.219
6	10	2006 6:00:00 AM	0	-0.0049	20.63	151.757	-0.0957292	14.73	103.219
6	10	2006 7:00:00 AM	0	0.0388	20.43	113.766	-0.0985085	15.88	103.219
6	10	2006 8:00:00 AM	0	0.1866	20.51	326.144	-0.0407004	19.4	103.27
6	10	2006 9:00:00 AM	0	0.3174	21.08	261.53	0.246549	22.59	103.27
6	10	2006 10:00:00 AM	0	0.4152	22.15	200.397	0.464935	25.2	92.672
6	10	2006 11:00:00 AM	0	0.5048	23.68	346.214	0.286076	26.87	79.0528
6	10	2006 12:00:00 PM	0	0.4128	25.29	297.984	0.243585	27.71	72.2432
6	10	2006 1:00:00 PM	0	0.3131	26.44	217.19	0.419479	27.56	70.2464
6	10	2006 2:00:00 PM	0	0.3805	27.07	281.19	0.203317	28.23	64.9728
6	10	2006 3:00:00 PM	0	0.2434	27.37	55.0912	1.06327	27.17	80.6912
6	10	2006 4:00:00 PM	0	0.0292	27.02	85.0944	1.52772	25.16	100.915
6	10	2006 5:00:00 PM	0	0.0011	26.4	177.869	0.306828	23.86	103.27
6	10	2006 6:00:00 PM	0	-0.0076	25.7	210.842	-0.127968	22.4	103.27
6	10	2006 7:00:00 PM	0	-0.0072	25.08	230.093	-0.111849	20.3	103.27
6	10	2006 8:00:00 PM	0	-0.0067	24.53	229.171	-0.0458883	19.31	103.27
6	10	2006 9:00:00 PM	0	-0.0065	24.03	206.95	-0.0327023	18.69	103.219
6	10	2006 10:00:00 PM	0	-0.0063	23.56	206.95	-0.0958528	18.07	103.219
6	10	2006 11:00:00 PM	0	-0.0062	23.14	207.053	-0.0958219	17.18	103.219
6	11	2006 12:00:00 AM	0	-0.0061	22.72	207.053	-0.0957601	16.65	103.219
6	11	2006 1:00:00 AM	0	-0.0061	22.32	207.053	-0.095791	16.14	103.219
6	11	2006 2:00:00 AM	0	-0.0061	21.98	105.37	-0.098385	15.74	103.219
6	11	2006 3:00:00 AM	0	-0.006	21.65	32.5504	-0.100979	15.43	103.219
6	11	2006 4:00:00 AM	0	-0.0059	21.34	32.5504	-0.0956984	15.13	103.219
6	11	2006 5:00:00 AM	0	-0.0058	21.06	32.0384	-0.0956675	15.01	103.219
6	11	2006 6:00:00 AM	0	-0.0053	20.8	76.8	-0.0956984	14.93	103.219
6	11	2006 7:00:00 AM	0	0.0259	20.62	74.8544	-0.103696	15.3	103.219
6	11	2006 8:00:00 AM	0	0.1508	20.65	330.65	-0.0696044	17.71	103.219
6	11	2006 9:00:00 AM	0	0.2641	21.12	313.344	-0.00907884	21.72	103.27
6	11	2006 10:00:00 AM	0	0.3371	22.12	10.1248	0.639101	24.55	103.27
6	11	2006 11:00:00 AM	0	0.4024	23.48	24.5632	0.19887	26.35	99.4816
6	11	2006 12:00:00 PM	0	0.4728	24.94	283.136	0.638607	27.58	90.8288
6	11	2006 1:00:00 PM	0	0.4328	26.37	244.736	0.522743	28.36	87.6544
6	11	2006 2:00:00 PM	0	0.3684	27.4	304.845	0.216904	28.96	81.7664
6	11	2006 3:00:00 PM	0	0.2495	27.78	331.469	0.0959145	28.76	83.3024
6	11	2006 4:00:00 PM	0	0.0406	27.33	71.7824	0.944446	26.99	97.9968
6	11	2006 5:00:00 PM	0	0.001	26.83	62.976	0.035636	24.81	103.27
6	11	2006 6:00:00 PM	0	-0.008	26.19	214.323	-0.129945	22.83	103.27
6	11	2006 7:00:00 PM	0	-0.0075	25.52	218.317	-0.114566	20.86	103.27
6	11	2006 8:00:00 PM	0	-0.0069	24.91	209.92	-0.00117346	19.76	103.27
6	11	2006 9:00:00 PM	0	-0.0065	24.37	268.595	-0.101226	18.86	103.27
6	11	2006 10:00:00 PM	0	-0.0065	23.87	253.338	-0.098632	18.04	103.219
6	11	2006 11:00:00 PM	0	-0.0064	23.38	253.338	-0.0959145	17.36	103.219
6	12	2006 12:00:00 AM	0	-0.0063	22.94	210.022	-0.0958528	16.59	103.219
6	12	2006 1:00:00 AM	0	-0.0062	22.49	241.05	-0.0958219	15.89	103.219
6	12	2006 2:00:00 AM	0	-0.0061	22.13	210.432	-0.0404842	15.8	103.219
6	12	2006 3:00:00 AM	0	-0.0061	21.87	40.4352	-0.10629	16.05	103.219
6	12	2006 4:00:00 AM	0	-0.0058	21.77	215.859	-0.109008	16.85	103.219
6	12	2006 5:00:00 AM	0	-0.0056	21.74	239.514	-0.093197	17.67	103.27
6	12	2006 6:00:00 AM	0	-0.005	21.71	155.136	-0.0985085	19.25	103.27
6	12	2006 7:00:00 AM	0	0.0254	21.75	332.186	-0.0405151	20.45	103.27
6	12	2006 8:00:00 AM	0	0.1466	22.01	306.381	-0.0248896	21.55	103.27
6	12	2006 9:00:00 AM	0	0.2973	22.66	4.496	0.504462	23.55	103.27
6	12	2006 10:00:00 AM	0	0.3655	23.61	1.0144	1.57317	25.56	103.27
6	12	2006 11:00:00 AM	0	0.4016	24.83	354.099	1.34984	26.59	100.557
6	12	2006 12:00:00 PM	0	0.4552	26.11	23.1296	0.759658	27.8	89.0368
6	12	2006 1:00:00 PM	0	0.3634	27.3	335.872	0.646512	28.4	83.6608
6	12	2006 2:00:00 PM	0	0.3613	28.19	318.157	0.614643	29.12	76.8
6	12	2006 3:00:00 PM	0	0.2443	28.54	345.293	0.641324	28.59	78.08
6	12	2006 4:00:00 PM	0	0.0237	27.98	10.6368	0.464935	27.36	81.5104
6	12	2006 5:00:00 PM	0	-0.0014	27.24	77.2096	0.786339	25.16	99.4304
6	12	2006 6:00:00 PM	0	-0.0082	26.56	75.776	0.659852	23.29	103.27
6	12	2006 7:00:00 PM	0	-0.0074	25.94	87.1424	0.607232	22.52	103.27
6	12	2006 8:00:00 PM	0	-0.0071	25.36	201.523	-0.0750394	22.02	103.27
6	12	2006 9:00:00 PM	0	-0.0071	24.83	200.602	0.0119198	19.81	103.27
6	12	2006 10:00:00 PM	0	-0.0068	24.34	214.835	0.035636	18.58	103.219
6	12	2006 11:00:00 PM	0	-0.0066	23.85	349.082	-0.0697279	18.04	103.219
6	13	2006 12:00:00 AM	0	-0.006	23.39	200.602	-0.0829448	18.73	103.219
6	13	2006 1:00:00 AM	0	-0.0063	22.97	74.3424	-0.0381064	17.68	103.219
6	13	2006 2:00:00 AM	0	-0.0062	22.56	196.71	-0.098632	16.97	103.219
6	13	2006 3:00:00 AM	0	-0.0062	22.19	134.042	-0.101226	16.08	103.219
6	13	2006 4:00:00 AM	0	-0.0058	21.84	67.3792	-0.109255	16.64	103.219
6	13	2006 5:00:00 AM	0	-0.0059	21.5	35.008	-0.109131	15.96	103.219
6	13	2006 6:00:00 AM	0	-0.0052	21.22	35.008	-0.111725	16.05	103.219
6	13	2006 7:00:00 AM	0	0.0258	20.98	69.9392	-0.109131	16.57	103.219
6	13	2006 8:00:00 AM	0	0.157	20.99	15.7568	0.140815	20.99	103.27
6	13	2006 9:00:00 AM	0	0.2986	21.67	1.016	0.480746	23.54	103.27
6	13	2006 10:00:00 AM	0	0.3907	22.73	210.739	0.923695	25.62	102.349
6	13	2006 11:00:00 AM	0	0.4496	24.18	86.1184	0.301887	27.26	86.9888
6	13	2006 12:00:00 PM	0	0.4624	25.75	346.214	0.293981	28.78	76.6464
6	13	2006 1:00:00 PM	0	0.4328	27.2	347.238	0.478029	29.6	67.6864
6	13	2006 2:00:00 PM	0	0.3465	28.28	31.0144	0.525214	29.91	62.8736
6	13	2006 3:00:00 PM	0	0.2302	28.64	3.984	0.625513	29.34	62.9248
6	13	2006 4:00:00 PM	0	0.029	28.12	28.5568	0.705061	28.21	70.8096
6	13	2006 5:00:00 PM	0	-0.0008	27.41	98.4064	0.112096	26	92.5696
6	13	2006 6:00:00 PM	0	-0.0084	26.76	53.1456	0.0329185	23.51	103.27
6	13	2006 7:00:00 PM	0	-0.0078	26.18	191.181	-0.164531	22.38	103.27
6	13	2006 8:00:00 PM	0	-0.007	25.63	179.814	-0.125066	22.1	103.27
6	13	2006 9:00:00 PM	0	-0.007	25.13	3.9856	-0.114443	21.16	103.27
6	13	2006 10:00:00 PM	0	-0.0066	24.73	344.576	0.0278541	21.28	103.27
6	13	2006 11:00:00 PM	0	-0.0065	24.38	261.222	0.0859093	21.11	103.27
6	14	2006 12:00:00 AM	0	-0.0063	24.02	206.029	-0.0326715	20.38	103.27
6	14	2006 1:00:00 AM	0	-0.0063	23.66	218.317	0.0542877	19.78	103.219
6	14	2006 2:00:00 AM	0	-0.0062	23.3	64.512	-0.106414	19.06	103.219
6	14	2006 3:00:00 AM	0	-0.0062	22.95	176.435	-0.0431708	18.26	103.219
6	14	2006 4:00:00 AM	0	-0.0058	22.59	178.381	0.0226662	18.86	103.219
6	14	2006 5:00:00 AM	0	-0.0056	22.3	301.158	-0.0668869	19.45	103.219
6	14	2006 6:00:00 AM	0	-0.005	22.11	23.1296	0.164531	20	103.27
6	14	2006 7:00:00 AM	0	0.0248	21.97	340.992	-0.0589816	20.19	103.27
6	14	2006 8:00:00 AM	0	0.1583	22.03	335.974	0.322638	22.29	103.27
6	14	2006 9:00:00 AM	0	0.2927	22.49	350.208	0.694438	24.34	103.27
6	14	2006 10:00:00 AM	0	0.378	23.5	233.37	0.330791	26.5	101.683
6	14	2006 11:00:00 AM	0	0.4336	24.93	15.7568	0.325603	28.42	88.576
6	14	2006 12:00:00 PM	0	0.4512	26.53	353.075	0.199117	29.76	78.1312
6	14	2006 1:00:00 PM	0	0.4128	28.03	265.421	0.156625	30.95	67.3792
6	14	2006 2:00:00 PM	0	0.3176	29.09	86.528	1.44076	30.09	86.3744
6	14	2006 3:00:00 PM	0	0.1322	29.46	1.0144	0.836488	28.03	103.322
6	14	2006 4:00:00 PM	0	0.018	28.96	288.666	0.625513	27.28	90.0096
6	14	2006 5:00:00 PM	0	-0.0075	28.16	29.0688	0.480746	25.37	102.451
6	14	2006 6:00:00 PM	0	-0.0084	27.43	112.742	0.127968	23.32	103.27
6	14	2006 7:00:00 PM	0	-0.0077	26.8	216.781	-0.0145138	22.17	103.27
6	14	2006 8:00:00 PM	0	-0.0073	26.25	213.299	-0.0908501	21.71	103.27
6	14	2006 9:00:00 PM	0	-0.0073	25.74	248.832	0.106908	20.63	103.27
6	14	2006 10:00:00 PM	0	-0.0069	25.16	308.531	-0.0432943	19.95	103.27
6	14	2006 11:00:00 PM	0	-0.0065	24.65	225.69	-0.098632	20.07	103.27
6	15	2006 12:00:00 AM	0	-0.0065	24.22	267.162	-0.106537	19.05	103.219
6	15	2006 1:00:00 AM	0	-0.0065	23.78	61.0304	-0.0300775	18.64	103.219
6	15	2006 2:00:00 AM	0	-0.0063	23.41	172.442	-0.0959145	18.65	103.27
6	15	2006 3:00:00 AM	0	-0.0064	23.08	171.93	-0.111725	17.89	103.219
6	15	2006 4:00:00 AM	0	-0.0063	22.9	171.93	-0.111725	18.56	103.219
6	15	2006 5:00:00 AM	0	-0.0061	22.83	272.077	-0.0959145	19.08	103.27
6	15	2006 6:00:00 AM	0	-0.0058	22.82	296.755	-0.0458574	19.71	103.27
6	15	2006 7:00:00 AM	0	0.0066	22.79	258.765	-0.0958836	19.76	103.27
6	15	2006 8:00:00 AM	0	0.1296	22.78	207.36	-0.111849	19.88	103.27
6	15	2006 9:00:00 AM	0	0.2913	23.12	288.666	0.733718	22.76	103.27
6	15	2006 10:00:00 AM	0	0.4016	23.92	247.194	1.66013	25.89	90.368
6	15	2006 11:00:00 AM	0	0.4128	25.17	54.5792	1.31625	26.73	65.28
6	15	2006 12:00:00 PM	0	0.4232	26.33	104.346	0.4595	27.2	55.0912
6	15	2006 1:00:00 PM	0	0.3807	27.29	294.093	0.757434	27.09	50.1248
6	15	2006 2:00:00 PM	0	0.3407	27.92	157.082	1.23719	26.9	52.2752
6	15	2006 3:00:00 PM	0	0.2487	28.05	111.718	0.461971	26.45	45.312
6	15	2006 4:00:00 PM	0	0.0283	27.38	116.224	0.111972	24.9	55.0912
6	15	2006 5:00:00 PM	0	-0.0005	26.6	314.47	0.0119198	22.96	67.4816
6	15	2006 6:00:00 PM	0	-0.008	25.77	254.362	-0.103943	20.33	96.0512
6	15	2006 7:00:00 PM	0	-0.0074	25.01	253.85	-0.153661	18.27	103.219
6	15	2006 8:00:00 PM	0	-0.0071	24.36	228.25	0.0700367	16.34	103.219
6	15	2006 9:00:00 PM	0	-0.0068	23.72	253.85	0.00957292	15.39	103.219
6	15	2006 10:00:00 PM	0	-0.0063	23.12	213.914	0.270265	14.68	103.219
6	15	2006 11:00:00 PM	0	-0.0062	22.56	222.822	-0.0351419	14	103.168
6	16	2006 12:00:00 AM	0	-0.0063	22.09	217.395	-0.0956984	13.36	103.168
6	16	2006 1:00:00 AM	0	-0.0059	21.63	207.053	-0.0904178	12.74	103.168
6	16	2006 2:00:00 AM	0	-0.0058	21.21	201.114	0.0175709	12.76	103.219
6	16	2006 3:00:00 AM	0	-0.0057	20.79	216.986	-0.0798258	12.34	103.219
6	16	2006 4:00:00 AM	0	-0.0057	20.39	216.474	-0.0323627	11.83	103.168
6	16	2006 5:00:00 AM	0	-0.0055	20.01	211.046	-0.0639533	11.47	103.168
6	16	2006 6:00:00 AM	0	-0.0051	19.67	211.046	-0.0797332	10.97	103.168
6	16	2006 7:00:00 AM	0	0.03	19.39	283.955	-0.0507365	11.4	103.168
6	16	2006 8:00:00 AM	0	0.1732	19.33	57.5488	0.196646	15.18	103.219
6	16	2006 9:00:00 AM	0	0.3132	19.81	277.811	0.633913	19.56	103.27
6	16	2006 10:00:00 AM	0	0.4136	20.92	77.2096	0.568199	23.92	90.2656
6	16	2006 11:00:00 AM	0	0.4752	22.54	306.893	0.254454	25.31	74.8032
6	16	2006 12:00:00 PM	0	0.2902	24.27	208.384	0.238644	25.65	71.5264
6	16	2006 1:00:00 PM	0	0.2734	25.2	58.4704	0.433314	25.37	67.0208
6	16	2006 2:00:00 PM	0	0.3309	25.86	215.654	0.965198	26.09	60.2624
6	16	2006 3:00:00 PM	0	0.1424	26.29	111.718	0.254454	25.25	63.1296
6	16	2006 4:00:00 PM	0.2	0.0326	26	157.594	0.175401	23.87	82.5344
6	16	2006 5:00:00 PM	0	-0.0012	25.42	203.981	-0.127968	21.94	103.27
6	16	2006 6:00:00 PM	0	-0.0078	24.78	214.426	-0.109008	20.03	103.27
6	16	2006 7:00:00 PM	0	-0.0075	24.15	184.832	-0.029954	17.87	103.219
6	16	2006 8:00:00 PM	0	-0.0069	23.51	234.189	0.205046	16.44	103.219
6	16	2006 9:00:00 PM	0	-0.0067	22.91	207.565	0.220363	15.57	103.219
6	16	2006 10:00:00 PM	0	-0.0065	22.35	234.701	-0.0956366	14.41	103.219
6	16	2006 11:00:00 PM	0	-0.0064	21.87	143.872	-0.0956057	13.64	103.168
6	17	2006 12:00:00 AM	0	-0.0062	21.39	249.037	-0.0797641	12.97	103.168
6	17	2006 1:00:00 AM	0	-0.0057	20.98	313.139	0.00453942	12.91	103.219
6	17	2006 2:00:00 AM	0	-0.0055	20.66	258.355	-0.0823889	13.35	103.168
6	17	2006 3:00:00 AM	0	-0.0057	20.42	269.21	-0.0269895	13.15	103.168
6	17	2006 4:00:00 AM	0	-0.0055	20.13	222.822	0.00725689	12.8	103.168
6	17	2006 5:00:00 AM	0	-0.0055	19.9	210.022	-0.0374888	12.9	103.219
6	17	2006 6:00:00 AM	0	-0.0051	19.65	235.725	0.00991261	12.38	103.168
6	17	2006 7:00:00 AM	0	0.0289	19.41	269.107	-0.0797332	12.5	103.168
6	17	2006 8:00:00 AM	0	0.1888	19.37	283.238	0.0413489	15.79	103.219
6	17	2006 9:00:00 AM	0	0.3184	19.84	34.496	0.175401	20.76	102.81
6	17	2006 10:00:00 AM	0	0.3105	20.98	237.363	0.644783	23.67	86.2208
6	17	2006 11:00:00 AM	0	0.2159	22.26	23.1296	0.589445	24.03	74.9568
6	17	2006 12:00:00 PM	0	0.1809	23.11	130.048	1.9131	22.81	93.2864
6	17	2006 1:00:00 PM	0	0.1652	23.71	41.3568	0.834018	20.77	103.27
6	17	2006 2:00:00 PM	0	0.1756	24.01	96.9728	0.604268	21.21	103.27
6	17	2006 3:00:00 PM	0	0.091	24.18	108.851	0.175401	20.43	103.27
6	17	2006 4:00:00 PM	0	0.0261	24.03	132.506	0.0173548	19.16	103.219
6	17	2006 5:00:00 PM	0	-0.002	23.65	79.7696	-0.0828212	19.19	103.219
6	17	2006 6:00:00 PM	0	-0.0068	23.22	131.072	-0.114196	18.57	103.27
6	17	2006 7:00:00 PM	0	-0.0066	22.84	290.816	-0.10629	18.35	103.219
6	17	2006 8:00:00 PM	0	-0.0063	22.54	262.246	-0.100979	18.28	103.219
6	17	2006 9:00:00 PM	0	-0.0061	22.32	226.202	0.0809684	18.26	103.219
6	17	2006 10:00:00 PM	0	-0.0062	22.12	245.965	-0.103449	18.05	103.219
6	17	2006 11:00:00 PM	0	-0.0061	21.93	206.541	-0.103449	17.8	103.219
6	18	2006 12:00:00 AM	0	-0.0056	21.76	173.978	-0.111355	17.99	103.219
6	18	2006 1:00:00 AM	0	-0.0056	21.65	91.136	-0.106167	18.23	103.27
6	18	2006 2:00:00 AM	0	-0.0056	21.53	209.408	-0.0455177	18.17	103.219
6	18	2006 3:00:00 AM	0	-0.0056	21.41	232.653	-0.0982614	18.01	103.219
6	18	2006 4:00:00 AM	0	-0.0061	21.19	271.155	0.0519408	17.37	103.219
6	18	2006 5:00:00 AM	0	-0.0056	21.05	224.256	0.0888738	17.38	103.219
6	18	2006 6:00:00 AM	0	-0.0054	20.95	298.189	-0.0902943	17.54	103.219
6	18	2006 7:00:00 AM	0	0.0025	20.87	352.973	-0.0850137	17.6	103.219
6	18	2006 8:00:00 AM	0	0.0305	20.85	272.077	0.0440972	17.55	103.219
6	18	2006 9:00:00 AM	0	0.1598	21.03	195.072	0.00179106	18.37	103.219
6	18	2006 10:00:00 AM	0	0.1276	21.53	20.672	-0.0878856	19.59	103.27
6	18	2006 11:00:00 AM	0	0.1368	22.05	37.9776	0.84217	19.43	103.27
6	18	2006 12:00:00 PM	0	0.1353	22.47	38.3872	0.565482	19.21	103.219
6	18	2006 1:00:00 PM	0	0.0864	22.72	343.552	0.373035	19.02	103.27
6	18	2006 2:00:00 PM	0	0.1133	22.82	248.832	0.15959	19.34	103.27
6	18	2006 3:00:00 PM	0	0.0617	22.87	307.098	0.17046	19.46	103.27
6	18	2006 4:00:00 PM	0	0.0412	22.85	271.565	-0.0509527	19.28	103.27
6	18	2006 5:00:00 PM	0	0.001	22.67	241.971	0.241608	18.92	103.219
6	18	2006 6:00:00 PM	0	-0.0061	22.39	275.968	0.225797	18.46	103.27
6	18	2006 7:00:00 PM	0	-0.0059	22.13	225.178	-0.00339684	18.09	103.219
6	18	2006 8:00:00 PM	0	-0.0059	21.88	272.589	-0.0218016	17.71	103.219
6	18	2006 9:00:00 PM	0	-0.0057	21.66	138.957	-0.106043	17.54	103.219
6	18	2006 10:00:00 PM	0	-0.0056	21.43	215.347	0.473829	17.23	103.219
6	18	2006 11:00:00 PM	0	-0.0055	21.24	287.846	0.457771	17.81	103.219
6	19	2006 12:00:00 AM	0	-0.0054	21.07	225.69	0.154649	17.56	103.219
6	19	2006 1:00:00 AM	0	-0.0054	20.96	266.65	-0.00595992	17.48	103.27
6	19	2006 2:00:00 AM	0	-0.0057	20.85	53.1456	-0.111355	17.26	103.219
6	19	2006 3:00:00 AM	0	-0.0059	20.69	201.523	-0.106043	16.63	103.219
6	19	2006 4:00:00 AM	0	-0.0058	20.43	210.944	-0.131921	15.74	103.219
6	19	2006 5:00:00 AM	0	-0.0058	20.1	174.49	-0.108637	14.95	103.219
6	19	2006 6:00:00 AM	0	-0.0052	19.79	119.194	-0.108637	14.31	103.219
6	19	2006 7:00:00 AM	0	0.0072	19.51	77.824	-0.106043	14.18	103.219
6	19	2006 8:00:00 AM	0	0.1402	19.42	263.578	-0.0455177	16.42	103.219
6	19	2006 9:00:00 AM	0	0.3004	19.83	254.669	0.135874	20.18	103.27
6	19	2006 10:00:00 AM	0	0.256	20.89	210.842	0.663064	21.5	103.27
6	19	2006 11:00:00 AM	0	0.3034	21.9	240.333	0.501992	22.77	103.27
6	19	2006 12:00:00 PM	0	0.3067	22.87	272.896	0.512368	23.32	103.27
6	19	2006 1:00:00 PM	0	0.2684	23.66	193.536	0.538554	23.95	98.7136
6	19	2006 2:00:00 PM	0	0.2289	24.15	272.384	0.723095	23.67	90.3168
6	19	2006 3:00:00 PM	0	0.2009	24.33	226.611	0.978785	23.79	90.7776
6	19	2006 4:00:00 PM	0	0.0288	24.1	265.626	0.125313	22.7	102.451
6	19	2006 5:00:00 PM	0	-0.0018	23.59	253.85	0.439243	21.26	103.27
6	19	2006 6:00:00 PM	0	-0.007	23.02	218.317	0.112466	19.74	103.27
[truncated: 2,230 more rows]

## Sheet: apr -jun 07
Month	day	year			Rain	Solar	Soil	Wind Dir	Speed 1	Air temp	Humidity
[truncated: 1,253 more rows]

[truncated: 2 more sheets: 11 10 07 t0 11 25 08, april 2004]
