# Supplementary material for: Some like it hot: a differential response to changing temperatures by the malaria vectors Anopheles funestus and An. gambiae s.l
Source: PeerJ. 2017 Mar 28;5:e3099. doi: 10.7717/peerj.3099 (PMC5372839; doi:10.7717/peerj.3099)
Supplement: File S6 [file peerj-05-3099-s006.xlsx]

## Sheet: monthly means
year	variable			OUT	NOV	DEZ	JAN	FEV	MAR	ABR	MAIO	JUNH	JUL	AGOS	SET
2001	DIAS DE CHUVA			2	7	7	10	18	19	6	6	2	8	5	4
2002	DIAS DE CHUVA			6	10	17	6	6	10	4	2	6	8	3	3
2003	DIAS DE CHUVA			8	10	5	12	12	7	10	5	11	6	7	3
2004	DIAS DE CHUVA			5	7	7	8	11	8	8	6	10	12	0	3
2005	DIAS DE CHUVA			6	6	5	7	7	12	5	7	5	7	0	3
2006	DIAS DE CHUVA			4	5	14	11	7	16	10	9	15	3	4	4
2007	DIAS DE CHUVA			2	6	5	11	10	9	12	5	5	6	2	1
2008	DIAS DE CHUVA			1	8	16	8	15	16	5	8	7	5	3	1
2009	DIAS DE CHUVA			3	5	6	13	12	13	11	8	6	12	5	4
2010	DIAS DE CHUVA			1	5	4	8	11	11	10		5	13	5	1
		Year	Month	Rain
		2000	Oct	3.8
		2000	Nov	108.4
		2000	Dec	105.5
		2000 Total		217.7
		2001	Jan	34.7
		2001	Feb	290.5
		2001	Mar	324.5
		2001	Apr	90.1
		2001	May	12.4
		2001	Jun	18.6
		2001	Jul	29.6
		2001	Aug	11.1
		2001	Sep	3.2
		2001	Oct	27.5
		2001	Nov	133.1
		2001	Dec	413.3
		2001 Total		1388.6
		2002	Jan	27.5
		2002	Feb	63.9
		2002	Mar	24.1
		2002	Apr	13.9
		2002	May	1
		2002	Jun	23.7
		2002	Jul	64
		2002	Aug	2.4
		2002	Sep	30.9
		2002	Oct	82.8
		2002	Nov	103.5
		2002	Dec	25.9
		2002 Total		463.6
		2003	Jan	119.1
		2003	Feb	100
		2003	Mar	157.8
		2003	Apr	31.5
		2003	May	27
		2003	Jun	364.6
		2003	Jul	55.8
		2003	Aug	37.9
		2003	Sep	42.8
		2003	Oct	181.4
		2003	Nov	111.4
		2003	Dec	93.4
		2003 Total		1322.7
		2004	Jan	85.8
		2004	Feb	144.4
		2004	Mar	65.4
		2004	Apr	84.9
		2004	May	23.1
		2004	Jun	67.3
		2004	Jul	92.9
		2004	Aug	0
		2004	Sep	26
		2004	Oct	22.1
		2004	Nov	81.4
		2004	Dec	279.9
		2004 Total		973.2
		2005	Jan	36.8
		2005	Feb	24.9
		2005	Mar	116.6
		2005	Apr	28.7
		2005	May	77.8
		2005	Jun	42.1
		2005	Jul	28.8
		2005	Aug	0
		2005	Sep	3.8
		2005	Oct	12.6
		2005	Nov	52.7
		2005	Dec	227.7
		2005 Total		652.5
		2006	Jan	313.6
		2006	Feb	132.1
		2006	Mar	254.1
		2006	Apr	60.8
		2006	May	43.6
		2006	Jun	108.2
		2006	Jul	15.2
		2006	Aug	2.5
		2006	Sep	4.5
		2006	Oct	3.9
		2006	Nov	28.8
		2006	Dec	69
		2006 Total		1036.3
		2007	Jan	158.5
		2007	Feb	115.3
		2007	Mar	100.8
		2007	Apr	178
		2007	May	17.8
		2007	Jun	61.4
		2007	Jul	12.9
		2007	Aug	16.4
		2007	Sep	12.1
		2007	Oct	3.7
		2007	Nov	161.3
		2007	Dec	394
		2007 Total		1232.2
		2008	Jan	134.2
		2008	Feb	109
		2008	Mar	43.1
		2008	Apr	9.4
		2008	May	40.5
		2008	Jun	29.2
		2008	Jul	15.8
		2008	Aug	9.8
		2008	Sep	15.8
		2008	Oct	15.9
		2008	Nov	60
		2008	Dec	431.3
		2008 Total		914
		2009	Jan	224.7
		2009	Feb	174.8
		2009	Mar	192.2
		2009	Apr	41.9
		2009	May	65.2
		2009	Jun	15.3
		2009	Jul	15.8
		2009	Aug	9.7
		2009	Sep	5.3
		2009	Oct	6.6
		2009	Nov	151.8
		2009	Dec	20.9
		2009 Total		924.2
		2010	Jan	167.6
		2010	Feb	111.3
		2010	Mar	122.2
		2010	Apr	143.2
		2010	May	89.1
		2010	Jun	20.6
		2010	Jul	44.4
		2010	Aug	4.8
		2010	Sep	2.6
		2010 Total		705.8
		Grand Total		9830.8

## Sheet: Figs
Year	Month	Rain
2007	2007-01-01	158.5
2007	Feb	115.3
2007	Mar	100.8
2007	Apr	178
2007	May	17.8
2007	Jun	61.4
2007	Jul	12.9
2007	Aug	16.4
2007	Sep	12.1
2007	Oct	3.7
2007	Nov	161.3
2007	Dec	394
2008	2008-01-01	134.2
2008	Feb	109
2008	Mar	43.1
2008	Apr	9.4
2008	May	40.5
2008	Jun	29.2
2008	Jul	15.8
2008	Aug	9.8
2008	Sep	15.8
2008	Oct	15.9
2008	Nov	60
2008	Dec	431.3
2009	2009-01-01	224.7
2009	Feb	174.8
2009	Mar	192.2
2009	Apr	41.9
2009	May	65.2
2009	Jun	15.3
2009	Jul	15.8
2009	Aug	9.7
2009	Sep	5.3
2009	Oct	6.6
2009	Nov	151.8
2009	Dec	20.9
2010	2010-01-01	167.6
2010	Feb	111.3
2010	Mar	122.2
2010	Apr	143.2
2010	May	89.1
2010	Jun	20.6
2010	Jul	44.4
2010	Aug	4.8
2010	Sep	2.6

## Sheet: Daily records
record	Week	Day	Month	Month	Year	Rain	Rain day
2	40	2	Oct	10	1999	0	0
3	40	3	Oct	10	1999	0	0
4	40	4	Oct	10	1999	0.5	1
5	40	5	Oct	10	1999	0	0
6	40	6	Oct	10	1999	0	0
7	40	7	Oct	10	1999	0	0
8	40	8	Oct	10	1999	0	0
9	41	9	Oct	10	1999	0	0
10	41	10	Oct	10	1999	0	0
11	41	11	Oct	10	1999	0	0
12	41	12	Oct	10	1999	0	0
13	41	13	Oct	10	1999	0	0
14	41	14	Oct	10	1999	0	0
15	41	15	Oct	10	1999	0	0
16	42	16	Oct	10	1999	0	0
17	42	17	Oct	10	1999	0	0
18	42	18	Oct	10	1999	0	0
19	42	19	Oct	10	1999	0	0
20	42	20	Oct	10	1999	0	0
21	42	21	Oct	10	1999	0	0
22	42	22	Oct	10	1999	0	0
23	43	23	Oct	10	1999	0	0
24	43	24	Oct	10	1999	0	0
25	43	25	Oct	10	1999	0	0
26	43	26	Oct	10	1999	0	0
27	43	27	Oct	10	1999	0	0
28	43	28	Oct	10	1999	3.3	1
29	43	29	Oct	10	1999	0	0
30	44	30	Oct	10	1999	0	0
31	44	31	Oct	10	1999	0	0
32	44	1	Nov	11	1999	0	0
33	44	2	Nov	11	1999	0	0
34	44	3	Nov	11	1999	0	0
35	44	4	Nov	11	1999	12.8	1
36	44	5	Nov	11	1999	0	0
37	44	6	Nov	11	1999	0	0
38	45	7	Nov	11	1999	0	0
39	45	8	Nov	11	1999	0	0
40	45	9	Nov	11	1999	0	0
41	45	10	Nov	11	1999	0	0
42	45	11	Nov	11	1999	0	0
43	45	12	Nov	11	1999	0	0
44	45	13	Nov	11	1999	7.9	1
45	46	14	Nov	11	1999	0	0
46	46	15	Nov	11	1999	50.3	1
47	46	16	Nov	11	1999	0	0
48	46	17	Nov	11	1999	0	0
49	46	18	Nov	11	1999	19.9	1
50	46	19	Nov	11	1999	4.9	1
51	46	20	Nov	11	1999	0	0
52	47	21	Nov	11	1999	0	0
53	47	22	Nov	11	1999	2.6	1
54	47	23	Nov	11	1999	10	1
55	47	24	Nov	11	1999	0	0
56	47	25	Nov	11	1999	0	0
57	47	26	Nov	11	1999	0	0
58	47	27	Nov	11	1999	0	0
59	48	28	Nov	11	1999	0	0
60	48	29	Nov	11	1999	0	0
61	48	30	Nov	11	1999	0	0
62	48	1	Dec	12	1999	6	1
63	48	2	Dec	12	1999	0	0
64	48	3	Dec	12	1999	0	0
65	48	4	Dec	12	1999	0	0
66	49	5	Dec	12	1999	0	0
67	49	6	Dec	12	1999	0	0
68	49	7	Dec	12	1999	0	0
69	49	8	Dec	12	1999	0	0
70	49	9	Dec	12	1999	0	0
71	49	10	Dec	12	1999	0	0
72	49	11	Dec	12	1999	0	0
73	50	12	Dec	12	1999	35.5	1
74	50	13	Dec	12	1999	0.2	1
75	50	14	Dec	12	1999	0	0
76	50	15	Dec	12	1999	0	0
77	50	16	Dec	12	1999	0	0
78	50	17	Dec	12	1999	0	0
79	50	18	Dec	12	1999	0	0
80	51	19	Dec	12	1999	0	0
81	51	20	Dec	12	1999	0	0
82	51	21	Dec	12	1999	0	0
83	51	22	Dec	12	1999	36.2	1
84	51	23	Dec	12	1999	1.6	1
85	51	24	Dec	12	1999	0	0
86	51	25	Dec	12	1999	0	0
87	52	26	Dec	12	1999	24.7	1
88	52	27	Dec	12	1999	1.3	1
89	52	28	Dec	12	1999	0	0
90	52	29	Dec	12	1999	0	0
91	52	30	Dec	12	1999	0	0
92	52	31	Dec	12	1999	0	0
93	1	2	Jan	1	2000	0	0
94	1	3	Jan	1	2000	0	0
95	1	4	Jan	1	2000	0	0
96	1	5	Jan	1	2000	1.5	1
97	1	6	Jan	1	2000	0	0
98	1	7	Jan	1	2000	0	0
99	1	8	Jan	1	2000	7.3	1
100	2	9	Jan	1	2000	15.8	1
101	2	10	Jan	1	2000	0	0
102	2	11	Jan	1	2000	0	0
103	2	12	Jan	1	2000	0	0
104	2	13	Jan	1	2000	0	0
105	2	14	Jan	1	2000	0	0
106	2	15	Jan	1	2000	0	0
107	3	16	Jan	1	2000	0	0
108	3	17	Jan	1	2000	2.1	1
109	3	18	Jan	1	2000	2.8	1
110	3	19	Jan	1	2000	0	0
111	3	20	Jan	1	2000	0	0
112	3	21	Jan	1	2000	0	0
113	3	22	Jan	1	2000	0	0
114	4	23	Jan	1	2000	0.5	1
115	4	24	Jan	1	2000	0	0
116	4	25	Jan	1	2000	0.1	1
117	4	26	Jan	1	2000	3.8	1
118	4	27	Jan	1	2000	0.5	1
119	4	28	Jan	1	2000	0	0
120	4	29	Jan	1	2000	0	0
121	5	30	Jan	1	2000	0	0
122	5	31	Jan	1	2000	0	0
124	5	1	Feb	2	2000	0	0
125	5	2	Feb	2	2000	0	0
126	5	3	Feb	2	2000	0	0
127	5	4	Feb	2	2000	0.7	1
128	5	5	Feb	2	2000	140	1
129	6	6	Feb	2	2000	4.9	1
130	6	7	Feb	2	2000	0.6	1
131	6	8	Feb	2	2000	0	0
132	6	9	Feb	2	2000	0.1	1
133	6	10	Feb	2	2000	2.2	1
134	6	11	Feb	2	2000	1.2	1
135	6	12	Feb	2	2000	3.9	1
136	7	13	Feb	2	2000	4.1	1
137	7	14	Feb	2	2000	0.5	1
138	7	15	Feb	2	2000	33.4	1
139	7	16	Feb	2	2000	18.7	1
140	7	17	Feb	2	2000	0	0
141	7	18	Feb	2	2000	2	1
142	7	19	Feb	2	2000	9.2	1
143	8	20	Feb	2	2000	9.9	1
144	8	21	Feb	2	2000	4.4	1
145	8	22	Feb	2	2000	0	0
146	8	23	Feb	2	2000	0	0
147	8	24	Feb	2	2000	10.2	1
148	8	25	Feb	2	2000	0	0
149	8	26	Feb	2	2000	0	0
150	9	27	Feb	2	2000	0	0
151	9	28	Feb	2	2000	44.5	1
152	9	1	Mar	3	2000	5.3	1
153	9	2	Mar	3	2000	0	0
154	9	3	Mar	3	2000	0	0
155	9	4	Mar	3	2000	12.7	1
156	9	5	Mar	3	2000	0	0
157	10	6	Mar	3	2000	40.3	1
158	10	7	Mar	3	2000	5.3	1
159	10	8	Mar	3	2000	2.2	1
160	10	9	Mar	3	2000	2.3	1
161	10	10	Mar	3	2000	3.6	1
162	10	11	Mar	3	2000	0	0
163	10	12	Mar	3	2000	0	0
164	11	13	Mar	3	2000	0	0
165	11	14	Mar	3	2000	60.1	1
166	11	15	Mar	3	2000	18.7	1
167	11	16	Mar	3	2000	0	0
168	11	17	Mar	3	2000	0	0
169	11	18	Mar	3	2000	97.8	1
170	11	19	Mar	3	2000	0.1	1
171	12	20	Mar	3	2000	10.7	1
172	12	21	Mar	3	2000	0	0
173	12	22	Mar	3	2000	0	0
174	12	23	Mar	3	2000	0	0
175	12	24	Mar	3	2000	0	0
176	12	25	Mar	3	2000	6.3	1
177	12	26	Mar	3	2000	18.2	1
178	13	27	Mar	3	2000	3.2	1
179	13	28	Mar	3	2000	1.3	1
180	13	29	Mar	3	2000	5	1
181	13	30	Mar	3	2000	30.1	1
182	13	31	Mar	3	2000	1.3	1
183	13	1	Apr	4	2000	0	0
184	13	2	Apr	4	2000	0	0
185	14	3	Apr	4	2000	0	0
186	14	4	Apr	4	2000	0	0
187	14	5	Apr	4	2000	60.9	1
188	14	6	Apr	4	2000	3.7	1
189	14	7	Apr	4	2000	3.1	1
190	14	8	Apr	4	2000	0	0
191	14	9	Apr	4	2000	0	0
192	15	10	Apr	4	2000	0	0
193	15	11	Apr	4	2000	0	0
194	15	12	Apr	4	2000	0	0
195	15	13	Apr	4	2000	0	0
196	15	14	Apr	4	2000	20.2	1
197	15	15	Apr	4	2000	1.3	1
198	15	16	Apr	4	2000	0.9	1
199	16	17	Apr	4	2000	0	0
200	16	18	Apr	4	2000	0	0
201	16	19	Apr	4	2000	0	0
202	16	20	Apr	4	2000	0	0
203	16	21	Apr	4	2000	0	0
204	16	22	Apr	4	2000	0	0
205	16	23	Apr	4	2000	0	0
206	17	24	Apr	4	2000	0	0
207	17	25	Apr	4	2000	0	0
208	17	26	Apr	4	2000	0	0
209	17	27	Apr	4	2000	0	0
210	17	28	Apr	4	2000	0	0
211	17	29	Apr	4	2000	0	0
212	17	30	Apr	4	2000	0	0
213	18	1	May	5	2000	0	0
214	18	2	May	5	2000	0	0
215	18	3	May	5	2000	1.4	1
216	18	4	May	5	2000	2.7	1
217	18	5	May	5	2000	0	0
218	18	6	May	5	2000	0	0
219	18	7	May	5	2000	0	0
220	19	8	May	5	2000	0	0
221	19	9	May	5	2000	0	0
222	19	10	May	5	2000	0	0
223	19	11	May	5	2000	0	0
224	19	12	May	5	2000	0	0
225	19	13	May	5	2000	0	0
226	19	14	May	5	2000	6.1	1
227	20	15	May	5	2000	1	1
228	20	16	May	5	2000	0.2	1
229	20	17	May	5	2000	0	0
230	20	18	May	5	2000	0	0
231	20	19	May	5	2000	0	0
232	20	20	May	5	2000	0	0
233	20	21	May	5	2000	0	0
234	21	22	May	5	2000	0	0
235	21	23	May	5	2000	0	0
236	21	24	May	5	2000	0	0
237	21	25	May	5	2000	0	0
238	21	26	May	5	2000	0	0
239	21	27	May	5	2000	0	0
240	21	28	May	5	2000	1	1
241	22	29	May	5	2000	0	0
242	22	30	May	5	2000	0	0
243	22	31	May	5	2000	0	0
244	22	1	Jun	6	2000	0	0
245	22	2	Jun	6	2000	0	0
246	22	3	Jun	6	2000	0	0
247	22	4	Jun	6	2000	0	0
248	23	5	Jun	6	2000	0	0
249	23	6	Jun	6	2000	0	0
250	23	7	Jun	6	2000	0	0
251	23	8	Jun	6	2000	0	0
252	23	9	Jun	6	2000	0	0
253	23	10	Jun	6	2000	0	0
254	23	11	Jun	6	2000	0	0
255	24	12	Jun	6	2000	0	0
256	24	13	Jun	6	2000	0	0
257	24	14	Jun	6	2000	0	0
258	24	15	Jun	6	2000	0	0
259	24	16	Jun	6	2000	0	0
260	24	17	Jun	6	2000	0	0
261	24	18	Jun	6	2000	0	0
262	25	19	Jun	6	2000	0	0
263	25	20	Jun	6	2000	0	0
264	25	21	Jun	6	2000	0	0
265	25	22	Jun	6	2000	0	0
266	25	23	Jun	6	2000	0	0
267	25	24	Jun	6	2000	1.1	1
268	25	25	Jun	6	2000	17.5	1
269	26	26	Jun	6	2000	0	0
270	26	27	Jun	6	2000	0	0
271	26	28	Jun	6	2000	0	0
272	26	29	Jun	6	2000	0	0
273	26	30	Jun	6	2000	0	0
274	26	1	Jul	7	2000	0	0
275	26	2	Jul	7	2000	0	0
276	27	3	Jul	7	2000	0	0
277	27	4	Jul	7	2000	0	0
278	27	5	Jul	7	2000	0	0
279	27	6	Jul	7	2000	0	0
280	27	7	Jul	7	2000	8	1
281	27	8	Jul	7	2000	0	0
282	27	9	Jul	7	2000	0	0
283	28	10	Jul	7	2000	0	0
284	28	11	Jul	7	2000	0	0
285	28	12	Jul	7	2000	0.1	1
286	28	13	Jul	7	2000	0	0
287	28	14	Jul	7	2000	0	0
288	28	15	Jul	7	2000	0	0
289	28	16	Jul	7	2000	0	0
290	29	17	Jul	7	2000	0	0
291	29	18	Jul	7	2000	0	0
292	29	19	Jul	7	2000	0	0
293	29	20	Jul	7	2000	0	0
294	29	21	Jul	7	2000	0	0
295	29	22	Jul	7	2000	0	0
296	29	23	Jul	7	2000	0	0
297	30	24	Jul	7	2000	0	0
298	30	25	Jul	7	2000	1.8	1
299	30	26	Jul	7	2000	3.3	1
300	30	27	Jul	7	2000	1.2	1
301	30	28	Jul	7	2000	0	0
302	30	29	Jul	7	2000	1	1
303	30	30	Jul	7	2000	13.1	1
304	31	31	Jul	7	2000	1.1	1
305	31	1	Aug	8	2000	0.1	1
306	31	2	Aug	8	2000	0	0
307	31	3	Aug	8	2000	0	0
308	31	4	Aug	8	2000	0	0
309	31	5	Aug	8	2000	0	0
310	31	6	Aug	8	2000	0	0
311	32	7	Aug	8	2000	2.5	1
312	32	8	Aug	8	2000	7.6	1
313	32	9	Aug	8	2000	0.7	1
314	32	10	Aug	8	2000	0.2	1
315	32	11	Aug	8	2000	0	0
316	32	12	Aug	8	2000	0	0
317	32	13	Aug	8	2000	0	0
318	33	14	Aug	8	2000	0	0
319	33	15	Aug	8	2000	0	0
320	33	16	Aug	8	2000	0	0
321	33	17	Aug	8	2000	0	0
322	33	18	Aug	8	2000	0	0
323	33	19	Aug	8	2000	0	0
324	33	20	Aug	8	2000	0	0
325	34	21	Aug	8	2000	0	0
326	34	22	Aug	8	2000	0	0
327	34	23	Aug	8	2000	0	0
328	34	24	Aug	8	2000	0	0
329	34	25	Aug	8	2000	0	0
330	34	26	Aug	8	2000	0	0
331	34	27	Aug	8	2000	0	0
332	35	28	Aug	8	2000	0	0
333	35	29	Aug	8	2000	0	0
334	35	30	Aug	8	2000	0	0
335	35	31	Aug	8	2000	0	0
336	35	1	Sep	9	2000	0	0
337	35	2	Sep	9	2000	0	0
338	35	3	Sep	9	2000	0	0
339	36	4	Sep	9	2000	0	0
340	36	5	Sep	9	2000	0	0
341	36	6	Sep	9	2000	0	0
342	36	7	Sep	9	2000	0	0
343	36	8	Sep	9	2000	0	0
344	36	9	Sep	9	2000	0	0
345	36	10	Sep	9	2000	0	0
346	37	11	Sep	9	2000	0	0
347	37	12	Sep	9	2000	0	0
348	37	13	Sep	9	2000	0	0
349	37	14	Sep	9	2000	0.9	1
350	37	15	Sep	9	2000	0.7	1
351	37	16	Sep	9	2000	1.3	1
352	37	17	Sep	9	2000	0	0
353	38	18	Sep	9	2000	0	0
354	38	19	Sep	9	2000	0	0
355	38	20	Sep	9	2000	0	0
356	38	21	Sep	9	2000	0	0
357	38	22	Sep	9	2000	0	0
358	38	23	Sep	9	2000	0	0
359	38	24	Sep	9	2000	0	0
360	39	25	Sep	9	2000	0	0
361	39	26	Sep	9	2000	0	0
362	39	27	Sep	9	2000	0	0
363	39	28	Sep	9	2000	0.3	1
364	39	29	Sep	9	2000	0	0
365	39	30	Sep	9	2000	0	0
366	39	1	Oct	10	2000	0	0
367	40	2	Oct	10	2000	0	0
368	40	3	Oct	10	2000	1	1
369	40	4	Oct	10	2000	0	0
370	40	5	Oct	10	2000	0	0
371	40	6	Oct	10	2000	0	0
372	40	7	Oct	10	2000	0	0
373	40	8	Oct	10	2000	0	0
374	41	9	Oct	10	2000	0.5	1
375	41	10	Oct	10	2000	16	1
376	41	11	Oct	10	2000	0	0
377	41	12	Oct	10	2000	0	0
378	41	13	Oct	10	2000	5.3	1
379	41	14	Oct	10	2000	0	0
380	41	15	Oct	10	2000	0	0
381	42	16	Oct	10	2000	0	0
382	42	17	Oct	10	2000	0	0
383	42	18	Oct	10	2000	0	0
384	42	19	Oct	10	2000	0	0
385	42	20	Oct	10	2000	4	1
386	42	21	Oct	10	2000	0	0
387	42	22	Oct	10	2000	0.7	1
388	43	23	Oct	10	2000	0	0
389	43	24	Oct	10	2000	0	0
390	43	25	Oct	10	2000	0	0
391	43	26	Oct	10	2000	0	0
392	43	27	Oct	10	2000	0	0
393	43	28	Oct	10	2000	0	0
394	43	29	Oct	10	2000	0	0
395	44	30	Oct	10	2000	0	0
396	44	31	Oct	10	2000	0	0
397	44	1	Nov	11	2000	0	0
398	44	2	Nov	11	2000	0	0
399	44	3	Nov	11	2000	0	0
400	44	4	Nov	11	2000	0	0
401	44	5	Nov	11	2000	0	0
402	44	6	Nov	11	2000	0	0
403	45	7	Nov	11	2000	0	0
404	45	8	Nov	11	2000	0	0
405	45	9	Nov	11	2000	0	0
406	45	10	Nov	11	2000	1.3	1
407	45	11	Nov	11	2000	0	0
408	45	12	Nov	11	2000	7	1
409	45	13	Nov	11	2000	2.5	1
410	46	14	Nov	11	2000	0	0
411	46	15	Nov	11	2000	1.8	1
412	46	16	Nov	11	2000	63.2	1
413	46	17	Nov	11	2000	18.4	1
414	46	18	Nov	11	2000	6	1
415	46	19	Nov	11	2000	5.2	1
416	46	20	Nov	11	2000	0	0
417	47	21	Nov	11	2000	0	0
418	47	22	Nov	11	2000	0.8	1
419	47	23	Nov	11	2000	17.5	1
420	47	24	Nov	11	2000	0	0
421	47	25	Nov	11	2000	0	0
422	47	26	Nov	11	2000	0	0
423	47	27	Nov	11	2000	0	0
424	48	28	Nov	11	2000	8.1	1
425	48	29	Nov	11	2000	1.3	1
426	48	30	Nov	11	2000	0	0
427	48	1	Dec	12	2000	0	0
428	48	2	Dec	12	2000	0	0
429	48	3	Dec	12	2000	22	1
430	48	4	Dec	12	2000	0	0
431	49	5	Dec	12	2000	0	0
432	49	6	Dec	12	2000	0	0
433	49	7	Dec	12	2000	16.2	1
434	49	8	Dec	12	2000	1.9	1
435	49	9	Dec	12	2000	0	0
436	49	10	Dec	12	2000	0	0
437	49	11	Dec	12	2000	0	0
438	50	12	Dec	12	2000	8.8	1
439	50	13	Dec	12	2000	10.6	1
440	50	14	Dec	12	2000	23.1	1
441	50	15	Dec	12	2000	0.9	1
442	50	16	Dec	12	2000	0	0
443	50	17	Dec	12	2000	0	0
444	50	18	Dec	12	2000	0	0
445	51	19	Dec	12	2000	0	0
446	51	20	Dec	12	2000	34	1
447	51	21	Dec	12	2000	0.3	1
448	51	22	Dec	12	2000	0	0
449	51	23	Dec	12	2000	0	0
450	51	24	Dec	12	2000	0	0
451	51	25	Dec	12	2000	0	0
123	52	1	Jan	1	2000	0.3	1
452	52	26	Dec	12	2000	19	1
453	52	27	Dec	12	2000	23.1	1
454	52	28	Dec	12	2000	111.8	1
455	52	29	Dec	12	2000	24	1
456	52	30	Dec	12	2000	115.1	1
457	52	31	Dec	12	2000	2.5	1
458	1	2	Jan	1	2001	0	0
459	1	3	Jan	1	2001	1	1
460	1	4	Jan	1	2001	0	0
461	1	5	Jan	1	2001	0	0
462	1	6	Jan	1	2001	0	0
463	1	7	Jan	1	2001	0	0
464	1	8	Jan	1	2001	0	0
465	2	9	Jan	1	2001	0.5	1
466	2	10	Jan	1	2001	16	1
467	2	11	Jan	1	2001	0	0
468	2	12	Jan	1	2001	0	0
469	2	13	Jan	1	2001	5.3	1
470	2	14	Jan	1	2001	0	0
471	2	15	Jan	1	2001	0	0
472	3	16	Jan	1	2001	0	0
473	3	17	Jan	1	2001	0	0
474	3	18	Jan	1	2001	0	0
475	3	19	Jan	1	2001	0	0
476	3	20	Jan	1	2001	4	1
477	3	21	Jan	1	2001	0	0
478	3	22	Jan	1	2001	0.7	1
479	4	23	Jan	1	2001	0	0
480	4	24	Jan	1	2001	0	0
481	4	25	Jan	1	2001	0	0
482	4	26	Jan	1	2001	0	0
483	4	27	Jan	1	2001	0	0
484	4	28	Jan	1	2001	0	0
485	4	29	Jan	1	2001	0	0
486	5	30	Jan	1	2001	0	0
487	5	31	Jan	1	2001	0	0
489	5	1	Feb	2	2001	0	0
490	5	2	Feb	2	2001	6.5	1
491	5	3	Feb	2	2001	0	0
492	5	4	Feb	2	2001	0	0
493	5	5	Feb	2	2001	0	0
494	6	6	Feb	2	2001	0	0
495	6	7	Feb	2	2001	0	0
496	6	8	Feb	2	2001	4.7	1
497	6	9	Feb	2	2001	30.9	1
498	6	10	Feb	2	2001	0	0
499	6	11	Feb	2	2001	0	0
500	6	12	Feb	2	2001	0	0
501	7	13	Feb	2	2001	0	0
502	7	14	Feb	2	2001	0	0
503	7	15	Feb	2	2001	0	0
504	7	16	Feb	2	2001	0	0
505	7	17	Feb	2	2001	20.1	1
506	7	18	Feb	2	2001	0	0
507	7	19	Feb	2	2001	0.2	1
508	8	20	Feb	2	2001	1.5	1
509	8	21	Feb	2	2001	0	0
510	8	22	Feb	2	2001	0	0
511	8	23	Feb	2	2001	0	0
512	8	24	Feb	2	2001	0	0
513	8	25	Feb	2	2001	0	0
514	8	26	Feb	2	2001	0	0
515	9	27	Feb	2	2001	0	0
516	9	28	Feb	2	2001	0	0
517	9	1	Mar	3	2001	0	0
518	9	2	Mar	3	2001	0	0
519	9	3	Mar	3	2001	0	0
520	9	4	Mar	3	2001	3.6	1
521	9	5	Mar	3	2001	2.9	1
522	10	6	Mar	3	2001	0	0
523	10	7	Mar	3	2001	0	0
524	10	8	Mar	3	2001	1.1	1
525	10	9	Mar	3	2001	4.7	1
526	10	10	Mar	3	2001	0.3	1
527	10	11	Mar	3	2001	0.8	1
528	10	12	Mar	3	2001	0	0
529	11	13	Mar	3	2001	0	0
530	11	14	Mar	3	2001	0	0
531	11	15	Mar	3	2001	0	0
532	11	16	Mar	3	2001	5.6	1
533	11	17	Mar	3	2001	0.9	1
534	11	18	Mar	3	2001	0	0
535	11	19	Mar	3	2001	0	0
536	12	20	Mar	3	2001	0	0
537	12	21	Mar	3	2001	0	0
538	12	22	Mar	3	2001	0	0
539	12	23	Mar	3	2001	0	0
540	12	24	Mar	3	2001	0	0
541	12	25	Mar	3	2001	2.3	1
542	12	26	Mar	3	2001	1.9	1
543	13	27	Mar	3	2001	0	0
544	13	28	Mar	3	2001	0	0
545	13	29	Mar	3	2001	0	0
546	13	30	Mar	3	2001	0	0
547	13	31	Mar	3	2001	0	0
548	13	1	Apr	4	2001	0	0
549	13	2	Apr	4	2001	0	0
550	14	3	Apr	4	2001	0	0
551	14	4	Apr	4	2001	0	0
552	14	5	Apr	4	2001	0	0
553	14	6	Apr	4	2001	0	0
554	14	7	Apr	4	2001	0	0
555	14	8	Apr	4	2001	0	0
556	14	9	Apr	4	2001	0	0
557	15	10	Apr	4	2001	0	0
558	15	11	Apr	4	2001	0	0
559	15	12	Apr	4	2001	0	0
560	15	13	Apr	4	2001	0	0
561	15	14	Apr	4	2001	0	0
562	15	15	Apr	4	2001	6.3	1
563	15	16	Apr	4	2001	0.5	1
564	16	17	Apr	4	2001	1.4	1
565	16	18	Apr	4	2001	0	0
566	16	19	Apr	4	2001	5.7	1
567	16	20	Apr	4	2001	0	0
568	16	21	Apr	4	2001	0	0
569	16	22	Apr	4	2001	0	0
570	16	23	Apr	4	2001	0	0
571	17	24	Apr	4	2001	0	0
572	17	25	Apr	4	2001	0	0
573	17	26	Apr	4	2001	0	0
574	17	27	Apr	4	2001	0	0
575	17	28	Apr	4	2001	0	0
576	17	29	Apr	4	2001	0	0
577	17	30	Apr	4	2001	0	0
578	18	1	May	5	2001	0	0
579	18	2	May	5	2001	0	0
580	18	3	May	5	2001	0	0
581	18	4	May	5	2001	0	0
582	18	5	May	5	2001	0	0
583	18	6	May	5	2001	0	0
584	18	7	May	5	2001	0	0
585	19	8	May	5	2001	0	0
586	19	9	May	5	2001	0	0
587	19	10	May	5	2001	0	0
588	19	11	May	5	2001	0	0
589	19	12	May	5	2001	0	0
590	19	13	May	5	2001	0	0
591	19	14	May	5	2001	0	0
592	20	15	May	5	2001	0	0
593	20	16	May	5	2001	0.5	1
594	20	17	May	5	2001	0	0
595	20	18	May	5	2001	0	0
596	20	19	May	5	2001	0	0
597	20	20	May	5	2001	0	0
598	20	21	May	5	2001	0	0
599	21	22	May	5	2001	0	0
600	21	23	May	5	2001	0	0
601	21	24	May	5	2001	0	0
602	21	25	May	5	2001	0	0
603	21	26	May	5	2001	0	0
604	21	27	May	5	2001	0	0
605	21	28	May	5	2001	0.5	1
606	22	29	May	5	2001	0	0
607	22	30	May	5	2001	0	0
608	22	31	May	5	2001	0	0
609	22	1	Jun	6	2001	0	0
610	22	2	Jun	6	2001	0	0
611	22	3	Jun	6	2001	2.5	1
612	22	4	Jun	6	2001	0	0
613	23	5	Jun	6	2001	0	0
614	23	6	Jun	6	2001	6.8	1
615	23	7	Jun	6	2001	0	0
616	23	8	Jun	6	2001	0	0
617	23	9	Jun	6	2001	0	0
618	23	10	Jun	6	2001	0	0
619	23	11	Jun	6	2001	0	0
620	24	12	Jun	6	2001	0.4	1
621	24	13	Jun	6	2001	0	0
622	24	14	Jun	6	2001	0	0
623	24	15	Jun	6	2001	0	0
624	24	16	Jun	6	2001	0	0
625	24	17	Jun	6	2001	0	0
626	24	18	Jun	6	2001	0	0
627	25	19	Jun	6	2001	0	0
628	25	20	Jun	6	2001	0	0
629	25	21	Jun	6	2001	8.6	1
630	25	22	Jun	6	2001	1.7	1
631	25	23	Jun	6	2001	0	0
632	25	24	Jun	6	2001	0	0
633	25	25	Jun	6	2001	0	0
634	26	26	Jun	6	2001	3.7	1
635	26	27	Jun	6	2001	0	0
636	26	28	Jun	6	2001	0	0
637	26	29	Jun	6	2001	0	0
638	26	30	Jun	6	2001	0	0
639	26	1	Jul	7	2001	0.5	1
640	26	2	Jul	7	2001	0.7	1
641	27	3	Jul	7	2001	0	0
642	27	4	Jul	7	2001	0	0
643	27	5	Jul	7	2001	1.2	1
644	27	6	Jul	7	2001	0	0
645	27	7	Jul	7	2001	0	0
646	27	8	Jul	7	2001	0	0
647	27	9	Jul	7	2001	0	0
648	28	10	Jul	7	2001	0	0
649	28	11	Jul	7	2001	0	0
650	28	12	Jul	7	2001	0	0
651	28	13	Jul	7	2001	0	0
652	28	14	Jul	7	2001	0	0
653	28	15	Jul	7	2001	0	0
654	28	16	Jul	7	2001	0	0
655	29	17	Jul	7	2001	0	0
656	29	18	Jul	7	2001	31	1
657	29	19	Jul	7	2001	9.2	1
658	29	20	Jul	7	2001	0.7	1
659	29	21	Jul	7	2001	0	0
660	29	22	Jul	7	2001	18.5	1
661	29	23	Jul	7	2001	0	0
662	30	24	Jul	7	2001	0	0
663	30	25	Jul	7	2001	0	0
664	30	26	Jul	7	2001	0	0
665	30	27	Jul	7	2001	0	0
666	30	28	Jul	7	2001	0	0
667	30	29	Jul	7	2001	0	0
668	30	30	Jul	7	2001	0	0
669	31	31	Jul	7	2001	2.2	1
670	31	1	Aug	8	2001	1.5	1
671	31	2	Aug	8	2001	0	0
672	31	3	Aug	8	2001	0	0
673	31	4	Aug	8	2001	0	0
674	31	5	Aug	8	2001	0	0
675	31	6	Aug	8	2001	0	0
676	32	7	Aug	8	2001	0	0
677	32	8	Aug	8	2001	0	0
678	32	9	Aug	8	2001	0	0
679	32	10	Aug	8	2001	0.7	1
680	32	11	Aug	8	2001	0	0
681	32	12	Aug	8	2001	0	0
682	32	13	Aug	8	2001	0	0
683	33	14	Aug	8	2001	0	0
684	33	15	Aug	8	2001	0	0
685	33	16	Aug	8	2001	0	0
686	33	17	Aug	8	2001	0	0
687	33	18	Aug	8	2001	0	0
688	33	19	Aug	8	2001	0	0
689	33	20	Aug	8	2001	0.2	1
690	34	21	Aug	8	2001	0	0
691	34	22	Aug	8	2001	0	0
692	34	23	Aug	8	2001	0	0
693	34	24	Aug	8	2001	0	0
694	34	25	Aug	8	2001	0	0
695	34	26	Aug	8	2001	0	0
696	34	27	Aug	8	2001	0	0
697	35	28	Aug	8	2001	0	0
698	35	29	Aug	8	2001	0	0
699	35	30	Aug	8	2001	0	0
700	35	31	Aug	8	2001	0	0
701	35	1	Sep	9	2001	0	0
702	35	2	Sep	9	2001	0	0
703	35	3	Sep	9	2001	0	0
704	36	4	Sep	9	2001	0	0
705	36	5	Sep	9	2001	0	0
706	36	6	Sep	9	2001	1.6	1
707	36	7	Sep	9	2001	2.3	1
708	36	8	Sep	9	2001	0	0
709	36	9	Sep	9	2001	0	0
710	36	10	Sep	9	2001	0	0
711	37	11	Sep	9	2001	18.9	1
712	37	12	Sep	9	2001	0	0
713	37	13	Sep	9	2001	0.2	1
714	37	14	Sep	9	2001	0.9	1
715	37	15	Sep	9	2001	0	0
716	37	16	Sep	9	2001	0	0
717	37	17	Sep	9	2001	0	0
718	38	18	Sep	9	2001	0	0
719	38	19	Sep	9	2001	0	0
720	38	20	Sep	9	2001	0	0
721	38	21	Sep	9	2001	0	0
722	38	22	Sep	9	2001	0	0
723	38	23	Sep	9	2001	0	0
724	38	24	Sep	9	2001	0	0
725	39	25	Sep	9	2001	0	0
726	39	26	Sep	9	2001	0	0
727	39	27	Sep	9	2001	0	0
728	39	28	Sep	9	2001	0	0
729	39	29	Sep	9	2001	0	0
730	39	30	Sep	9	2001	7	1
731	39	1	Oct	10	2001	0	0
732	40	2	Oct	10	2001	0.5	1
733	40	3	Oct	10	2001	3.1	1
734	40	4	Oct	10	2001	0	0
735	40	5	Oct	10	2001	0	0
736	40	6	Oct	10	2001	0	0
737	40	7	Oct	10	2001	0	0
738	40	8	Oct	10	2001	0	0
739	41	9	Oct	10	2001	5.2	1
740	41	10	Oct	10	2001	0	0
741	41	11	Oct	10	2001	0	0
742	41	12	Oct	10	2001	0	0
743	41	13	Oct	10	2001	0	0
744	41	14	Oct	10	2001	0	0
745	41	15	Oct	10	2001	0	0
746	42	16	Oct	10	2001	0	0
747	42	17	Oct	10	2001	0	0
748	42	18	Oct	10	2001	0	0
749	42	19	Oct	10	2001	0	0
750	42	20	Oct	10	2001	1.8	1
751	42	21	Oct	10	2001	0	0
752	42	22	Oct	10	2001	0	0
753	43	23	Oct	10	2001	0	0
754	43	24	Oct	10	2001	0	0
755	43	25	Oct	10	2001	3.3	1
756	43	26	Oct	10	2001	0	0
757	43	27	Oct	10	2001	0	0
758	43	28	Oct	10	2001	0	0
759	43	29	Oct	10	2001	0	0
760	44	30	Oct	10	2001	32.5	1
761	44	31	Oct	10	2001	36.4	1
762	44	1	Nov	11	2001	43.2	1
763	44	2	Nov	11	2001	0.9	1
764	44	3	Nov	11	2001	0	0
765	44	4	Nov	11	2001	0	0
766	44	5	Nov	11	2001	0	0
767	44	6	Nov	11	2001	32	1
768	45	7	Nov	11	2001	23.3	1
769	45	8	Nov	11	2001	1.4	1
770	45	9	Nov	11	2001	0	0
771	45	10	Nov	11	2001	0	0
772	45	11	Nov	11	2001	1.1	1
773	45	12	Nov	11	2001	0	0
774	45	13	Nov	11	2001	0	0
775	46	14	Nov	11	2001	0	0
776	46	15	Nov	11	2001	0.5	1
777	46	16	Nov	11	2001	0.5	1
778	46	17	Nov	11	2001	0	0
779	46	18	Nov	11	2001	0	0
780	46	19	Nov	11	2001	0.5	1
781	46	20	Nov	11	2001	0	0
782	47	21	Nov	11	2001	0	0
783	47	22	Nov	11	2001	0	0
784	47	23	Nov	11	2001	0	0
785	47	24	Nov	11	2001	0	0
786	47	25	Nov	11	2001	0	0
787	47	26	Nov	11	2001	0.1	1
788	47	27	Nov	11	2001	0	0
789	48	28	Nov	11	2001	0	0
790	48	29	Nov	11	2001	0	0
791	48	30	Nov	11	2001	0	0
792	48	1	Dec	12	2001	0	0
793	48	2	Dec	12	2001	0	0
794	48	3	Dec	12	2001	0	0
795	48	4	Dec	12	2001	0	0
796	49	5	Dec	12	2001	0	0
797	49	6	Dec	12	2001	0.7	1
798	49	7	Dec	12	2001	0	0
799	49	8	Dec	12	2001	0	0
800	49	9	Dec	12	2001	15	1
801	49	10	Dec	12	2001	0.7	1
802	49	11	Dec	12	2001	8.6	1
803	50	12	Dec	12	2001	0	0
804	50	13	Dec	12	2001	0.9	1
805	50	14	Dec	12	2001	0	0
806	50	15	Dec	12	2001	0	0
807	50	16	Dec	12	2001	0	0
808	50	17	Dec	12	2001	0	0
809	50	18	Dec	12	2001	0	0
810	51	19	Dec	12	2001	0	0
811	51	20	Dec	12	2001	0	0
812	51	21	Dec	12	2001	0	0
813	51	22	Dec	12	2001	0	0
814	51	23	Dec	12	2001	0	0
815	51	24	Dec	12	2001	0	0
816	51	25	Dec	12	2001	0	0
488	52	1	Jan	1	2001	0	0
817	52	26	Dec	12	2001	0	0
818	52	27	Dec	12	2001	0	0
819	52	28	Dec	12	2001	0	0
820	52	29	Dec	12	2001	0	0
821	52	30	Dec	12	2001	0	0
822	52	31	Dec	12	2001	0	0
823	1	2	Jan	1	2002	9.4	1
824	1	3	Jan	1	2002	0.3	1
825	1	4	Jan	1	2002	6.1	1
826	1	5	Jan	1	2002	0	0
827	1	6	Jan	1	2002	0	0
828	1	7	Jan	1	2002	0.3	1
829	1	8	Jan	1	2002	8.1	1
830	2	9	Jan	1	2002	0	0
831	2	10	Jan	1	2002	74.4	1
832	2	11	Jan	1	2002	9.2	1
833	2	12	Jan	1	2002	0	0
834	2	13	Jan	1	2002	0	0
835	2	14	Jan	1	2002	0	0
836	2	15	Jan	1	2002	0	0
837	3	16	Jan	1	2002	0	0
838	3	17	Jan	1	2002	0	0
839	3	18	Jan	1	2002	0	0
840	3	19	Jan	1	2002	0	0
841	3	20	Jan	1	2002	0	0
842	3	21	Jan	1	2002	0	0
843	3	22	Jan	1	2002	0	0
844	4	23	Jan	1	2002	0	0
845	4	24	Jan	1	2002	0	0
846	4	25	Jan	1	2002	0	0
847	4	26	Jan	1	2002	1.6	1
848	4	27	Jan	1	2002	7	1
849	4	28	Jan	1	2002	1.5	1
850	4	29	Jan	1	2002	0.3	1
851	5	30	Jan	1	2002	0.9	1
852	5	31	Jan	1	2002	0	0
854	5	1	Feb	2	2002	0	0
855	5	2	Feb	2	2002	1.2	1
856	5	3	Feb	2	2002	0	0
857	5	4	Feb	2	2002	0	0
858	5	5	Feb	2	2002	6.5	1
859	6	6	Feb	2	2002	0.6	1
860	6	7	Feb	2	2002	0	0
861	6	8	Feb	2	2002	0	0
862	6	9	Feb	2	2002	6.2	1
863	6	10	Feb	2	2002	0	0
864	6	11	Feb	2	2002	4.5	1
865	6	12	Feb	2	2002	0.5	1
866	7	13	Feb	2	2002	0	0
867	7	14	Feb	2	2002	0	0
868	7	15	Feb	2	2002	0	0
869	7	16	Feb	2	2002	0	0
870	7	17	Feb	2	2002	0	0
871	7	18	Feb	2	2002	0	0
872	7	19	Feb	2	2002	0	0
873	8	20	Feb	2	2002	0	0
874	8	21	Feb	2	2002	10.3	1
875	8	22	Feb	2	2002	0	0
876	8	23	Feb	2	2002	7.9	1
877	8	24	Feb	2	2002	12.4	1
878	8	25	Feb	2	2002	1.1	1
879	8	26	Feb	2	2002	0	0
880	9	27	Feb	2	2002	0.3	1
881	9	28	Feb	2	2002	48.5	1
882	9	1	Mar	3	2002	42.8	1
883	9	2	Mar	3	2002	72.6	1
884	9	3	Mar	3	2002	38.2	1
885	9	4	Mar	3	2002	0	0
886	9	5	Mar	3	2002	0	0
887	10	6	Mar	3	2002	0	0
888	10	7	Mar	3	2002	0	0
889	10	8	Mar	3	2002	0	0
890	10	9	Mar	3	2002	0	0
891	10	10	Mar	3	2002	0	0
892	10	11	Mar	3	2002	0.4	1
893	10	12	Mar	3	2002	0.5	1
894	11	13	Mar	3	2002	0.5	1
895	11	14	Mar	3	2002	0	0
896	11	15	Mar	3	2002	0	0
897	11	16	Mar	3	2002	0	0
898	11	17	Mar	3	2002	0	0
899	11	18	Mar	3	2002	0	0
900	11	19	Mar	3	2002	0	0
901	12	20	Mar	3	2002	0	0
902	12	21	Mar	3	2002	0	0
903	12	22	Mar	3	2002	0	0
904	12	23	Mar	3	2002	0	0
905	12	24	Mar	3	2002	0	0
906	12	25	Mar	3	2002	0	0
907	12	26	Mar	3	2002	2.8	1
908	13	27	Mar	3	2002	0	0
909	13	28	Mar	3	2002	0	0
910	13	29	Mar	3	2002	0	0
911	13	30	Mar	3	2002	0	0
912	13	31	Mar	3	2002	0	0
913	13	1	Apr	4	2002	1.8	1
914	13	2	Apr	4	2002	0	0
915	14	3	Apr	4	2002	0	0
916	14	4	Apr	4	2002	0	0
917	14	5	Apr	4	2002	0	0
918	14	6	Apr	4	2002	0	0
919	14	7	Apr	4	2002	0	0
920	14	8	Apr	4	2002	0	0
921	14	9	Apr	4	2002	10.9	1
922	15	10	Apr	4	2002	0.2	1
923	15	11	Apr	4	2002	3.5	1
924	15	12	Apr	4	2002	0	0
925	15	13	Apr	4	2002	0	0
926	15	14	Apr	4	2002	0.8	1
927	15	15	Apr	4	2002	0	0
928	15	16	Apr	4	2002	0	0
929	16	17	Apr	4	2002	0	0
930	16	18	Apr	4	2002	0.6	1
931	16	19	Apr	4	2002	0	0
932	16	20	Apr	4	2002	2.7	1
933	16	21	Apr	4	2002	0	0
934	16	22	Apr	4	2002	0.9	1
935	16	23	Apr	4	2002	3.8	1
936	17	24	Apr	4	2002	0	0
937	17	25	Apr	4	2002	0	0
938	17	26	Apr	4	2002	0	0
939	17	27	Apr	4	2002	0	0
940	17	28	Apr	4	2002	2.1	1
941	17	29	Apr	4	2002	4.2	1
942	17	30	Apr	4	2002	0	0
943	18	1	May	5	2002	0	0
944	18	2	May	5	2002	0	0
945	18	3	May	5	2002	0	0
946	18	4	May	5	2002	0	0
947	18	5	May	5	2002	0	0
948	18	6	May	5	2002	0	0
949	18	7	May	5	2002	2.3	1
950	19	8	May	5	2002	3.1	1
951	19	9	May	5	2002	0	0
952	19	10	May	5	2002	0	0
953	19	11	May	5	2002	0	0
954	19	12	May	5	2002	0	0
955	19	13	May	5	2002	0	0
956	19	14	May	5	2002	0	0
957	20	15	May	5	2002	14.2	1
958	20	16	May	5	2002	2.8	1
959	20	17	May	5	2002	0	0
960	20	18	May	5	2002	0	0
961	20	19	May	5	2002	0	0
962	20	20	May	5	2002	0	0
963	20	21	May	5	2002	0	0
964	21	22	May	5	2002	4.6	1
965	21	23	May	5	2002	0	0
966	21	24	May	5	2002	0	0
967	21	25	May	5	2002	0	0
968	21	26	May	5	2002	0	0
969	21	27	May	5	2002	0	0
970	21	28	May	5	2002	0	0
971	22	29	May	5	2002	0	0
972	22	30	May	5	2002	0	0
973	22	31	May	5	2002	0	0
974	22	1	Jun	6	2002	0	0
975	22	2	Jun	6	2002	0	0
976	22	3	Jun	6	2002	0	0
977	22	4	Jun	6	2002	0	0
978	23	5	Jun	6	2002	0	0
979	23	6	Jun	6	2002	0	0
980	23	7	Jun	6	2002	0	0
981	23	8	Jun	6	2002	0	0
982	23	9	Jun	6	2002	0	0
983	23	10	Jun	6	2002	1.5	1
984	23	11	Jun	6	2002	0	0
985	24	12	Jun	6	2002	0	0
986	24	13	Jun	6	2002	0	0
987	24	14	Jun	6	2002	0	0
988	24	15	Jun	6	2002	0	0
989	24	16	Jun	6	2002	0	0
990	24	17	Jun	6	2002	10.6	1
991	24	18	Jun	6	2002	0	0
992	25	19	Jun	6	2002	8.6	1
993	25	20	Jun	6	2002	0	0
994	25	21	Jun	6	2002	7.4	1
995	25	22	Jun	6	2002	0	0
996	25	23	Jun	6	2002	11.5	1
997	25	24	Jun	6	2002	0	0
998	25	25	Jun	6	2002	77.4	1
999	26	26	Jun	6	2002	12.2	1
1000	26	27	Jun	6	2002	27.8	1
1001	26	28	Jun	6	2002	39.7	1
1002	26	29	Jun	6	2002	47.3	1
1003	26	30	Jun	6	2002	120.6	1
1004	26	1	Jul	7	2002	35.9	1
1005	26	2	Jul	7	2002	0	0
1006	27	3	Jul	7	2002	3.2	1
1007	27	4	Jul	7	2002	0	0
1008	27	5	Jul	7	2002	0	0
1009	27	6	Jul	7	2002	0	0
1010	27	7	Jul	7	2002	8.2	1
1011	27	8	Jul	7	2002	0	0
1012	27	9	Jul	7	2002	1.1	1
1013	28	10	Jul	7	2002	0	0
1014	28	11	Jul	7	2002	0	0
1015	28	12	Jul	7	2002	0	0
1016	28	13	Jul	7	2002	5.1	1
1017	28	14	Jul	7	2002	0	0
1018	28	15	Jul	7	2002	0	0
1019	28	16	Jul	7	2002	0	0
1020	29	17	Jul	7	2002	0	0
1021	29	18	Jul	7	2002	0	0
1022	29	19	Jul	7	2002	0	0
1023	29	20	Jul	7	2002	0	0
1024	29	21	Jul	7	2002	0	0
1025	29	22	Jul	7	2002	2.3	1
1026	29	23	Jul	7	2002	0	0
1027	30	24	Jul	7	2002	0	0
1028	30	25	Jul	7	2002	0	0
1029	30	26	Jul	7	2002	0	0
1030	30	27	Jul	7	2002	0	0
1031	30	28	Jul	7	2002	0	0
1032	30	29	Jul	7	2002	0	0
1033	30	30	Jul	7	2002	0	0
1034	31	31	Jul	7	2002	0	0
1035	31	1	Aug	8	2002	0	0
1036	31	2	Aug	8	2002	0	0
1037	31	3	Aug	8	2002	1.6	1
1038	31	4	Aug	8	2002	2.3	1
1039	31	5	Aug	8	2002	0	0
1040	31	6	Aug	8	2002	1.4	1
1041	32	7	Aug	8	2002	12	1
1042	32	8	Aug	8	2002	15.9	1
1043	32	9	Aug	8	2002	4.5	1
1044	32	10	Aug	8	2002	0	0
1045	32	11	Aug	8	2002	0	0
1046	32	12	Aug	8	2002	0	0
1047	32	13	Aug	8	2002	0	0
1048	33	14	Aug	8	2002	0	0
1049	33	15	Aug	8	2002	0	0
1050	33	16	Aug	8	2002	0	0
1051	33	17	Aug	8	2002	0	0
1052	33	18	Aug	8	2002	0	0
1053	33	19	Aug	8	2002	0	0
1054	33	20	Aug	8	2002	0	0
1055	34	21	Aug	8	2002	0.2	1
1056	34	22	Aug	8	2002	0	0
1057	34	23	Aug	8	2002	0	0
1058	34	24	Aug	8	2002	0	0
1059	34	25	Aug	8	2002	0	0
1060	34	26	Aug	8	2002	0	0
1061	34	27	Aug	8	2002	0	0
1062	35	28	Aug	8	2002	0	0
1063	35	29	Aug	8	2002	0	0
1064	35	30	Aug	8	2002	0	0
1065	35	31	Aug	8	2002	0	0
1066	35	1	Sep	9	2002	0	0
1067	35	2	Sep	9	2002	0	0
1068	35	3	Sep	9	2002	0	0
1069	36	4	Sep	9	2002	0	0
1070	36	5	Sep	9	2002	0	0
1071	36	6	Sep	9	2002	0	0
1072	36	7	Sep	9	2002	27.3	1
1073	36	8	Sep	9	2002	0	0
1074	36	9	Sep	9	2002	0	0
1075	36	10	Sep	9	2002	0	0
1076	37	11	Sep	9	2002	0	0
1077	37	12	Sep	9	2002	0	0
1078	37	13	Sep	9	2002	0	0
1079	37	14	Sep	9	2002	0	0
1080	37	15	Sep	9	2002	0	0
1081	37	16	Sep	9	2002	0	0
1082	37	17	Sep	9	2002	0	0
1083	38	18	Sep	9	2002	0	0
1084	38	19	Sep	9	2002	0	0
1085	38	20	Sep	9	2002	0	0
1086	38	21	Sep	9	2002	0	0
1087	38	22	Sep	9	2002	6.8	1
1088	38	23	Sep	9	2002	8.7	1
1089	38	24	Sep	9	2002	0	0
1090	39	25	Sep	9	2002	0	0
1091	39	26	Sep	9	2002	0	0
1092	39	27	Sep	9	2002	0	0
1093	39	28	Sep	9	2002	0	0
1094	39	29	Sep	9	2002	0	0
1095	39	30	Sep	9	2002	0	0
1096	39	1	Oct	10	2002	0	0
1097	40	2	Oct	10	2002	0	0
1098	40	3	Oct	10	2002	0	0
1099	40	4	Oct	10	2002	0	0
1100	40	5	Oct	10	2002	0	0
1101	40	6	Oct	10	2002	0	0
1102	40	7	Oct	10	2002	0	0
1103	40	8	Oct	10	2002	0	0
1104	41	9	Oct	10	2002	0	0
1105	41	10	Oct	10	2002	0	0
1106	41	11	Oct	10	2002	0	0
1107	41	12	Oct	10	2002	0	0
1108	41	13	Oct	10	2002	0	0
1109	41	14	Oct	10	2002	0	0
1110	41	15	Oct	10	2002	0	0
1111	42	16	Oct	10	2002	0	0
1112	42	17	Oct	10	2002	0	0
1113	42	18	Oct	10	2002	16.8	1
1114	42	19	Oct	10	2002	63.1	1
1115	42	20	Oct	10	2002	37.2	1
1116	42	21	Oct	10	2002	34.2	1
1117	42	22	Oct	10	2002	30.1	1
1118	43	23	Oct	10	2002	0	0
1119	43	24	Oct	10	2002	0	0
1120	43	25	Oct	10	2002	0	0
1121	43	26	Oct	10	2002	0	0
1122	43	27	Oct	10	2002	0	0
1123	43	28	Oct	10	2002	0	0
1124	43	29	Oct	10	2002	0	0
1125	44	30	Oct	10	2002	0	0
1126	44	31	Oct	10	2002	0	0
1127	44	1	Nov	11	2002	0	0
1128	44	2	Nov	11	2002	0	0
1129	44	3	Nov	11	2002	3.3	1
1130	44	4	Nov	11	2002	25.3	1
1131	44	5	Nov	11	2002	0	0
1132	44	6	Nov	11	2002	1.2	1
1133	45	7	Nov	11	2002	2.3	1
1134	45	8	Nov	11	2002	0	0
1135	45	9	Nov	11	2002	0	0
1136	45	10	Nov	11	2002	0	0
1137	45	11	Nov	11	2002	0	0
1138	45	12	Nov	11	2002	0	0
1139	45	13	Nov	11	2002	0	0
1140	46	14	Nov	11	2002	2.3	1
1141	46	15	Nov	11	2002	0	0
1142	46	16	Nov	11	2002	0	0
1143	46	17	Nov	11	2002	0	0
1144	46	18	Nov	11	2002	0	0
1145	46	19	Nov	11	2002	0	0
1146	46	20	Nov	11	2002	0	0
1147	47	21	Nov	11	2002	0	0
1148	47	22	Nov	11	2002	0	0
1149	47	23	Nov	11	2002	0	0
1150	47	24	Nov	11	2002	0	0
1151	47	25	Nov	11	2002	0	0
1152	47	26	Nov	11	2002	0	0
1153	47	27	Nov	11	2002	0	0
1154	48	28	Nov	11	2002	27.3	1
1155	48	29	Nov	11	2002	49.7	1
1156	48	30	Nov	11	2002	0	0
1157	48	1	Dec	12	2002	0	0
1158	48	2	Dec	12	2002	0	0
1159	48	3	Dec	12	2002	0	0
1160	48	4	Dec	12	2002	0	0
1161	49	5	Dec	12	2002	0	0
1162	49	6	Dec	12	2002	0	0
1163	49	7	Dec	12	2002	0	0
1164	49	8	Dec	12	2002	0	0
1165	49	9	Dec	12	2002	0	0
1166	49	10	Dec	12	2002	0.3	1
1167	49	11	Dec	12	2002	0	0
1168	50	12	Dec	12	2002	0	0
1169	50	13	Dec	12	2002	0	0
1170	50	14	Dec	12	2002	0	0
1171	50	15	Dec	12	2002	0	0
1172	50	16	Dec	12	2002	43.2	1
1173	50	17	Dec	12	2002	0	0
1174	50	18	Dec	12	2002	0.7	1
1175	51	19	Dec	12	2002	8.3	1
1176	51	20	Dec	12	2002	0	0
1177	51	21	Dec	12	2002	0	0
1178	51	22	Dec	12	2002	2	1
1179	51	23	Dec	12	2002	0	0
1180	51	24	Dec	12	2002	0	0
1181	51	25	Dec	12	2002	0	0
853	52	1	Jan	1	2002	0	0
1182	52	26	Dec	12	2002	0	0
1183	52	27	Dec	12	2002	33.7	1
1184	52	28	Dec	12	2002	5.2	1
1185	52	29	Dec	12	2002	0	0
1186	52	30	Dec	12	2002	0	0
1187	52	31	Dec	12	2002	0	0
1188	1	2	Jan	1	2003	0	0
1189	1	3	Jan	1	2003	0	0
1190	1	4	Jan	1	2003	0	0
1191	1	5	Jan	1	2003	0	0
1192	1	6	Jan	1	2003	0	0
1193	1	7	Jan	1	2003	0	0
1194	1	8	Jan	1	2003	0	0
1195	2	9	Jan	1	2003	0	0
1196	2	10	Jan	1	2003	0	0
1197	2	11	Jan	1	2003	0	0
1198	2	12	Jan	1	2003	5	1
1199	2	13	Jan	1	2003	0	0
1200	2	14	Jan	1	2003	0	0
1201	2	15	Jan	1	2003	0	0
1202	3	16	Jan	1	2003	0	0
1203	3	17	Jan	1	2003	0	0
1204	3	18	Jan	1	2003	0	0
1205	3	19	Jan	1	2003	0	0
1206	3	20	Jan	1	2003	0	0
1207	3	21	Jan	1	2003	0	0
1208	3	22	Jan	1	2003	0	0
1209	4	23	Jan	1	2003	18.1	1
1210	4	24	Jan	1	2003	15.3	1
1211	4	25	Jan	1	2003	1.2	1
1212	4	26	Jan	1	2003	17.1	1
1213	4	27	Jan	1	2003	6.1	1
1214	4	28	Jan	1	2003	0	0
1215	4	29	Jan	1	2003	7	1
1216	5	30	Jan	1	2003	16	1
1217	5	31	Jan	1	2003	0	0
1219	5	1	Feb	2	2003	12.1	1
1220	5	2	Feb	2	2003	0	0
1221	5	3	Feb	2	2003	15.4	1
1222	5	4	Feb	2	2003	1.9	1
1223	5	5	Feb	2	2003	2.2	1
1224	6	6	Feb	2	2003	0	0
1225	6	7	Feb	2	2003	0	0
1226	6	8	Feb	2	2003	0	0
1227	6	9	Feb	2	2003	14	1
1228	6	10	Feb	2	2003	4.8	1
1229	6	11	Feb	2	2003	1.1	1
1230	6	12	Feb	2	2003	0	0
1231	7	13	Feb	2	2003	0	0
1232	7	14	Feb	2	2003	0	0
1233	7	15	Feb	2	2003	0	0
1234	7	16	Feb	2	2003	0	0
1235	7	17	Feb	2	2003	0	0
1236	7	18	Feb	2	2003	0	0
1237	7	19	Feb	2	2003	0	0
1238	8	20	Feb	2	2003	0	0
1239	8	21	Feb	2	2003	0	0
1240	8	22	Feb	2	2003	0	0
1241	8	23	Feb	2	2003	0	0
1242	8	24	Feb	2	2003	0	0
1243	8	25	Feb	2	2003	0	0
1244	8	26	Feb	2	2003	0.2	1
1245	9	27	Feb	2	2003	2.5	1
1246	9	28	Feb	2	2003	4.7	1
1247	9	29	Feb	2	2003	85.5	1
1248	9	1	Mar	3	2003	0	0
1249	9	2	Mar	3	2003	0	0
1250	9	3	Mar	3	2003	11.9	1
1251	9	4	Mar	3	2003	20.9	1
1252	9	5	Mar	3	2003	0	0
1253	10	6	Mar	3	2003	0	0
1254	10	7	Mar	3	2003	0	0
1255	10	8	Mar	3	2003	3.5	1
1256	10	9	Mar	3	2003	5.7	1
1257	10	10	Mar	3	2003	7.9	1
1258	10	11	Mar	3	2003	0	0
1259	10	12	Mar	3	2003	0	0
1260	11	13	Mar	3	2003	7.2	1
1261	11	14	Mar	3	2003	0	0
1262	11	15	Mar	3	2003	4.7	1
1263	11	16	Mar	3	2003	0	0
1264	11	17	Mar	3	2003	0	0
1265	11	18	Mar	3	2003	0	0
1266	11	19	Mar	3	2003	0	0
1267	12	20	Mar	3	2003	0	0
1268	12	21	Mar	3	2003	0	0
1269	12	22	Mar	3	2003	0	0
1270	12	23	Mar	3	2003	0	0
1271	12	24	Mar	3	2003	0	0
1272	12	25	Mar	3	2003	0	0
1273	12	26	Mar	3	2003	3.6	1
1274	13	27	Mar	3	2003	0	0
1275	13	28	Mar	3	2003	0	0
1276	13	29	Mar	3	2003	0	0
1277	13	30	Mar	3	2003	0	0
1278	13	31	Mar	3	2003	0	0
1279	13	1	Apr	4	2003	0.4	1
1280	13	2	Apr	4	2003	0	0
1281	14	3	Apr	4	2003	0.9	1
1282	14	4	Apr	4	2003	0	0
1283	14	5	Apr	4	2003	0	0
1284	14	6	Apr	4	2003	0	0
1285	14	7	Apr	4	2003	0	0
1286	14	8	Apr	4	2003	0	0
1287	14	9	Apr	4	2003	0	0
1288	15	10	Apr	4	2003	0	0
1289	15	11	Apr	4	2003	0	0
1290	15	12	Apr	4	2003	4.7	1
1291	15	13	Apr	4	2003	0.3	1
1292	15	14	Apr	4	2003	0	0
1293	15	15	Apr	4	2003	71.5	1
1294	15	16	Apr	4	2003	3.6	1
1295	16	17	Apr	4	2003	0	0
1296	16	18	Apr	4	2003	0	0
1297	16	19	Apr	4	2003	0	0
1298	16	20	Apr	4	2003	0	0
1299	16	21	Apr	4	2003	0	0
1300	16	22	Apr	4	2003	0	0
1301	16	23	Apr	4	2003	0	0
1302	17	24	Apr	4	2003	0	0
1303	17	25	Apr	4	2003	0	0
1304	17	26	Apr	4	2003	0	0
1305	17	27	Apr	4	2003	3	1
1306	17	28	Apr	4	2003	0	0
1307	17	29	Apr	4	2003	0.5	1
1308	17	30	Apr	4	2003	0	0
1309	18	1	May	5	2003	0	0
1310	18	2	May	5	2003	0	0
1311	18	3	May	5	2003	1.3	1
1312	18	4	May	5	2003	0	0
1313	18	5	May	5	2003	0.3	1
1314	18	6	May	5	2003	0	0
1315	18	7	May	5	2003	14.5	1
1316	19	8	May	5	2003	0	0
1317	19	9	May	5	2003	2.5	1
1318	19	10	May	5	2003	0	0
1319	19	11	May	5	2003	0	0
1320	19	12	May	5	2003	0	0
1321	19	13	May	5	2003	0	0
1322	19	14	May	5	2003	0	0
1323	20	15	May	5	2003	0	0
1324	20	16	May	5	2003	0	0
1325	20	17	May	5	2003	0	0
1326	20	18	May	5	2003	0	0
1327	20	19	May	5	2003	0	0
1328	20	20	May	5	2003	0	0
1329	20	21	May	5	2003	0	0
1330	21	22	May	5	2003	0	0
1331	21	23	May	5	2003	0	0
1332	21	24	May	5	2003	0	0
1333	21	25	May	5	2003	0	0
1334	21	26	May	5	2003	0	0
1335	21	27	May	5	2003	0	0
1336	21	28	May	5	2003	0	0
1337	22	29	May	5	2003	0	0
1338	22	30	May	5	2003	4.5	1
1339	22	31	May	5	2003	0	0
1340	22	1	Jun	6	2003	0	0
1341	22	2	Jun	6	2003	2.6	1
1342	22	3	Jun	6	2003	3.8	1
1343	22	4	Jun	6	2003	0	0
1344	23	5	Jun	6	2003	0	0
1345	23	6	Jun	6	2003	0	0
1346	23	7	Jun	6	2003	0	0
1347	23	8	Jun	6	2003	0	0
1348	23	9	Jun	6	2003	9.5	1
1349	23	10	Jun	6	2003	2.3	1
1350	23	11	Jun	6	2003	0	0
1351	24	12	Jun	6	2003	0	0
1352	24	13	Jun	6	2003	0	0
1353	24	14	Jun	6	2003	0	0
1354	24	15	Jun	6	2003	0	0
1355	24	16	Jun	6	2003	0	0
1356	24	17	Jun	6	2003	0	0
1357	24	18	Jun	6	2003	0	0
1358	25	19	Jun	6	2003	2	1
1359	25	20	Jun	6	2003	0	0
1360	25	21	Jun	6	2003	1.3	1
1361	25	22	Jun	6	2003	0.2	1
1362	25	23	Jun	6	2003	0	0
1363	25	24	Jun	6	2003	0.4	1
1364	25	25	Jun	6	2003	12	1
1365	26	26	Jun	6	2003	0	0
1366	26	27	Jun	6	2003	0	0
1367	26	28	Jun	6	2003	0	0
1368	26	29	Jun	6	2003	33.2	1
1369	26	30	Jun	6	2003	0	0
1370	26	1	Jul	7	2003	11.4	1
1371	26	2	Jul	7	2003	0	0
1372	27	3	Jul	7	2003	0	0
1373	27	4	Jul	7	2003	0	0
1374	27	5	Jul	7	2003	0.2	1
1375	27	6	Jul	7	2003	7.5	1
1376	27	7	Jul	7	2003	3.3	1
1377	27	8	Jul	7	2003	1	1
1378	27	9	Jul	7	2003	2.5	1
1379	28	10	Jul	7	2003	0	0
1380	28	11	Jul	7	2003	5	1
1381	28	12	Jul	7	2003	0	0
1382	28	13	Jul	7	2003	0	0
1383	28	14	Jul	7	2003	52	1
1384	28	15	Jul	7	2003	0.4	1
1385	28	16	Jul	7	2003	2.1	1
1386	29	17	Jul	7	2003	0	0
1387	29	18	Jul	7	2003	3.2	1
1388	29	19	Jul	7	2003	0	0
1389	29	20	Jul	7	2003	0	0
1390	29	21	Jul	7	2003	0	0
1391	29	22	Jul	7	2003	0	0
1392	29	23	Jul	7	2003	0	0
1393	30	24	Jul	7	2003	0	0
1394	30	25	Jul	7	2003	0	0
1395	30	26	Jul	7	2003	0	0
1396	30	27	Jul	7	2003	0	0
1397	30	28	Jul	7	2003	0	0
1398	30	29	Jul	7	2003	4.3	1
1399	30	30	Jul	7	2003	0	0
1400	31	31	Jul	7	2003	0	0
1401	31	1	Aug	8	2003	0	0
1402	31	2	Aug	8	2003	0	0
1403	31	3	Aug	8	2003	0	0
1404	31	4	Aug	8	2003	0	0
1405	31	5	Aug	8	2003	0	0
1406	31	6	Aug	8	2003	0	0
1407	32	7	Aug	8	2003	0	0
1408	32	8	Aug	8	2003	0	0
1409	32	9	Aug	8	2003	0	0
1410	32	10	Aug	8	2003	0	0
1411	32	11	Aug	8	2003	0	0
1412	32	12	Aug	8	2003	0	0
1413	32	13	Aug	8	2003	0	0
1414	33	14	Aug	8	2003	0	0
1415	33	15	Aug	8	2003	0	0
1416	33	16	Aug	8	2003	0	0
1417	33	17	Aug	8	2003	0	0
1418	33	18	Aug	8	2003	0	0
1419	33	19	Aug	8	2003	0	0
1420	33	20	Aug	8	2003	0	0
1421	34	21	Aug	8	2003	0	0
1422	34	22	Aug	8	2003	0	0
1423	34	23	Aug	8	2003	0	0
1424	34	24	Aug	8	2003	0	0
1425	34	25	Aug	8	2003	0	0
1426	34	26	Aug	8	2003	0	0
1427	34	27	Aug	8	2003	0	0
1428	35	28	Aug	8	2003	0	0
1429	35	29	Aug	8	2003	0	0
1430	35	30	Aug	8	2003	0	0
1431	35	31	Aug	8	2003	0	0
1432	35	1	Sep	9	2003	0	0
1433	35	2	Sep	9	2003	0	0
1434	35	3	Sep	9	2003	3.9	1
1435	36	4	Sep	9	2003	0	0
1436	36	5	Sep	9	2003	17.2	1
1437	36	6	Sep	9	2003	0	0
1438	36	7	Sep	9	2003	0	0
1439	36	8	Sep	9	2003	0	0
1440	36	9	Sep	9	2003	0	0
1441	36	10	Sep	9	2003	0	0
1442	37	11	Sep	9	2003	0	0
1443	37	12	Sep	9	2003	0	0
1444	37	13	Sep	9	2003	0	0
1445	37	14	Sep	9	2003	0	0
1446	37	15	Sep	9	2003	0	0
1447	37	16	Sep	9	2003	0	0
1448	37	17	Sep	9	2003	0	0
1449	38	18	Sep	9	2003	0	0
1450	38	19	Sep	9	2003	0	0
1451	38	20	Sep	9	2003	4.9	1
1452	38	21	Sep	9	2003	0	0
1453	38	22	Sep	9	2003	0	0
1454	38	23	Sep	9	2003	0	0
1455	38	24	Sep	9	2003	0	0
1456	39	25	Sep	9	2003	0	0
1457	39	26	Sep	9	2003	0	0
1458	39	27	Sep	9	2003	0	0
1459	39	28	Sep	9	2003	0	0
1460	39	29	Sep	9	2003	0	0
1461	39	30	Sep	9	2003	0	0
1462	39	1	Oct	10	2003	0	0
1463	40	2	Oct	10	2003	0	0
1464	40	3	Oct	10	2003	0	0
1465	40	4	Oct	10	2003	0	0
1466	40	5	Oct	10	2003	0	0
1467	40	6	Oct	10	2003	0	0
1468	40	7	Oct	10	2003	0	0
1469	40	8	Oct	10	2003	0	0
1470	41	9	Oct	10	2003	1.3	1
1471	41	10	Oct	10	2003	0	0
1472	41	11	Oct	10	2003	4.5	1
1473	41	12	Oct	10	2003	10	1
1474	41	13	Oct	10	2003	0	0
1475	41	14	Oct	10	2003	0	0
1476	41	15	Oct	10	2003	0	0
1477	42	16	Oct	10	2003	0	0
1478	42	17	Oct	10	2003	0	0
1479	42	18	Oct	10	2003	0	0
1480	42	19	Oct	10	2003	0	0
1481	42	20	Oct	10	2003	0	0
1482	42	21	Oct	10	2003	0	0
1483	42	22	Oct	10	2003	0	0
1484	43	23	Oct	10	2003	0	0
1485	43	24	Oct	10	2003	0	0
1486	43	25	Oct	10	2003	0	0
1487	43	26	Oct	10	2003	0	0
1488	43	27	Oct	10	2003	1.6	1
1489	43	28	Oct	10	2003	1.5	1
1490	43	29	Oct	10	2003	0	0
1491	44	30	Oct	10	2003	3.2	1
1492	44	31	Oct	10	2003	0	0
1493	44	1	Nov	11	2003	0	0
1494	44	2	Nov	11	2003	0	0
1495	44	3	Nov	11	2003	0	0
1496	44	4	Nov	11	2003	0	0
1497	44	5	Nov	11	2003	0	0
1498	44	6	Nov	11	2003	0	0
1499	45	7	Nov	11	2003	0	0
1500	45	8	Nov	11	2003	0	0
1501	45	9	Nov	11	2003	0	0
1502	45	10	Nov	11	2003	0	0
1503	45	11	Nov	11	2003	0	0
1504	45	12	Nov	11	2003	0	0
1505	45	13	Nov	11	2003	2.7	1
1506	46	14	Nov	11	2003	0	0
1507	46	15	Nov	11	2003	0	0
1508	46	16	Nov	11	2003	0.3	1
1509	46	17	Nov	11	2003	0	0
1510	46	18	Nov	11	2003	0	0
1511	46	19	Nov	11	2003	0	0
1512	46	20	Nov	11	2003	0	0
1513	47	21	Nov	11	2003	0	0
1514	47	22	Nov	11	2003	0	0
1515	47	23	Nov	11	2003	34.5	1
1516	47	24	Nov	11	2003	0.3	1
1517	47	25	Nov	11	2003	40.6	1
1518	47	26	Nov	11	2003	0	0
1519	47	27	Nov	11	2003	3	1
1520	48	28	Nov	11	2003	0	0
1521	48	29	Nov	11	2003	0	0
1522	48	30	Nov	11	2003	0	0
1523	48	1	Dec	12	2003	0	0
1524	48	2	Dec	12	2003	0	0
1525	48	3	Dec	12	2003	0	0
1526	48	4	Dec	12	2003	0	0
1527	49	5	Dec	12	2003	0	0
1528	49	6	Dec	12	2003	0	0
1529	49	7	Dec	12	2003	0	0
1530	49	8	Dec	12	2003	0	0
1531	49	9	Dec	12	2003	48.3	1
1532	49	10	Dec	12	2003	158.2	1
1533	49	11	Dec	12	2003	3.9	1
1534	50	12	Dec	12	2003	0	0
1535	50	13	Dec	12	2003	0	0
1536	50	14	Dec	12	2003	0	0
1537	50	15	Dec	12	2003	0	0
1538	50	16	Dec	12	2003	0	0
1539	50	17	Dec	12	2003	0	0
1540	50	18	Dec	12	2003	0	0
1541	51	19	Dec	12	2003	0	0
1542	51	20	Dec	12	2003	0	0
1543	51	21	Dec	12	2003	0	0
1544	51	22	Dec	12	2003	0	0
1545	51	23	Dec	12	2003	0	0
1546	51	24	Dec	12	2003	0	0
1547	51	25	Dec	12	2003	0	0
1218	52	1	Jan	1	2003	0	0
1548	52	26	Dec	12	2003	0	0
1549	52	27	Dec	12	2003	0	0
1550	52	28	Dec	12	2003	29.5	1
1551	52	29	Dec	12	2003	27.4	1
1552	52	30	Dec	12	2003	12.6	1
1553	52	31	Dec	12	2003	0	0
1554	1	2	Jan	1	2004	0	0
1555	1	3	Jan	1	2004	0	0
1556	1	4	Jan	1	2004	0	0
1557	1	5	Jan	1	2004	0	0
1558	1	6	Jan	1	2004	0	0
1559	1	7	Jan	1	2004	0	0
1560	1	8	Jan	1	2004	0	0
1561	2	9	Jan	1	2004	0	0
1562	2	10	Jan	1	2004	0	0
1563	2	11	Jan	1	2004	0	0
1564	2	12	Jan	1	2004	0	0
1565	2	13	Jan	1	2004	0	0
1566	2	14	Jan	1	2004	0.8	1
1567	2	15	Jan	1	2004	0.6	1
1568	3	16	Jan	1	2004	22.9	1
1569	3	17	Jan	1	2004	0	0
1570	3	18	Jan	1	2004	0	0
1571	3	19	Jan	1	2004	0	0
1572	3	20	Jan	1	2004	1.1	1
1573	3	21	Jan	1	2004	2.6	1
1574	3	22	Jan	1	2004	0	0
1575	4	23	Jan	1	2004	4.2	1
1576	4	24	Jan	1	2004	0	0
1577	4	25	Jan	1	2004	0	0
1578	4	26	Jan	1	2004	0	0
1579	4	27	Jan	1	2004	0	0
1580	4	28	Jan	1	2004	0	0
1581	4	29	Jan	1	2004	0	0
1582	5	30	Jan	1	2004	0	0
1583	5	31	Jan	1	2004	4.6	1
1585	5	1	Feb	2	2004	0	0
1586	5	2	Feb	2	2004	0	0
1587	5	3	Feb	2	2004	0	0
1588	5	4	Feb	2	2004	0	0
1589	5	5	Feb	2	2004	0	0
1590	6	6	Feb	2	2004	0	0
1591	6	7	Feb	2	2004	6.5	1
1592	6	8	Feb	2	2004	0	0
1593	6	9	Feb	2	2004	0	0
1594	6	10	Feb	2	2004	0	0
1595	6	11	Feb	2	2004	0	0
1596	6	12	Feb	2	2004	0	0
1597	7	13	Feb	2	2004	2.5	1
1598	7	14	Feb	2	2004	0	0
1599	7	15	Feb	2	2004	0	0
1600	7	16	Feb	2	2004	1.7	1
1601	7	17	Feb	2	2004	2.9	1
1602	7	18	Feb	2	2004	0	0
1603	7	19	Feb	2	2004	0	0
1604	8	20	Feb	2	2004	0	0
1605	8	21	Feb	2	2004	0	0
1606	8	22	Feb	2	2004	0	0
1607	8	23	Feb	2	2004	5.6	1
1608	8	24	Feb	2	2004	1.6	1
1609	8	25	Feb	2	2004	0	0
1610	8	26	Feb	2	2004	0	0
1611	9	27	Feb	2	2004	0	0
1612	9	28	Feb	2	2004	4.1	1
1613	9	1	Mar	3	2004	0	0
1614	9	2	Mar	3	2004	0	0
1615	9	3	Mar	3	2004	0	0
1616	9	4	Mar	3	2004	0	0
1617	9	5	Mar	3	2004	0	0
1618	10	6	Mar	3	2004	18.2	1
1619	10	7	Mar	3	2004	0	0
1620	10	8	Mar	3	2004	0	0
1621	10	9	Mar	3	2004	0	0
1622	10	10	Mar	3	2004	3.2	1
1623	10	11	Mar	3	2004	0	0
1624	10	12	Mar	3	2004	0.9	1
1625	11	13	Mar	3	2004	33.7	1
1626	11	14	Mar	3	2004	0	0
1627	11	15	Mar	3	2004	0	0
1628	11	16	Mar	3	2004	0	0
1629	11	17	Mar	3	2004	8.1	1
1630	11	18	Mar	3	2004	12.8	1
1631	11	19	Mar	3	2004	1.3	1
1632	12	20	Mar	3	2004	0	0
1633	12	21	Mar	3	2004	5.2	1
1634	12	22	Mar	3	2004	0.2	1
1635	12	23	Mar	3	2004	19.9	1
1636	12	24	Mar	3	2004	12.8	1
1637	12	25	Mar	3	2004	0.3	1
1638	12	26	Mar	3	2004	0	0
1639	13	27	Mar	3	2004	0	0
1640	13	28	Mar	3	2004	0	0
1641	13	29	Mar	3	2004	0	0
1642	13	30	Mar	3	2004	0	0
1643	13	31	Mar	3	2004	0	0
1644	13	1	Apr	4	2004	0	0
1645	13	2	Apr	4	2004	0	0
1646	14	3	Apr	4	2004	0	0
1647	14	4	Apr	4	2004	9.9	1
1648	14	5	Apr	4	2004	0	0
1649	14	6	Apr	4	2004	0	0
1650	14	7	Apr	4	2004	0	0
1651	14	8	Apr	4	2004	5.8	1
1652	14	9	Apr	4	2004	0	0
1653	15	10	Apr	4	2004	0	0
1654	15	11	Apr	4	2004	0	0
1655	15	12	Apr	4	2004	0	0
1656	15	13	Apr	4	2004	0	0
1657	15	14	Apr	4	2004	0	0
1658	15	15	Apr	4	2004	0	0
1659	15	16	Apr	4	2004	0	0
1660	16	17	Apr	4	2004	0	0
1661	16	18	Apr	4	2004	0	0
1662	16	19	Apr	4	2004	0	0
1663	16	20	Apr	4	2004	0	0
1664	16	21	Apr	4	2004	0	0
1665	16	22	Apr	4	2004	0	0
1666	16	23	Apr	4	2004	0	0
1667	17	24	Apr	4	2004	0	0
1668	17	25	Apr	4	2004	0	0
1669	17	26	Apr	4	2004	0.2	1
1670	17	27	Apr	4	2004	8.7	1
1671	17	28	Apr	4	2004	4.1	1
1672	17	29	Apr	4	2004	0	0
1673	17	30	Apr	4	2004	0	0
1674	18	1	May	5	2004	0	0
1675	18	2	May	5	2004	0	0
1676	18	3	May	5	2004	2.5	1
1677	18	4	May	5	2004	0	0
1678	18	5	May	5	2004	0	0
1679	18	6	May	5	2004	0	0
1680	18	7	May	5	2004	0	0
1681	19	8	May	5	2004	0	0
1682	19	9	May	5	2004	0	0
1683	19	10	May	5	2004	0	0
1684	19	11	May	5	2004	0	0
1685	19	12	May	5	2004	0	0
1686	19	13	May	5	2004	0	0
1687	19	14	May	5	2004	0	0
1688	20	15	May	5	2004	0	0
1689	20	16	May	5	2004	0	0
1690	20	17	May	5	2004	0	0
1691	20	18	May	5	2004	0	0
1692	20	19	May	5	2004	0	0
1693	20	20	May	5	2004	0	0
1694	20	21	May	5	2004	0	0
1695	21	22	May	5	2004	0	0
1696	21	23	May	5	2004	0	0
1697	21	24	May	5	2004	46.3	1
1698	21	25	May	5	2004	13.5	1
1699	21	26	May	5	2004	15.5	1
1700	21	27	May	5	2004	0	0
1701	21	28	May	5	2004	0	0
1702	22	29	May	5	2004	0	0
1703	22	30	May	5	2004	0	0
1704	22	31	May	5	2004	0	0
1705	22	1	Jun	6	2004	0	0
1706	22	2	Jun	6	2004	0	0
1707	22	3	Jun	6	2004	0	0
1708	22	4	Jun	6	2004	0	0
1709	23	5	Jun	6	2004	0	0
1710	23	6	Jun	6	2004	0	0
1711	23	7	Jun	6	2004	0	0
1712	23	8	Jun	6	2004	0	0
1713	23	9	Jun	6	2004	0	0
1714	23	10	Jun	6	2004	0	0
1715	23	11	Jun	6	2004	0	0
1716	24	12	Jun	6	2004	12.2	1
1717	24	13	Jun	6	2004	0	0
1718	24	14	Jun	6	2004	0	0
1719	24	15	Jun	6	2004	0	0
1720	24	16	Jun	6	2004	0	0
1721	24	17	Jun	6	2004	0	0
1722	24	18	Jun	6	2004	0	0
1723	25	19	Jun	6	2004	0	0
1724	25	20	Jun	6	2004	0	0
1725	25	21	Jun	6	2004	0	0
1726	25	22	Jun	6	2004	1.7	1
1727	25	23	Jun	6	2004	10.4	1
1728	25	24	Jun	6	2004	4.5	1
1729	25	25	Jun	6	2004	0	0
1730	26	26	Jun	6	2004	0	0
1731	26	27	Jun	6	2004	0	0
1732	26	28	Jun	6	2004	0	0
1733	26	29	Jun	6	2004	13.3	1
1734	26	30	Jun	6	2004	0	0
1735	26	1	Jul	7	2004	0	0
1736	26	2	Jul	7	2004	0	0
1737	27	3	Jul	7	2004	0	0
1738	27	4	Jul	7	2004	2.3	1
1739	27	5	Jul	7	2004	1.2	1
1740	27	6	Jul	7	2004	0.8	1
1741	27	7	Jul	7	2004	1.2	1
1742	27	8	Jul	7	2004	4.3	1
1743	27	9	Jul	7	2004	6.4	1
1744	28	10	Jul	7	2004	0	0
1745	28	11	Jul	7	2004	12.6	1
1746	28	12	Jul	7	2004	0	0
1747	28	13	Jul	7	2004	0	0
1748	28	14	Jul	7	2004	0	0
1749	28	15	Jul	7	2004	0	0
1750	28	16	Jul	7	2004	0	0
1751	29	17	Jul	7	2004	0	0
1752	29	18	Jul	7	2004	0	0
1753	29	19	Jul	7	2004	0	0
1754	29	20	Jul	7	2004	0	0
1755	29	21	Jul	7	2004	0	0
1756	29	22	Jul	7	2004	0	0
1757	29	23	Jul	7	2004	0	0
1758	30	24	Jul	7	2004	0	0
1759	30	25	Jul	7	2004	0	0
1760	30	26	Jul	7	2004	0	0
1761	30	27	Jul	7	2004	0	0
1762	30	28	Jul	7	2004	0	0
1763	30	29	Jul	7	2004	0	0
1764	30	30	Jul	7	2004	0	0
1765	31	31	Jul	7	2004	0	0
1766	31	1	Aug	8	2004	0	0
1767	31	2	Aug	8	2004	0	0
1768	31	3	Aug	8	2004	0	0
1769	31	4	Aug	8	2004	0	0
1770	31	5	Aug	8	2004	0	0
1771	31	6	Aug	8	2004	0	0
1772	32	7	Aug	8	2004	0	0
1773	32	8	Aug	8	2004	0	0
1774	32	9	Aug	8	2004	0	0
1775	32	10	Aug	8	2004	0	0
1776	32	11	Aug	8	2004	0	0
1777	32	12	Aug	8	2004	0	0
1778	32	13	Aug	8	2004	0	0
1779	33	14	Aug	8	2004	0	0
1780	33	15	Aug	8	2004	0	0
1781	33	16	Aug	8	2004	0	0
1782	33	17	Aug	8	2004	0	0
1783	33	18	Aug	8	2004	0	0
1784	33	19	Aug	8	2004	0	0
1785	33	20	Aug	8	2004	0	0
1786	34	21	Aug	8	2004	0	0
1787	34	22	Aug	8	2004	0	0
1788	34	23	Aug	8	2004	0	0
1789	34	24	Aug	8	2004	0	0
1790	34	25	Aug	8	2004	0	0
1791	34	26	Aug	8	2004	0	0
1792	34	27	Aug	8	2004	0	0
1793	35	28	Aug	8	2004	0	0
1794	35	29	Aug	8	2004	0	0
1795	35	30	Aug	8	2004	0	0
1796	35	31	Aug	8	2004	0	0
1797	35	1	Sep	9	2004	0	0
1798	35	2	Sep	9	2004	0	0
1799	35	3	Sep	9	2004	0	0
1800	36	4	Sep	9	2004	0	0
1801	36	5	Sep	9	2004	0	0
1802	36	6	Sep	9	2004	0	0
1803	36	7	Sep	9	2004	0	0
1804	36	8	Sep	9	2004	0	0
1805	36	9	Sep	9	2004	0	0
1806	36	10	Sep	9	2004	0	0
1807	37	11	Sep	9	2004	0	0
1808	37	12	Sep	9	2004	0	0
1809	37	13	Sep	9	2004	0	0
1810	37	14	Sep	9	2004	0	0
1811	37	15	Sep	9	2004	2.6	1
1812	37	16	Sep	9	2004	0	0
1813	37	17	Sep	9	2004	0	0
1814	38	18	Sep	9	2004	0	0
1815	38	19	Sep	9	2004	0	0
1816	38	20	Sep	9	2004	0	0
1817	38	21	Sep	9	2004	0	0
1818	38	22	Sep	9	2004	0	0
1819	38	23	Sep	9	2004	0	0
1820	38	24	Sep	9	2004	0	0
1821	39	25	Sep	9	2004	0	0
1822	39	26	Sep	9	2004	0	0
1823	39	27	Sep	9	2004	0	0
1824	39	28	Sep	9	2004	0.8	1
1825	39	29	Sep	9	2004	0.4	1
1826	39	30	Sep	9	2004	0	0
1827	39	1	Oct	10	2004	0	0
1828	40	2	Oct	10	2004	0	0
1829	40	3	Oct	10	2004	0	0
1830	40	4	Oct	10	2004	0	0
1831	40	5	Oct	10	2004	0	0
1832	40	6	Oct	10	2004	1.2	1
1833	40	7	Oct	10	2004	3	1
1834	40	8	Oct	10	2004	0	0
1835	41	9	Oct	10	2004	0	0
1836	41	10	Oct	10	2004	0	0
1837	41	11	Oct	10	2004	0	0
1838	41	12	Oct	10	2004	0	0
1839	41	13	Oct	10	2004	0	0
1840	41	14	Oct	10	2004	0	0
1841	41	15	Oct	10	2004	0	0
1842	42	16	Oct	10	2004	0	0
1843	42	17	Oct	10	2004	0	0
1844	42	18	Oct	10	2004	0	0
1845	42	19	Oct	10	2004	0	0
1846	42	20	Oct	10	2004	0	0
1847	42	21	Oct	10	2004	6.3	1
1848	42	22	Oct	10	2004	0	0
1849	43	23	Oct	10	2004	0	0
1850	43	24	Oct	10	2004	0	0
1851	43	25	Oct	10	2004	0	0
1852	43	26	Oct	10	2004	2.1	1
1853	43	27	Oct	10	2004	0	0
1854	43	28	Oct	10	2004	0	0
1855	43	29	Oct	10	2004	0	0
1856	44	30	Oct	10	2004	0	0
1857	44	31	Oct	10	2004	0	0
1858	44	1	Nov	11	2004	0	0
1859	44	2	Nov	11	2004	0	0
1860	44	3	Nov	11	2004	0	0
1861	44	4	Nov	11	2004	0	0
1862	44	5	Nov	11	2004	0	0
1863	44	6	Nov	11	2004	0	0
1864	45	7	Nov	11	2004	0	0
1865	45	8	Nov	11	2004	2.1	1
1866	45	9	Nov	11	2004	0.2	1
1867	45	10	Nov	11	2004	0	0
1868	45	11	Nov	11	2004	0	0
1869	45	12	Nov	11	2004	0	0
1870	45	13	Nov	11	2004	0	0
1871	46	14	Nov	11	2004	0	0
1872	46	15	Nov	11	2004	18.9	1
1873	46	16	Nov	11	2004	0	0
1874	46	17	Nov	11	2004	0	0
1875	46	18	Nov	11	2004	2.8	1
1876	46	19	Nov	11	2004	0	0
1877	46	20	Nov	11	2004	0	0
1878	47	21	Nov	11	2004	0	0
1879	47	22	Nov	11	2004	0	0
1880	47	23	Nov	11	2004	0	0
1881	47	24	Nov	11	2004	0	0
1882	47	25	Nov	11	2004	0	0
1883	47	26	Nov	11	2004	0	0
1884	47	27	Nov	11	2004	0	0
1885	48	28	Nov	11	2004	28.7	1
1886	48	29	Nov	11	2004	0	0
1887	48	30	Nov	11	2004	0	0
1888	48	1	Dec	12	2004	0	0
1889	48	2	Dec	12	2004	46	1
1890	48	3	Dec	12	2004	9.1	1
1891	48	4	Dec	12	2004	30.4	1
1892	49	5	Dec	12	2004	3	1
1893	49	6	Dec	12	2004	0	0
1894	49	7	Dec	12	2004	9.1	1
1895	49	8	Dec	12	2004	0	0
1896	49	9	Dec	12	2004	1.2	1
1897	49	10	Dec	12	2004	0.6	1
1898	49	11	Dec	12	2004	0	0
1899	50	12	Dec	12	2004	15.5	1
1900	50	13	Dec	12	2004	0	0
1901	50	14	Dec	12	2004	0	0
1902	50	15	Dec	12	2004	0	0
1903	50	16	Dec	12	2004	0	0
1904	50	17	Dec	12	2004	0	0
1905	50	18	Dec	12	2004	0	0
1906	51	19	Dec	12	2004	0	0
1907	51	20	Dec	12	2004	2.1	1
1908	51	21	Dec	12	2004	101.7	1
1909	51	22	Dec	12	2004	2.2	1
1910	51	23	Dec	12	2004	0.7	1
1911	51	24	Dec	12	2004	0	0
1912	51	25	Dec	12	2004	0	0
1584	52	1	Jan	1	2004	0	0
1913	52	26	Dec	12	2004	0	0
1914	52	27	Dec	12	2004	2.7	1
1915	52	28	Dec	12	2004	0	0
1916	52	29	Dec	12	2004	0	0
1917	52	30	Dec	12	2004	3.4	1
1918	52	31	Dec	12	2004	0	0
1919	1	2	Jan	1	2005	0	0
1920	1	3	Jan	1	2005	0	0
1921	1	4	Jan	1	2005	15.6	1
1922	1	5	Jan	1	2005	77.3	1
1923	1	6	Jan	1	2005	193.2	1
1924	1	7	Jan	1	2005	4.2	1
1925	1	8	Jan	1	2005	0	0
1926	2	9	Jan	1	2005	0	0
1927	2	10	Jan	1	2005	1.7	1
1928	2	11	Jan	1	2005	1.4	1
1929	2	12	Jan	1	2005	10.9	1
1930	2	13	Jan	1	2005	0	0
1931	2	14	Jan	1	2005	0	0
1932	2	15	Jan	1	2005	0	0
1933	3	16	Jan	1	2005	0	0
1934	3	17	Jan	1	2005	3	1
1935	3	18	Jan	1	2005	0.4	1
1936	3	19	Jan	1	2005	0	0
1937	3	20	Jan	1	2005	4.2	1
1938	3	21	Jan	1	2005	0	0
1939	3	22	Jan	1	2005	0	0
1940	4	23	Jan	1	2005	0	0
1941	4	24	Jan	1	2005	0	0
1942	4	25	Jan	1	2005	0	0
1943	4	26	Jan	1	2005	0	0
1944	4	27	Jan	1	2005	0	0
1945	4	28	Jan	1	2005	0	0
1946	4	29	Jan	1	2005	0	0
1947	5	30	Jan	1	2005	0	0
1948	5	31	Jan	1	2005	1.7	1
1950	5	1	Feb	2	2005	71.3	1
1951	5	2	Feb	2	2005	27.8	1
1952	5	3	Feb	2	2005	1.3	1
1953	5	4	Feb	2	2005	0	0
1954	5	5	Feb	2	2005	0	0
1955	6	6	Feb	2	2005	0	0
1956	6	7	Feb	2	2005	3.9	1
1957	6	8	Feb	2	2005	25.4	1
1958	6	9	Feb	2	2005	1.9	1
1959	6	10	Feb	2	2005	0	0
1960	6	11	Feb	2	2005	0	0
1961	6	12	Feb	2	2005	0	0
1962	7	13	Feb	2	2005	0	0
1963	7	14	Feb	2	2005	0	0
1964	7	15	Feb	2	2005	0	0
1965	7	16	Feb	2	2005	0	0
1966	7	17	Feb	2	2005	0	0
1967	7	18	Feb	2	2005	0	0
1968	7	19	Feb	2	2005	0	0
1969	8	20	Feb	2	2005	0	0
1970	8	21	Feb	2	2005	0	0
1971	8	22	Feb	2	2005	0.5	1
1972	8	23	Feb	2	2005	0	0
1973	8	24	Feb	2	2005	0	0
1974	8	25	Feb	2	2005	0	0
1975	8	26	Feb	2	2005	0	0
1976	9	27	Feb	2	2005	0	0
1977	9	28	Feb	2	2005	0	0
1978	9	1	Mar	3	2005	1.3	1
1979	9	2	Mar	3	2005	14.4	1
1980	9	3	Mar	3	2005	0	0
1981	9	4	Mar	3	2005	36	1
1982	9	5	Mar	3	2005	10	1
1983	10	6	Mar	3	2005	30	1
1984	10	7	Mar	3	2005	9.5	1
1985	10	8	Mar	3	2005	5.8	1
1986	10	9	Mar	3	2005	0	0
1987	10	10	Mar	3	2005	2.5	1
1988	10	11	Mar	3	2005	0	0
1989	10	12	Mar	3	2005	0	0
1990	11	13	Mar	3	2005	0	0
1991	11	14	Mar	3	2005	60.5	1
1992	11	15	Mar	3	2005	40.7	1
1993	11	16	Mar	3	2005	0	0
1994	11	17	Mar	3	2005	0	0
1995	11	18	Mar	3	2005	0	0
1996	11	19	Mar	3	2005	0	0
1997	12	20	Mar	3	2005	0	0
1998	12	21	Mar	3	2005	0	0
1999	12	22	Mar	3	2005	0	0
2000	12	23	Mar	3	2005	0.3	1
2001	12	24	Mar	3	2005	0	0
[truncated: 1,834 more rows]

## Sheet: weekly meansover time
Year	Week	Rain	Rain day
2000	1	8.8	2
2001	1	1	1
2002	1	24.2	5
2003	1	0	0
2004	1	0	0
2005	1	290.3	4
2006	1	1	1
2007	1	30.1	5
2008	1	3	1
2009	1	76.5	5
2010	1	0	0
2011	1	0
1 Average	1	36.2417	2.18182
1 StdDev	0	83.0908	2.13627
2000	2	15.8	1
2001	2	21.8	3
2002	2	83.6	2
2003	2	5	1
2004	2	1.4	2
2005	2	14	3
2006	2	21.8	3
2007	2	0.9	1
2008	2	91.1	2
2009	2	3.1	2
2010	2	1.2	1
2011	2	44.8
2 Average	2	25.375	1.90909
2 StdDev	0	31.6278	0.831209
2000	3	4.9	2
2001	3	4.7	2
2002	3	0	0
2003	3	0	0
2004	3	26.6	3
2005	3	7.6	3
2006	3	4.7	2
2007	3	3	1
2008	3	16.6	2
2009	3	5.9	3
2010	3	6.3	2
2011	3	96.2
3 Average	3	14.7083	1.81818
3 StdDev	0	26.7157	1.07872
2000	4	4.9	4
2001	4	0	0
2002	4	10.4	4
2003	4	64.8	6
2004	4	4.2	1
2005	4	0	0
2006	4	0	0
2007	4	8.4	3
2008	4	10.5	2
2009	4	100.1	1
2010	4	128.7	4
2011	4	77.3
4 Average	4	34.1083	2.27273
4 StdDev	0	45.8536	2.05382
2000	5	140.7	2
2001	5	6.5	1
2002	5	8.6	3
2003	5	47.6	5
2004	5	4.6	1
2005	5	102.1	4
2006	5	6.5	1
2007	5	0.5	1
2008	5	0.3	1
2009	5	88.4	4
2010	5	67.3	3
2011	5	65.1
5 Average	5	44.85	2.36364
5 StdDev	0	47.7781	1.50151
2000	6	12.9	6
2001	6	35.6	2
2002	6	11.8	4
2003	6	19.9	3
2004	6	6.5	1
2005	6	31.2	3
2006	6	35.6	2
2007	6	0.7	1
2008	6	28.4	5
2009	6	27.1	5
2010	6	4.5	2
2011	6	19.2
6 Average	6	19.45	3.09091
6 StdDev	0	12.2207	1.70027
2000	7	67.9	6
2001	7	20.3	2
2002	7	0	0
2003	7	0	0
2004	7	7.1	3
2005	7	0	0
2006	7	20.3	2
2007	7	15.8	2
2008	7	70.2	6
2009	7	19.5	2
2010	7	32.6	2
2011	7	6.4
7 Average	7	21.675	2.27273
7 StdDev	0	24.3254	2.10195
2000	8	24.5	3
2001	8	1.5	1
2002	8	31.7	4
2003	8	0.2	1
2004	8	7.2	2
2005	8	0.5	1
2006	8	1.5	1
2007	8	98.3	6
2008	8	10.1	3
2009	8	24.8	1
2010	8	7.2	3
2011	8	16.9
8 Average	8	18.7	2.36364
8 StdDev	0	27.2745	1.62928
2000	9	62.5	3
2001	9	6.5	2
2002	9	202.4	5
2003	9	125.5	5
2004	9	4.1	1
2005	9	61.7	4
2006	9	6.5	2
2007	9	0	0
2008	9	0.5	1
2009	9	31.3	5
2010	9	46.3	5
2011	9	14.9
9 Average	9	46.85	3
9 StdDev	0	61.4499	1.89737
2000	10	53.7	5
2001	10	6.9	4
2002	10	0.9	2
2003	10	17.1	3
2004	10	22.3	3
2005	10	47.8	4
2006	10	6.9	4
2007	10	17.4	3
2008	10	3.2	2
2009	10	9.7	1
2010	10	57.2	4
2011	10	46.7
10 Average	10	24.15	3.18182
10 StdDev	0	21.139	1.16775
2000	11	176.7	4
2001	11	6.5	2
2002	11	0.5	1
2003	11	11.9	2
2004	11	55.9	4
2005	11	101.2	2
2006	11	6.5	2
2007	11	2.1	1
2008	11	19.2	6
2009	11	134	3
2010	11	38	3
2011	11	0
11 Average	11	46.0417	2.72727
11 StdDev	0	59.6585	1.48936
2000	12	35.2	3
2001	12	4.2	2
2002	12	2.8	1
2003	12	3.6	1
2004	12	38.4	5
2005	12	0.3	1
2006	12	4.2	2
2007	12	0.3	1
2008	12	17.9	5
2009	12	33	4
2010	12	1	1
2011	12	0
12 Average	12	11.7417	2.36364
12 StdDev	0	15.1534	1.62928
2000	13	40.9	5
2001	13	0	0
2002	13	1.8	1
2003	13	0.4	1
2004	13	0	0
2005	13	54.3	6
2006	13	0	0
2007	13	100.2	5
2008	13	2.3	2
2009	13	0.1	1
2010	13	10.8	1
2011	13	0
13 Average	13	17.5667	2
13 StdDev	0	31.7428	2.23607
2000	14	67.7	3
2001	14	0	0
2002	14	10.9	1
2003	14	0.9	1
2004	14	15.7	2
2005	14	2.5	2
2006	14	0	0
2007	14	122	7
2008	14	5.4	3
2009	14	19.7	2
2010	14	39.9	0
2011	14	0
14 Average	14	23.725	1.90909
14 StdDev	0	37.0435	2.0226
2000	15	22.4	3
2001	15	6.8	2
2002	15	4.5	3
2003	15	80.1	4
2004	15	0	0
2005	15	49.9	3
2006	15	6.8	2
2007	15	0	0
2008	15	1.3	1
2009	15	11.8	3
2010	15	3.1
2011	15	40.5
15 Average	15	18.9333	2.1
15 StdDev	0	25.2436	1.37032
2000	16	0	0
2001	16	7.1	2
2002	16	8	4
2003	16	0	0
2004	16	0	0
2005	16	6.5	2
2006	16	7.1	2
2007	16	36.3	3
2008	16	2.7	1
2009	16	9.9	4
2010	16	5.6
2011	16	2.5
16 Average	16	7.14167	1.8
16 StdDev	0	9.79624	1.54919
2000	17	0	0
2001	17	0	0
2002	17	6.3	2
2003	17	3.5	2
2004	17	13	3
2005	17	0.7	2
2006	17	0	0
2007	17	0.5	1
2008	17	0	0
2009	17	0.5	2
2010	17	9.7
2011	17	15.3
17 Average	17	4.125	1.2
17 StdDev	0	5.60781	1.13529
2000	18	4.1	2
2001	18	0	0
2002	18	2.3	1
2003	18	16.1	3
2004	18	2.5	1
2005	18	20	2
2006	18	0	0
2007	18	9.1	3
2008	18	24.1	2
2009	18	44	2
2010	18	10.5
2011	18	0
18 Average	18	11.0583	1.6
18 StdDev	0	13.2459	1.07497
2000	19	6.1	1
2001	19	0	0
2002	19	3.1	1
2003	19	2.5	1
2004	19	0	0
2005	19	15.8	5
2006	19	0	0
2007	19	0.3	1
2008	19	0	0
2009	19	5.2	4
2010	19	0.3
2011	19	10.5
19 Average	19	3.65	1.3
19 StdDev	0	5.04804	1.76698
2000	20	1.2	2
2001	20	0.5	1
2002	20	17	2
2003	20	0	0
2004	20	0	0
2005	20	6.3	1
2006	20	0.5	1
2007	20	8.4	1
2008	20	1.3	2
2009	20	0.5	1
2010	20	0
2011	20	0.3
20 Average	20	3	1.1
20 StdDev	0	5.18056	0.737865
2000	21	1	1
2001	21	0.5	1
2002	21	4.6	1
2003	21	0	0
2004	21	75.3	3
2005	21	1.5	1
2006	21	0.5	1
2007	21	0	0
2008	21	15.1	4
2009	21	15.5	2
2010	21	0
2011	21	0
21 Average	21	9.5	1.4
21 StdDev	0	21.4905	1.26491
2000	22	0	0
2001	22	2.5	1
2002	22	0	0
2003	22	10.9	3
2004	22	0	0
2005	22	14.8	2
2006	22	2.5	1
2007	22	49	2
2008	22	0	0
2009	22	0	0
2010	22	0
2011	22	0
22 Average	22	6.64167	0.9
22 StdDev	0	14.2127	1.1005
2000	23	0	0
2001	23	6.8	1
2002	23	1.5	1
2003	23	11.8	2
2004	23	0	0
2005	23	30.8	5
2006	23	6.8	1
2007	23	0	0
2008	23	3	3
2009	23	12.9	2
2010	23	38.8
2011	23	0
23 Average	23	9.36667	1.5
23 StdDev	0	12.8298	1.58114
2000	24	0	0
2001	24	0.4	1
2002	24	10.6	1
2003	24	0	0
2004	24	12.2	1
2005	24	36	1
2006	24	0.4	1
2007	24	0	0
2008	24	5.3	1
2009	24	0	0
2010	24	0.7
2011	24	38.8
24 Average	24	8.7	0.6
24 StdDev	0	14.0882	0.516398
2000	25	18.6	2
2001	25	10.3	2
2002	25	104.9	4
2003	25	15.9	5
2004	25	16.6	3
2005	25	10.5	2
2006	25	10.3	2
2007	25	9.7	2
2008	25	15.4	2
2009	25	1	2
2010	25	1.3
2011	25	0.7
25 Average	25	17.9333	2.6
25 StdDev	0	28.0842	1.07497
2000	26	0	0
2001	26	4.9	3
2002	26	283.5	6
2003	26	44.6	2
2004	26	13.3	1
2005	26	23.4	5
2006	26	4.9	3
2007	26	8.9	2
2008	26	5.5	1
2009	26	3.7	3
2010	26	0
2011	26	1.3
26 Average	26	32.8333	2.6
26 StdDev	0	79.9559	1.83787
2000	27	8	1
2001	27	1.2	1
2002	27	12.5	3
2003	27	14.5	5
2004	27	16.2	6
2005	27	0	0
2006	27	1.2	1
2007	27	5.7	3
2008	27	0	0
2009	27	8.3	5
2010	27	0.6
2011	27	0
27 Average	27	5.68333	2.5
27 StdDev	0	6.10482	2.22361
2000	28	0.1	1
2001	28	0	0
2002	28	5.1	1
2003	28	59.5	4
2004	28	12.6	1
2005	28	1.2	1
2006	28	0	0
2007	28	0.5	1
2008	28	0	0
2009	28	0	0
2010	28	48.4
2011	28	3.9
28 Average	28	10.9417	0.9
28 StdDev	0	20.5556	1.19722
2000	29	0	0
2001	29	59.4	4
2002	29	2.3	1
2003	29	3.2	1
2004	29	0	0
2005	29	0	0
2006	29	59.4	4
2007	29	0.5	1
2008	29	0.3	1
2009	29	2.3	1
2010	29	3.5
2011	29	45.4
29 Average	29	14.6917	1.3
29 StdDev	0	24.4227	1.49443
2000	30	20.4	5
2001	30	0	0
2002	30	0	0
2003	30	4.3	1
2004	30	0	0
2005	30	6.7	1
2006	30	0	0
2007	30	0	0
2008	30	15.5	4
2009	30	2	4
2010	30	0
2011	30	3.2
30 Average	30	4.34167	1.5
30 StdDev	0	6.79458	2.01384
2000	31	1.2	2
2001	31	3.7	2
2002	31	5.3	3
2003	31	0	0
2004	31	0	0
2005	31	0.3	2
2006	31	3.7	2
2007	31	0	0
2008	31	8.4	1
2009	31	0.9	1
2010	31	0.6
2011	31	0
31 Average	31	2.00833	1.3
31 StdDev	0	2.70234	1.05935
2000	32	11	4
2001	32	0.7	1
2002	32	32.4	3
2003	32	0	0
2004	32	0	0
2005	32	0	0
2006	32	0.7	1
2007	32	16.4	2
2008	32	0.4	1
2009	32	0	0
2010	32	0
2011	32	0.6
32 Average	32	5.18333	1.2
32 StdDev	0	10.0852	1.39841
2000	33	0	0
2001	33	0.2	1
2002	33	0	0
2003	33	0	0
2004	33	0	0
2005	33	0	0
2006	33	0.2	1
2007	33	0	0
2008	33	1	1
2009	33	8.8	3
2010	33	39.1
2011	33	0
33 Average	33	4.10833	0.6
33 StdDev	0	11.3008	0.966092
2000	34	0	0
2001	34	0	0
2002	34	0.2	1
2003	34	0	0
2004	34	0	0
2005	34	1.7	1
2006	34	0	0
2007	34	0	0
2008	34	0	0
2009	34	0.5	1
2010	34	0
2011	34	39.1
34 Average	34	3.45833	0.3
34 StdDev	0	11.235	0.483046
2000	35	0	0
2001	35	0	0
2002	35	0	0
2003	35	3.9	1
2004	35	0	0
2005	35	2.7	2
2006	35	0	0
2007	35	0	0
2008	35	0	0
2009	35	0.4	1
2010	35	0.6
2011	35	0
35 Average	35	0.633333	0.4
35 StdDev	0	1.28653	0.699206
2000	36	0	0
2001	36	3.9	2
2002	36	27.3	1
2003	36	17.2	1
2004	36	0	0
2005	36	1.4	1
2006	36	3.9	2
2007	36	0	0
2008	36	0	0
2009	36	0	0
2010	36	0
2011	36	0.6
36 Average	36	4.525	0.7
36 StdDev	0	8.67684	0.823273
2000	37	2.9	3
2001	37	20	3
2002	37	0	0
2003	37	0	0
2004	37	2.6	1
2005	37	0	0
2006	37	20	3
2007	37	0	0
2008	37	7.2	1
2009	37	0	0
2010	37	0
2011	37	0
37 Average	37	4.39167	1.1
37 StdDev	0	7.60125	1.37032
2000	38	0	0
2001	38	0	0
2002	38	15.5	2
2003	38	4.9	1
2004	38	0	0
2005	38	0.9	2
2006	38	0	0
2007	38	0	0
2008	38	0	0
2009	38	0.5	2
2010	38	1.5
2011	38	0.6
38 Average	38	1.99167	0.7
38 StdDev	0	4.47548	0.948683
2000	39	0.3	1
2001	39	7	1
2002	39	0	0
2003	39	0	0
2004	39	1.2	2
2005	39	0	0
2006	39	7	1
2007	39	12.1	1
2008	39	8.6	1
2009	39	4.8	2
2010	39	0
2011	39	0.9
39 Average	39	3.49167	0.9
39 StdDev	0	4.23674	0.737865
1999	40	0.5	1
2000	40	1	1
2001	40	3.6	2
2002	40	0	0
2003	40	0	0
2004	40	4.2	2
2005	40	1	1
2006	40	0	0
2007	40	0	0
2008	40	0	0
2009	40	0	0
2010	40	2.6
2011	40	0
40 Average	40	0.992308	0.636364
40 StdDev	0	1.49469	0.80904
1999	41	0	0
2000	41	21.8	3
2001	41	5.2	1
2002	41	0	0
2003	41	15.8	3
2004	41	0	0
2005	41	21.8	3
2006	41	0.1	1
2007	41	0	0
2008	41	13.2	1
2009	41	0	0
2010	41	0.6
41 Average	41	6.54167	1.09091
41 StdDev	0	8.9861	1.30035
1999	42	0	0
2000	42	4.7	2
2001	42	1.8	1
2002	42	181.4	5
2003	42	0	0
2004	42	6.3	1
2005	42	4.7	2
2006	42	3.8	1
2007	42	0	0
2008	42	0	0
2009	42	0	0
2010	42	0.1
42 Average	42	16.9	1.09091
42 StdDev	0	51.8566	1.51357
1999	43	3.3	1
2000	43	0	0
2001	43	3.3	1
2002	43	0	0
2003	43	3.1	2
2004	43	2.1	1
2005	43	0	0
2006	43	0	0
2007	43	3.7	1
2008	43	2.7	2
2009	43	0	0
2010	43	0
43 Average	43	1.51667	0.727273
43 StdDev	0	1.62863	0.786245
1999	44	12.8	1
2000	44	0	0
2001	44	145	5
2002	44	29.8	3
2003	44	3.2	1
2004	44	0	0
2005	44	0	0
2006	44	1	1
2007	44	0	0
2008	44	0	0
2009	44	6.6	1
2010	44	1.7
44 Average	44	16.675	1.09091
44 StdDev	0	41.3388	1.57826
1999	45	7.9	1
2000	45	10.8	3
2001	45	25.8	3
2002	45	2.3	1
2003	45	2.7	1
2004	45	2.3	2
2005	45	10.8	3
2006	45	0	0
2007	45	151.7	4
2008	45	15	3
2009	45	0	0
2010	45	0
45 Average	45	19.1083	1.90909
45 StdDev	0	42.4645	1.3751
1999	46	75.1	3
2000	46	94.6	5
2001	46	1.5	3
2002	46	2.3	1
2003	46	0.3	1
2004	46	21.7	2
2005	46	94.6	5
2006	46	19.4	3
2007	46	0.7	1
2008	46	38	1
2009	46	75.1	2
2010	46	0
46 Average	46	35.275	2.45455
46 StdDev	0	38.7836	1.50756
1999	47	12.6	2
2000	47	18.3	2
2001	47	0.1	1
2002	47	0	0
2003	47	78.4	4
2004	47	0	0
2005	47	18.3	2
2006	47	8.4	2
2007	47	4.9	2
2008	47	7	1
2009	47	76.7	3
2010	47	0.4
47 Average	47	18.7583	1.72727
47 StdDev	0	28.2509	1.19087
1999	48	6	1
2000	48	31.4	3
2001	48	0	0
2002	48	77	2
2003	48	0	0
2004	48	114.2	4
2005	48	31.4	3
2006	48	0	0
2007	48	4	1
2008	48	0	0
2009	48	15.5	2
2010	48	37.5
48 Average	48	26.4167	1.45455
48 StdDev	0	36.0139	1.4397
1999	49	0	0
2000	49	18.1	2
2001	49	25	4
2002	49	0.3	1
2003	49	210.4	3
2004	49	13.9	4
2005	49	18.1	2
2006	49	48.5	2
2007	49	301.7	7
2008	49	3.2	1
2009	49	0	0
2010	49	4.8
49 Average	49	53.6667	2.36364
49 StdDev	0	97.5093	2.06265
1999	50	35.7	2
2000	50	43.4	4
2001	50	0.9	1
2002	50	43.9	2
2003	50	0	0
2004	50	15.5	1
2005	50	43.4	4
2006	50	8	1
2007	50	39.5	2
2008	50	0	0
2009	50	3.4	1
2010	50	0.5
50 Average	50	19.5167	1.63636
50 StdDev	0	19.7142	1.36182
1999	51	37.8	2
2000	51	34.3	2
2001	51	0	0
2002	51	10.3	2
2003	51	0	0
2004	51	106.7	4
2005	51	34.3	2
2006	51	6.3	1
2007	51	37.1	5
2008	51	90.6	1
2009	51	0	0
2010	51	18.9
51 Average	51	31.3583	1.72727
51 StdDev	0	34.9731	1.61808
1999	52	26	2
2000	52	295.8	7
2001	52	0	0
2002	52	38.9	2
2003	52	69.5	3
2004	52	6.1	2
2005	52	295.5	6
2006	52	6.2	2
2007	52	131.8	3
2008	52	350.5	5
2009	52	40.2	2
2010	52	30.9
52 StdDev	0	129.94	2.07145
52 Average	52	107.617	3.09091
Grand StdDev	15.018	40.4076	1.59707
Grand Average	26.5216	18.0085	1.6819

## Sheet: 2010-2011
	Day	iso week	Rain					FEV	MAR	ABR	MAIO	JUNH	JUL	AGOS	SET
	2009-09-28	39	2.6			2010-02-01		0
	2009-09-29	39	0			2010-02-02		0
	2009-09-30	39	0			2010-02-03		0
	2010-10-01	39	0			2010-02-04		15.9
	2010-10-02	39	0			2010-02-05		0
	2010-10-03	39	0			2010-02-06		1.3
		39 Total	2.6
	2010-10-04	40	0			2010-02-07		0
	2010-10-05	40	0			2010-02-08		0
	2010-10-06	40	0			2010-02-09		0
	2010-10-07	40	0.6			2010-02-10		6.4
	2010-10-08	40	0			2010-02-11		0
	2010-10-09	40	0			2010-02-12		0
	2010-10-10	40	0			2010-02-13		0
		40 Total	0.6
	2010-10-11	41	0			2010-02-14		1.5
	2010-10-12	41	0			2010-02-15		1.8
	2010-10-13	41	0			2010-02-16		2.9
	2010-10-14	41	0			2010-02-17		10.1
	2010-10-15	41	0			2010-02-18		0.6
	2010-10-16	41	0.1			2010-02-19		0
	2010-10-17	41	0			2010-02-20		0
		41 Total	0.1
	2010-10-18	42	0			2010-02-21		0
	2010-10-19	42	0			2010-02-22		0
	2010-10-20	42	0			2010-02-23		0
	2010-10-21	42	0			2010-02-24		7.3
	2010-10-22	42	0			2010-02-25		5.1
	2010-10-23	42	0			2010-02-26		2.5
	2010-10-24	42	0			2010-02-27		0
		42 Total	0
	2010-10-25	43	0			2010-02-28		0
	2010-10-26	43	0			2010-03-01		0
	2010-10-27	43	0			2010-03-02		0
	2010-10-28	43	0			2010-03-03		0
	2010-10-29	43	1.7			2010-03-04		12.7
	2010-10-30	43	0			2010-03-05		34
	2010-10-31	43	0			2010-03-06		0
		43 Total	1.7
	2010-11-01	44	0			2010-03-07		0
	2010-11-02	44	0			2010-03-08		0
	2010-11-03	44	0			2010-03-09		0
	2010-11-04	44	0			2010-03-10		0
	2010-11-05	44	0			2010-03-11		0
	2010-11-06	44	0			2010-03-12		0
	2010-11-07	44	0			2010-03-13		0
		44 Total	0
	2010-11-08	45	0			2010-03-14		0
	2010-11-09	45	0			2010-03-15		0
	2010-11-10	45	0			2010-03-16		0
	2010-11-11	45	0			2010-03-17		0
	2010-11-12	45	0			2010-03-18		0
	2010-11-13	45	0			2010-03-19		0
	2010-11-14	45	0			2010-03-20		0
		45 Total	0
	2010-11-15	46	0			2010-03-21		0
	2010-11-16	46	0			2010-03-22		0
	2010-11-17	46	0			2010-03-23		0
	2010-11-18	46	0			2010-03-24		0
	2010-11-19	46	0.4			2010-03-25		0
	2010-11-20	46	0			2010-03-26		0
	2010-11-21	46	0			2010-03-27		0
		46 Total	0.4
	2010-11-22	47	0.3			2010-03-28		0
	2010-11-23	47	0			2010-03-29		0
	2010-11-24	47	0			2010-03-30		0
	2010-11-25	47	2.1			2010-03-31		0
	2010-11-26	47	19.9			2010-04-01		0
	2010-11-27	47	15.2			2010-04-02		0
	2010-11-28	47	0			2010-04-03		0
		47 Total	37.5
	2010-11-29	48	0			2010-04-04		0
	2010-11-30	48	0.1			2010-04-05		0
	2010-12-01	48	2.7			2010-04-06		0
	2010-12-02	48	0			2010-04-07		1.4
	2010-12-03	48	0			2010-04-08		36.6
	2010-12-04	48	2			2010-04-09		1.9
	2010-12-05	48	0			2010-04-10		0
		48 Total	4.8
	2010-12-06	49	0.5			2010-04-11		0
	2010-12-07	49	0			2010-04-12		0.6
	2010-12-08	49	0			2010-04-13		0
	2010-12-09	49	0			2010-04-14		1
	2010-12-10	49	0			2010-04-15		1.5
	2010-12-11	49	0			2010-04-16		0
	2010-12-12	49	0			2010-04-17		0
		49 Total	0.5
	2010-12-13	50	0			2010-04-18		0
	2010-12-14	50	0			2010-04-19		0
	2010-12-15	50	4.1			2010-04-20		0
	2010-12-16	50	14.8			2010-04-21		4.7
	2010-12-17	50	0			2010-04-22		0.5
	2010-12-18	50	0			2010-04-23		0
	2010-12-19	50	0			2010-04-24		0
		50 Total	18.9
	2010-12-20	51	0			2010-04-25		0.4
	2010-12-21	51	7.2			2010-04-26		9.7
	2010-12-22	51	4.1			2010-04-27		0
	2010-12-23	51	0			2010-04-28		0
	2010-12-24	51	0			2010-04-29		0
	2010-12-25	51	0			2010-04-30		0
	2010-12-26	51	19.6			2010-05-01		0
		51 Total	30.9
	2010-12-27	52	0			2010-05-02		0
	2010-12-28	52	0			2010-05-03		0
	2010-12-29	52	0			2010-05-04		0
	2010-12-30	52	0			2010-05-05		0
	2010-12-31	52	0			2010-05-06		9.8
	2011-01-01	52	0			2010-05-07		0
	2011-01-02	52	0			2010-05-08		0.7
		52 Total	0
	2011-01-03	1	0			2010-05-09		0
	2011-01-04	1	0			2010-05-10		0
	2011-01-05	1	3.9			2010-05-11		0
	2011-01-06	1	21.8			2010-05-12		0
	2011-01-07	1	18			2010-05-13		0.3
	2011-01-08	1	0.3			2010-05-14		0
	2011-01-09	1	0.8			2010-05-15		0
		1 Total	44.8
	2011-01-10	2	3			2010-05-16		0
	2011-01-11	2	45.6			2010-05-17		0
	2011-01-12	2	34.7			2010-05-18		0
	2011-01-13	2	7.2			2010-05-19		0
	2011-01-14	2	0.6			2010-05-20		0
	2011-01-15	2	0			2010-05-21		0
	2011-01-16	2	5.1			2010-05-22		0
		2 Total	96.2
	2011-01-17	3	0.3			2010-05-23		0
	2011-01-18	3	8			2010-05-24		0
	2011-01-19	3	13.5			2010-05-25		0
	2011-01-20	3	54.2			2010-05-26		0
	2011-01-21	3	1.1			2010-05-27		0
	2011-01-22	3	0.2			2010-05-28		0
	2011-01-23	3	0			2010-05-29		0
		3 Total	77.3
	2011-01-24	4	36			2010-05-30		0
	2011-01-25	4	11.7			2010-05-31		0
	2011-01-26	4	1.9			2010-06-01		0
	2011-01-27	4	12			2010-06-02		0
	2011-01-28	4	2.9			2010-06-03		0
	2011-01-29	4	0			2010-06-04		0
	2011-01-30	4	0.6			2010-06-05		0
		4 Total	65.1
	2011-01-31	5	2			2010-06-06		0
	2011-02-01	5	0			2010-06-07		0
	2011-02-02	5	0			2010-06-08		0
	2011-02-03	5	0			2010-06-09		0
	2011-02-04	5	15.9			2010-06-10		0
	2011-02-05	5	0			2010-06-11		0
	2011-02-06	5	1.3			2010-06-12		36.6
		5 Total	19.2
	2011-02-07	6	0			2010-06-13		2.2
	2011-02-08	6	0			2010-06-14		0
	2011-02-09	6	0			2010-06-15		0
	2011-02-10	6	6.4			2010-06-16		0
	2011-02-11	6	0			2010-06-17		0.5
	2011-02-12	6	0			2010-06-18		0.2
	2011-02-13	6	0			2010-06-19		0
		6 Total	6.4
	2011-02-14	7	1.5			2010-06-20		0
	2011-02-15	7	1.8			2010-06-21		0
	2011-02-16	7	2.9			2010-06-22		0
	2011-02-17	7	10.1			2010-06-23		0
	2011-02-18	7	0.6			2010-06-24		0
	2011-02-19	7	0			2010-06-25		1.3
	2011-02-20	7	0			2010-06-26		0
		7 Total	16.9
	2011-02-21	8	0			2010-06-27		0
	2011-02-22	8	0			2010-06-28		0
	2011-02-23	8	0			2010-06-29		0
	2011-02-24	8	7.3			2010-06-30		0
	2011-02-25	8	5.1			2010-07-01		0
	2011-02-26	8	2.5			2010-07-02		0
	2011-02-27	8	0			2010-07-03		0
		8 Total	14.9
	2011-02-28	9	0			2010-07-04		0
	2011-03-01	9	12.7			2010-07-05		0
	2011-03-02	9	34			2010-07-06		0
	2011-03-03	9	0			2010-07-07		0
	2011-03-04	9	0			2010-07-08		0
	2011-03-05	9	0			2010-07-09		0
	2011-03-06	9	0			2010-07-10		0.5
		9 Total	46.7
	2011-03-07	10	0			2010-07-11		0.1
	2011-03-08	10	0			2010-07-12		2.8
	2011-03-09	10	0			2010-07-13		0.5
	2011-03-10	10	0			2010-07-14		3.2
	2011-03-11	10	0			2010-07-15		0.2
	2011-03-12	10	0			2010-07-16		37
	2011-03-13	10	0			2010-07-17		4.3
		10 Total	0
	2011-03-14	11	0			2010-07-18		0.4
	2011-03-15	11	0			2010-07-19		0
	2011-03-16	11	0			2010-07-20		0.3
	2011-03-17	11	0			2010-07-21		3.2
	2011-03-18	11	0			2010-07-22		0
	2011-03-19	11	0			2010-07-23		0
	2011-03-20	11	0			2010-07-24		0
		11 Total	0
	2011-03-21	12	0			2010-07-25		0
	2011-03-22	12	0			2010-07-26		0
	2011-03-23	12	0			2010-07-27		0
	2011-03-24	12	0			2010-07-28		0
	2011-03-25	12	0			2010-07-29		0
	2011-03-26	12	0			2010-07-30		0
	2011-03-27	12	0			2010-07-31		0
		12 Total	0
	2011-03-28	13	0			2010-08-01		0
	2011-03-29	13	0			2010-08-02		0
	2011-03-30	13	0			2010-08-03		0
	2011-03-31	13	0			2010-08-04		0.6
	2011-04-01	13	0			2010-08-05		0
	2011-04-02	13	0			2010-08-06		0
	2011-04-03	13	0			2010-08-07		0
		13 Total	0
	2011-04-04	14	1.4			2010-08-08		0
	2011-04-05	14	36.6			2010-08-09		0
	2011-04-06	14	1.9			2010-08-10		0
	2011-04-07	14	0			2010-08-11		0
	2011-04-08	14	0			2010-08-12		0
	2011-04-09	14	0.6			2010-08-13		0
	2011-04-10	14	0			2010-08-14		0
		14 Total	40.5
	2011-04-11	15	1			2010-08-15		0
	2011-04-12	15	1.5			2010-08-16		0
	2011-04-13	15	0			2010-08-17		0
	2011-04-14	15	0			2010-08-18		0
	2011-04-15	15	0			2010-08-19		25.2
	2011-04-16	15	0			2010-08-20		11.6
	2011-04-17	15	0			2010-08-21		1.9
		15 Total	2.5
	2011-04-18	16	4.7			2010-08-22		0.4
	2011-04-19	16	0.5			2010-08-23		0
	2011-04-20	16	0			2010-08-24		0
	2011-04-21	16	0			2010-08-25		0
	2011-04-22	16	0.4			2010-08-26		0
	2011-04-23	16	9.7			2010-08-27		0
	2011-04-24	16	0			2010-08-28		0
		16 Total	15.3
	2011-04-25	17	0			2010-08-29		0
	2011-04-26	17	0			2010-08-30		0
	2011-04-27	17	0			2010-08-31		0
	2011-04-28	17	0			2010-09-01		0.6
	2011-04-29	17	0			2010-09-02		0
	2011-04-30	17	0			2010-09-03		0
	2011-05-01	17	0			2010-09-04		0
		17 Total	0
	2011-05-02	18	0			2010-09-05		0
	2011-05-03	18	9.8			2010-09-06		0
	2011-05-04	18	0			2010-09-07		0
	2011-05-05	18	0.7			2010-09-08		0
	2011-05-06	18	0			2010-09-09		0
	2011-05-07	18	0			2010-09-10		0
	2011-05-08	18	0			2010-09-11		0
		18 Total	10.5
	2011-05-09	19	0			2010-09-12		0
	2011-05-10	19	0.3			2010-09-13		0
	2011-05-11	19	0			2010-09-14		0
	2011-05-12	19	0			2010-09-15		0
	2011-05-13	19	0			2010-09-16		0
	2011-05-14	19	0			2010-09-17		0
	2011-05-15	19	0			2010-09-18		0
		19 Total	0.3
	2011-05-16	20	0			2010-09-19		0
	2011-05-17	20	0			2010-09-20		0.6
	2011-05-18	20	0			2010-09-21		0
	2011-05-19	20	0			2010-09-22		0
	2011-05-20	20	0			2010-09-23		0.6
	2011-05-21	20	0			2010-09-24		0.3
	2011-05-22	20	0			2010-09-25		0
		20 Total	0
	2011-05-23	21	0			2010-09-26		0
	2011-05-24	21	0			2010-09-27		0
	2011-05-25	21	0			2010-09-28		0
	2011-05-26	21	0			2010-09-29		0
	2011-05-27	21	0			2010-09-30		0
	2011-05-28	21	0			2010-10-01		0
	2011-05-29	21	0			2010-10-02		0
		21 Total	0
	2011-05-30	22	0			2010-10-03		0
	2011-05-31	22	0
	2011-06-01	22	0
	2011-06-02	22	0
	2011-06-03	22	0
	2011-06-04	22	0
	2011-06-05	22	0
		22 Total	0
	2011-06-06	23	0
	2011-06-07	23	0
	2011-06-08	23	0
	2011-06-09	23	36.6
	2011-06-10	23	2.2
	2011-06-11	23	0
	2011-06-12	23	0
		23 Total	38.8
	2011-06-13	24	0
	2011-06-14	24	0.5
	2011-06-15	24	0.2
	2011-06-16	24	0
	2011-06-17	24	0
	2011-06-18	24	0
	2011-06-19	24	0
		24 Total	0.7
	2011-06-20	25	0
	2011-06-21	25	0
	2011-06-22	25	1.3
	2011-06-23	25	0
	2011-06-24	25	0
	2011-06-25	25	0
	2011-06-26	25	0
		25 Total	1.3
	2011-06-27	26	0
	2011-06-28	26	0
	2011-06-29	26	0
	2011-06-30	26	0
	2011-07-01	26	0
	2011-07-02	26	0
	2011-07-03	26	0
		26 Total	0
	2011-07-04	27	0
	2011-07-05	27	0
	2011-07-06	27	0
	2011-07-07	27	0.5
	2011-07-08	27	0.1
	2011-07-09	27	2.8
	2011-07-10	27	0.5
		27 Total	3.9
	2011-07-11	28	3.2
	2011-07-12	28	0.2
	2011-07-13	28	37
	2011-07-14	28	4.3
	2011-07-15	28	0.4
	2011-07-16	28	0
	2011-07-17	28	0.3
		28 Total	45.4
	2011-07-18	29	3.2
	2011-07-19	29	0
	2011-07-20	29	0
	2011-07-21	29	0
	2011-07-22	29	0
	2011-07-23	29	0
	2011-07-24	29	0
		29 Total	3.2
	2011-07-25	30	0
	2011-07-26	30	0
	2011-07-27	30	0
	2011-07-28	30	0
	2011-07-29	30	0
	2011-07-30	30	0
	2011-07-31	30	0
		30 Total	0
	2011-08-01	31	0.6
	2011-08-02	31	0
	2011-08-03	31	0
	2011-08-04	31	0
	2011-08-05	31	0
	2011-08-06	31	0
	2011-08-07	31	0
		31 Total	0.6
	2011-08-08	32	0
	2011-08-09	32	0
	2011-08-10	32	0
	2011-08-11	32	0
	2011-08-12	32	0
	2011-08-13	32	0
	2011-08-14	32	0
		32 Total	0
	2011-08-15	33	0
	2011-08-16	33	25.2
	2011-08-17	33	11.6
	2011-08-18	33	1.9
	2011-08-19	33	0.4
	2011-08-20	33	0
	2011-08-21	33	0
		33 Total	39.1
	2011-08-22	34	0
	2011-08-23	34	0
	2011-08-24	34	0
	2011-08-25	34	0
	2011-08-26	34	0
	2011-08-27	34	0
	2011-08-28	34	0
		34 Total	0
	2011-08-29	35	0.6
	2011-08-30	35	0
	2011-08-31	35	0
	2011-09-01	35	0
	2011-09-02	35	0
	2011-09-03	35	0
	2011-09-04	35	0
		35 Total	0.6
	2011-09-05	36	0
	2011-09-06	36	0
	2011-09-07	36	0
	2011-09-08	36	0
	2011-09-09	36	0
	2011-09-10	36	0
	2011-09-11	36	0
		36 Total	0
	2011-09-12	37	0
	2011-09-13	37	0
	2011-09-14	37	0
	2011-09-15	37	0
	2011-09-16	37	0
	2011-09-17	37	0.6
	2011-09-18	37	0
		37 Total	0.6
	2011-09-19	38	0
	2011-09-20	38	0.6
	2011-09-21	38	0.3
	2011-09-22	38	0
	2011-09-23	38	0
	2011-09-24	38	0
	2011-09-25	38	0
		38 Total	0.9
	2011-09-26	39	0
	2011-09-27	39	0
	2011-09-28	39	0
	2011-09-29	39	0
	2011-09-30	39	0
		39 Total	0
	2010-02-01	5	0
	2010-02-02	5	0
	2010-02-03	5	0
	2010-02-04	5	15.9
	2010-02-05	5	0
	2010-02-06	5	1.3
	2010-02-07	5	0
		5 Total	17.2
	2010-02-08	6	0
	2010-02-09	6	0
	2010-02-10	6	6.4
	2010-02-11	6	0
	2010-02-12	6	0
	2010-02-13	6	0
	2010-02-14	6	1.5
		6 Total	7.9
	2010-02-15	7	1.8
	2010-02-16	7	2.9
	2010-02-17	7	10.1
	2010-02-18	7	0.6
	2010-02-19	7	0
	2010-02-20	7	0
	2010-02-21	7	0
		7 Total	15.4
	2010-02-22	8	0
	2010-02-23	8	0
	2010-02-24	8	7.3
	2010-02-25	8	5.1
	2010-02-26	8	2.5
	2010-02-27	8	0
	2010-02-28	8	0
		8 Total	14.9
	2010-03-01	9	0
	2010-03-02	9	0
	2010-03-03	9	0
	2010-03-04	9	12.7
	2010-03-05	9	34
	2010-03-06	9	0
	2010-03-07	9	0
		9 Total	46.7
	2010-03-08	10	0
	2010-03-09	10	0
	2010-03-10	10	0
	2010-03-11	10	0
	2010-03-12	10	0
	2010-03-13	10	0
	2010-03-14	10	0
		10 Total	0
	2010-03-15	11	0
	2010-03-16	11	0
	2010-03-17	11	0
	2010-03-18	11	0
	2010-03-19	11	0
	2010-03-20	11	0
	2010-03-21	11	0
		11 Total	0
	2010-03-22	12	0
	2010-03-23	12	0
	2010-03-24	12	0
	2010-03-25	12	0
	2010-03-26	12	0
	2010-03-27	12	0
	2010-03-28	12	0
		12 Total	0
	2010-03-29	13	0
	2010-03-30	13	0
	2010-03-31	13	0
	2010-04-01	13	0
	2010-04-02	13	0
	2010-04-03	13	0
	2010-04-04	13	0
		13 Total	0
	2010-04-05	14	0
	2010-04-06	14	0
	2010-04-07	14	1.4
	2010-04-08	14	36.6
	2010-04-09	14	1.9
	2010-04-10	14	0
	2010-04-11	14	0
		14 Total	39.9
	2010-04-12	15	0.6
	2010-04-13	15	0
	2010-04-14	15	1
	2010-04-15	15	1.5
	2010-04-16	15	0
	2010-04-17	15	0
	2010-04-18	15	0
		15 Total	3.1
	2010-04-19	16	0
	2010-04-20	16	0
	2010-04-21	16	4.7
	2010-04-22	16	0.5
	2010-04-23	16	0
	2010-04-24	16	0
	2010-04-25	16	0.4
		16 Total	5.6
	2010-04-26	17	9.7
	2010-04-27	17	0
	2010-04-28	17	0
	2010-04-29	17	0
	2010-04-30	17	0
	2010-05-01	17	0
	2010-05-02	17	0
		17 Total	9.7
	2010-05-03	18	0
	2010-05-04	18	0
	2010-05-05	18	0
	2010-05-06	18	9.8
	2010-05-07	18	0
	2010-05-08	18	0.7
	2010-05-09	18	0
		18 Total	10.5
	2010-05-10	19	0
	2010-05-11	19	0
	2010-05-12	19	0
	2010-05-13	19	0.3
	2010-05-14	19	0
	2010-05-15	19	0
	2010-05-16	19	0
		19 Total	0.3
	2010-05-17	20	0
	2010-05-18	20	0
	2010-05-19	20	0
	2010-05-20	20	0
	2010-05-21	20	0
	2010-05-22	20	0
	2010-05-23	20	0
		20 Total	0
	2010-05-24	21	0
	2010-05-25	21	0
	2010-05-26	21	0
	2010-05-27	21	0
	2010-05-28	21	0
	2010-05-29	21	0
	2010-05-30	21	0
		21 Total	0
	2010-05-31	22	0
	2010-06-01	22	0
	2010-06-02	22	0
	2010-06-03	22	0
	2010-06-04	22	0
	2010-06-05	22	0
	2010-06-06	22	0
		22 Total	0
	2010-06-07	23	0
	2010-06-08	23	0
	2010-06-09	23	0
	2010-06-10	23	0
	2010-06-11	23	0
	2010-06-12	23	36.6
	2010-06-13	23	2.2
		23 Total	38.8
	2010-06-14	24	0
	2010-06-15	24	0
	2010-06-16	24	0
	2010-06-17	24	0.5
	2010-06-18	24	0.2
	2010-06-19	24	0
	2010-06-20	24	0
		24 Total	0.7
	2010-06-21	25	0
	2010-06-22	25	0
	2010-06-23	25	0
	2010-06-24	25	0
	2010-06-25	25	1.3
	2010-06-26	25	0
	2010-06-27	25	0
		25 Total	1.3
	2010-06-28	26	0
	2010-06-29	26	0
	2010-06-30	26	0
	2010-07-01	26	0
	2010-07-02	26	0
	2010-07-03	26	0
	2010-07-04	26	0
		26 Total	0
	2010-07-05	27	0
	2010-07-06	27	0
	2010-07-07	27	0
	2010-07-08	27	0
	2010-07-09	27	0
	2010-07-10	27	0.5
	2010-07-11	27	0.1
		27 Total	0.6
	2010-07-12	28	2.8
	2010-07-13	28	0.5
	2010-07-14	28	3.2
	2010-07-15	28	0.2
	2010-07-16	28	37
	2010-07-17	28	4.3
	2010-07-18	28	0.4
		28 Total	48.4
	2010-07-19	29	0
	2010-07-20	29	0.3
	2010-07-21	29	3.2
	2010-07-22	29	0
	2010-07-23	29	0
	2010-07-24	29	0
	2010-07-25	29	0
		29 Total	3.5
	2010-07-26	30	0
	2010-07-27	30	0
	2010-07-28	30	0
	2010-07-29	30	0
	2010-07-30	30	0
	2010-07-31	30	0
	2010-08-01	30	0
		30 Total	0
	2010-08-02	31	0
	2010-08-03	31	0
	2010-08-04	31	0.6
	2010-08-05	31	0
	2010-08-06	31	0
	2010-08-07	31	0
	2010-08-08	31	0
		31 Total	0.6
	2010-08-09	32	0
	2010-08-10	32	0
	2010-08-11	32	0
	2010-08-12	32	0
	2010-08-13	32	0
	2010-08-14	32	0
	2010-08-15	32	0
		32 Total	0
	2010-08-16	33	0
	2010-08-17	33	0
	2010-08-18	33	0
	2010-08-19	33	25.2
	2010-08-20	33	11.6
	2010-08-21	33	1.9
	2010-08-22	33	0.4
		33 Total	39.1
	2010-08-23	34	0
	2010-08-24	34	0
	2010-08-25	34	0
	2010-08-26	34	0
	2010-08-27	34	0
	2010-08-28	34	0
	2010-08-29	34	0
		34 Total	0
	2010-08-30	35	0
	2010-08-31	35	0
	2010-09-01	35	0.6
	2010-09-02	35	0
	2010-09-03	35	0
	2010-09-04	35	0
	2010-09-05	35	0
		35 Total	0.6
	2010-09-06	36	0
	2010-09-07	36	0
	2010-09-08	36	0
	2010-09-09	36	0
	2010-09-10	36	0
	2010-09-11	36	0
	2010-09-12	36	0
		36 Total	0
	2010-09-13	37	0
	2010-09-14	37	0
	2010-09-15	37	0
	2010-09-16	37	0
	2010-09-17	37	0
	2010-09-18	37	0
	2010-09-19	37	0
		37 Total	0
	2010-09-20	38	0.6
	2010-09-21	38	0
	2010-09-22	38	0
	2010-09-23	38	0.6
	2010-09-24	38	0.3
	2010-09-25	38	0
	2010-09-26	38	0
		38 Total	1.5
	2010-09-27	39	0
	2010-09-28	39	0
	2010-09-29	39	0
	2010-09-30	39	0
	2010-10-01	39	0
	2010-10-02	39	0
	2010-10-03	39	0
		39 Total	0
		Grand Total	996

## Sheet: Sheet2
	date	ISO WEEK	rain
	2009-01-01	1	0
	2009-01-02	1	0
	2009-01-03	1	0
	2009-01-04	1	0
	2009-01-05	2	0
	2009-01-06	2	0
	2009-01-07	2	0
	2009-01-08	2	0
	2009-01-09	2	0
	2009-01-10	2	0
	2009-01-11	2	0
	2009-01-12	3	0
	2009-01-13	3	1.2
	2009-01-14	3	0
	2009-01-15	3	0
	2009-01-16	3	0
	2009-01-17	3	4
	2009-01-18	3	2.3
	2009-01-19	4	0
	2009-01-20	4	0
	2009-01-21	4	0
	2009-01-22	4	0
	2009-01-23	4	0
	2009-01-24	4	0
	2009-01-25	4	0
	2009-01-26	5	65.5
	2009-01-27	5	11.2
	2009-01-28	5	0.2
	2009-01-29	5	51.8
	2009-01-30	5	31.4
	2009-01-31	5	0
	2009-02-01	5	0
	2009-02-02	6	0
	2009-02-03	6	12.9
	2009-02-04	6	0
	2009-02-05	6	23
	2009-02-06	6	0
	2009-02-07	6	0
	2009-02-08	6	0
	2009-02-09	7	0
	2009-02-10	7	0.4
	2009-02-11	7	4.1
	2009-02-12	7	0
	2009-02-13	7	0
	2009-02-14	7	0
	2009-02-15	7	0
	2009-02-16	8	0
	2009-02-17	8	0
	2009-02-18	8	23
	2009-02-19	8	9.6
	2009-02-20	8	2.4
	2009-02-21	8	0.4
	2009-02-22	8	4.4
	2009-02-23	9	0
	2009-02-24	9	0
	2009-02-25	9	0
	2009-02-26	9	0
	2009-02-27	9	24.5
	2009-02-28	9	6.6
	2009-03-01	9	1.9
	2009-03-02	10	12.9
	2009-03-03	10	0
	2009-03-04	10	0.4
	2009-03-05	10	0
	2009-03-06	10	0
	2009-03-07	10	2.7
	2009-03-08	10	4
	2009-03-09	11	13.2
	2009-03-10	11	37.3
	2009-03-11	11	0
	2009-03-12	11	0
	2009-03-13	11	0
	2009-03-14	11	28.3
	2009-03-15	11	7.7
	2009-03-16	12	0
	2009-03-17	12	0
	2009-03-18	12	2
	2009-03-19	12	0
	2009-03-20	12	0
	2009-03-21	12	0
	2009-03-22	12	1
	2009-03-23	13	0
	2009-03-24	13	0
	2009-03-25	13	0
	2009-03-26	13	0
	2009-03-27	13	0
	2009-03-28	13	0
	2009-03-29	13	0
	2009-03-30	14	10.8
	2009-03-31	14	0
	2009-04-01	14	0
	2009-04-02	14	0
	2009-04-03	14	0
	2009-04-04	14	0
	2009-04-05	14	0
	2009-04-06	15	14.8
	2009-04-07	15	2
	2009-04-08	15	0
	2009-04-09	15	44.7
	2009-04-10	15	14
	2009-04-11	15	1.4
	2009-04-12	15	0
	2009-04-13	16	1.9
	2009-04-14	16	0
	2009-04-15	16	0
	2009-04-16	16	0
	2009-04-17	16	30.9
	2009-04-18	16	7.8
	2009-04-19	16	0
	2009-04-20	17	16.5
	2009-04-21	17	0
	2009-04-22	17	9.2
	2009-04-23	17	0
	2009-04-24	17	0
	2009-04-25	17	0
	2009-04-26	17	0
	2009-04-27	18	0
	2009-04-28	18	0
	2009-04-29	18	0
	2009-04-30	18	0
	2009-05-01	18	0
	2009-05-02	18	0
	2009-05-03	18	0
	2009-05-04	19	0
	2009-05-05	19	0
	2009-05-06	19	0
	2009-05-07	19	0
	2009-05-08	19	0
	2009-05-09	19	7.6
	2009-05-10	19	0
	2009-05-11	20	0
	2009-05-12	20	12.2
	2009-05-13	20	0
	2009-05-14	20	0
	2009-05-15	20	0
	2009-05-16	20	0
	2009-05-17	20	0.3
	2009-05-18	21	11.4
	2009-05-19	21	0.3
	2009-05-20	21	0
	2009-05-21	21	0
	2009-05-22	21	6.6
	2009-05-23	21	36
	2009-05-24	21	14.7
	2009-05-25	22	0
	2009-05-26	22	0
	2009-05-27	22	0
	2009-05-28	22	0
	2009-05-29	22	0
	2009-05-30	22	0
	2009-05-31	22	0
	2009-06-01	23	8
	2009-06-02	23	0
	2009-06-03	23	2.8
	2009-06-04	23	0
	2009-06-05	23	0
	2009-06-06	23	0
	2009-06-07	23	0
	2009-06-08	24	0
	2009-06-09	24	0
	2009-06-10	24	0
	2009-06-11	24	0
	2009-06-12	24	0
	2009-06-13	24	0
	2009-06-14	24	0
	2009-06-15	25	0
	2009-06-16	25	0
	2009-06-17	25	0
	2009-06-18	25	0
	2009-06-19	25	2.8
	2009-06-20	25	0
	2009-06-21	25	0
	2009-06-22	26	0
	2009-06-23	26	0
	2009-06-24	26	0
	2009-06-25	26	0
	2009-06-26	26	0
	2009-06-27	26	0
	2009-06-28	26	5.9
	2009-06-29	27	1.1
	2009-06-30	27	0
	2009-07-01	27	0
	2009-07-02	27	4.1
	2009-07-03	27	2.3
	2009-07-04	27	0
	2009-07-05	27	1
	2009-07-06	28	0.9
	2009-07-07	28	0.5
	2009-07-08	28	1.4
	2009-07-09	28	2
	2009-07-10	28	0
	2009-07-11	28	0
	2009-07-12	28	0
	2009-07-13	29	0
	2009-07-14	29	1.3
	2009-07-15	29	0
	2009-07-16	29	0
	2009-07-17	29	0
	2009-07-18	29	0
	2009-07-19	29	0
	2009-07-20	30	2
	2009-07-21	30	0
	2009-07-22	30	23.8
	2009-07-23	30	3.5
	2009-07-24	30	0
	2009-07-25	30	0
	2009-07-26	30	0
	2009-07-27	31	0
	2009-07-28	31	0
	2009-07-29	31	0.2
	2009-07-30	31	0
	2009-07-31	31	1.4
	2009-08-01	31	0
	2009-08-02	31	0.1
	2009-08-03	32	1.3
	2009-08-04	32	0
	2009-08-05	32	0
	2009-08-06	32	0
	2009-08-07	32	0.3
	2009-08-08	32	0
	2009-08-09	32	0
	2009-08-10	33	0
	2009-08-11	33	0.9
	2009-08-12	33	2.2
	2009-08-13	33	0
	2009-08-14	33	0
	2009-08-15	33	0
	2009-08-16	33	0
	2009-08-17	34	0
	2009-08-18	34	0
	2009-08-19	34	0
	2009-08-20	34	0
	2009-08-21	34	0
	2009-08-22	34	0
	2009-08-23	34	0
	2009-08-24	35	0
	2009-08-25	35	0
	2009-08-26	35	0
	2009-08-27	35	0
	2009-08-28	35	0
	2009-08-29	35	0
	2009-08-30	35	0
	2009-08-31	36	0
	2009-09-01	36	0
	2009-09-02	36	0
	2009-09-03	36	0
	2009-09-04	36	0
	2009-09-05	36	0
	2009-09-06	36	0
	2009-09-07	37	0
	2009-09-08	37	0
	2009-09-09	37	0
	2009-09-10	37	0
	2009-09-11	37	0
	2009-09-12	37	0
	2009-09-13	37	0
	2009-09-14	38	0
	2009-09-15	38	0
	2009-09-16	38	0
	2009-09-17	38	0
	2009-09-18	38	0
	2009-09-19	38	0
	2009-09-20	38	0
	2009-09-21	39	0
	2009-09-22	39	0
	2009-09-23	39	0
	2009-09-24	39	0
	2009-09-25	39	0
	2009-09-26	39	0
	2009-09-27	39	0

## Sheet: week and corrected rain
record	Week	corrected rain	Rain	Rain days	prop days	corrected rain
1	40 Total	0.0714286	0.5	1	0.142857	0.0714286	3.5
2	41 Total	0	0	0	0	0
3	42 Total	0	0	0	0	0
4	43 Total	0.471429	3.3	1	0.142857	0.471429
5	44 Total	1.82857	12.8	1	0.142857	1.82857
6	45 Total	1.12857	7.9	1	0.142857	1.12857
7	46 Total	32.1857	75.1	3	0.428571	32.1857
8	47 Total	3.6	12.6	2	0.285714	3.6
9	48 Total	0.857143	6	1	0.142857	0.857143
10	49 Total	0	0	0	0	0
11	50 Total	10.2	35.7	2	0.285714	10.2
12	51 Total	10.8	37.8	2	0.285714	10.8
13	52 Total	7.42857	26	2	0.285714	7.42857
14	1 Total	2.51429	8.8	2	0.285714	2.51429
15	2 Total	2.25714	15.8	1	0.142857	2.25714
16	3 Total	1.4	4.9	2	0.285714	1.4
17	4 Total	2.8	4.9	4	0.571429	2.8
18	5 Total	0	0	0	0	0
19	52 Total	0.0428571	0.3	1	0.142857	0.0428571
20	5 Total	40.2	140.7	2	0.285714	40.2
21	6 Total	11.0571	12.9	6	0.857143	11.0571
22	7 Total	58.2	67.9	6	0.857143	58.2
23	8 Total	10.5	24.5	3	0.428571	10.5
24	9 Total	26.7857	62.5	3	0.428571	26.7857
25	10 Total	38.3571	53.7	5	0.714286	38.3571
26	11 Total	100.971	176.7	4	0.571429	100.971
27	12 Total	15.0857	35.2	3	0.428571	15.0857
28	13 Total	29.2143	40.9	5	0.714286	29.2143
29	14 Total	29.0143	67.7	3	0.428571	29.0143
30	15 Total	9.6	22.4	3	0.428571	9.6
31	16 Total	0	0	0	0	0
32	17 Total	0	0	0	0	0
33	18 Total	1.17143	4.1	2	0.285714	1.17143
34	19 Total	0.871429	6.1	1	0.142857	0.871429
35	20 Total	0.342857	1.2	2	0.285714	0.342857
36	21 Total	0.142857	1	1	0.142857	0.142857
37	22 Total	0	0	0	0	0
38	23 Total	0	0	0	0	0
39	24 Total	0	0	0	0	0
40	25 Total	5.31429	18.6	2	0.285714	5.31429
41	26 Total	0	0	0	0	0
42	27 Total	1.14286	8	1	0.142857	1.14286
43	28 Total	0.0142857	0.1	1	0.142857	0.0142857
44	29 Total	0	0	0	0	0
45	30 Total	14.5714	20.4	5	0.714286	14.5714
46	31 Total	0.342857	1.2	2	0.285714	0.342857
47	32 Total	6.28571	11	4	0.571429	6.28571
48	33 Total	0	0	0	0	0
49	34 Total	0	0	0	0	0
50	35 Total	0	0	0	0	0
51	36 Total	0	0	0	0	0
52	37 Total	1.24286	2.9	3	0.428571	1.24286
53	38 Total	0	0	0	0	0
54	39 Total	0.0428571	0.3	1	0.142857	0.0428571
55	40 Total	0.142857	1	1	0.142857	0.142857
56	41 Total	9.34286	21.8	3	0.428571	9.34286
57	42 Total	1.34286	4.7	2	0.285714	1.34286
58	43 Total	0	0	0	0	0
59	44 Total	0	0	0	0	0
60	45 Total	4.62857	10.8	3	0.428571	4.62857
61	46 Total	67.5714	94.6	5	0.714286	67.5714
62	47 Total	5.22857	18.3	2	0.285714	5.22857
63	48 Total	13.4571	31.4	3	0.428571	13.4571
64	49 Total	5.17143	18.1	2	0.285714	5.17143
65	50 Total	24.8	43.4	4	0.571429	24.8
66	51 Total	9.8	34.3	2	0.285714	9.8
67	52 Total	253.286	295.5	6	0.857143	253.286
68	1 Total	0.142857	1	1	0.142857	0.142857
69	2 Total	9.34286	21.8	3	0.428571	9.34286
70	3 Total	1.34286	4.7	2	0.285714	1.34286
71	4 Total	0	0	0	0	0
72	5 Total	0	0	0	0	0
73	52 Total	0	0	0	0	0
74	5 Total	0.928571	6.5	1	0.142857	0.928571
75	6 Total	10.1714	35.6	2	0.285714	10.1714
76	7 Total	5.8	20.3	2	0.285714	5.8
77	8 Total	0.214286	1.5	1	0.142857	0.214286
78	9 Total	1.85714	6.5	2	0.285714	1.85714
79	10 Total	3.94286	6.9	4	0.571429	3.94286
80	11 Total	1.85714	6.5	2	0.285714	1.85714
81	12 Total	1.2	4.2	2	0.285714	1.2
82	13 Total	0	0	0	0	0
83	14 Total	0	0	0	0	0
84	15 Total	1.94286	6.8	2	0.285714	1.94286
85	16 Total	2.02857	7.1	2	0.285714	2.02857
86	17 Total	0	0	0	0	0
87	18 Total	0	0	0	0	0
88	19 Total	0	0	0	0	0
89	20 Total	0.0714286	0.5	1	0.142857	0.0714286
90	21 Total	0.0714286	0.5	1	0.142857	0.0714286
91	22 Total	0.357143	2.5	1	0.142857	0.357143
92	23 Total	0.971429	6.8	1	0.142857	0.971429
93	24 Total	0.0571429	0.4	1	0.142857	0.0571429
94	25 Total	2.94286	10.3	2	0.285714	2.94286
95	26 Total	2.1	4.9	3	0.428571	2.1
96	27 Total	0.171429	1.2	1	0.142857	0.171429
97	28 Total	0	0	0	0	0
98	29 Total	33.9429	59.4	4	0.571429	33.9429
99	30 Total	0	0	0	0	0
100	31 Total	1.05714	3.7	2	0.285714	1.05714
101	32 Total	0.1	0.7	1	0.142857	0.1
102	33 Total	0.0285714	0.2	1	0.142857	0.0285714
103	34 Total	0	0	0	0	0
104	35 Total	0	0	0	0	0
105	36 Total	1.11429	3.9	2	0.285714	1.11429
106	37 Total	8.57143	20	3	0.428571	8.57143
107	38 Total	0	0	0	0	0
108	39 Total	1	7	1	0.142857	1
109	40 Total	1.02857	3.6	2	0.285714	1.02857
110	41 Total	0.742857	5.2	1	0.142857	0.742857
111	42 Total	0.257143	1.8	1	0.142857	0.257143
112	43 Total	0.471429	3.3	1	0.142857	0.471429
113	44 Total	103.571	145	5	0.714286	103.571
114	45 Total	11.0571	25.8	3	0.428571	11.0571
115	46 Total	0.642857	1.5	3	0.428571	0.642857
116	47 Total	0.0142857	0.1	1	0.142857	0.0142857
117	48 Total	0	0	0	0	0
118	49 Total	14.2857	25	4	0.571429	14.2857
119	50 Total	0.128571	0.9	1	0.142857	0.128571
120	51 Total	0	0	0	0	0
121	52 Total	0	0	0	0	0
122	1 Total	17.2857	24.2	5	0.714286	17.2857
123	2 Total	23.8857	83.6	2	0.285714	23.8857
124	3 Total	0	0	0	0	0
125	4 Total	5.94286	10.4	4	0.571429	5.94286
126	5 Total	0.128571	0.9	1	0.142857	0.128571
127	52 Total	0	0	0	0	0
128	5 Total	2.2	7.7	2	0.285714	2.2
129	6 Total	6.74286	11.8	4	0.571429	6.74286
130	7 Total	0	0	0	0	0
131	8 Total	18.1143	31.7	4	0.571429	18.1143
132	9 Total	144.571	202.4	5	0.714286	144.571
133	10 Total	0.257143	0.9	2	0.285714	0.257143
134	11 Total	0.0714286	0.5	1	0.142857	0.0714286
135	12 Total	0.4	2.8	1	0.142857	0.4
136	13 Total	0.257143	1.8	1	0.142857	0.257143
137	14 Total	1.55714	10.9	1	0.142857	1.55714
138	15 Total	1.92857	4.5	3	0.428571	1.92857
139	16 Total	4.57143	8	4	0.571429	4.57143
140	17 Total	1.8	6.3	2	0.285714	1.8
141	18 Total	0.328571	2.3	1	0.142857	0.328571
142	19 Total	0.442857	3.1	1	0.142857	0.442857
143	20 Total	4.85714	17	2	0.285714	4.85714
144	21 Total	0.657143	4.6	1	0.142857	0.657143
145	22 Total	0	0	0	0	0
146	23 Total	0.214286	1.5	1	0.142857	0.214286
147	24 Total	1.51429	10.6	1	0.142857	1.51429
148	25 Total	59.9429	104.9	4	0.571429	59.9429
149	26 Total	243	283.5	6	0.857143	243
150	27 Total	5.35714	12.5	3	0.428571	5.35714
151	28 Total	0.728571	5.1	1	0.142857	0.728571
152	29 Total	0.328571	2.3	1	0.142857	0.328571
153	30 Total	0	0	0	0	0
154	31 Total	2.27143	5.3	3	0.428571	2.27143
155	32 Total	13.8857	32.4	3	0.428571	13.8857
156	33 Total	0	0	0	0	0
157	34 Total	0.0285714	0.2	1	0.142857	0.0285714
158	35 Total	0	0	0	0	0
159	36 Total	3.9	27.3	1	0.142857	3.9
160	37 Total	0	0	0	0	0
161	38 Total	4.42857	15.5	2	0.285714	4.42857
162	39 Total	0	0	0	0	0
163	40 Total	0	0	0	0	0
164	41 Total	0	0	0	0	0
165	42 Total	129.571	181.4	5	0.714286	129.571
166	43 Total	0	0	0	0	0
167	44 Total	12.7714	29.8	3	0.428571	12.7714
168	45 Total	0.328571	2.3	1	0.142857	0.328571
169	46 Total	0.328571	2.3	1	0.142857	0.328571
170	47 Total	0	0	0	0	0
171	48 Total	22	77	2	0.285714	22
172	49 Total	0.0428571	0.3	1	0.142857	0.0428571
173	50 Total	12.5429	43.9	2	0.285714	12.5429
174	51 Total	2.94286	10.3	2	0.285714	2.94286
175	52 Total	11.1143	38.9	2	0.285714	11.1143
176	1 Total	0	0	0	0	0
177	2 Total	0.714286	5	1	0.142857	0.714286
178	3 Total	0	0	0	0	0
179	4 Total	55.5429	64.8	6	0.857143	55.5429
180	5 Total	2.28571	16	1	0.142857	2.28571
181	52 Total	0	0	0	0	0
182	5 Total	18.0571	31.6	4	0.571429	18.0571
183	6 Total	8.52857	19.9	3	0.428571	8.52857
184	7 Total	0	0	0	0	0
185	8 Total	0.0285714	0.2	1	0.142857	0.0285714
186	9 Total	89.6429	125.5	5	0.714286	89.6429
187	10 Total	7.32857	17.1	3	0.428571	7.32857
188	11 Total	3.4	11.9	2	0.285714	3.4
189	12 Total	0.514286	3.6	1	0.142857	0.514286
190	13 Total	0.0571429	0.4	1	0.142857	0.0571429
191	14 Total	0.128571	0.9	1	0.142857	0.128571
192	15 Total	45.7714	80.1	4	0.571429	45.7714
193	16 Total	0	0	0	0	0
194	17 Total	1	3.5	2	0.285714	1
195	18 Total	6.9	16.1	3	0.428571	6.9
196	19 Total	0.357143	2.5	1	0.142857	0.357143
197	20 Total	0	0	0	0	0
198	21 Total	0	0	0	0	0
199	22 Total	4.67143	10.9	3	0.428571	4.67143
200	23 Total	3.37143	11.8	2	0.285714	3.37143
201	24 Total	0	0	0	0	0
202	25 Total	11.3571	15.9	5	0.714286	11.3571
203	26 Total	12.7429	44.6	2	0.285714	12.7429
204	27 Total	10.3571	14.5	5	0.714286	10.3571
205	28 Total	34	59.5	4	0.571429	34
206	29 Total	0.457143	3.2	1	0.142857	0.457143
207	30 Total	0.614286	4.3	1	0.142857	0.614286
208	31 Total	0	0	0	0	0
209	32 Total	0	0	0	0	0
210	33 Total	0	0	0	0	0
211	34 Total	0	0	0	0	0
212	35 Total	0.557143	3.9	1	0.142857	0.557143
213	36 Total	2.45714	17.2	1	0.142857	2.45714
214	37 Total	0	0	0	0	0
215	38 Total	0.7	4.9	1	0.142857	0.7
216	39 Total	0	0	0	0	0
217	40 Total	0	0	0	0	0
218	41 Total	6.77143	15.8	3	0.428571	6.77143
219	42 Total	0	0	0	0	0
220	43 Total	0.885714	3.1	2	0.285714	0.885714
221	44 Total	0.457143	3.2	1	0.142857	0.457143
222	45 Total	0.385714	2.7	1	0.142857	0.385714
223	46 Total	0.0428571	0.3	1	0.142857	0.0428571
224	47 Total	44.8	78.4	4	0.571429	44.8
225	48 Total	0	0	0	0	0
226	49 Total	90.1714	210.4	3	0.428571	90.1714
227	50 Total	0	0	0	0	0
228	51 Total	0	0	0	0	0
229	52 Total	29.7857	69.5	3	0.428571	29.7857
230	1 Total	0	0	0	0	0
231	2 Total	0.4	1.4	2	0.285714	0.4
232	3 Total	11.4	26.6	3	0.428571	11.4
233	4 Total	0.6	4.2	1	0.142857	0.6
234	5 Total	0.657143	4.6	1	0.142857	0.657143
235	52 Total	0	0	0	0	0
236	5 Total	0	0	0	0	0
237	6 Total	0.928571	6.5	1	0.142857	0.928571
238	7 Total	3.04286	7.1	3	0.428571	3.04286
239	8 Total	2.05714	7.2	2	0.285714	2.05714
240	9 Total	0.585714	4.1	1	0.142857	0.585714
241	10 Total	9.55714	22.3	3	0.428571	9.55714
242	11 Total	31.9429	55.9	4	0.571429	31.9429
243	12 Total	27.4286	38.4	5	0.714286	27.4286
244	13 Total	0	0	0	0	0
245	14 Total	4.48571	15.7	2	0.285714	4.48571
246	15 Total	0	0	0	0	0
247	16 Total	0	0	0	0	0
248	17 Total	5.57143	13	3	0.428571	5.57143
249	18 Total	0.357143	2.5	1	0.142857	0.357143
250	19 Total	0	0	0	0	0
251	20 Total	0	0	0	0	0
252	21 Total	32.2714	75.3	3	0.428571	32.2714
253	22 Total	0	0	0	0	0
254	23 Total	0	0	0	0	0
255	24 Total	1.74286	12.2	1	0.142857	1.74286
256	25 Total	7.11429	16.6	3	0.428571	7.11429
257	26 Total	1.9	13.3	1	0.142857	1.9
258	27 Total	13.8857	16.2	6	0.857143	13.8857
259	28 Total	1.8	12.6	1	0.142857	1.8
260	29 Total	0	0	0	0	0
261	30 Total	0	0	0	0	0
262	31 Total	0	0	0	0	0
263	32 Total	0	0	0	0	0
264	33 Total	0	0	0	0	0
265	34 Total	0	0	0	0	0
266	35 Total	0	0	0	0	0
267	36 Total	0	0	0	0	0
268	37 Total	0.371429	2.6	1	0.142857	0.371429
269	38 Total	0	0	0	0	0
270	39 Total	0.342857	1.2	2	0.285714	0.342857
271	40 Total	1.2	4.2	2	0.285714	1.2
272	41 Total	0	0	0	0	0
273	42 Total	0.9	6.3	1	0.142857	0.9
274	43 Total	0.3	2.1	1	0.142857	0.3
275	44 Total	0	0	0	0	0
276	45 Total	0.657143	2.3	2	0.285714	0.657143
277	46 Total	6.2	21.7	2	0.285714	6.2
278	47 Total	0	0	0	0	0
279	48 Total	65.2571	114.2	4	0.571429	65.2571
280	49 Total	7.94286	13.9	4	0.571429	7.94286
281	50 Total	2.21429	15.5	1	0.142857	2.21429
282	51 Total	60.9714	106.7	4	0.571429	60.9714
283	52 Total	1.74286	6.1	2	0.285714	1.74286
284	1 Total	165.886	290.3	4	0.571429	165.886
285	2 Total	6	14	3	0.428571	6
286	3 Total	3.25714	7.6	3	0.428571	3.25714
287	4 Total	0	0	0	0	0
288	5 Total	0.242857	1.7	1	0.142857	0.242857
289	52 Total	0	0	0	0	0
290	5 Total	43.0286	100.4	3	0.428571	43.0286
291	6 Total	13.3714	31.2	3	0.428571	13.3714
292	7 Total	0	0	0	0	0
293	8 Total	0.0714286	0.5	1	0.142857	0.0714286
294	9 Total	35.2571	61.7	4	0.571429	35.2571
295	10 Total	27.3143	47.8	4	0.571429	27.3143
296	11 Total	28.9143	101.2	2	0.285714	28.9143
297	12 Total	0.0428571	0.3	1	0.142857	0.0428571
298	13 Total	46.5429	54.3	6	0.857143	46.5429
299	14 Total	0.714286	2.5	2	0.285714	0.714286
300	15 Total	21.3857	49.9	3	0.428571	21.3857
301	16 Total	1.85714	6.5	2	0.285714	1.85714
302	17 Total	0.2	0.7	2	0.285714	0.2
303	18 Total	5.71429	20	2	0.285714	5.71429
304	19 Total	11.2857	15.8	5	0.714286	11.2857
305	20 Total	0.9	6.3	1	0.142857	0.9
306	21 Total	0.214286	1.5	1	0.142857	0.214286
307	22 Total	4.22857	14.8	2	0.285714	4.22857
308	23 Total	22	30.8	5	0.714286	22
309	24 Total	5.14286	36	1	0.142857	5.14286
310	25 Total	3	10.5	2	0.285714	3
311	26 Total	16.7143	23.4	5	0.714286	16.7143
312	27 Total	0	0	0	0	0
313	28 Total	0.171429	1.2	1	0.142857	0.171429
314	29 Total	0	0	0	0	0
315	30 Total	0.957143	6.7	1	0.142857	0.957143
316	31 Total	0.0857143	0.3	2	0.285714	0.0857143
317	32 Total	0	0	0	0	0
318	33 Total	0	0	0	0	0
319	34 Total	0.242857	1.7	1	0.142857	0.242857
320	35 Total	0.771429	2.7	2	0.285714	0.771429
321	36 Total	0.2	1.4	1	0.142857	0.2
322	37 Total	0	0	0	0	0
323	38 Total	0.257143	0.9	2	0.285714	0.257143
324	39 Total	0	0	0	0	0
325	40 Total	0.142857	1	1	0.142857	0.142857
326	41 Total	9.34286	21.8	3	0.428571	9.34286
327	42 Total	1.34286	4.7	2	0.285714	1.34286
328	43 Total	0	0	0	0	0
329	44 Total	0	0	0	0	0
330	45 Total	4.62857	10.8	3	0.428571	4.62857
331	46 Total	67.5714	94.6	5	0.714286	67.5714
332	47 Total	5.22857	18.3	2	0.285714	5.22857
333	48 Total	13.4571	31.4	3	0.428571	13.4571
334	49 Total	5.17143	18.1	2	0.285714	5.17143
335	50 Total	24.8	43.4	4	0.571429	24.8
336	51 Total	9.8	34.3	2	0.285714	9.8
337	52 Total	253.286	295.5	6	0.857143	253.286
338	1 Total	0.142857	1	1	0.142857	0.142857
339	2 Total	9.34286	21.8	3	0.428571	9.34286
340	3 Total	1.34286	4.7	2	0.285714	1.34286
341	4 Total	0	0	0	0	0
342	5 Total	0	0	0	0	0
343	52 Total	0	0	0	0	0
344	5 Total	0.928571	6.5	1	0.142857	0.928571
345	6 Total	10.1714	35.6	2	0.285714	10.1714
346	7 Total	5.8	20.3	2	0.285714	5.8
347	8 Total	0.214286	1.5	1	0.142857	0.214286
348	9 Total	1.85714	6.5	2	0.285714	1.85714
349	10 Total	3.94286	6.9	4	0.571429	3.94286
350	11 Total	1.85714	6.5	2	0.285714	1.85714
351	12 Total	1.2	4.2	2	0.285714	1.2
352	13 Total	0	0	0	0	0
353	14 Total	0	0	0	0	0
354	15 Total	1.94286	6.8	2	0.285714	1.94286
355	16 Total	2.02857	7.1	2	0.285714	2.02857
356	17 Total	0	0	0	0	0
357	18 Total	0	0	0	0	0
358	19 Total	0	0	0	0	0
359	20 Total	0.0714286	0.5	1	0.142857	0.0714286
360	21 Total	0.0714286	0.5	1	0.142857	0.0714286
361	22 Total	0.357143	2.5	1	0.142857	0.357143
362	23 Total	0.971429	6.8	1	0.142857	0.971429
363	24 Total	0.0571429	0.4	1	0.142857	0.0571429
364	25 Total	2.94286	10.3	2	0.285714	2.94286
365	26 Total	2.1	4.9	3	0.428571	2.1
366	27 Total	0.171429	1.2	1	0.142857	0.171429
367	28 Total	0	0	0	0	0
368	29 Total	33.9429	59.4	4	0.571429	33.9429
369	30 Total	0	0	0	0	0
370	31 Total	1.05714	3.7	2	0.285714	1.05714
371	32 Total	0.1	0.7	1	0.142857	0.1
372	33 Total	0.0285714	0.2	1	0.142857	0.0285714
373	34 Total	0	0	0	0	0
374	35 Total	0	0	0	0	0
375	36 Total	1.11429	3.9	2	0.285714	1.11429
376	37 Total	8.57143	20	3	0.428571	8.57143
377	38 Total	0	0	0	0	0
378	39 Total	1	7	1	0.142857	1
379	40 Total	0	0	0	0	0
380	41 Total	0.0142857	0.1	1	0.142857	0.0142857
381	42 Total	0.542857	3.8	1	0.142857	0.542857
382	43 Total	0	0	0	0	0
383	44 Total	0.142857	1	1	0.142857	0.142857
384	45 Total	0	0	0	0	0
385	46 Total	8.31429	19.4	3	0.428571	8.31429
386	47 Total	2.4	8.4	2	0.285714	2.4
387	48 Total	0	0	0	0	0
388	49 Total	13.8571	48.5	2	0.285714	13.8571
389	50 Total	1.14286	8	1	0.142857	1.14286
390	51 Total	0.9	6.3	1	0.142857	0.9
391	52 Total	1.77143	6.2	2	0.285714	1.77143
392	1 Total	21.5	30.1	5	0.714286	21.5
393	2 Total	0.128571	0.9	1	0.142857	0.128571
394	3 Total	0.428571	3	1	0.142857	0.428571
395	4 Total	3.6	8.4	3	0.428571	3.6
396	5 Total	0	0	0	0	0
397	52 Total	16.5857	116.1	1	0.142857	16.5857
398	5 Total	0.0714286	0.5	1	0.142857	0.0714286
399	6 Total	0.1	0.7	1	0.142857	0.1
400	7 Total	4.51429	15.8	2	0.285714	4.51429
401	8 Total	84.2571	98.3	6	0.857143	84.2571
402	9 Total	0	0	0	0	0
403	10 Total	7.45714	17.4	3	0.428571	7.45714
404	11 Total	0.3	2.1	1	0.142857	0.3
405	12 Total	0.0428571	0.3	1	0.142857	0.0428571
406	13 Total	71.5714	100.2	5	0.714286	71.5714
407	14 Total	122	122	7	1	122
408	15 Total	0	0	0	0	0
409	16 Total	15.5571	36.3	3	0.428571	15.5571
410	17 Total	0.0714286	0.5	1	0.142857	0.0714286
411	18 Total	3.9	9.1	3	0.428571	3.9
412	19 Total	0.0428571	0.3	1	0.142857	0.0428571
413	20 Total	1.2	8.4	1	0.142857	1.2
414	21 Total	0	0	0	0	0
415	22 Total	14	49	2	0.285714	14
416	23 Total	0	0	0	0	0
417	24 Total	0	0	0	0	0
418	25 Total	2.77143	9.7	2	0.285714	2.77143
419	26 Total	2.54286	8.9	2	0.285714	2.54286
420	27 Total	2.44286	5.7	3	0.428571	2.44286
421	28 Total	0.0714286	0.5	1	0.142857	0.0714286
422	29 Total	0.0714286	0.5	1	0.142857	0.0714286
423	30 Total	0	0	0	0	0
424	31 Total	0	0	0	0	0
425	32 Total	4.68571	16.4	2	0.285714	4.68571
426	33 Total	0	0	0	0	0
427	34 Total	0	0	0	0	0
428	35 Total	0	0	0	0	0
429	36 Total	0	0	0	0	0
430	37 Total	0	0	0	0	0
431	38 Total	0	0	0	0	0
432	39 Total	1.72857	12.1	1	0.142857	1.72857
433	40 Total	0	0	0	0	0
434	41 Total	0	0	0	0	0
435	42 Total	0	0	0	0	0
436	43 Total	0.528571	3.7	1	0.142857	0.528571
437	44 Total	0	0	0	0	0
438	45 Total	86.6857	151.7	4	0.571429	86.6857
439	46 Total	0.1	0.7	1	0.142857	0.1
440	47 Total	1.4	4.9	2	0.285714	1.4
441	48 Total	0.571429	4	1	0.142857	0.571429
442	49 Total	301.7	301.7	7	1	301.7
443	50 Total	11.2857	39.5	2	0.285714	11.2857
444	51 Total	26.5	37.1	5	0.714286	26.5
445	52 Total	4.48571	15.7	2	0.285714	4.48571
446	1 Total	0.428571	3	1	0.142857	0.428571
447	2 Total	26.0286	91.1	2	0.285714	26.0286
448	3 Total	4.74286	16.6	2	0.285714	4.74286
449	4 Total	3	10.5	2	0.285714	3
450	5 Total	0	0	0	0	0
451	52 Total	1.85714	13	1	0.142857	1.85714
452	5 Total	0.0428571	0.3	1	0.142857	0.0428571
453	6 Total	20.2857	28.4	5	0.714286	20.2857
454	7 Total	60.1714	70.2	6	0.857143	60.1714
455	8 Total	4.32857	10.1	3	0.428571	4.32857
456	9 Total	0.0714286	0.5	1	0.142857	0.0714286
457	10 Total	0.914286	3.2	2	0.285714	0.914286
458	11 Total	16.4571	19.2	6	0.857143	16.4571
459	12 Total	12.7857	17.9	5	0.714286	12.7857
460	13 Total	0.657143	2.3	2	0.285714	0.657143
461	14 Total	2.31429	5.4	3	0.428571	2.31429
462	15 Total	0.185714	1.3	1	0.142857	0.185714
463	16 Total	0.385714	2.7	1	0.142857	0.385714
464	17 Total	0	0	0	0	0
465	18 Total	6.88571	24.1	2	0.285714	6.88571
466	19 Total	0	0	0	0	0
467	20 Total	0.371429	1.3	2	0.285714	0.371429
468	21 Total	8.62857	15.1	4	0.571429	8.62857
469	22 Total	0	0	0	0	0
470	23 Total	1.28571	3	3	0.428571	1.28571
471	24 Total	0.757143	5.3	1	0.142857	0.757143
472	25 Total	4.4	15.4	2	0.285714	4.4
473	26 Total	0.785714	5.5	1	0.142857	0.785714
474	27 Total	0	0	0	0	0
475	28 Total	0	0	0	0	0
476	29 Total	0.0428571	0.3	1	0.142857	0.0428571
477	30 Total	8.85714	15.5	4	0.571429	8.85714
478	31 Total	1.2	8.4	1	0.142857	1.2
479	32 Total	0.0571429	0.4	1	0.142857	0.0571429
480	33 Total	0.142857	1	1	0.142857	0.142857
481	34 Total	0	0	0	0	0
482	35 Total	0	0	0	0	0
483	36 Total	0	0	0	0	0
484	37 Total	1.02857	7.2	1	0.142857	1.02857
485	38 Total	0	0	0	0	0
486	39 Total	1.22857	8.6	1	0.142857	1.22857
487	40 Total	0	0	0	0	0
488	41 Total	1.88571	13.2	1	0.142857	1.88571
489	42 Total	0	0	0	0	0
490	43 Total	0.771429	2.7	2	0.285714	0.771429
491	44 Total	0	0	0	0	0
492	45 Total	6.42857	15	3	0.428571	6.42857
493	46 Total	5.42857	38	1	0.142857	5.42857
494	47 Total	1	7	1	0.142857	1
495	48 Total	0	0	0	0	0
496	49 Total	0.457143	3.2	1	0.142857	0.457143
497	50 Total	0	0	0	0	0
498	51 Total	12.9429	90.6	1	0.142857	12.9429
499	52 Total	192.857	337.5	4	0.571429	192.857
500	1 Total	54.6429	76.5	5	0.714286	54.6429
501	2 Total	0.885714	3.1	2	0.285714	0.885714
502	3 Total	2.52857	5.9	3	0.428571	2.52857
503	4 Total	14.3	100.1	1	0.142857	14.3
504	5 Total	0.128571	0.9	1	0.142857	0.128571
505	52 Total	5.45714	38.2	1	0.142857	5.45714
506	5 Total	37.5	87.5	3	0.428571	37.5
507	6 Total	19.3571	27.1	5	0.714286	19.3571
508	7 Total	5.57143	19.5	2	0.285714	5.57143
509	8 Total	3.54286	24.8	1	0.142857	3.54286
510	9 Total	22.3571	31.3	5	0.714286	22.3571
511	10 Total	1.38571	9.7	1	0.142857	1.38571
512	11 Total	57.4286	134	3	0.428571	57.4286
513	12 Total	18.8571	33	4	0.571429	18.8571
514	13 Total	0.0142857	0.1	1	0.142857	0.0142857
515	14 Total	5.62857	19.7	2	0.285714	5.62857
516	15 Total	5.05714	11.8	3	0.428571	5.05714
517	16 Total	5.65714	9.9	4	0.571429	5.65714
518	17 Total	0.142857	0.5	2	0.285714	0.142857
519	18 Total	12.5714	44	2	0.285714	12.5714
520	19 Total	2.97143	5.2	4	0.571429	2.97143
521	20 Total	0.0714286	0.5	1	0.142857	0.0714286
522	21 Total	4.42857	15.5	2	0.285714	4.42857
523	22 Total	0	0	0	0	0
524	23 Total	3.68571	12.9	2	0.285714	3.68571
525	24 Total	0	0	0	0	0
526	25 Total	0.285714	1	2	0.285714	0.285714
527	26 Total	1.58571	3.7	3	0.428571	1.58571
528	27 Total	5.92857	8.3	5	0.714286	5.92857
529	28 Total	0	0	0	0	0
530	29 Total	0.328571	2.3	1	0.142857	0.328571
531	30 Total	1.14286	2	4	0.571429	1.14286
532	31 Total	0.128571	0.9	1	0.142857	0.128571
533	32 Total	0	0	0	0	0
534	33 Total	3.77143	8.8	3	0.428571	3.77143
535	34 Total	0.0714286	0.5	1	0.142857	0.0714286
536	35 Total	0.0571429	0.4	1	0.142857	0.0571429
537	36 Total	0	0	0	0	0
538	37 Total	0	0	0	0	0
539	38 Total	0.142857	0.5	2	0.285714	0.142857
540	39 Total	1.37143	4.8	2	0.285714	1.37143
541	40 Total	0	0	0	0	0
542	41 Total	0	0	0	0	0
543	42 Total	0	0	0	0	0
544	43 Total	0	0	0	0	0
545	44 Total	0.942857	6.6	1	0.142857	0.942857
546	45 Total	0	0	0	0	0
547	46 Total	21.4571	75.1	2	0.285714	21.4571
548	47 Total	32.8714	76.7	3	0.428571	32.8714
549	48 Total	4.42857	15.5	2	0.285714	4.42857
550	49 Total	0	0	0	0	0
551	50 Total	0.485714	3.4	1	0.142857	0.485714
552	51 Total	0	0	0	0	0
553	52 Total	0.285714	2	1	0.142857	0.285714
554	1 Total	0	0	0	0	0
555	2 Total	0.171429	1.2	1	0.142857	0.171429
556	3 Total	1.8	6.3	2	0.285714	1.8
557	4 Total	73.5429	128.7	4	0.571429	73.5429
558	5 Total	4.48571	31.4	1	0.142857	4.48571
559	52 Total	0	0	0	0	0
560	5 Total	10.2571	35.9	2	0.285714	10.2571
561	6 Total	1.28571	4.5	2	0.285714	1.28571
562	7 Total	9.31429	32.6	2	0.285714	9.31429
563	8 Total	3.08571	7.2	3	0.428571	3.08571
564	9 Total	33.0714	46.3	5	0.714286	33.0714
565	10 Total	32.6857	57.2	4	0.571429	32.6857
566	11 Total	16.2857	38	3	0.428571	16.2857
567	12 Total	0.142857	1	1	0.142857	0.142857
568	13 Total	1.54286	10.8	1	0.142857	1.54286

## Sheet: Sheet9
			Rain
10	1999	0	0
10	1999	0.0714286	0.5
10	1999	0	0
10	1999	0	0
10	1999	0.471429	3.3
10.75	1999	1.6	12.8
11	1999	1.12857	7.9
11	1999	10.7286	75.1
11	1999	1.8	12.6
11.5714	1999	0.857143	6
12	1999	0	0
12	1999	5.1	35.7
12	1999	5.4	37.8
12	1999	4.33333	26
1	2000	1.25714	8.8
1	2000	2.25714	15.8
1	2000	0.7	4.9
1	2000	0.7	4.9
1.71429	2000	20.1	140.7
2	2000	1.84286	12.9
2	2000	9.7	67.9
2	2000	3.5	24.5
2.71429	2000	8.92857	62.5
3	2000	7.67143	53.7
3	2000	25.2429	176.7
3	2000	5.02857	35.2
3.28571	2000	5.84286	40.9
4	2000	9.67143	67.7
4	2000	3.2	22.4
4	2000	0	0
4	2000	0	0
5	2000	0.585714	4.1
5	2000	0.871429	6.1
5	2000	0.171429	1.2
5	2000	0.142857	1
5.57143	2000	0	0
6	2000	0	0
6	2000	0	0
6	2000	2.65714	18.6
6.28571	2000	0	0
7	2000	1.14286	8
7	2000	0.0142857	0.1
7	2000	0	0
7	2000	2.91429	20.4
7.85714	2000	0.171429	1.2
8	2000	1.57143	11
8	2000	0	0
8	2000	0	0
8.42857	2000	0	0
9	2000	0	0
9	2000	0.414286	2.9
9	2000	0	0
9.14286	2000	0.0428571	0.3
10	2000	0.142857	1
10	2000	3.11429	21.8
10	2000	0.671429	4.7
10	2000	0	0
10.75	2000	0	0
11	2000	1.54286	10.8
11	2000	13.5143	94.6
11	2000	2.61429	18.3
11.5714	2000	4.48571	31.4
12	2000	2.58571	18.1
12	2000	6.2	43.4
12	2000	4.9	34.3
10.4286	2000	42.2571	295.8
1	2001	0.142857	1
1	2001	3.11429	21.8
1	2001	0.671429	4.7
1	2001	0	0
1.71429	2001	0.928571	6.5
2	2001	5.08571	35.6
2	2001	2.9	20.3
2	2001	0.214286	1.5
2.71429	2001	0.928571	6.5
3	2001	0.985714	6.9
3	2001	0.928571	6.5
3	2001	0.6	4.2
3.28571	2001	0	0
4	2001	0	0
4	2001	0.971429	6.8
4	2001	1.01429	7.1
4	2001	0	0
5	2001	0	0
5	2001	0	0
5	2001	0.0714286	0.5
5	2001	0.0714286	0.5
5.57143	2001	0.357143	2.5
6	2001	0.971429	6.8
6	2001	0.0571429	0.4
6	2001	1.47143	10.3
6.28571	2001	0.7	4.9
7	2001	0.171429	1.2
7	2001	0	0
7	2001	8.48571	59.4
7	2001	0	0
7.85714	2001	0.528571	3.7
8	2001	0.1	0.7
8	2001	0.0285714	0.2
8	2001	0	0
8.42857	2001	0	0
9	2001	0.557143	3.9
9	2001	2.85714	20
9	2001	0	0
9.14286	2001	1	7
10	2001	0.514286	3.6
10	2001	0.742857	5.2
10	2001	0.257143	1.8
10	2001	0.471429	3.3
10.75	2001	18.125	145
11	2001	3.68571	25.8
11	2001	0.214286	1.5
11	2001	0.0142857	0.1
11.5714	2001	0	0
12	2001	3.57143	25
12	2001	0.128571	0.9
12	2001	0	0
10.4286	2001	0	0
1	2002	3.45714	24.2
1	2002	11.9429	83.6
1	2002	0	0
1	2002	1.48571	10.4
1.71429	2002	1.22857	8.6
2	2002	1.68571	11.8
2	2002	0	0
2	2002	4.52857	31.7
2.71429	2002	28.9143	202.4
3	2002	0.128571	0.9
3	2002	0.0714286	0.5
3	2002	0.4	2.8
3.28571	2002	0.257143	1.8
4	2002	1.55714	10.9
4	2002	0.642857	4.5
4	2002	1.14286	8
4	2002	0.9	6.3
5	2002	0.328571	2.3
5	2002	0.442857	3.1
5	2002	2.42857	17
5	2002	0.657143	4.6
5.57143	2002	0	0
6	2002	0.214286	1.5
6	2002	1.51429	10.6
6	2002	14.9857	104.9
6.28571	2002	40.5	283.5
7	2002	1.78571	12.5
7	2002	0.728571	5.1
7	2002	0.328571	2.3
7	2002	0	0
7.85714	2002	0.757143	5.3
8	2002	4.62857	32.4
8	2002	0	0
8	2002	0.0285714	0.2
8.42857	2002	0	0
9	2002	3.9	27.3
9	2002	0	0
9	2002	2.21429	15.5
9.14286	2002	0	0
10	2002	0	0
10	2002	0	0
10	2002	25.9143	181.4
10	2002	0	0
10.75	2002	3.725	29.8
11	2002	0.328571	2.3
11	2002	0.328571	2.3
11	2002	0	0
11.5714	2002	11	77
12	2002	0.0428571	0.3
12	2002	6.27143	43.9
12	2002	1.47143	10.3
10.4286	2002	5.55714	38.9
1	2003	0	0
1	2003	0.714286	5
1	2003	0	0
1	2003	9.25714	64.8
1.71429	2003	6.8	47.6
2	2003	2.84286	19.9
2	2003	0	0
2	2003	0.0285714	0.2
2.625	2003	15.6875	125.5
3	2003	2.44286	17.1
3	2003	1.7	11.9
3	2003	0.514286	3.6
3.28571	2003	0.0571429	0.4
4	2003	0.128571	0.9
4	2003	11.4429	80.1
4	2003	0	0
4	2003	0.5	3.5
5	2003	2.3	16.1
5	2003	0.357143	2.5
5	2003	0	0
5	2003	0	0
5.57143	2003	1.55714	10.9
6	2003	1.68571	11.8
6	2003	0	0
6	2003	2.27143	15.9
6.28571	2003	6.37143	44.6
7	2003	2.07143	14.5
7	2003	8.5	59.5
7	2003	0.457143	3.2
7	2003	0.614286	4.3
7.85714	2003	0	0
8	2003	0	0
8	2003	0	0
8	2003	0	0
8.42857	2003	0.557143	3.9
9	2003	2.45714	17.2
9	2003	0	0
9	2003	0.7	4.9
9.14286	2003	0	0
10	2003	0	0
10	2003	2.25714	15.8
10	2003	0	0
10	2003	0.442857	3.1
10.75	2003	0.4	3.2
11	2003	0.385714	2.7
11	2003	0.0428571	0.3
11	2003	11.2	78.4
11.5714	2003	0	0
12	2003	30.0571	210.4
12	2003	0	0
12	2003	0	0
10.4286	2003	9.92857	69.5
1	2004	0	0
1	2004	0.2	1.4
1	2004	3.8	26.6
1	2004	0.6	4.2
1.71429	2004	0.657143	4.6
2	2004	0.928571	6.5
2	2004	1.01429	7.1
2	2004	1.02857	7.2
2.71429	2004	0.585714	4.1
3	2004	3.18571	22.3
3	2004	7.98571	55.9
3	2004	5.48571	38.4
3.28571	2004	0	0
4	2004	2.24286	15.7
4	2004	0	0
4	2004	0	0
4	2004	1.85714	13
5	2004	0.357143	2.5
5	2004	0	0
5	2004	0	0
5	2004	10.7571	75.3
5.57143	2004	0	0
6	2004	0	0
6	2004	1.74286	12.2
6	2004	2.37143	16.6
6.28571	2004	1.9	13.3
7	2004	2.31429	16.2
7	2004	1.8	12.6
7	2004	0	0
7	2004	0	0
7.85714	2004	0	0
8	2004	0	0
8	2004	0	0
8	2004	0	0
8.42857	2004	0	0
9	2004	0	0
9	2004	0.371429	2.6
9	2004	0	0
9.14286	2004	0.171429	1.2
10	2004	0.6	4.2
10	2004	0	0
10	2004	0.9	6.3
10	2004	0.3	2.1
10.75	2004	0	0
11	2004	0.328571	2.3
11	2004	3.1	21.7
11	2004	0	0
11.5714	2004	16.3143	114.2
12	2004	1.98571	13.9
12	2004	2.21429	15.5
12	2004	15.2429	106.7
10.4286	2004	0.871429	6.1
1	2005	41.4714	290.3
1	2005	2	14
1	2005	1.08571	7.6
1	2005	0	0
1.71429	2005	14.5857	102.1
2	2005	4.45714	31.2
2	2005	0	0
2	2005	0.0714286	0.5
2.71429	2005	8.61667	51.7
3	2005	6.82857	47.8
3	2005	14.4571	101.2
3	2005	0.0428571	0.3
3.28571	2005	7.75714	54.3
4	2005	0.357143	2.5
4	2005	7.12857	49.9
4	2005	0.928571	6.5
4	2005	0.1	0.7
5	2005	2.85714	20
5	2005	2.25714	15.8
5	2005	0.9	6.3
5	2005	0.214286	1.5
5.57143	2005	2.11429	14.8
6	2005	4.4	30.8
6	2005	5.14286	36
6	2005	1.5	10.5
6.28571	2005	3.34286	23.4
7	2005	0	0
7	2005	0.171429	1.2
7	2005	0	0
7	2005	0.957143	6.7
7.85714	2005	0.0428571	0.3
8	2005	0	0
8	2005	0	0
8	2005	0.242857	1.7
8.42857	2005	0.385714	2.7
9	2005	0.2	1.4
9	2005	0	0
9	2005	0.128571	0.9
9.14286	2005	0	0
10	2005	0.142857	1
10	2005	3.11429	21.8
10	2005	0.671429	4.7
10	2005	0	0
10.75	2005	0	0
11	2005	1.54286	10.8
11	2005	13.5143	94.6
11	2005	2.61429	18.3
11.5714	2005	4.48571	31.4
12	2005	2.58571	18.1
12	2005	6.2	43.4
12	2005	4.9	34.3
10.4286	2005	42.2143	295.5
1	2006	0.142857	1
1	2006	3.11429	21.8
1	2006	0.671429	4.7
1	2006	0	0
1.71429	2006	0.928571	6.5
2	2006	5.08571	35.6
2	2006	2.9	20.3
2	2006	0.214286	1.5
2.71429	2006	0.928571	6.5
3	2006	0.985714	6.9
3	2006	0.928571	6.5
3	2006	0.6	4.2
3.28571	2006	0	0
4	2006	0	0
4	2006	0.971429	6.8
4	2006	1.01429	7.1
4	2006	0	0
5	2006	0	0
5	2006	0	0
5	2006	0.0714286	0.5
5	2006	0.0714286	0.5
5.57143	2006	0.357143	2.5
6	2006	0.971429	6.8
6	2006	0.0571429	0.4
6	2006	1.47143	10.3
6.28571	2006	0.7	4.9
7	2006	0.171429	1.2
7	2006	0	0
7	2006	8.48571	59.4
7	2006	0	0
7.85714	2006	0.528571	3.7
8	2006	0.1	0.7
8	2006	0.0285714	0.2
8	2006	0	0
8.42857	2006	0	0
9	2006	0.557143	3.9
9	2006	2.85714	20
9	2006	0	0
9.14286	2006	1	7
10	2006	0	0
10	2006	0.0142857	0.1
10	2006	0.542857	3.8
10	2006	0	0
10.75	2006	0.125	1
11	2006	0	0
11	2006	2.77143	19.4
11	2006	1.2	8.4
11.5714	2006	0	0
12	2006	6.92857	48.5
12	2006	1.14286	8
12	2006	0.9	6.3
10.4286	2006	0.885714	6.2
1	2007	4.3	30.1
1	2007	0.128571	0.9
1	2007	0.428571	3
1	2007	1.2	8.4
1.71429	2007	0.0714286	0.5
2	2007	0.1	0.7
2	2007	2.25714	15.8
2	2007	14.0429	98.3
2.71429	2007	0	0
3	2007	2.48571	17.4
3	2007	0.3	2.1
3	2007	0.0428571	0.3
3.28571	2007	14.3143	100.2
4	2007	17.4286	122
4	2007	0	0
4	2007	5.18571	36.3
4	2007	0.0714286	0.5
5	2007	1.3	9.1
5	2007	0.0428571	0.3
5	2007	1.2	8.4
5	2007	0	0
5.57143	2007	7	49
6	2007	0	0
6	2007	0	0
6	2007	1.38571	9.7
6.28571	2007	1.27143	8.9
7	2007	0.814286	5.7
7	2007	0.0714286	0.5
7	2007	0.0714286	0.5
7	2007	0	0
7.85714	2007	0	0
8	2007	2.34286	16.4
8	2007	0	0
8	2007	0	0
8.42857	2007	0	0
9	2007	0	0
9	2007	0	0
9	2007	0	0
9.14286	2007	1.72857	12.1
10	2007	0	0
10	2007	0	0
10	2007	0	0
10	2007	0.528571	3.7
10.75	2007	0	0
11	2007	21.6714	151.7
11	2007	0.1	0.7
11	2007	0.7	4.9
11.5714	2007	0.571429	4
12	2007	43.1	301.7
12	2007	5.64286	39.5
12	2007	5.3	37.1
10.4286	2007	18.8286	131.8
1	2008	0.428571	3
1	2008	13.0143	91.1
1	2008	2.37143	16.6
1	2008	1.5	10.5
1.71429	2008	0.0428571	0.3
2	2008	4.05714	28.4
2	2008	10.0286	70.2
2	2008	1.44286	10.1
2.625	2008	0.0625	0.5
3	2008	0.457143	3.2
3	2008	2.74286	19.2
3	2008	2.55714	17.9
3.28571	2008	0.328571	2.3
4	2008	0.771429	5.4
4	2008	0.185714	1.3
4	2008	0.385714	2.7
4	2008	0	0
5	2008	3.44286	24.1
5	2008	0	0
5	2008	0.185714	1.3
5	2008	2.15714	15.1
5.57143	2008	0	0
6	2008	0.428571	3
6	2008	0.757143	5.3
6	2008	2.2	15.4
6.28571	2008	0.785714	5.5
7	2008	0	0
7	2008	0	0
7	2008	0.0428571	0.3
7	2008	2.21429	15.5
7.85714	2008	1.2	8.4
8	2008	0.0571429	0.4
8	2008	0.142857	1
8	2008	0	0
8.42857	2008	0	0
9	2008	0	0
9	2008	1.02857	7.2
9	2008	0	0
9.14286	2008	1.22857	8.6
10	2008	0	0
10	2008	1.88571	13.2
10	2008	0	0
10	2008	0.385714	2.7
10.75	2008	0	0
11	2008	2.14286	15
11	2008	5.42857	38
11	2008	1	7
11.5714	2008	0	0
12	2008	0.457143	3.2
12	2008	0	0
12	2008	12.9429	90.6
10.4286	2008	50.0714	350.5
1	2009	10.9286	76.5
1	2009	0.442857	3.1
1	2009	0.842857	5.9
1	2009	14.3	100.1
1.71429	2009	12.6286	88.4
2	2009	3.87143	27.1
2	2009	2.78571	19.5
2	2009	3.54286	24.8
2.71429	2009	4.47143	31.3
3	2009	1.38571	9.7
3	2009	19.1429	134
3	2009	4.71429	33
3.28571	2009	0.0142857	0.1
4	2009	2.81429	19.7
4	2009	1.68571	11.8
4	2009	1.41429	9.9
4	2009	0.0714286	0.5
5	2009	6.28571	44
5	2009	0.742857	5.2
5	2009	0.0714286	0.5
5	2009	2.21429	15.5
5.57143	2009	0	0
6	2009	1.84286	12.9
6	2009	0	0
6	2009	0.142857	1
6.28571	2009	0.528571	3.7
7	2009	1.18571	8.3
7	2009	0	0
7	2009	0.328571	2.3
7	2009	0.285714	2
7.85714	2009	0.128571	0.9
8	2009	0	0
8	2009	1.25714	8.8
8	2009	0.0714286	0.5
8.42857	2009	0.0571429	0.4
9	2009	0	0
9	2009	0	0
9	2009	0.0714286	0.5
9.14286	2009	0.685714	4.8
10	2009	0	0
10	2009	0	0
10	2009	0	0
10	2009	0	0
10.75	2009	0.825	6.6
11	2009	0	0
11	2009	10.7286	75.1
11	2009	10.9571	76.7
11.5714	2009	2.21429	15.5
12	2009	0	0
12	2009	0.485714	3.4
12	2009	0	0
10.4286	2009	5.74286	40.2
1	2010	0	0
1	2010	0.171429	1.2
1	2010	0.9	6.3
1	2010	18.3857	128.7
1.71429	2010	9.61429	67.3
2	2010	0.642857	4.5
2	2010	4.65714	32.6
2	2010	1.02857	7.2
2.71429	2010	6.61429	46.3
3	2010	8.17143	57.2
3	2010	5.42857	38
3	2010	0.142857	1
3	2010	2.16	10.8

## Sheet: Weekly means all years 
Week	Rain	s.d.	Rain	Rain days	Rain day
1	5.64805	24.0473	5.64805	2.18182	0.311688
2	3.37273	11.7579	3.37273	1.90909	0.272727
3	1.04286	3.18621	1.04286	1.81818	0.25974
4	4.31169	14.8794	4.31169	2.27273	0.324675
5	6.14416	19.9631	6.14416	2.36364	0.337662
6	2.78182	6.18204	2.78182	3.09091	0.441558
7	3.29481	7.55657	3.29481	2.27273	0.324675
8	2.69481	10.079	2.69481	2.36364	0.337662
9	6.88846	16.15	6.92785	2.92405	0.417722
10	3.15714	7.50571	3.15714	3.18182	0.454545
11	7.17532	19.0018	7.17532	2.72727	0.38961
12	1.82987	4.69981	1.82987	2.36364	0.337662
13	2.81067	7.55036	2.81067	2.05333	0.293333
14	3.49714	9.60942	3.49714	2.1	0.3
15	2.62286	9.63719	2.62286	2.1	0.3
16	1.10857	3.92328	1.10857	1.8	0.257143
17	0.35	1.29623	0.35	1.2	0.171429
18	1.74571	5.2645	1.74571	1.6	0.228571
19	0.471429	1.36405	0.471429	1.3	0.185714
20	0.51	2.10163	0.51	1.1	0.157143
21	1.62857	6.2463	1.62857	1.4	0.2
22	1.13857	4.34652	1.13857	0.9	0.128571
23	1.05143	2.9533	1.05143	1.5	0.214286
24	0.927143	4.70189	0.927143	0.6	0.0857143
25	3.04571	9.82035	3.04571	2.6	0.371429
26	5.61	17.0485	5.61	2.6	0.371429
27	0.965714	1.94749	0.965714	2.5	0.357143
28	1.12857	6.40525	1.12857	0.9	0.128571
29	1.82	6.09829	1.82	1.3	0.185714
30	0.698571	2.15921	0.698571	1.5	0.214286
31	0.335714	1.13406	0.335714	1.3	0.185714
32	0.88	2.87476	0.88	1.2	0.171429
33	0.145714	0.841098	0.145714	0.6	0.0857143
34	0.0342857	0.211883	0.0342857	0.3	0.0428571
35	0.1	0.535142	0.1	0.4	0.0571429
36	0.767143	3.84028	0.767143	0.7	0.1
37	0.752857	3.2705	0.752857	1.1	0.157143
38	0.311429	1.42305	0.311429	0.7	0.1
39	0.577465	2.09484	0.585714	0.9	0.128571
40	0.133766	0.527808	0.133766	0.636364	0.0909091
41	1.01169	3.27088	1.01169	1.09091	0.155844
42	2.63247	9.78727	2.63247	1.09091	0.155844
43	0.236364	0.764665	0.236364	0.727273	0.103896
44	2.25455	8.09144	2.25455	0.954545	0.136364
45	2.97792	12.0631	2.97792	1.90909	0.272727
46	5.4974	14.3203	5.4974	2.45455	0.350649
47	2.91818	8.73822	2.91818	1.72727	0.246753
48	3.62987	9.9031	3.62987	1.45455	0.207792
49	8.3013	24.8009	8.3013	2.36364	0.337662
50	3.03506	8.47522	3.03506	1.63636	0.233766
51	4.64156	16.6248	4.64156	1.72727	0.246753
52	16.3701	38.2212	16.3701	3.09091	0.441558

## Sheet: 2000
	OUT	NOV	DEZ	JAN	FEV	MAR	ABR	MAIO	JUNH	JUL	AGOS	SET
1	0	0	6	0.3	0	5.3	0	0	0	0	0.1	0
2	0	0	0	0	0	0	0	0	0	0	0	0
3	0	0	0	0	0	0	0	1.4	0	0	0	0
4	0.5	12.8	0	0	0.7	12.7	0	2.7	0	0	0	0
5	0	0	0	1.5	140	0	60.9	0	0	0	0	0
6	0	0	0	0	4.9	40.3	3.7	0	0	0	0	0
7	0	0	0	0	0.6	5.3	3.1	0	0	8	2.5	0
8	0	0	0	7.3	0	2.2	0	0	0	0	7.6	0
9	0	0	0	15.8	0.1	2.3	0	0	0	0	0.7	0
10	0	0	0	0	2.2	3.6	0	0	0	0	0.2	0
11	0	0	0	0	1.2	0	0	0	0	0	0	0
12	0	0	35.5	0	3.9	0	0	0	0	0.1	0	0
13	0	7.9	0.2	0	4.1	0	0	0	0	0	0	0
14	0	0	0	0	0.5	60.1	20.2	6.1	0	0	0	0.9
15	0	50.3	0	0	33.4	18.7	1.3	1	0	0	0	0.7
16	0	0	0	0	18.7	0	0.9	0.2	0	0	0	1.3
17	0	0	0	2.1	0	0	0	0	0	0	0	0
18	0	19.9	0	2.8	2	97.8	0	0	0	0	0	0
19	0	4.9	0	0	9.2	0.1	0	0	0	0	0	0
20	0	0	0	0	9.9	10.7	0	0	0	0	0	0
21	0	0	0	0	4.4	0	0	0	0	0	0	0
22	0	2.6	36.2	0	0	0	0	0	0	0	0	0
23	0	10	1.6	0.5	0	0	0	0	0	0	0	0
24	0	0	0	0	10.2	0	0	0	1.1	0	0	0
25	0	0	0	0.1	0	6.3	0	0	17.5	1.8	0	0
26	0	0	24.7	3.8	0	18.2	0	0	0	3.3	0	0
27	0	0	1.3	0.5	0	3.2	0	0	0	1.2	0	0
28	3.3	0	0	0	44.5	1.3	0	1	0	0	0	0.3
29	0	0	0	0		5	0	0	0	1	0	0
30	0	0	0	0		30.1	0	0	0	13.1	0	0
31	0		0	0		1.3		0		1.1	0
TOTAL MENSAL	3.8	108.4	105.5	34.7	290.5	324.5	90.1	12.4	18.6	29.6	11.1	3.2
DIAS DE CHUVA	2	7	7	10	18	19	6	6	2	8	5	4

[truncated: 10 more sheets: 2001, 2002, 2003, 2004, 2005, 2006, 2007, 2008, 2009, 2010]
