# Supplementary material for: Some like it hot: a differential response to changing temperatures by the malaria vectors Anopheles funestus and An. gambiae s.l
Source: PeerJ. 2017 Mar 28;5:e3099. doi: 10.7717/peerj.3099 (PMC5372839; doi:10.7717/peerj.3099)
Supplement: Fil S9 — Haploytypes of Anopheles funestus group mosquitoes from Furvela, data kindly supplied by Prof Alan Szlanski and James Austin. [file peerj-05-3099-s009.xlsx]

## Sheet: Sheet1
Genus/spp	Number	ND5 haplotype	Tossed	Collection Date (mm/dd/yy	year	Collector	N Coordinate	W Coordinate	Elevation	Location	Site additional description	Extraction Worked Y/N	Genes Sent for Sequencing	ace	ace sequence	kdr	kdr sequence	avian	avian sequence	mammal	mammal sequence
An. funestus	1313	ANF10		2002-03-04	2002	T-1Ag					1/tumo	yes	ND5	no		no		no		no
An. funestus	1321	ANF14		2002-01-21	2002	ct4					CT4L	yes	ND5					no		no
An. funestus	1327	ANF4		2002-01-18	2002	LCF					CN-071	yes	ND5	no		no		no		no
An. funestus	1319	ANF4		2002-01-21	2002	ct4					CT4L	yes	ND5					no		no
An. funestus	1323	ANF4		2002-02-14	2002	TENDA					TENDA-11	yes	ND5	no		yes		no		no
An. funestus	1318	ANF4		2/29/02	2002	cne					425L	yes	ND5	no		yes		no		no
An. funestus	1326	ANF5		2002-01-18	2002	LCF					CN-071	yes	ND5	no		no		no		no
An. funestus	1328	ANF5		2002-01-18	2002	LCF					CN-071	yes	ND5, AVIAN, MAMMAL	no		no		yes	Homo sapiens	yes
An. funestus	1325	ANF6		2002-02-14	2002	TENDA					TENDA-11	yes	ND5, KDR	no		yes		no		no
An. funestus	1329	ANF7		2002-01-15	2002	LCF					CT4L	yes	ND5	no		yes		no		no
An. funestus	1322	ANF8		2002-02-14	2002	TENDA					TENDA-11	yes	ND5					no		no
An. funestus	1320	ANF9		2002-01-21	2002	ct4					CT4L	yes	ND5					no		no
An. funestus	1324	MZ148CI		2002-02-14	2002	TENDA					TENDA-11	yes	ND5	no		yes		no		no
An. funestus	1363	ANF10		2005-11-14	2005	light trap	24 41S	33 07E		distant Mozambique	919 aniform j	yes	ND5	no		yes		no		no
An. funestus	1362	ANF14		2005-11-14	2005	light trap	24 41S	33 07E		distant Mozambique	919 aniform j	yes	ND5	no		yes		no		no
An. funestus	1352	ANF15		2005-09-23	2005	light trap	24 41S	33 07E		distant Mozambique	1414 massavassel	yes	ND5, KDR	no		yes		no		no
An. funestus	1370	ANF16		2005-11-18	2005	light trap	24 41S	33 07E		distant Mozambique	076 rep sunest	yes	ND5	no		no		no		no
An. funestus	1378	ANF17		2005-07-24	2005	light trap	24 41S	33 07E		distant Mozambique	t-24	yes	ND5	no		no		no		no
An. funestus	1375	ANF4		2005-10-22	2005	light trap	24 41S	33 07E		distant Mozambique	1305	yes	ND5	no		yes		no		no
An. funestus	1353	ANF5		2005-09-23	2005	light trap	24 41S	33 07E		distant Mozambique	1414 massavassel	yes	ND5	no		yes		no		no
An. funestus	1357	ANF5		2005-12-28	2005	light trap	24 41S	33 07E		distant Mozambique	053 apasala	yes	ND5	no		yes		no		no
An. funestus	1379	ANF6		2005-07-24	2005	light trap	24 41S	33 07E		distant Mozambique	t-24	yes	ND5	no		no		no		no
An. funestus	1374	ANF6		2005-10-22	2005	light trap	24 41S	33 07E		distant Mozambique	1305	yes	ND5	no		no		no		no
An. funestus	1376	GA04		2005-07-24	2005	light trap	24 41S	33 07E		distant Mozambique	t-24	yes	ND5	no		no		no		no
An. funestus	1358	GA04		2005-12-28	2005	light trap	24 41S	33 07E		distant Mozambique	053 apasala	yes	ND5, KDR	no		yes		no		no
An. funestus	1411	MZ148CI		2005-04-21	2005	light trap	24 41S	33 07E		distant Mozambique	124lu3	yes	ND5	no		no		no		no
An. funestus	1364	MZ148CI		2005-06-03	2005	light trap	24 41S	33 07E		distant Mozambique	anabela	yes	ND5, KDR	no		yes		no		no
An. funestus	1365	MZ148CI		2005-06-03	2005	light trap	24 41S	33 07E		distant Mozambique	anabela	yes	ND5	no		no		no		no
An. funestus	1366	MZ148CI		2005-06-03	2005	light trap	24 41S	33 07E		distant Mozambique	anabela	yes	ND5	no		no		no		no
An. funestus	1377	MZ148CI		2005-07-24	2005	light trap	24 41S	33 07E		distant Mozambique	t-24	yes	ND5	no		no		no		no
An. funestus	1354	MZ148CI		2005-09-23	2005	light trap	24 41S	33 07E		distant Mozambique	1414 massavassel	yes	ND5	no		yes		no		no
An. funestus	1355	MZ148CI		2005-09-23	2005	light trap	24 41S	33 07E		distant Mozambique	1414 massavassel	yes	ND5	no		yes		no		no
An. funestus	1372	MZ148CI		2005-10-22	2005	light trap	24 41S	33 07E		distant Mozambique	1305	yes	ND5	no		no		no		no
An. funestus	1373	MZ148CI		2005-10-22	2005	light trap	24 41S	33 07E		distant Mozambique	1305	yes	ND5	no		no		no		no
An. funestus	1360	MZ148CI		2005-11-14	2005	light trap	24 41S	33 07E		distant Mozambique	919 aniform j	yes	ND5	no		yes		no		no
An. funestus	1361	MZ148CI		2005-11-14	2005	light trap	24 41S	33 07E		distant Mozambique	919 aniform j	yes	ND5	no		yes		no		no
An. funestus	1369	MZ148CI		2005-11-18	2005	light trap	24 41S	33 07E		distant Mozambique	076 rep sunest	yes	ND5	no		no		no		no
An. funestus	1371	MZ148CI		2005-11-18	2005	light trap	24 41S	33 07E		distant Mozambique	076 rep sunest	yes	ND5	no		no		no		no
An. funestus	1356	MZ148CI		2005-12-28	2005	light trap	24 41S	33 07E		distant Mozambique	053 apasala	yes	ND5	no		yes		no		no
An. funestus	1359	MZ148CI		2005-12-28	2005	light trap	24 41S	33 07E		distant Mozambique	053 apasala	yes	ND5	no		yes		no		no
An. funestus	1380	ANF3		2006-01-30	2006	light trap	24 41S	33 07E		distant Mozambique	luz 1438	yes	ND5	no		no		no		no
An. funestus	1381	MZ148CI		2006-01-30	2006	light trap	24 41S	33 07E		distant Mozambique	luz 1438	yes	ND5	no		no		no		no
An. funestus	1405	ANF7		2007-11-30	2007	light trap	24 41S	33 07E		distant Mozambique	1439	yes	ND5, MAMMAL	no		no		no		yes	Homo Sapiens
An. funestus	1285	ANF10		2009-08-19	2009	saida					7611 macho	yes	ND5	no		no		no		no
An. funestus	1289	ANF10		2009-09-01	2009						7662L	yes	ND5	no		no		no		no
An. funestus	1332	ANF10		2009-09-01	2009						7662L	yes	ND5	no		no		no		no
An. funestus	1333	ANF10		2009-09-15	2009	saida					728	yes	ND5	no		no		no		no
An. funestus	1299	ANF10		2009-09-29	2009	saida					7271	yes	ND5	no		no		no		no
An. funestus	1292	ANF11		2009-09-15	2009	saida					7281	yes	ND5	no		no		no		no
An. funestus	1401	ANF12		2009-03-27	2009	light trap	24 41S	33 07E		distant Mozambique	r048	yes	ND5	no		no		no		no
An. funestus	1347	ANF12		2009-09-22	2009	Sent by James Austin					#922	yes	ND5	no		yes		no		no
An. funestus	1390	ANF18		2009-10-23	2009	light trap	24 41S	33 07E		distant Mozambique	1059	yes	ND5, AVIAN, MAMMAL	no		no		yes	Bos tarsus	yes	Bos tarsus
An. funestus	1404	ANF19		2009-03-27	2009	light trap	24 41S	33 07E		distant Mozambique	r048	yes	ND5	no		no		no		no
An. funestus	1298	ANF3		2009-09-03	2009	saida					7290	yes	ND5	no		no		no		no
An. funestus	1280	ANF3		2009-09-22	2009	Sent by James Austin					#922	yes	ND5	no		no		no		no
An. funestus	1255	ANF3		2009-09-26	2009	Sent by James Austin						no	ND5	no		no		no		no
An. funestus	1256	ANF4		2009-09-26	2009	Sent by James Austin						yes	ND5	no		no		no		no
An. funestus	1335	ANF4		2009-10-06	2009						7267	yes	ND5	no		no		no		no
An. funestus	1402	ANF5		2009-03-27	2009	light trap	24 41S	33 07E		distant Mozambique	r048	yes	ND5	no		no		no		no
An. funestus	1336	ANF5		2009-08-20	2009	saida					7613	yes	ND5, AVIAN, MAMMAL	no		yes		yes	Homo sapiens	yes
An. funestus	1281	ANF5		2009-09-07	2009	saida						yes	ND5, KDR	no		yes		no		no
An. funestus	1282	ANF5		2009-09-07	2009	saida						yes	ND5	no		yes		no		no
An. funestus	1348	ANF5		2009-09-22	2009	Sent by James Austin					#922	yes	ND5	no		yes		no		no
An. funestus	1334	ANF5		2009-09-23	2009	saida					728l	yes	ND5	no		yes		no		no
An. funestus	1253	ANF5		2009-09-26	2009	Sent by James Austin						no	ND5	no		no		no		no
An. funestus	1273	ANF5		2009-09-26	2009	Sent by James Austin						yes	ND5	no		no		no		no
An. funestus	1275	ANF5		2009-09-26	2009	Sent by James Austin						yes	ND5	no		no		no		no
An. funestus	1276	ANF5		2009-09-26	2009	Sent by James Austin						yes	ND5	no		no		no		no
An. funestus	1301	ANF6		2009-09-13	2009	las					72011	yes	ND5	no		no		no		no
An. funestus	1284	ANF7	tossed	2009-08-25	2009						7274 lms	yes	ND5	no		no		no		no
An. funestus	1286	GA04		2009-08-27	2009	saida					7276	yes	ND5	no		no		no		no
An. funestus	1397	MZ148CI		2009-01-12	2009	light trap	24 41S	33 07E		distant Mozambique	53	yes	ND5, ACE, MAMMAL	yes		no		no		yes	Homo Sapiens
An. funestus	1250	MZ148CI		2009-09-22	2009	Sent by James Austin						no	ND5	no		no		no		no
An. funestus	1251	MZ148CI		2009-09-22	2009	Sent by James Austin						no	ND5	no		no		no		no
An. funestus	1274	MZ148CI		2009-09-26	2009	Sent by James Austin						yes	ND5	no		no		no		no
An. funestus	1278	MZ148CI		2009-09-26	2009	Sent by James Austin					#922	yes	ND5	no		no		no		no
An. funestus	1305	MZ148CI		2009-10-06	2009	las					7267	yes	ND5	no		no		no		no
