# Supplementary material for: Some like it hot: a differential response to changing temperatures by the malaria vectors Anopheles funestus and An. gambiae s.l
Source: PeerJ. 2017 Mar 28;5:e3099. doi: 10.7717/peerj.3099 (PMC5372839; doi:10.7717/peerj.3099)
Supplement: File S11 [file peerj-05-3099-s011.xlsx]

## Sheet: Results
Correlation Coefficients Matrix
Missing values removal	Pairwise deletion
		adjusted rain	Soil Temperature	Air temp	Max Soil	Max Air temp	Min Soil	Min Air temp	Max Solar	Wind Speed	Af unfed	Af gravid	Ag unfed	Ag gravid	Af light-trap	Ag light-trap
adjusted rain	R	1
	R Standard Error
	t
	p-value
	H0 (5%)
Soil Temperature	R	0.438907	1
	R Standard Error	0.0161472
	t	3.45401
	p-value	0.00113414
	H0 (5%)	rejected
Air temp	R	0.489074	0.963738	1
	R Standard Error	0.0152161	0.00142419
	t	3.96481	25.5373
	p-value	0.000234045	0
	H0 (5%)	rejected	rejected
Max Soil	R	0.439776	0.982453	0.931058	1
	R Standard Error	0.0161319	0.000695732	0.00266261
	t	3.46248	37.247	18.0436
	p-value	0.00110576	0	0
	H0 (5%)	rejected	rejected	rejected
Max Air temp	R	0.471986	0.834477	0.870518	0.858606	1
	R Standard Error	0.0155446	0.00607297	0.00484396	0.00525592
	t	3.78564	10.7081	12.5077	11.8432
	p-value	0.000411719	1.53211e-14	0	4.44089e-16
	H0 (5%)	rejected	rejected	rejected	rejected
Min Soil	R	0.449526	0.993691	0.972752	0.968379	0.830306	1
	R Standard Error	0.0159585	0.000251548	0.00107507	0.00124482	0.00621184
	t	3.55843	62.6529	29.6677	27.4468	10.5348
	p-value	0.000828274	0	0	0	2.70894e-14
	H0 (5%)	rejected	rejected	rejected	rejected	rejected
Min Air temp	R	0.457613	0.935068	0.983301	0.886641	0.810727	0.956018	1
	R Standard Error	0.0158118	0.00251296	0.000662366	0.00427735	0.00685445	0.00172057
	t	3.63922	18.6531	38.2065	13.5569	9.79238	23.0478
	p-value	0.000647502	0	0	0	3.24185e-13	0
	H0 (5%)	rejected	rejected	rejected	rejected	rejected	rejected
Max Solar	R	0.430889	0.852015	0.813273	0.900876	0.824443	0.841841	0.769886	1
	R Standard Error	0.0162867	0.00548141	0.00677175	0.00376846	0.00640588	0.00582606	0.0081455
	t	3.37636	11.508	9.88293	14.6752	10.3008	11.0292	8.53037
	p-value	0.0014284	1.11022e-15	2.38476e-13	0	5.88418e-14	5.32907e-15	2.54379e-11
	H0 (5%)	rejected	rejected	rejected	rejected	rejected	rejected	rejected
Wind Speed	R	0.100981	0.62987	0.543386	0.592303	0.315782	0.630252	0.558225	0.3801	1
	R Standard Error	0.0197961	0.0120653	0.0140946	0.0129835	0.0180056	0.0120557	0.0137677	0.0171105
	t	0.717712	5.73432	4.577	5.19813	2.35333	5.74009	4.75749	2.90581
	p-value	0.476275	5.6468e-07	3.14537e-05	3.73682e-06	0.0225796	5.53225e-07	1.70766e-05	0.00544482
	H0 (5%)	accepted	rejected	rejected	rejected	rejected	rejected	rejected	rejected
Af unfed	R	0.252261	0.697328	0.715273	0.666716	0.575943	0.698719	0.719589	0.54635	0.511884	1
	R Standard Error	0.0187273	0.0102747	0.0097677	0.0111098	0.0133658	0.0102358	0.00964384	0.01403	0.0147595
	t	1.84337	6.87944	7.23728	6.3254	4.98175	6.90623	7.32756	4.61255	4.21344
	p-value	0.0712055	9.26546e-09	2.55402e-09	6.81305e-08	7.91648e-06	8.41296e-09	1.84602e-09	2.79053e-05	0.000104978
	H0 (5%)	accepted	rejected	rejected	rejected	rejected	rejected	rejected	rejected	rejected
Af gravid	R	0.379673	0.677719	0.624209	0.69314	0.592987	0.665093	0.601562	0.68915	0.280971	0.25169	1
	R Standard Error	0.017117	0.0108139	0.0122073	0.0103912	0.0129673	0.011153	0.0127625	0.0105014	0.0184211	0.018733
	t	2.902	6.51715	5.64964	6.79969	5.20739	6.29775	5.32493	6.72496	2.07016	1.83892
	p-value	0.00550167	3.41775e-08	7.62814e-07	1.23505e-08	3.61815e-06	7.52486e-08	2.3984e-06	1.61671e-08	0.043622	0.0718694
	H0 (5%)	rejected	rejected	rejected	rejected	rejected	rejected	rejected	rejected	rejected	accepted
Ag unfed	R	0.528796	0.655701	0.73002	0.643652	0.67753	0.671601	0.719524	0.611796	0.0570962	0.589785	0.447556	1
	R Standard Error	0.0144075	0.0114011	0.00934142	0.0117142	0.0108191	0.010979	0.0096457	0.0125141	0.0199348	0.0130431	0.0159939
	t	4.40549	6.14091	7.55316	5.94694	6.51379	6.40957	7.3262	5.46898	0.404391	5.16421	3.53892
	p-value	5.5788e-05	1.32142e-07	8.21241e-10	2.64619e-07	3.45929e-08	5.03366e-08	1.85507e-09	1.44515e-06	0.68765	4.20569e-06	0.00087868
	H0 (5%)	rejected	rejected	rejected	rejected	rejected	rejected	rejected	rejected	accepted	rejected	rejected
Ag gravid	R	0.572888	0.696885	0.742112	0.707003	0.717301	0.698392	0.710189	0.680072	0.048732	0.410851	0.669548	0.861024	1
	R Standard Error	0.013436	0.010287	0.0089854	0.0100029	0.00970958	0.010245	0.00991262	0.0107501	0.0199525	0.016624	0.0110341	0.00517276
	t	4.94237	6.87093	7.8289	7.06899	7.27949	6.89991	7.13313	6.55918	0.344997	3.18652	6.37401	11.9717
	p-value	9.06722e-06	9.55386e-09	3.06141e-10	4.6806e-09	2.19424e-09	8.60659e-09	3.7154e-09	2.93772e-08	0.731544	0.00248226	5.7206e-08	2.22045e-16
	H0 (5%)	rejected	rejected	rejected	rejected	rejected	rejected	rejected	rejected	accepted	rejected	rejected	rejected
Af light-trap	R	0.245336	0.514228	0.535201	0.505962	0.509363	0.522963	0.523511	0.367466	0.333867	0.330775	0.294035	0.4251	0.360748	1
	R Standard Error	0.0187962	0.0147114	0.0142712	0.0148801	0.014811	0.0145302	0.0145187	0.0172994	0.0177707	0.0178118	0.0182709	0.0163858	0.0173972
	t	1.78947	4.23964	4.48009	4.14778	4.18538	4.33846	4.34472	2.79384	2.50451	2.47845	2.1753	3.32091	2.73504
	p-value	0.079596	9.63616e-05	4.35213e-05	0.000129981	0.000115029	6.96451e-05	6.82202e-05	0.00736472	0.0155684	0.0166149	0.0343624	0.00168144	0.00860726
	H0 (5%)	accepted	rejected	rejected	rejected	rejected	rejected	rejected	rejected	rejected	rejected	rejected	rejected	rejected
Ag light-trap	R	0.671196	0.678717	0.751055	0.688314	0.733073	0.694973	0.733741	0.721185	0.12289	0.427597	0.560187	0.787795	0.728627	0.572999	1
	R Standard Error	0.0109899	0.0107869	0.00871833	0.0105245	0.00925208	0.0103402	0.00923248	0.00959785	0.019698	0.0163432	0.0137238	0.00758758	0.00938204	0.0134334
	t	6.40253	6.53493	8.04368	6.70944	7.62128	6.83444	7.63631	7.36138	0.8756	3.34477	4.78185	9.04402	7.52241	4.9438
	p-value	5.1628e-08	3.20575e-08	1.42383e-10	1.70968e-08	6.43344e-10	1.08967e-08	6.09612e-10	1.63469e-09	0.385435	0.00156775	1.57165e-05	4.22418e-12	9.16984e-10	9.02289e-06
	H0 (5%)	rejected	rejected	rejected	rejected	rejected	rejected	rejected	rejected	accepted	rejected	rejected	rejected	rejected	rejected
R
Variable vs. Variable	R	No# of valid cases
Min Soil vs. Soil Temperature	0.993691	52
Min Air temp vs. Air temp	0.983301	52
Max Soil vs. Soil Temperature	0.982453	52
Min Soil vs. Air temp	0.972752	52
Min Soil vs. Max Soil	0.968379	52
Air temp vs. Soil Temperature	0.963738	52
Min Air temp vs. Min Soil	0.956018	52
Min Air temp vs. Soil Temperature	0.935068	52
Max Soil vs. Air temp	0.931058	52
Max Solar vs. Max Soil	0.900876	52
Min Air temp vs. Max Soil	0.886641	52
Max Air temp vs. Air temp	0.870518	52
Ag gravid vs. Ag unfed	0.861024	52
Max Air temp vs. Max Soil	0.858606	52
Max Solar vs. Soil Temperature	0.852015	52
Max Solar vs. Min Soil	0.841841	52
Max Air temp vs. Soil Temperature	0.834477	52
Min Soil vs. Max Air temp	0.830306	52
Max Solar vs. Max Air temp	0.824443	52
Max Solar vs. Air temp	0.813273	52
Min Air temp vs. Max Air temp	0.810727	52
Ag light-trap vs. Ag unfed	0.787795	52
Max Solar vs. Min Air temp	0.769886	52
Ag light-trap vs. Air temp	0.751055	52
Ag gravid vs. Air temp	0.742112	52
Ag light-trap vs. Min Air temp	0.733741	52
Ag light-trap vs. Max Air temp	0.733073	52
Ag unfed vs. Air temp	0.73002	52
Ag light-trap vs. Ag gravid	0.728627	52
Ag light-trap vs. Max Solar	0.721185	52
Af unfed vs. Min Air temp	0.719589	52
Ag unfed vs. Min Air temp	0.719524	52
Ag gravid vs. Max Air temp	0.717301	52
Af unfed vs. Air temp	0.715273	52
Ag gravid vs. Min Air temp	0.710189	52
Ag gravid vs. Max Soil	0.707003	52
Af unfed vs. Min Soil	0.698719	52
Ag gravid vs. Min Soil	0.698392	52
Af unfed vs. Soil Temperature	0.697328	52
Ag gravid vs. Soil Temperature	0.696885	52
Ag light-trap vs. Min Soil	0.694973	52
Af gravid vs. Max Soil	0.69314	52
Af gravid vs. Max Solar	0.68915	52
Ag light-trap vs. Max Soil	0.688314	52
Ag gravid vs. Max Solar	0.680072	52
Ag light-trap vs. Soil Temperature	0.678717	52
Af gravid vs. Soil Temperature	0.677719	52
Ag unfed vs. Max Air temp	0.67753	52
Ag unfed vs. Min Soil	0.671601	52
Ag light-trap vs. adjusted rain	0.671196	52
Ag gravid vs. Af gravid	0.669548	52
Af unfed vs. Max Soil	0.666716	52
Af gravid vs. Min Soil	0.665093	52
Ag unfed vs. Soil Temperature	0.655701	52
Ag unfed vs. Max Soil	0.643652	52
Wind Speed vs. Min Soil	0.630252	52
Wind Speed vs. Soil Temperature	0.62987	52
Af gravid vs. Air temp	0.624209	52
Ag unfed vs. Max Solar	0.611796	52
Af gravid vs. Min Air temp	0.601562	52
Af gravid vs. Max Air temp	0.592987	52
Wind Speed vs. Max Soil	0.592303	52
Ag unfed vs. Af unfed	0.589785	52
Af unfed vs. Max Air temp	0.575943	52
Ag light-trap vs. Af light-trap	0.572999	52
Ag gravid vs. adjusted rain	0.572888	52
Ag light-trap vs. Af gravid	0.560187	52
Wind Speed vs. Min Air temp	0.558225	52
Af unfed vs. Max Solar	0.54635	52
Wind Speed vs. Air temp	0.543386	52
Af light-trap vs. Air temp	0.535201	52
Ag unfed vs. adjusted rain	0.528796	52
Af light-trap vs. Min Air temp	0.523511	52
Af light-trap vs. Min Soil	0.522963	52
Af light-trap vs. Soil Temperature	0.514228	52
Af unfed vs. Wind Speed	0.511884	52
Af light-trap vs. Max Air temp	0.509363	52
Af light-trap vs. Max Soil	0.505962	52
Air temp vs. adjusted rain	0.489074	52
Max Air temp vs. adjusted rain	0.471986	52
Min Air temp vs. adjusted rain	0.457613	52
Min Soil vs. adjusted rain	0.449526	52
Ag unfed vs. Af gravid	0.447556	52
Max Soil vs. adjusted rain	0.439776	52
Soil Temperature vs. adjusted rain	0.438907	52
Max Solar vs. adjusted rain	0.430889	52
Ag light-trap vs. Af unfed	0.427597	52
Af light-trap vs. Ag unfed	0.4251	52
Ag gravid vs. Af unfed	0.410851	52
Wind Speed vs. Max Solar	0.3801	52
Af gravid vs. adjusted rain	0.379673	52
Af light-trap vs. Max Solar	0.367466	52
Af light-trap vs. Ag gravid	0.360748	52
Af light-trap vs. Wind Speed	0.333867	52
Af light-trap vs. Af unfed	0.330775	52
Wind Speed vs. Max Air temp	0.315782	52
Af light-trap vs. Af gravid	0.294035	52
Af gravid vs. Wind Speed	0.280971	52
Af unfed vs. adjusted rain	0.252261	52
Af gravid vs. Af unfed	0.25169	52
Af light-trap vs. adjusted rain	0.245336	52
Ag light-trap vs. Wind Speed	0.12289	52
Wind Speed vs. adjusted rain	0.100981	52
Ag unfed vs. Wind Speed	0.0570962	52
Ag gravid vs. Wind Speed	0.048732	52
