# Supplementary material for: Some like it hot: a differential response to changing temperatures by the malaria vectors Anopheles funestus and An. gambiae s.l
Source: PeerJ. 2017 Mar 28;5:e3099. doi: 10.7717/peerj.3099 (PMC5372839; doi:10.7717/peerj.3099)
Supplement: File S12 — Sporozoite data obtained using the ELISA of A. gambiae s.l and A. funestus from Furvela for the years 2001–2010 [file peerj-05-3099-s012.xlsx]

## Sheet: Furvela
number	Plate	row	col	WEEK #	Trimestre	Day	Month	Year	Village	Casa	Coll	Especies	Numero	Amostra	abdomen	Resultado	neg	pos 1	pos 2	pos 3		rate		Data de leitura
1013	8	e	7	1	1	3	1	2005	Furvela	24	s	1	10	1	gravid	3	0	0	0	1				39309
1014	8	f	7	1	1	3	1	2005	Furvela	24	s	1	10	1	gravid	0	1	0	0	0				39261
1097	9	a	6	1	1	3	1	2005	Furvela	24	s	1	10	1	gravid	3	0	0	0	1				39309
1107	9	c	7	1	1	3	1	2005	Furvela	24	s	1	10	1	gravid	0	1	0	0	0				39261
1108	9	d	7	1	1	3	1	2005	Furvela	24	s	1	10	1	gravid	0	1	0	0	0				39261
1086	9	f	4	1	1	3	1	2005	Furvela	24	s	1	10	1	gravid	0	1	0	0	0				39309
1087	9	g	4	1	1	3	1	2005	Furvela	24	s	1	10	1	gravid	0	1	0	0	0				39309
1571	12	c	5	1	1	3	1	2005	Furvela	24	s	1	10	1	gravid	0	1	0	0	0				39309
1572	12	d	5	1	1	3	1	2005	Furvela	24	s	1	10	1	gravid	0	1	0	0	0				39309
1591	12	g	7	1	1	3	1	2007	Furvela	1542	l	1	10	1	unfed	0	1	0	0	0
1124	9	d	9	1	1	4	1	2005	Furvela	1134	s	1	9	1	gravid	0	1	0	0	0				39261
1125	9	e	9	1	1	4	1	2007	Furvela	43	s	1	10	1	gravid	0	1	0	0	0				39297
513	6	a	5	1	1	5	1	2005	Furvela	1134	s	1	10	1	gravid	0	1	0	0	0
514	6	b	5	1	1	5	1	2005	Furvela	1134	s	1	10	1	gravid	0	1	0	0	0
614	7	f	5	1	1	5	1	2005	Furvela	922	s	1	10	1	gravid	0	1	0	0	0				39261
1472	14	h	4	1	1	5	1	2005	Furvela	922	s	1	10	1	gravid	0	1	0	0	0				39261
1288	16	h	5	1	1	5	1	2007	Furvela	43	s	1	10	1	gravid	0	1	0	0	0				39297
45	112	e	6	1	1	5	1	2007	Furvela	23	s	1	10	1	gravid	0	1	0	0	0				39297
639	7	g	8	1	1	6	1	2002	Furvela	59	l	1	10	1	unfed	0	1	0	0	0		0
640	7	h	8	1	1	6	1	2005	Furvela	24	s	1	10	1	gravid	0	1	0	0	0				39261
1497	14	a	8	1	1	6	1	2005	Furvela	373	s	1	7	1	gravid	0	1	0	0	0				39261
1498	14	b	8	1	1	6	1	2005	Furvela	373	s	1	10	1	gravid	1	0	1	0	0				39261
1499	14	c	8	1	1	6	1	2005	Furvela	373	s	1	10	1	gravid	3	0	0	0	1				39261
1500	14	d	8	1	1	6	1	2005	Furvela	1134	s	1	8	1	gravid	0	1	0	0	0				39261
1404	15	d	8	1	1	6	1	2005	Furvela	24	s	1	10	1	gravid	0	1	0	0	0				39261
1405	15	e	8	1	1	6	1	2005	Furvela	24	s	1	10	1	gravid	0	1	0	0	0				39261
1406	15	f	8	1	1	6	1	2005	Furvela	24	s	1	10	1	gravid	3	0	0	0	1				39261
1407	15	g	8	1	1	6	1	2005	Furvela	298	s	1	10	1	gravid	0	1	0	0	0				39261
1408	15	h	8	1	1	6	1	2005	Furvela	298	s	1	10	1	gravid	0	1	0	0	0				39261
1214	17	f	8	1	1	6	1	2005	Furvela	373	s	1	10	1	gravid	2	0	0	1	0				39261
1402	15	b	8	2	1	7	1	2003	Furvela	408	l	1	10	1	unfed	2	0	0	1	0		0.1
1403	15	c	8	2	1	7	1	2003	Furvela	408	l	1	10	1	unfed	1	0	1	0	0		0.1
641	7	a	9	2	1	7	1	2005	Furvela	24	s	1	10	1	gravid	1	0	1	0	0		0.1		39261
1409	15	a	9	2	1	7	1	2005	Furvela	24	s	1	10	1	gravid	3	0	0	0	1		0.1		39261
543	109	g	8	2	1	7	1	2005	Furvela	24	s	1	10	1	gravid	0	1	0	0	0		0		39261
153	111	a	8	2	1	7	1	2005	Furvela	24	s	1	10	1	gravid	0	1	0	0	0		0		39261
1413	15	e	9	2	1	8	1	2005	Furvela	922	s	1	10	1	gravid	0	1	0	0	0		0		39261
1414	15	f	9	2	1	8	1	2005	Furvela	922	s	1	10	1	gravid	0	1	0	0	0		0		39261
1415	15	g	9	2	1	8	1	2005	Furvela	922	s	1	10	1	gravid	0	1	0	0	0		0		39261
1316	16	d	9	2	1	8	1	2007	Furvela	1542	l	1	10	1	unfed	0	1	0	0	0		0
1317	16	e	9	2	1	8	1	2007	Furvela	1542	l	1	10	1	unfed	0	1	0	0	0		0
1224	17	h	9	2	1	8	1	2007	Furvela	1542	l	1	10	1	unfed	0	1	0	0	0		0
546	109	b	9	2	1	8	1	2007	Furvela	3232	s	1	10	1	gravid	0	1	0	0	0		0
548	109	d	9	2	1	8	1	2007	Furvela	3232	s	1	10	1	gravid	0	1	0	0	0		0
551	109	g	9	2	1	8	1	2007	Furvela	3232	s	1	10	1	gravid	0	1	0	0	0		0
535	109	g	7	2	1	9	1	2005	Furvela	24	s	1	10	1	gravid	0	1	0	0	0		0		39261
536	109	h	7	2	1	9	1	2005	Furvela	24	s	1	10	1	gravid	0	1	0	0	0		0		39261
137	111	a	6	2	1	9	1	2005	Furvela	24	s	1	10	1	gravid	1	0	1	0	0		0.1		39261
138	111	b	6	2	1	9	1	2005	Furvela	24	s	1	10	1	gravid	1	0	1	0	0		0.1		39261
139	111	c	6	2	1	9	1	2005	Furvela	24	s	1	9	1	gravid	0	1	0	0	0		0		39261
140	111	d	6	2	1	9	1	2005	Furvela	24	s	1	10	1	gravid	0	1	0	0	0		0		39261
46	112	f	6	2	1	9	1	2005	Furvela	24	s	1	10	1	gravid	3	0	0	0	1		0.1		39261
545	109	a	9	2	1	11	1	2005	Furvela	922	s	1	10	1	gravid	0	1	0	0	0		0		39261
547	109	c	9	2	1	11	1	2005	Furvela	922	s	1	10	1	gravid	0	1	0	0	0		0		39261
556	109	d	10	2	1	11	1	2005	Furvela	922	s	1	10	1	gravid	3	0	0	0	1		0.1		39261
266	110	b	10	2	1	11	1	2005	Furvela	922	s	1	10	1	gravid	0	1	0	0	0		0		39261
267	110	c	10	2	1	11	1	2005	Furvela	922	s	1	10	1	gravid	1	0	1	0	0		0.1		39261
268	110	d	10	2	1	11	1	2005	Furvela	922	s	1	10	1	gravid	3	0	0	0	1		0.1		39261
408	114	h	3	2	1	13	1	2003	Furvela	87	l	1	10	1	unfed	0	1	0	0	0		0
498	109	b	3	3	1	14	1	2002	furvela	64	l	1	10	1	gravid	0	1	0	0	0		0
401	114	a	3	3	1	14	1	2002	furvela	64	l	1	10	1	gravid	0	1	0	0	0		0
409	114	a	4	3	1	14	1	2003	Furvela	596	l	1	10	1	unfed	0	1	0	0	0		0
414	114	f	4	3	1	14	1	2003	Furvela	596	l	1	10	1	unfed	3	0	0	0	1		0.1
416	114	h	4	3	1	14	1	2003	Furvela	596	l	1	10	1	unfed	3	0	0	0	1		0.1
887	167	g	3	3	1	14	1	2003	Furvela	82	l	1	10	1	unfed	0	1	0	0	0		0
511	109	g	4	3	1	15	1	2002	Furvela	1195	l	1	10	1	unfed	3	0	0	0	1		0.1
513	109	a	5	3	1	15	1	2003	Furvela	27	l	1	10	1	unfed	1	0	1	0	0		0.1
512	109	h	4	3	1	15	1	2003	Furvela	27	l	1	10	1	unfed	0	1	0	0	0		0
417	114	a	5	3	1	15	1	2003	Furvela	joäo	l	1	10	1	unfed	3	0	0	0	1		0.1
418	114	b	5	3	1	15	1	2003	Furvela	joäo	l	1	10	1	unfed	0	1	0	0	0		0
419	114	c	5	3	1	15	1	2003	Furvela	joäo	l	1	10	1	unfed	0	1	0	0	0		0
514	109	b	5	3	1	15	1	2007	Furvela	3273	l	1	10	1	unfed	0	1	0	0	0		0
420	114	d	5	3	1	15	1	2007	Furvela	3273	l	1	10	1	unfed	0	1	0	0	0		0
526	109	f	6	3	1	16	1	2002	furvela	189	l	1	10	1	unfed	3	0	0	0	1		0.1
2250	156	b	6	3	1	16	1	2002	furvela	189	l	1	6	1	unfed	0	1	0	0	0		0
263	110	g	9	3	1	17	1	2005	Furvela	1134	t	1	10	1	unfed	0	1	0	0	0		0
264	110	h	9	3	1	17	1	2005	Furvela	1134	t	1	10	1	unfed	0	1	0	0	0		0
168	111	h	9	3	1	17	1	2005	Furvela	1134	t	1	10	1	unfed	0	1	0	0	0		0
453	114	e	9	3	1	17	1	2005	Furvela	1548	s	1	10	1	gravid	0	1	0	0	0		0
454	114	f	9	3	1	17	1	2005	Furvela	1548	s	1	9	1	gravid	2	0	0	1	0		0.111111
265	110	a	10	3	1	18	1	2005	Furvela	1348	l	1	6	1	unfed	0	1	0	0	0		0
171	111	c	10	3	1	18	1	2005	Furvela	1348	l	1	10	1	unfed	0	1	0	0	0		0
172	111	d	10	3	1	18	1	2005	Furvela	1348	l	1	10	1	unfed	0	1	0	0	0		0
173	111	e	10	3	1	18	1	2005	Furvela	922	s	1	10	1	gravid	0	1	0	0	0		0		39261
937	167	a	10	3	1	18	1	2005	Furvela	922	s	1	10	1	gravid	0	1	0	0	0		0		39261
182	111	f	11	3	1	20	1	2005	Furvela	922	s	1	10	1	gravid	0	1	0	0	0		0		39261
183	111	g	11	3	1	20	1	2005	Furvela	922	s	1	10	1	gravid	0	1	0	0	0		0		39261
184	111	h	11	3	1	20	1	2005	Furvela	922	s	1	10	1	gravid	0	1	0	0	0		0		39261
372	113	d	11	3	1	20	1	2005	Furvela	922	s	1	10	1	gravid	0	1	0	0	0		0		39261
373	113	e	11	3	1	20	1	2005	Furvela	298	s	1	10	1	gravid	0	1	0	0	0		0
468	114	d	11	3	1	20	1	2005	Furvela	922	s	1	10	1	gravid	0	1	0	0	0		0		39261
469	114	e	11	3	1	20	1	2005	Furvela	922	s	1	10	1	gravid	0	1	0	0	0		0		39261
948	167	d	11	3	1	20	1	2005	Furvela	922	s	1	10	1	gravid	0	1	0	0	0		0		39261
949	167	e	11	3	1	20	1	2005	Furvela	922	s	1	10	1	gravid	0	1	0	0	0		0		39261
2582	169	f	11	3	1	20	1	2005	Furvela	922	s	1	10	1	gravid	0	1	0	0	0		0		39261
2583	169	g	11	3	1	20	1	2005	Furvela	922	s	1	10	1	gravid	0	1	0	0	0		0		39261
2584	169	h	11	3	1	20	1	2005	Furvela	922	s	1	10	1	gravid	0	1	0	0	0		0		39261
1044	166	d	11	3	1	20	1	2007	Furvela	16	l	1	10	1	unfed	0	1	0	0	0		0
1045	166	e	11	3	1	20	1	2007	Furvela	16	l	1	9	1	unfed	0	1	0	0	0		0
2586	169	b	12	3	1	21	1	2002	furvela	409	l	1	8	1	unfed	0	1	0	0	0		0
1705	20	a	10			22	1	2002	furvela	1070	l	1	10	1	unfed	0	1	0	0	0	0
1713	20	a	11			22	1	2002	furvela	1070	l	1	10	1	unfed	0	1	0	0	0	0
1721	20	a	12			22	1	2002	furvela	1070	l	1	10	1	unfed	3	0	0	0	1	1
1706	20	b	10			22	1	2002	furvela	1070	l	1	10	1	unfed	0	1	0	0	0	0
1714	20	b	11			22	1	2002	furvela	1070	l	1	10	1	unfed	2	0	0	1	0	1
1722	20	b	12			22	1	2002	furvela	1070	l	1	10	1	unfed	2	0	0	1	0	1
1707	20	c	10			22	1	2002	furvela	1070	l	1	10	1	unfed	0	1	0	0	0	0
1715	20	c	11			22	1	2002	furvela	1070	l	1	10	1	unfed	0	1	0	0	0	0
1723	20	c	12			22	1	2002	furvela	1070	l	1	10	1	unfed	0	1	0	0	0	0
1708	20	d	10			22	1	2002	furvela	1070	l	1	10	1	unfed	0	1	0	0	0	0
1716	20	d	11			22	1	2002	furvela	1070	l	1	10	1	unfed	3	0	0	0	1	1
1724	20	d	12			22	1	2002	furvela	1070	l	1	10	1	unfed	0	1	0	0	0	0
1709	20	e	10			22	1	2002	furvela	1070	l	1	10	1	unfed	0	1	0	0	0	0
1717	20	e	11			22	1	2002	furvela	1070	l	1	10	1	unfed	3	0	0	0	1	1
1725	20	e	12			22	1	2002	furvela	1070	l	1	10	1	unfed	0	1	0	0	0	0
1710	20	f	10			22	1	2002	furvela	1070	l	1	10	1	unfed	0	1	0	0	0	0
1718	20	f	11			22	1	2002	furvela	1070	l	1	10	1	unfed	0	1	0	0	0	0
1726	20	f	12			22	1	2002	furvela	1070	l	1	10	1	unfed	0	1	0	0	0	0
1711	20	g	10			22	1	2002	furvela	1070	l	1	10	1	unfed	0	1	0	0	0	0
1719	20	g	11			22	1	2002	furvela	1070	l	1	10	1	unfed	0	1	0	0	0	0
1727	20	g	12			22	1	2002	furvela	1070	l	1	10	1	unfed	0	1	0	0	0	0
1712	20	h	10			22	1	2002	furvela	1070	l	1	10	1	unfed	0	1	0	0	0	0
1720	20	h	11			22	1	2002	furvela	1070	l	1	10	1	unfed	3	0	0	0	1	1
1728	20	h	12			22	1	2002	furvela	1070	l	1	10	1	unfed	0	1	0	0	0	0
2024	154	h	1	3	1	22	1	2002	furvela	1144	l	1	10	1	unfed	0	1	0	0	0		0
969	166	a	2	3	1	22	1	2002	furvela	1144	l	1	10	1	unfed	0	1	0	0	0		0
970	166	b	2	3	1	22	1	2002	furvela	1144	l	1	10	1	unfed	1	0	1	0	0		0.1
971	166	c	2	3	1	22	1	2002	furvela	1144	l	1	9	1	unfed	0	1	0	0	0		0
1409	15	a	9			23	1	2002	furvela	1070	l	1	10	1	unfed	0	1	0	0	0	0
1410	15	b	9			23	1	2002	furvela	1070	l	1	10	1	unfed	0	1	0	0	0	0
1411	15	c	9			23	1	2002	furvela	1070	l	1	10	1	unfed	0	1	0	0	0	0
1404	15	d	8			23	1	2002	furvela	1070	l	1	10	1	unfed	0	1	0	0	0	0
1412	15	d	9			23	1	2002	furvela	1070	l	1	10	1	unfed	0	1	0	0	0	0
1405	15	e	8			23	1	2002	furvela	1070	l	1	10	1	unfed	0	1	0	0	0	0
1413	15	e	9			23	1	2002	furvela	1070	l	1	10	1	unfed	0	1	0	0	0	0
1406	15	f	8			23	1	2002	furvela	1070	l	1	10	1	unfed	0	1	0	0	0	0
1414	15	f	9			23	1	2002	furvela	1070	l	1	10	1	unfed	0	1	0	0	0	0
1367	15	g	3			23	1	2002	furvela	ct4	l	1	7	1	unfed	0	1	0	0	0	0
1407	15	g	8			23	1	2002	furvela	1070	l	1	10	1	unfed	0	1	0	0	0	0
1415	15	g	9			23	1	2002	furvela	1070	l	1	10	1	unfed	0	1	0	0	0	0
1408	15	h	8			23	1	2002	furvela	1070	l	1	7	1	unfed	0	1	0	0	0	0
1177	17	a	4			23	1	2002	furvela	ct3	l	1	10	1	unfed	0	1	0	0	0	0
1178	17	b	4			23	1	2002	furvela	ct3	l	1	10	1	unfed	3	0	0	0	1	1
1174	17	f	3			23	1	2002	furvela	ct3	l	1	10	1	unfed	0	1	0	0	0	0
1175	17	g	3			23	1	2002	furvela	ct3	l	1	10	1	unfed	0	1	0	0	0	0
1176	17	h	3			23	1	2002	furvela	ct3	l	1	10	1	unfed	0	1	0	0	0	0
2724	6	d	5	4	1	23	1	2002	furvela	1070	l	1	10	1	unfed	0	1	0	0	0		0
803	21	c	5	4	1	23	1	2002	furvela	1070	l	1	10	1	unfed	0	1	0	0	0		0
804	21	d	5	4	1	23	1	2002	furvela	1070	l	1	10	1	unfed	0	1	0	0	0		0
805	21	e	5	4	1	23	1	2002	furvela	1070	l	1	10	1	unfed	0	1	0	0	0		0
1665	157	a	5	4	1	23	1	2002	furvela	ct3	l	1	10	1	unfed	0	1	0	0	0		0
1666	157	b	5	4	1	23	1	2002	furvela	ct3	l	1	10	1	unfed	3	0	0	0	1		0.1
1667	157	c	5	4	1	23	1	2002	furvela	1070	l	1	10	1	unfed	0	1	0	0	0		0
1668	157	d	5	4	1	23	1	2002	furvela	ct3	l	1	10	1	unfed	0	1	0	0	0		0
1669	157	e	5	4	1	23	1	2002	furvela	1070	l	1	10	1	unfed	0	1	0	0	0		0
1670	157	f	5	4	1	23	1	2002	furvela	1070	l	1	10	1	unfed	0	1	0	0	0		0
1671	157	g	5	4	1	23	1	2002	furvela	ct3	l	1	10	1	unfed	0	1	0	0	0		0
1672	157	h	5	4	1	23	1	2002	furvela	ct4	l	1	7	1	unfed	0	1	0	0	0		0
1098	165	b	6	4	1	23	1	2002	furvela	1070	l	1	10	1	unfed	0	1	0	0	0		0
1094	165	f	5	4	1	23	1	2002	furvela	ct3	l	1	10	1	unfed	0	1	0	0	0		0
1	18-a	a	5	4	1	23	1	2002	furvela	1070	l	1	10	1	unfed	0	1	0	0	0		0
1	18-a	b	5	4	1	23	1	2002	furvela	1070	l	1	7	1	unfed	0	1	0	0	0		0
1	18-a	c	5	4	1	23	1	2002	furvela	1070	l	1	10	1	unfed	0	1	0	0	0		0
1	18-a	d	5	4	1	23	1	2002	furvela	1070	l	1	10	1	unfed	0	1	0	0	0		0
814	21	f	6	4	1	23	1	2005	Furvela	922	s	1	10	1	gravid	0	1	0	0	0		0		39261
2550	169	f	7	4	1	23	1	2005	Furvela	922	s	1	10	1	gravid	0	1	0	0	0		0		39261
2551	169	g	7	4	1	23	1	2005	Furvela	922	s	1	10	1	gravid	0	1	0	0	0		0		39261
2552	169	h	7	4	1	23	1	2005	Furvela	922	s	1	9	1	gravid	0	1	0	0	0		0		39261
2549	169	e	7	4	1	23	1	2007	Furvela	3236	s	1	8	1	gravid	0	1	0	0	0		0
820	21	d	7	4	1	25	1	2002	furvela	ct4	l	1	10	1	unfed	0	1	0	0	0		0
2364	164	d	8	4	1	25	1	2002	furvela	ct4	l	1	10	1	unfed	0	1	0	0	0		0
2365	164	e	8	4	1	25	1	2002	furvela	ct4	l	1	10	1	unfed	0	1	0	0	0		0
2366	164	f	8	4	1	25	1	2002	furvela	ct4	l	1	10	1	unfed	0	1	0	0	0		0
2182	163	f	9	4	1	27	1	2005	Furvela	922	s	1	10	1	gravid	0	1	0	0	0		0		39261
835	21	c	9	5	1	28	1	2002	furvela	404	l	1	5	1	unfed	0	1	0	0	0		0
2767	6	g	10	5	1	28	1	2005	Furvela	298	s	1	10	1	gravid	0	1	0	0	0		0
844	21	d	10	5	1	28	1	2005	Furvela	298	s	1	10	1	gravid	0	1	0	0	0		0
846	21	f	10	5	1	28	1	2005	Furvela	298	s	1	10	1	gravid	2	0	0	1	0		0.1
847	21	g	10	5	1	28	1	2005	Furvela	298	s	1	10	1	gravid	3	0	0	0	1		0.1
1141	165	e	11	5	1	30	1	2002	furvela	200	l	1	5	1	unfed	0	1	0	0	0		0
1142	165	f	11	5	1	30	1	2002	furvela	199	l	1	10	1	unfed	2	0	0	1	0		0.1
1143	165	g	11	5	1	30	1	2002	furvela	199	l	1	10	1	unfed	1	0	1	0	0		0.1
1147	165	c	12	5	1	30	1	2004	Furvela	1110	l	1	10	1	unfed	0	1	0	0	0		0
1152	165	h	12	5	1	31	1	2002	furvela	199	l	1	4	1	unfed	0	1	0	0	0		0
							1 Total						1789				148	9	7	20
2348	164	d	6	5	1	1	2	2004	Furvela	1542	l	1	10	1	unfed	0	1	0	0	0		0
2351	164	g	6	5	1	1	2	2004	Furvela	1542	l	1	10	1	unfed	0	1	0	0	0		0
	29	h	8	5	1	1	2	2005	Furvela	23	l	1	10	1	unfed	3	0	0	0	1		0.1		39258
430	131	f	6	5	1	1	2	2005	Furvela	23	l	1	10	1	unfed	0	1	0	0	0		0		39258
438	131	f	7	5	1	1	2	2005	Furvela	23	l	1	10	1	unfed	1	0	1	0	0		0.1		39258
1778	133	b	7	5	1	1	2	2005	Furvela	23	l	1	10	1	unfed	2	0	0	1	0		0.1		39258
2345	164	a	6	5	1	1	2	2005	Furvela	23	l	1	10	1	unfed	0	1	0	0	0		0		39261
2346	164	b	6	5	1	1	2	2005	Furvela	23	l	1	10	1	unfed	0	1	0	0	0		0		39297
2349	164	e	6	5	1	1	2	2005	Furvela	23	l	1	10	1	unfed	0	1	0	0	0		0		39261
2347	164	c	6	5	1	1	2	2005	Furvela	23	l	1	9	1	unfed	1	0	1	0	0		0.111111		39297
	202	h	12	5	1	1	2	2010	furvela	922	l	1	10	1	unfed	0	1	0	0	0
	203	c	2			2	2	2010	furvela	275	l	1	10	1	unfed	0	1	0	0	0
	203	d	2			2	2	2010	furvela	922	l	1	9	1	unfed	0	1	0	0	0
	202	e	11			3	2	2010	furvela	3957	l	1	9	1	unfed	0	1	0	0	0
1310	159	f	8	6	1	4	2	2002	furvela	1012	t	1	10	1	unfed	2	0	0	1	0		0.1
2158	163	f	6	6	1	4	2	2002	furvela	182	l	1	10	1	unfed	2	0	0	1	0		0.1
2159	163	g	6	6	1	4	2	2002	furvela	182	l	1	10	1	unfed	0	1	0	0	0		0
7	112	g	1	6	1	5	2	2002	furvela	1012	l	1	10	1	unfed	0	1	0	0	0		0
397	114	e	2	6	1	5	2	2002	furvela	1012	l	1	10	1	unfed	0	1	0	0	0		0
398	114	f	2	6	1	5	2	2002	furvela	1012	l	1	10	1	unfed	0	1	0	0	0		0
400	114	h	2	6	1	5	2	2002	furvela	1012	l	1	10	1	unfed	3	0	0	0	1		0.1
403	114	c	3	6	1	5	2	2004	Furvela	219	s	1	10	1	gravid	0	1	0	0	0		0		39297
404	114	d	3	6	1	5	2	2004	Furvela	219	s	1	6	1	gravid	0	1	0	0	0		0		39297
881	167	a	3	6	1	6	2	2002	furvela	ct1	l	1	10	1	unfed	0	1	0	0	0		0
888	167	h	3	6	1	6	2	2002	furvela	ct3	l	1	5	1	unfed	0	1	0	0	0		0
2523	169	c	4	6	1	7	2	2002	furvela	ct1	l	1	10	1	unfed	0	1	0	0	0		0
1573	158	e	5	6	1	7	2	2004	Furvela	1354	l	1	10	1	unfed	0	1	0	0	0		0
2530	169	b	5	6	1	7	2	2004	Furvela	1354	l	1	10	1	unfed	2	0	0	1	0		0.1
2529	169	a	5	6	1	7	2	2004	Furvela	1354	l	1	9	1	unfed	3	0	0	0	1		0.111111
2531	169	c	5	6	1	7	2	2004	Furvela	1354	l	1	10	1	unfed	0	1	0	0	0		0
1585	158	a	7	6	1	10	2	2002	furvela	121	l	1	10	1	unfed	3	0	0	0	1		0.1
1586	158	b	7	6	1	10	2	2002	furvela	121	l	1	10	1	unfed	0	1	0	0	0		0
1587	158	c	7	6	1	10	2	2002	furvela	121	l	1	10	1	unfed	3	0	0	0	1		0.1
1588	158	d	7	6	1	10	2	2002	furvela	121	l	1	6	1	unfed	0	1	0	0	0		0
444	114	d	8	7	1	11	2	2002	furvela	21	l	1	10	1	unfed	0	1	0	0	0		0
160	111	h	8	7	1	11	2	2002	furvela	21	l	1	9	1	unfed	0	1	0	0	0		0
259	110	c	9	7	1	12	2	2002	furvela	743	t	1	10	1	unfed	3	0	0	0	1		0.1
260	110	d	9	7	1	12	2	2002	furvela	743	t	1	10	1	unfed	0	1	0	0	0		0
261	110	e	9	7	1	12	2	2002	furvela	1065	t	1	10	1	unfed	0	1	0	0	0		0
161	111	a	9	7	1	12	2	2002	furvela	1065	t	1	10	1	unfed	0	1	0	0	0		0
162	111	b	9	7	1	12	2	2002	furvela	743	t	1	10	1	unfed	0	1	0	0	0		0
163	111	c	9	7	1	12	2	2002	furvela	1065	l	1	10	1	unfed	0	1	0	0	0		0
167	111	g	9	7	1	12	2	2002	furvela	743	t	1	10	1	unfed	0	1	0	0	0		0
450	114	b	9	7	1	12	2	2002	furvela	1065	t	1	10	1	unfed	0	1	0	0	0		0
1504	155	h	8	7	1	12	2	2002	furvela	1065	l	1	10	1	unfed	0	1	0	0	0		0
1415	160	g	9	7	1	12	2	2002	furvela	1065	l	1	10	1	unfed	3	0	0	0	1		0.1
921	167	a	8	7	1	12	2	2002	furvela	21	l	1	9	1	unfed	0	1	0	0	0		0
922	167	b	8	7	1	12	2	2002	furvela	21	l	1	4	1	Blood-fed	0	1	0	0	0		0
1533	14	e	12			13	2	2002	furvela	38	l	1	10	1	unfed	0	1	0	0	0	0
1534	14	f	12			13	2	2002	furvela	38	l	1	10	1	unfed	3	0	0	0	1	1
177	111	a	11	7	1	13	2	2002	furvela	38	l	1	10	1	unfed	3	0	0	0	1		0.1
1753	21	a	4			13	2	2002	furvela	743	t	1	2	1	unfed	0	1	0	0	0	0
1754	21	b	4			13	2	2002	furvela	38	t	1	5	1	unfed	3	0	0	0	1	1
465	114	a	11	7	1	13	2	2002	furvela	38	l	1	10	1	unfed	0	1	0	0	0		0
1497	14	a	8			14	2	2002	furvela	146	l	1	10	1	unfed	0	1	0	0	0	0
1498	14	b	8			14	2	2002	furvela	146	l	1	10	1	unfed	0	1	0	0	0	0
1499	14	c	8			14	2	2002	furvela	146	l	1	10	1	unfed	1	0	1	0	0	1
1500	14	d	8			14	2	2002	furvela	146	l	1	10	1	unfed	0	1	0	0	0	0
1501	14	e	8			14	2	2002	furvela	146	l	1	10	1	unfed	0	1	0	0	0	0
1471	14	g	4			14	2	2002	furvela	1149	l	1	10	1	unfed	0	1	0	0	0	0
1275	16	c	4			14	2	2002	furvela	11	t	1	10	1	unfed	0	1	0	0	0	0
1472	14	h	4			14	2	2002	furvela	1149	l	1	6	1	unfed	0	1	0	0	0	0
1276	16	d	4			14	2	2002	furvela	11	t	1	10	1	unfed	3	0	0	0	1	1
1277	16	e	4			14	2	2002	furvela	11	t	1	10	1	unfed	3	0	0	0	1	1
186	111	b	12	7	1	14	2	2002	furvela	1149	l	1	10	1	unfed	0	1	0	0	0		0
185	111	a	12	7	1	14	2	2002	furvela	1149	l	1	6	1	unfed	0	1	0	0	0		0
189	111	e	12	7	1	14	2	2002	furvela	146	l	1	10	1	unfed	0	1	0	0	0		0
190	111	f	12	7	1	14	2	2002	furvela	146	l	1	10	1	unfed	0	1	0	0	0		0
191	111	g	12	7	1	14	2	2002	furvela	146	l	1	10	1	unfed	1	0	1	0	0		0.1
192	111	h	12	7	1	14	2	2002	furvela	146	l	1	10	1	unfed	0	1	0	0	0		0
479	114	g	12	7	1	14	2	2002	furvela	1133	l	1	10	1	unfed	0	1	0	0	0		0
480	114	h	12	7	1	14	2	2002	furvela	1133	l	1	10	1	unfed	0	1	0	0	0		0
1434	160	b	12	7	1	14	2	2002	furvela	11	t	1	10	1	unfed	3	0	0	0	1		0.1
1435	160	c	12	7	1	14	2	2002	furvela	11	t	1	10	1	unfed	0	1	0	0	0		0
1438	160	f	12	7	1	14	2	2002	furvela	11	t	1	10	1	unfed	3	0	0	0	1		0.1
1439	160	g	12	7	1	14	2	2002	furvela	1133	l	1	10	1	unfed	0	1	0	0	0		0
1049	166	a	12	7	1	14	2	2002	furvela	146	l	1	10	1	unfed	0	1	0	0	0		0
1440	160	h	12	7	1	14	2	2002	furvela	1133	l	1	8	1	unfed	3	0	0	0	1		0.125
1050	166	b	12	7	1	14	2	2002	furvela	1133	l	1	10	1	unfed	0	1	0	0	0		0
955	167	c	12	7	1	14	2	2002	furvela	1133	l	1	10	1	unfed	3	0	0	0	1		0.1
23	153	g	3	7	1	14	2	2004	Furvela	ct4	s	1	10	1	gravid	2	0	0	1	0		0.1		39309
21	153	e	3	7	1	14	2	2004	Furvela	ct4	s	1	9	1	gravid	0	1	0	0	0		0		39309
1517	14	e	10			15	2	2002	furvela	11	t	1	10	1	unfed	3	0	0	0	1	1
1518	14	f	10			15	2	2002	furvela	11	t	1	10	1	unfed	0	1	0	0	0	0
1289	16	a	6			15	2	2002	furvela	1133	l	1	10	1	unfed	0	1	0	0	0	0
1288	16	h	5			15	2	2002	furvela	1133	l	1	10	1	unfed	1	0	1	0	0	1
1290	16	b	6			15	2	2002	furvela	1133	l	1	9	1	unfed	0	1	0	0	0	0
1231	17	g	10			15	2	2002	furvela	21	l	1	10	1	unfed	0	1	0	0	0	0
1229	17	e	10			15	2	2002	furvela	21	l	1	4	1	Blood-fed	0	1	0	0	0	0
1230	17	f	10			15	2	2002	furvela	21	l	1	8	1	unfed	3	0	0	0	1	1
1232	17	h	10			15	2	2002	furvela	21	l	1	10	1	unfed	0	1	0	0	0	0
1224	17	h	9			15	2	2002	furvela	21	l	1	7	1	Blood-fed	0	1	0	0	0	0
2227	156	c	3	7	1	15	2	2002	furvela	1133	l	1	10	1	unfed	1	0	1	0	0		0.1
2229	156	e	3	7	1	15	2	2002	furvela	1133	l	1	10	1	unfed	0	1	0	0	0		0
2228	156	d	3	7	1	15	2	2002	furvela	1133	l	1	9	1	unfed	0	1	0	0	0		0
1074	165	b	3	7	1	15	2	2002	furvela	11	t	1	10	1	unfed	0	1	0	0	0		0
2230	156	f	3	7	1	15	2	2002	furvela	21	l	1	7	1	Blood-fed	0	1	0	0	0		0
1076	165	d	3	7	1	15	2	2002	furvela	21	l	1	10	1	unfed	0	1	0	0	0		0
1077	165	e	3	7	1	15	2	2002	furvela	21	l	1	10	1	unfed	0	1	0	0	0		0
1080	165	h	3	7	1	15	2	2002	furvela	11	t	1	10	1	unfed	3	0	0	0	1		0.1
1078	165	f	3	7	1	15	2	2002	furvela	21	l	1	4	1	Blood-fed	0	1	0	0	0		0
1079	165	g	3	7	1	15	2	2002	furvela	21	l	1	8	1	unfed	3	0	0	0	1		0.125
1085	165	e	4	7	1	15	2	2006	Furvela	23	s	1	10	1	gravid	0	1	0	0	0		0
1086	165	f	4	7	1	15	2	2006	Furvela	23	s	1	8	1	gravid	0	1	0	0	0		0
41	153	a	6	7	1	16	2	2006	Furvela	1415	l	1	10	1	unfed	2	0	0	1	0		0.1
42	153	b	6	7	1	16	2	2006	Furvela	23	s	1	10	1	gravid	0	1	0	0	0		0
43	153	c	6	7	1	16	2	2006	Furvela	1415	l	1	10	1	unfed	0	1	0	0	0		0
1401	15	a	8			18	2	2002	furvela	1120	l	1	10	1	unfed	0	1	0	0	0	0
1402	15	b	8			18	2	2002	furvela	1120	l	1	10	1	unfed	0	1	0	0	0	0
1395	15	c	7			18	2	2002	furvela	1120	l	1	10	1	unfed	0	1	0	0	0	0
1403	15	c	8			18	2	2002	furvela	1120	l	1	10	1	unfed	0	1	0	0	0	0
1396	15	d	7			18	2	2002	furvela	1120	l	1	10	1	unfed	0	1	0	0	0	0
1397	15	e	7			18	2	2002	furvela	1120	l	1	10	1	unfed	0	1	0	0	0	0
1398	15	f	7			18	2	2002	furvela	1120	l	1	10	1	unfed	0	1	0	0	0	0
1399	15	g	7			18	2	2002	furvela	1120	l	1	10	1	unfed	0	1	0	0	0	0
1400	15	h	7			18	2	2002	furvela	1120	l	1	10	1	unfed	0	1	0	0	0	0
1424	15	h	10			18	2	2002	furvela	411	l	1	10	1	unfed	0	1	0	0	0	0
59	153	c	8	8	1	18	2	2002	furvela	1120	t	1	10	1	unfed	0	1	0	0	0		0
52	153	d	7	8	1	18	2	2002	furvela	1120	l	1	10	1	unfed	0	1	0	0	0		0
60	153	d	8	8	1	18	2	2002	furvela	1120	t	1	10	1	unfed	1	0	1	0	0		0.1
61	153	e	8	8	1	18	2	2002	furvela	1120	t	1	10	1	unfed	0	1	0	0	0		0
54	153	f	7	8	1	18	2	2002	furvela	1120	l	1	10	1	unfed	0	1	0	0	0		0
62	153	f	8	8	1	18	2	2002	furvela	1120	t	1	10	1	unfed	2	0	0	1	0		0.1
55	153	g	7	8	1	18	2	2002	furvela	1120	l	1	10	1	unfed	0	1	0	0	0		0
63	153	g	8	8	1	18	2	2002	furvela	1120	t	1	10	1	unfed	0	1	0	0	0		0
56	153	h	7	8	1	18	2	2002	furvela	1120	l	1	10	1	unfed	0	1	0	0	0		0
1105	165	a	7	8	1	18	2	2002	furvela	1120	t	1	10	1	unfed	3	0	0	0	1		0.1
1106	165	b	7	8	1	18	2	2002	furvela	409	t	1	10	1	unfed	3	0	0	0	1		0.1
1107	165	c	7	8	1	18	2	2002	furvela	1120	l	1	10	1	unfed	0	1	0	0	0		0
1108	165	d	7	8	1	18	2	2002	furvela	1120	l	1	10	1	unfed	0	1	0	0	0		0
1109	165	e	7	8	1	18	2	2002	furvela	1120	l	1	10	1	unfed	0	1	0	0	0		0
1110	165	f	7	8	1	18	2	2002	furvela	1120	l	1	10	1	unfed	0	1	0	0	0		0
1111	165	g	7	8	1	18	2	2002	furvela	1120	l	1	10	1	unfed	0	1	0	0	0		0
1112	165	h	7	8	1	18	2	2002	furvela	411	l	1	10	1	unfed	0	1	0	0	0		0
	206	a	4			18	2	2005	furvela	922	s	1	10	1	gravid	3	0	0	0	1
	206	b	4			18	2	2005	furvela	922	s	1	10	1	gravid	0	1	0	0	0
	206	g	3			18	2	2005	furvela	922	s	1	10	1	gravid	1	0	1	0	0
	206	h	3			18	2	2005	furvela	922	s	1	10	1	gravid	3	0	0	0	1
1353	15	a	2			19	2	2002	furvela	411	t	1	10	1	unfed	0	1	0	0	0	0
1393	15	a	7			19	2	2002	furvela	419	l	1	10	1	unfed	0	1	0	0	0	0
1354	15	b	2			19	2	2002	furvela	411	t	1	10	1	unfed	0	1	0	0	0	0
1350	15	f	1			19	2	2002	furvela	411	t	1	10	1	unfed	0	1	0	0	0	0
1394	15	b	7			19	2	2002	furvela	419	l	1	9	1	unfed	0	1	0	0	0	0
1351	15	g	1			19	2	2002	furvela	411	t	1	10	1	unfed	2	0	0	1	0	1
1352	15	h	1			19	2	2002	furvela	411	t	1	10	1	unfed	2	0	0	1	0	1
1392	15	h	6			19	2	2002	furvela	419	l	1	10	1	unfed	2	0	0	1	0	1
65	153	a	9	8	1	19	2	2002	furvela	419	l	1	10	1	unfed	2	0	0	1	0		0.1
1316	16	d	9			19	2	2002	furvela	1122	l	1	7	1	unfed	2	0	0	1	0	1
1317	16	e	9			19	2	2002	furvela	1122	l	1	8	1	unfed	0	1	0	0	0	0
66	153	b	9	8	1	19	2	2002	furvela	419	l	1	10	1	unfed	0	1	0	0	0		0
1121	165	a	9	8	1	19	2	2002	furvela	411	t	1	10	1	unfed	0	1	0	0	0		0
67	153	c	9	8	1	19	2	2002	furvela	419	l	1	9	1	unfed	0	1	0	0	0		0
68	153	d	9	8	1	19	2	2002	furvela	1122	l	1	7	1	unfed	2	0	0	1	0		0.142857
69	153	e	9	8	1	19	2	2002	furvela	1122	l	1	8	1	unfed	0	1	0	0	0		0
1122	165	b	9	8	1	19	2	2002	furvela	411	t	1	10	1	unfed	2	0	0	1	0		0.1
1124	165	d	9	8	1	19	2	2002	furvela	411	t	1	10	1	unfed	2	0	0	1	0		0.1
1125	165	e	9	8	1	19	2	2002	furvela	411	t	1	10	1	unfed	0	1	0	0	0		0
1126	165	f	9	8	1	19	2	2002	furvela	411	t	1	10	1	unfed	0	1	0	0	0		0
	205	g	5			19	2	2005	furvela	234	s	1	10	1	gravid	3	0	0	0	1
	205	h	5			19	2	2005	furvela	234	s	1	5	1	gravid	3	0	0	0	1
1482	14	b	6			20	2	2002	furvela	458	l	1	10	1	unfed	0	1	0	0	0	0
1519	14	g	10			20	2	2002	furvela	21	t	1	10	1	unfed	0	1	0	0	0	0
1519	155	g	10	8	1	20	2	2002	furvela	21	t	1	10	1	unfed	0	1	0	0	0		0
1134	165	f	10	8	1	20	2	2002	furvela	458	l	1	10	1	unfed	0	1	0	0	0		0
1522	155	b	11	8	1	20	2	2006	Furvela	1166	t	1	10	1	unfed	0	1	0	0	0		0
1521	155	a	11	8	1	20	2	2006	Furvela	23	s	1	8	1	gravid	0	1	0	0	0		0
	205	a	3			21	2	2005	furvela	1542	l	1	10	1	unfed	0	1	0	0	0
	205	b	3			21	2	2005	furvela	1542	l	1	10	1	unfed	0	1	0	0	0
	205	c	3			21	2	2005	furvela	1542	l	1	10	1	unfed	0	1	0	0	0
	205	d	8			21	2	2005	furvela	919	l	1	10	1	unfed	0	1	0	0	0
	205	c	8			21	2	2005	furvela	6	s	1	4	1	gravid	0	1	0	0	0
	205	d	3			21	2	2005	furvela	1542	l	1	5	1	unfed	0	1	0	0	0
	205	e	2			21	2	2005	furvela	3018	l	1	10	1	unfed	3	0	0	0	1
	205	g	2			21	2	2005	furvela	1542	l	1	10	1	unfed	1	0	1	0	0
	205	e	8			21	2	2005	furvela	919	l	1	7	1	unfed	0	1	0	0	0
	205	e	12			21	2	2005	furvela	222	s	1	4	1	unfed	0	1	0	0	0
	205	f	2			21	2	2005	furvela	3018	l	1	5	1	unfed	0	1	0	0	0
	205	h	2			21	2	2005	furvela	1542	l	1	10	1	unfed	0	1	0	0	0
	205	h	9			21	2	2005	furvela	3059	l	1	10	1	unfed	0	1	0	0	0
2301	156	e	12	8	1	21	2	2006	Furvela	3057	t	1	10	1	unfed	3	0	0	0	1		0.1
	206	f	8			21	2	2005	furvela	12	s	1	7	1	gravid	0	1	0	0	0
	205	a	8	8	1	22	2	2005	furvela	4008	s	1	10	1	gravid	3	0	0	0	1
	205	b	5	8	1	22	2	2005	furvela	1007	s	1	10	1	gravid	0	1	0	0	0
	205	c	5	8	1	22	2	2005	furvela	1007	s	1	10	1	gravid	0	1	0	0	0
	205	b	8	8	1	22	2	2005	furvela	4008	s	1	7	1	gravid	0	1	0	0	0
	205	d	5	8	1	22	2	2005	furvela	1007	s	1	10	1	gravid	0	1	0	0	0
	205	e	5	8	1	22	2	2005	furvela	1007	s	1	10	1	gravid	3	0	0	0	1
	205	d	12	8	1	22	2	2005	furvela	ct4	l	1	5	1	unfed	0	1	0	0	0
	206	c	10	8	1	22	2	2005	furvela	24	s	1	10	1	gravid	0	1	0	0	0
	205	f	5	8	1	22	2	2005	furvela	1007	s	1	8	1	gravid	0	1	0	0	0
	206	e	6	8	1	22	2	2005	furvela	276	s	1	10	1	gravid	3	0	0	0	1
	206	d	10	8	1	22	2	2005	furvela	24	s	1	8	1	gravid	0	1	0	0	0
	206	f	6	8	1	22	2	2005	furvela	nachi	l	1	10	1	unfed	0	1	0	0	0
1536	155	h	12	8	1	22	2	2006	Furvela	23	s	1	10	1	gravid	0	1	0	0	0		0
	206	g	6	8	1	22	2	2005	furvela	nachi	l	1	9	1	unfed	0	1	0	0	0
1535	155	g	12	8	1	22	2	2006	Furvela	380	l	1	8	1	unfed	0	1	0	0	0		0
	205	a	6	8	1	23	2	2005	furvela	1542	l	1	10	1	unfed	0	1	0	0	0
	205	a	10	8	1	23	2	2005	furvela	1528	r-10'	1	10	1	blodfed	3	0	0	0	1
	205	b	6	8	1	23	2	2005	furvela	1542	l	1	10	1	unfed	0	1	0	0	0
	205	c	6	8	1	23	2	2005	furvela	1542	l	1	10	1	unfed	0	1	0	0	0
	205	b	10	8	1	23	2	2005	furvela	1528	r-10'	1	3	1	blodfed	0	1	0	0	0
	205	d	6	8	1	23	2	2005	furvela	1542	l	1	10	1	unfed	0	1	0	0	0
	205	d	2	8	1	23	2	2005	furvela	ct4	s	1	9	1	gravid	2	0	0	1	0
	205	e	6	8	1	23	2	2005	furvela	1542	l	1	10	1	unfed	0	1	0	0	0
	206	a	3	8	1	23	2	2005	furvela	922	s	1	10	1	gravid	0	1	0	0	0
	206	b	3	8	1	23	2	2005	furvela	922	s	1	10	1	gravid	0	1	0	0	0
	206	b	10	8	1	23	2	2005	furvela	276	s	1	10	1	gravid	0	1	0	0	0
	206	e	8	8	1	23	2	2005	furvela	1007	s	1	10	1	unfed	0	1	0	0	0
	206	c	3	8	1	23	2	2005	furvela	922	s	1	7	1	gravid	0	1	0	0	0
	206	e	10	8	1	23	2	2005	furvela	43	r-10'	1	10	1	blodfed	0	1	0	0	0
	206	g	2	8	1	23	2	2005	furvela	922	s	1	10	1	gravid	3	0	0	0	1
	206	g	8	8	1	23	2	2005	furvela	396	s	1	10	1	gravid	3	0	0	0	1
	206	h	2	8	1	23	2	2005	furvela	922	s	1	10	1	gravid	1	0	1	0	0
	206	h	8	8	1	23	2	2005	furvela	396	s	1	5	1	gravid	2	0	0	1	0
1180	129	d	4	8	1	23	2	2006	Furvela	3204	l	1	8	1	unfed	1	0	1	0	0		0.125
	206	d	6	9	1	24	2	2005	furvela	3201	r-10'	1	10	1	blodfed	0	1	0	0	0
	208	g	4	9	1	24	2	2010	furvela	222	l	1	10	1	unfed	0	1	0	0	0
	208	g	3	9	1	24	2	2010	furvela	222-b	l	1	9	1	unfed	0	1	0	0	0
	208	h	3	9	1	24	2	2010	furvela	222	l	1	10	1	unfed	0	1	0	0	0
1205	129	e	7	9	1	27	2	2003	Furvela	35	l	1	10	1	unfed	1	0	1	0	0		0.1
							2 Total						2044				157	12	17	34
1219	129	c	9	9	1	1	3	2005	Furvela	922	s	1	10	1	gravid	3	0	0	0	1		0.1		39302
1221	129	e	9	9	1	1	3	2005	Furvela	922	s	1	10	1	gravid	0	1	0	0	0		0		39302
1222	129	f	9	9	1	1	3	2005	Furvela	922	s	1	10	1	gravid	2	0	0	1	0		0.1		39302
1223	129	g	9	9	1	1	3	2005	Furvela	922	s	1	10	1	gravid	0	1	0	0	0		0		39302
1224	129	h	9	9	1	1	3	2005	Furvela	922	s	1	10	1	gravid	1	0	1	0	0		0.1		39302
833	130	a	9	9	1	1	3	2005	Furvela	922	s	1	10	1	gravid	0	1	0	0	0		0		39302
834	130	b	9	9	1	1	3	2005	Furvela	922	s	1	10	1	gravid	2	0	0	1	0		0.1		39302
838	130	f	9	9	1	2	3	2005	Furvela	4008	s	1	10	1	gravid	0	1	0	0	0		0
1907	127	c	11	10	1	3	3	2003	Furvela	1010	l	1	10	1	unfed	3	0	0	0	1		0.1
1908	127	d	11	10	1	3	3	2003	Furvela	1010	l	1	10	1	unfed	3	0	0	0	1		0.1
1910	127	f	11	10	1	4	3	2002	Furvela	491	l	1	5	1	unfed	0	1	0	0	0		0
761	125	a	12	10	1	6	3	2003	Furvela	35	l	1	10	1	unfed	0	1	0	0	0		0
762	125	b	12	10	1	6	3	2003	Furvela	35	l	1	10	1	unfed	1	0	1	0	0		0.1
763	125	c	12	10	1	6	3	2003	Furvela	35	l	1	10	1	unfed	0	1	0	0	0		0
2398	164	f	12	10	1	6	3	2003	Furvela	35	l	1	10	1	unfed	0	1	0	0	0		0
2400	164	h	12	10	1	6	3	2003	Furvela	35	l	1	10	1	unfed	1	0	1	0	0		0.1
	208	b	5			8	3	2010	furvela	1661!	l	1	10	1	unfed	0	1	0	0	0
	208	c	5			8	3	2010	furvela	1661!	l	1	10	1	unfed	0	1	0	0	0
1062	9	f	1	10	1	9	3	2005	Furvela	922	s	1	10	1	gravid	0	1	0	0	0		0		39302
1063	9	g	1	10	1	9	3	2005	Furvela	922	s	1	10	1	gravid	0	1	0	0	0		0		39302
969	8	a	2	11	1	10	3	2003	Furvela	423	l	1	10	1	unfed	0	1	0	0	0		0
970	8	b	2	11	1	10	3	2003	Furvela	423	l	1	10	1	unfed	0	1	0	0	0		0
971	8	c	2	11	1	10	3	2003	Furvela	423	l	1	10	1	unfed	0	1	0	0	0		0
972	8	d	2	11	1	10	3	2003	Furvela	420	l	1	10	1	unfed	0	1	0	0	0		0
973	8	e	2	11	1	10	3	2003	Furvela	420	l	1	10	1	unfed	0	1	0	0	0		0
974	8	f	2	11	1	10	3	2003	Furvela	420	l	1	10	1	unfed	2	0	0	1	0		0.1
975	8	g	2	11	1	10	3	2003	Furvela	420	l	1	10	1	unfed	0	1	0	0	0		0
976	8	h	2	11	1	10	3	2003	Furvela	420	l	1	10	1	unfed	0	1	0	0	0		0
784	11	h	2	11	1	10	3	2003	Furvela	27	l	1	10	1	unfed	0	1	0	0	0		0
1065	9	a	2	11	1	10	3	2003	Furvela	josé	r	1	6	1		3	0	0	0	1		0.166667
981	8	e	3	11	1	11	3	2003	Furvela	431	l	1	10	1	unfed	0	1	0	0	0		0
982	8	f	3	11	1	11	3	2003	Furvela	431	l	1	10	1	unfed	0	1	0	0	0		0
983	8	g	3	11	1	11	3	2003	Furvela	431	l	1	10	1	unfed	3	0	0	0	1		0.1
786	11	b	3	11	1	11	3	2003	Furvela	431	l	1	10	1	unfed	0	1	0	0	0		0
787	11	c	3	11	1	11	3	2003	Furvela	431	l	1	10	1	unfed	0	1	0	0	0		0
788	11	d	3	11	1	11	3	2003	Furvela	421	l	1	10	1	unfed	0	1	0	0	0		0
789	11	e	3	11	1	11	3	2003	Furvela	421	l	1	10	1	unfed	0	1	0	0	0		0
790	11	f	3	11	1	11	3	2003	Furvela	421	l	1	10	1	unfed	0	1	0	0	0		0
791	11	g	3	11	1	11	3	2003	Furvela	421	l	1	10	1	unfed	0	1	0	0	0		0
792	11	h	3	11	1	11	3	2003	Furvela	431	l	1	10	1	unfed	0	1	0	0	0		0
1076	9	d	3	11	1	12	3	2003	Furvela	1039	l	1	10	1	unfed	0	1	0	0	0		0
1077	9	e	3	11	1	12	3	2003	Furvela	1039	l	1	10	1	unfed	0	1	0	0	0		0
1078	9	f	3	11	1	12	3	2003	Furvela	1005	l	1	10	1	unfed	0	1	0	0	0		0
1079	9	g	3	11	1	12	3	2003	Furvela	35	l	1	10	1	unfed	0	1	0	0	0		0
1080	9	h	3	11	1	12	3	2003	Furvela	35	l	1	10	1	unfed	0	1	0	0	0		0
795	11	c	4	11	1	12	3	2003	Furvela	1044	l	1	10	1	unfed	0	1	0	0	0		0
796	11	d	4	11	1	12	3	2003	Furvela	1044	l	1	10	1	unfed	0	1	0	0	0		0
797	11	e	4	11	1	12	3	2003	Furvela	1044	l	1	10	1	unfed	0	1	0	0	0		0
798	11	f	4	11	1	12	3	2003	Furvela	1044	l	1	10	1	unfed	0	1	0	0	0		0
1553	12	a	3	11	1	12	3	2003	Furvela	35	l	1	10	1	unfed	0	1	0	0	0		0
1554	12	b	3	11	1	12	3	2003	Furvela	35	l	1	10	1	unfed	0	1	0	0	0		0
993	8	a	5	11	1	13	3	2003	Furvela	86	l	1	10	1	unfed	0	1	0	0	0		0
994	8	b	5	11	1	13	3	2003	Furvela	86	l	1	10	1	unfed	0	1	0	0	0		0
995	8	c	5	11	1	13	3	2003	Furvela	86	l	1	10	1	unfed	0	1	0	0	0		0
989	8	e	4	11	1	13	3	2003	Furvela	232	l	1	10	1	unfed	3	0	0	0	1		0.1
990	8	f	4	11	1	13	3	2003	Furvela	1040	l	1	10	1	unfed	0	1	0	0	0		0
988	8	d	4	11	1	13	3	2003	Furvela	232	l	1	9	1	unfed	0	1	0	0	0		0
991	8	g	4	11	1	13	3	2003	Furvela	1044	l	1	10	1	unfed	3	0	0	0	1		0.1
992	8	h	4	11	1	13	3	2003	Furvela	1044	l	1	10	1	unfed	1	0	1	0	0		0.1
1088	9	h	4	11	1	13	3	2003	Furvela	1044	l	1	10	1	unfed	0	1	0	0	0		0
801	11	a	5	11	1	13	3	2003	Furvela	1040	l	1	10	1	unfed	0	1	0	0	0		0
802	11	b	5	11	1	13	3	2003	Furvela	1040	l	1	10	1	unfed	1	0	1	0	0		0.1
803	11	c	5	11	1	13	3	2003	Furvela	1040	l	1	10	1	unfed	0	1	0	0	0		0
804	11	d	5	11	1	13	3	2003	Furvela	1040	l	1	10	1	unfed	0	1	0	0	0		0
805	11	e	5	11	1	13	3	2003	Furvela	1005	l	1	10	1	unfed	3	0	0	0	1		0.1
996	8	d	5	11	1	13	3	2005	Furvela	922	s	1	10	1	gravid	0	1	0	0	0		0		39302
997	8	e	5	11	1	13	3	2005	Furvela	922	s	1	10	1	gravid	0	1	0	0	0		0		39302
998	8	f	5	11	1	13	3	2005	Furvela	922	s	1	10	1	gravid	0	1	0	0	0		0		39302
999	8	g	5	11	1	13	3	2005	Furvela	922	s	1	10	1	gravid	0	1	0	0	0		0		39302
1000	8	h	5	11	1	13	3	2005	Furvela	922	s	1	10	1	gravid	0	1	0	0	0		0		39302
1089	9	a	5	11	1	13	3	2005	Furvela	922	s	1	10	1	gravid	2	0	0	1	0		0.1		39302
1090	9	b	5	11	1	13	3	2005	Furvela	922	s	1	10	1	gravid	0	1	0	0	0		0		39302
1091	9	c	5	11	1	13	3	2005	Furvela	922	s	1	10	1	gravid	0	1	0	0	0		0		39302
1092	9	d	5	11	1	13	3	2005	Furvela	922	s	1	10	1	gravid	0	1	0	0	0		0		39302
1094	9	f	5	11	1	13	3	2005	Furvela	922	s	1	10	1	gravid	0	1	0	0	0		0
1095	9	g	5	11	1	13	3	2005	Furvela	922	s	1	10	1	gravid	0	1	0	0	0		0
1093	9	e	5	11	1	13	3	2005	Furvela	922	s	1	9	1	gravid	0	1	0	0	0		0		39302
1096	9	h	5	11	1	13	3	2005	Furvela	922	s	1	10	1	gravid	0	1	0	0	0		0
807	11	g	5	11	1	13	3	2005	Furvela	922	s	1	10	1	gravid	0	1	0	0	0		0		39302
808	11	h	5	11	1	13	3	2005	Furvela	922	s	1	10	1	gravid	1	0	1	0	0		0.1		39302
1569	12	a	5	11	1	13	3	2005	Furvela	922	s	1	10	1	gravid	1	0	1	0	0		0.1
1098	9	b	6	11	1	14	3	2005	Furvela	24	s	1	10	1	gravid	1	0	1	0	0		0.1
1099	9	c	6	11	1	14	3	2005	Furvela	24	s	1	10	1	gravid	2	0	0	1	0		0.1
1100	9	d	6	11	1	14	3	2005	Furvela	1375	s	1	10	1	gravid	0	1	0	0	0		0
1575	12	g	5	11	1	14	3	2005	Furvela	24	s	1	10	1	gravid	0	1	0	0	0		0
1576	12	h	5	11	1	14	3	2005	Furvela	1375	s	1	10	1	gravid	0	1	0	0	0		0
1016	8	h	7	11	1	15	3	2005	Furvela	24	l	1	10	1	unfed	0	1	0	0	0		0
1106	9	b	7	11	1	15	3	2005	Furvela	1542	l	1	10	1	unfed	0	1	0	0	0		0		39302
1110	9	f	7	11	1	15	3	2005	Furvela	24	l	1	10	1	unfed	2	0	0	1	0		0.1
1111	9	g	7	11	1	15	3	2005	Furvela	922	s	1	10	1	gravid	0	1	0	0	0		0		39302
1109	9	e	7	11	1	15	3	2005	Furvela	24	l	1	7	1	unfed	0	1	0	0	0		0
817	11	a	7	11	1	15	3	2005	Furvela	24	s	1	10	1	gravid	0	1	0	0	0		0
1585	12	a	7	11	1	15	3	2005	Furvela	922	s	1	10	1	gravid	1	0	1	0	0		0.1		39302
1112	9	h	7	11	1	15	3	2005	Furvela	922	s	1	9	1	gravid	0	1	0	0	0		0		39302
1586	12	b	7	11	1	15	3	2005	Furvela	1542	l	1	10	1	unfed	0	1	0	0	0		0		39302
1587	12	c	7	11	1	15	3	2005	Furvela	1542	l	1	10	1	unfed	0	1	0	0	0		0		39302
1588	12	d	7	11	1	15	3	2005	Furvela	1542	l	1	10	1	unfed	1	0	1	0	0		0.1		39302
1589	12	e	7	11	1	15	3	2005	Furvela	24	l	1	10	1	unfed	0	1	0	0	0		0
1590	12	f	7	11	1	15	3	2005	Furvela	24	l	1	10	1	unfed	0	1	0	0	0		0
	201	e	9			15	3	2010	furvela	1328	l	1	10	1	unfed	0	1	0	0	0
	201	f	9			15	3	2010	furvela	1328	l	1	10	1	unfed	0	1	0	0	0
	201	g	9			15	3	2010	furvela	1328	l	1	10	1	unfed	0	1	0	0	0
	201	h	9			15	3	2010	furvela	1328	l	1	5	1	unfed	0	1	0	0	0
1017	8	a	8	11	1	16	3	2005	Furvela	1542	l	1	10	1	unfed	0	1	0	0	0		0		39302
1019	8	c	8	11	1	16	3	2005	Furvela	1375	s	1	10	1	gravid	0	1	0	0	0		0
1021	8	e	8	11	1	16	3	2005	Furvela	1542	l	1	10	1	unfed	0	1	0	0	0		0		39302
1018	8	b	8	11	1	16	3	2005	Furvela	1375	s	1	6	1	gravid	0	1	0	0	0		0
1022	8	f	8	11	1	16	3	2005	Furvela	1542	l	1	10	1	unfed	0	1	0	0	0		0		39302
1023	8	g	8	11	1	16	3	2005	Furvela	1542	l	1	10	1	unfed	0	1	0	0	0		0		39302
1024	8	h	8	11	1	16	3	2005	Furvela	1542	l	1	10	1	unfed	3	0	0	0	1		0.1		39302
1113	9	a	8	11	1	16	3	2005	Furvela	922	s	1	10	1	gravid	0	1	0	0	0		0		39302
1114	9	b	8	11	1	16	3	2005	Furvela	922	s	1	10	1	gravid	0	1	0	0	0		0		39302
1115	9	c	8	11	1	16	3	2005	Furvela	922	s	1	10	1	gravid	0	1	0	0	0		0		39302
1116	9	d	8	11	1	16	3	2005	Furvela	922	s	1	10	1	gravid	0	1	0	0	0		0		39302
1117	9	e	8	11	1	16	3	2005	Furvela	922	s	1	10	1	gravid	0	1	0	0	0		0		39302
1118	9	f	8	11	1	16	3	2005	Furvela	922	s	1	10	1	gravid	3	0	0	0	1		0.1		39302
1120	9	h	8	11	1	16	3	2005	Furvela	1375	s	1	10	1	gravid	0	1	0	0	0		0
825	11	a	8	11	1	16	3	2005	Furvela	1375	s	1	10	1	gravid	0	1	0	0	0		0
1119	9	g	8	11	1	16	3	2005	Furvela	922	s	1	8	1	gravid	0	1	0	0	0		0		39302
831	11	g	8	11	1	16	3	2005	Furvela	1542	l	1	10	1	unfed	0	1	0	0	0		0		39302
832	11	h	8	11	1	16	3	2005	Furvela	1542	l	1	10	1	unfed	0	1	0	0	0		0		39302
1592	12	h	7	11	1	16	3	2005	Furvela	1542	l	1	10	1	unfed	0	1	0	0	0		0		39302
1020	8	d	8	12	1	17	3	2005	Furvela	922	s	1	10	1	gravid	0	1	0	0	0		0		39302
1593	12	a	8	12	1	17	3	2005	Furvela	922	s	1	10	1	gravid	0	1	0	0	0		0		39302
1594	12	b	8	12	1	17	3	2006	Furvela	922	s	1	10	1	gravid	0	1	0	0	0		0
1595	12	c	8	12	1	17	3	2006	Furvela	922	s	1	10	1	gravid	0	1	0	0	0		0
1597	12	e	8	12	1	17	3	2006	Furvela	922	s	1	10	1	gravid	3	0	0	0	1		0.1
1596	12	d	8	12	1	17	3	2006	Furvela	922	s	1	9	1	gravid	1	0	1	0	0		0.111111
841	11	a	10	12	1	18	3	2003	Furvela	251	l	1	10	1	unfed	3	0	0	0	1		0.1
842	11	b	10	12	1	18	3	2003	Furvela	251	l	1	10	1	unfed	0	1	0	0	0		0
1032	8	h	9	12	1	18	3	2003	Furvela	251	l	1	8	1	unfed	1	0	1	0	0		0.125
	201	a	2			18	3	2010	furvela	1328	l	1	10	1	unfed	0	1	0	0	0
	201	b	2			18	3	2010	furvela	1328	l	1	10	1	unfed	0	1	0	0	0
	201	c	2			18	3	2010	furvela	1328	l	1	10	1	unfed	0	1	0	0	0
	201	d	2			18	3	2010	furvela	1328	l	1	10	1	unfed	0	1	0	0	0
	201	e	2			18	3	2010	furvela	1328	l	1	10	1	unfed	0	1	0	0	0
	201	f	1			18	3	2010	furvela	1328	l	1	10	1	unfed	0	1	0	0	0
	201	g	1			18	3	2010	furvela	1328	l	1	10	1	unfed	0	1	0	0	0
	201	h	1			18	3	2010	furvela	1328	l	1	10	1	unfed	0	1	0	0	0
844	11	d	10	12	1	19	3	2003	Furvela	662	l	1	10	1	unfed	3	0	0	0	1		0.1
845	11	e	10	12	1	19	3	2003	Furvela	662	l	1	10	1	unfed	3	0	0	0	1		0.1
847	11	g	10	12	1	19	3	2003	Furvela	122	l	1	10	1	unfed	3	0	0	0	1		0.1
846	11	f	10	12	1	19	3	2003	Furvela	122	l	1	9	1	unfed	3	0	0	0	1		0.111111
1042	8	b	11	12	1	20	3	2005	Furvela	4008	s	1	10	1	gravid	0	1	0	0	0		0
1044	8	d	11	12	1	20	3	2005	Furvela	922	s	1	10	1	gravid	0	1	0	0	0		0		39302
1041	8	a	11	12	1	20	3	2005	Furvela	1375	s	1	4	1	gravid	0	1	0	0	0		0
1046	8	f	11	12	1	20	3	2005	Furvela	922	s	1	10	1	gravid	2	0	0	1	0		0.1		39302
1047	8	g	11	12	1	20	3	2005	Furvela	922	s	1	10	1	gravid	3	0	0	0	1		0.1		39302
1045	8	e	11	12	1	20	3	2005	Furvela	922	s	1	5	1	gravid	1	0	1	0	0		0.2		39302
1048	8	h	11	12	1	20	3	2005	Furvela	922	s	1	10	1	gravid	0	1	0	0	0		0		39302
849	11	a	11	12	1	20	3	2005	Furvela	922	s	1	10	1	gravid	0	1	0	0	0		0		39302
850	11	b	11	12	1	20	3	2005	Furvela	922	s	1	10	1	gravid	2	0	0	1	0		0.1		39302
851	11	c	11	12	1	20	3	2005	Furvela	1324	s	1	5	1	gravid	0	1	0	0	0		0
1051	8	c	12	12	1	21	3	2003	Furvela	280	l	1	10	1	unfed	0	1	0	0	0		0
1054	8	f	12	12	1	21	3	2005	Furvela	860	l	1	10	1	unfed	0	1	0	0	0		0		39297
1055	8	g	12	12	1	21	3	2005	Furvela	860	l	1	10	1	unfed	0	1	0	0	0		0		39297
1056	8	h	12	12	1	21	3	2005	Furvela	3279	l	1	10	1	unfed	0	1	0	0	0		0
857	11	a	12	12	1	21	3	2005	Furvela	922	s	1	10	1	gravid	0	1	0	0	0		0		39302
858	11	b	12	12	1	21	3	2005	Furvela	922	s	1	10	1	gravid	0	1	0	0	0		0		39302
859	11	c	12	12	1	21	3	2005	Furvela	24	s	1	10	1	gravid	0	1	0	0	0		0
860	11	d	12	12	1	21	3	2005	Furvela	24	s	1	10	1	gravid	0	1	0	0	0		0
861	11	e	12	12	1	21	3	2005	Furvela	24	s	1	10	1	gravid	1	0	1	0	0		0.1
1145	9	a	12	12	1	21	3	2006	Furvela	cristovao	t	1	10	1	unfed	0	1	0	0	0		0
1146	9	b	12	12	1	21	3	2006	Furvela	1542	t	1	10	1	unfed	0	1	0	0	0		0
1161	17	a	2	12	1	22	3	2003	Furvela	35	l	1	10	1	unfed	0	1	0	0	0		0
1162	17	b	2	12	1	22	3	2003	Furvela	35	l	1	10	1	unfed	3	0	0	0	1		0.1
1163	17	c	2	12	1	22	3	2003	Furvela	35	l	1	10	1	unfed	3	0	0	0	1		0.1
1164	17	d	2	12	1	22	3	2003	Furvela	35	l	1	10	1	unfed	3	0	0	0	1		0.1
1356	15	d	2	12	1	22	3	2005	Furvela	3279	l	1	10	1	unfed	0	1	0	0	0		0
1357	15	e	2	12	1	22	3	2005	Furvela	3279	l	1	10	1	unfed	0	1	0	0	0		0
1358	15	f	2	12	1	22	3	2005	Furvela	3279	l	1	10	1	unfed	0	1	0	0	0		0
1360	15	h	2	12	1	22	3	2005	Furvela	24	s	1	10	1	gravid	0	1	0	0	0		0
1259	16	c	2	12	1	22	3	2005	Furvela	24	s	1	10	1	gravid	2	0	0	1	0		0.1
1359	15	g	2	12	1	22	3	2005	Furvela	4008	s	1	5	1	gravid	0	1	0	0	0		0
1260	16	d	2	12	1	22	3	2005	Furvela	1375	s	1	10	1	gravid	2	0	0	1	0		0.1
1257	16	a	2	12	1	22	3	2005	Furvela	24	s	1	5	1	gravid	0	1	0	0	0		0
1258	16	b	2	12	1	22	3	2005	Furvela	1375	s	1	9	1	gravid	0	1	0	0	0		0
1261	16	e	2	12	1	22	3	2006	Furvela	1542	l	1	10	1	unfed	3	0	0	0	1		0.1
	201	a	11			22	3	2010	furvela	1328	l	1	10	1	unfed	0	1	0	0	0
	201	a	12			22	3	2010	furvela	1328	l	1	10	1	unfed	0	1	0	0	0
1262	16	f	2	12	1	22	3	2006	Furvela	1542	l	1	7	1	unfed	3	0	0	0	1		0.142857
1263	16	g	2	12	1	22	3	2006	Furvela	1542	t	1	9	1	unfed	0	1	0	0	0		0
	201	b	11			22	3	2010	furvela	1328	l	1	10	1	unfed	0	1	0	0	0
	201	b	12			22	3	2010	furvela	1328	l	1	10	1	unfed	0	1	0	0	0
	201	c	11			22	3	2010	furvela	1328	l	1	10	1	unfed	0	1	0	0	0
	201	d	11			22	3	2010	furvela	1328	l	1	10	1	unfed	0	1	0	0	0
	201	e	11			22	3	2010	furvela	1328	l	1	10	1	unfed	0	1	0	0	0
	201	f	11			22	3	2010	furvela	1328	l	1	10	1	unfed	0	1	0	0	0
	201	g	11			22	3	2010	furvela	1328	l	1	10	1	unfed	0	1	0	0	0
	201	h	11			22	3	2010	furvela	1328	l	1	10	1	unfed	0	1	0	0	0
1266	16	b	3	12	1	23	3	2003	Furvela	35	l	1	10	1	unfed	3	0	0	0	1		0.1
1267	16	c	3	12	1	23	3	2003	Furvela	35	l	1	10	1	unfed	1	0	1	0	0		0.1
1268	16	d	3	12	1	23	3	2003	Furvela	35	l	1	10	1	unfed	1	0	1	0	0		0.1
505	6	a	4	12	1	23	3	2006	Furvela	1542	l	1	10	1	unfed	0	1	0	0	0		0
601	7	a	4	12	1	23	3	2006	Furvela	1542	l	1	10	1	unfed	0	1	0	0	0		0
1269	16	e	3	12	1	23	3	2003	Furvela	251	r	1	9	1		3	0	0	0	1		0.111111
602	7	b	4	12	1	23	3	2006	Furvela	1542	l	1	10	1	unfed	0	1	0	0	0		0
	202	a	2			23	3	2010	furvela	1328	l	1	10	1	unfed	0	1	0	0	0
	202	a	3			23	3	2010	furvela	1328	l	1	10	1	unfed	0	1	0	0	0
1278	16	f	4	12	1	23	3	2006	Furvela	1542	l	1	7	1	unfed	0	1	0	0	0		0
	202	b	2			23	3	2010	furvela	1328	l	1	10	1	unfed	0	1	0	0	0
	202	c	2			23	3	2010	furvela	1328	l	1	10	1	unfed	0	1	0	0	0
	202	d	2			23	3	2010	furvela	1328	l	1	10	1	unfed	0	1	0	0	0
	202	e	2			23	3	2010	furvela	1328	l	1	10	1	unfed	0	1	0	0	0
	202	f	2			23	3	2010	furvela	1328	l	1	10	1	unfed	0	1	0	0	0
	202	g	1			23	3	2010	furvela	1328	l	1	10	1	unfed	0	1	0	0	0
	202	g	2			23	3	2010	furvela	1328	l	1	10	1	unfed	0	1	0	0	0
	202	h	1			23	3	2010	furvela	1328	l	1	10	1	unfed	0	1	0	0	0
	202	h	2			23	3	2010	furvela	1328	l	1	10	1	unfed	0	1	0	0	0
506	6	b	4	13	1	24	3	2005	Furvela	1542	l	1	10	1	unfed	0	1	0	0	0		0		39302
507	6	c	4	13	1	24	3	2005	Furvela	1542	l	1	10	1	unfed	0	1	0	0	0		0		39302
508	6	d	4	13	1	24	3	2005	Furvela	1542	l	1	10	1	unfed	0	1	0	0	0		0		39302
509	6	e	4	13	1	24	3	2005	Furvela	1542	l	1	10	1	unfed	0	1	0	0	0		0		39302
510	6	f	4	13	1	24	3	2005	Furvela	1542	l	1	10	1	unfed	0	1	0	0	0		0		39302
511	6	g	4	13	1	24	3	2005	Furvela	1542	l	1	10	1	unfed	0	1	0	0	0		0		39302
608	7	h	4	13	1	24	3	2006	Furvela	1542	l	1	10	1	unfed	0	1	0	0	0		0
1375	15	g	4	13	1	24	3	2006	Furvela	1542	l	1	10	1	unfed	0	1	0	0	0		0
1376	15	h	4	13	1	24	3	2006	Furvela	1542	t	1	10	1	unfed	0	1	0	0	0		0		39302
	202	b	9			24	3	2010	furvela	1103	l	1	10	1	unfed	0	1	0	0	0
	202	h	8			24	3	2010	furvela	1103	l	1	10	1	unfed	0	1	0	0	0
	202	a	9			24	3	2010	furvela	1103	l	1	9	1	unfed	0	1	0	0	0
609	7	a	5	13	1	25	3	2003	Furvela	43	r	1	10	1		0	1	0	0	0		0
615	7	g	5	13	1	25	3	2003	Furvela	43	r	1	10	1		0	1	0	0	0		0
616	7	h	5	13	1	25	3	2003	Furvela	43	r	1	10	1		0	1	0	0	0		0
	201	a	8			25	3	2010	furvela	1328	l	1	10	1	unfed	0	1	0	0	0
	201	b	8			25	3	2010	furvela	1328	l	1	10	1	unfed	0	1	0	0	0
1384	15	h	5	13	1	25	3	2004	Furvela	3019	l	1	6	1	unfed	0	1	0	0	0		0
	201	c	8			25	3	2010	furvela	1328	l	1	10	1	unfed	0	1	0	0	0
	201	d	8			25	3	2010	furvela	1328	l	1	10	1	unfed	0	1	0	0	0
	201	h	7			25	3	2010	furvela	1328	l	1	10	1	unfed	0	1	0	0	0
	203	b	3			25	3	2010	furvela	1708	l	1	10	1	unfed	0	1	0	0	0
	201	e	8			25	3	2010	furvela	1328	l	1	8	1	unfed	0	1	0	0	0
	203	c	3			25	3	2010	furvela	1708	l	1	4	1	unfed	0	1	0	0	0
	203	d	3			25	3	2010	furvela	1103	l	1	8	1	unfed	0	1	0	0	0
1474	14	b	5	13	1	26	3	2003	Furvela	35	l	1	10	1	unfed	0	1	0	0	0		0
1475	14	c	5	13	1	26	3	2003	Furvela	35	l	1	10	1	unfed	1	0	1	0	0		0.1
1476	14	d	5	13	1	26	3	2003	Furvela	35	l	1	10	1	unfed	3	0	0	0	1		0.1
1477	14	e	5	13	1	26	3	2003	Furvela	35	l	1	10	1	unfed	0	1	0	0	0		0
1478	14	f	5	13	1	26	3	2003	Furvela	7	l	1	10	1	unfed	0	1	0	0	0		0
521	6	a	6	13	1	26	3	2004	Furvela	279	s	1	10	1	gravid	0	1	0	0	0		0
527	6	g	6	13	1	26	3	2004	Furvela	279	s	1	10	1	gravid	0	1	0	0	0		0
1480	14	h	5	13	1	26	3	2004	Furvela	279	s	1	10	1	gravid	1	0	1	0	0		0.1
1479	14	g	5	13	1	26	3	2004	Furvela	279	s	1	6	1	gravid	0	1	0	0	0		0
2093	24	e	10			27	3	2003	furvela	708	l	1	10	1	unfed	3	0	0	0	1	1
2094	24	f	10			27	3	2003	furvela	708	l	1	10	1	unfed	1	0	1	0	0	1
2095	24	g	10			27	3	2003	furvela	708	l	1	10	1	unfed	3	0	0	0	1	1
1193	17	a	6	13	1	27	3	2003	Furvela	236-2nd cup	l	1	10	1	unfed	1	0	1	0	0		0.1
1195	17	c	6	13	1	27	3	2003	Furvela	705	l	1	10	1	unfed	3	0	0	0	1		0.1
2096	24	h	10			27	3	2003	furvela	708	l	1	6	1	unfed	3	0	0	0	1	1
1196	17	d	6	13	1	27	3	2003	Furvela	705	l	1	10	1	unfed	3	0	0	0	1		0.1
1194	17	b	6	13	1	27	3	2003	Furvela	706	l	1	5	1	unfed	3	0	0	0	1		0.2
1197	17	e	6	13	1	27	3	2003	Furvela	43	r	1	10	1		0	1	0	0	0		0
1199	17	g	6	13	1	27	3	2003	Furvela	43	r	1	10	1		2	0	0	1	0		0.1
1488	14	h	6	13	1	27	3	2004	Furvela	297	s	1	10	1	gravid	0	1	0	0	0		0
1198	17	f	6	13	1	27	3	2003	Furvela	43	r	1	7	1		0	1	0	0	0		0
1385	15	a	6	13	1	27	3	2004	Furvela	297	s	1	10	1	gravid	3	0	0	0	1		0.1
1295	16	g	6	13	1	27	3	2004	Furvela	297	s	1	10	1	gravid	3	0	0	0	1		0.1
1296	16	h	6	13	1	27	3	2004	Furvela	297	s	1	10	1	gravid	0	1	0	0	0		0
529	6	a	7	13	1	27	3	2005	Furvela	1324	s	1	10	1	gravid	0	1	0	0	0		0
530	6	b	7	13	1	27	3	2005	Furvela	922	s	1	10	1	gravid	0	1	0	0	0		0
531	6	c	7	13	1	27	3	2005	Furvela	922	s	1	10	1	gravid	0	1	0	0	0		0
625	7	a	7	13	1	27	3	2005	Furvela	922	s	1	10	1	gravid	0	1	0	0	0		0
629	7	e	7	13	1	27	3	2005	Furvela	24	s	1	10	1	gravid	0	1	0	0	0		0
631	7	g	7	13	1	27	3	2005	Furvela	24	s	1	10	1	gravid	0	1	0	0	0		0
626	7	b	7	13	1	27	3	2005	Furvela	922	s	1	7	1	gravid	0	1	0	0	0		0
628	7	d	7	13	1	27	3	2005	Furvela	4008	s	1	7	1	gravid	1	0	1	0	0		0.142857
632	7	h	7	13	1	27	3	2005	Furvela	922	s	1	10	1	gravid	0	1	0	0	0		0
630	7	f	7	13	1	27	3	2005	Furvela	24	s	1	9	1	gravid	0	1	0	0	0		0
1201	17	a	7	13	1	27	3	2005	Furvela	24	s	1	10	1	gravid	1	0	1	0	0		0.1
1202	17	b	7	13	1	27	3	2005	Furvela	24	s	1	10	1	gravid	2	0	0	1	0		0.1
1203	17	c	7	13	1	27	3	2005	Furvela	922	s	1	10	1	gravid	3	0	0	0	1		0.1
1489	14	a	7	13	1	27	3	2006	Furvela	1542	l	1	10	1	unfed	0	1	0	0	0		0
1490	14	b	7	13	1	27	3	2006	Furvela	1542	l	1	10	1	unfed	0	1	0	0	0		0
1297	16	a	7	13	1	27	3	2006	Furvela	1542	l	1	10	1	unfed	0	1	0	0	0		0
1298	16	b	7	13	1	27	3	2006	Furvela	1542	l	1	10	1	unfed	0	1	0	0	0		0
1204	17	d	7	13	1	27	3	2006	Furvela	1542	l	1	10	1	unfed	0	1	0	0	0		0
537	6	a	8	13	1	28	3	2005	Furvela	3279	l	1	10	1	unfed	0	1	0	0	0		0
538	6	b	8	13	1	28	3	2005	Furvela	1542	l	1	10	1	unfed	0	1	0	0	0		0		39302
539	6	c	8	13	1	28	3	2005	Furvela	1542	l	1	10	1	unfed	0	1	0	0	0		0		39302
540	6	d	8	13	1	28	3	2005	Furvela	1542	l	1	10	1	unfed	0	1	0	0	0		0		39302
541	6	e	8	13	1	28	3	2005	Furvela	1542	l	1	10	1	unfed	1	0	1	0	0		0.1		39302
542	6	f	8	13	1	28	3	2005	Furvela	1542	l	1	10	1	unfed	0	1	0	0	0		0		39302
543	6	g	8	13	1	28	3	2005	Furvela	1542	l	1	10	1	unfed	0	1	0	0	0		0		39302
544	6	h	8	13	1	28	3	2005	Furvela	1542	l	1	10	1	unfed	2	0	0	1	0		0.1		39302
552	6	h	9	13	1	28	3	2005	Furvela	1542	l	1	10	1	unfed	3	0	0	0	1		0.1		39302
642	7	b	9	13	1	28	3	2005	Furvela	4008	s	1	10	1	gravid	0	1	0	0	0		0
1502	14	f	8	13	1	28	3	2005	Furvela	3279	l	1	10	1	unfed	0	1	0	0	0		0
1503	14	g	8	13	1	28	3	2005	Furvela	3279	l	1	10	1	unfed	0	1	0	0	0		0
1504	14	h	8	13	1	28	3	2005	Furvela	3279	l	1	10	1	unfed	0	1	0	0	0		0
1305	16	a	8	13	1	28	3	2005	Furvela	3279	l	1	10	1	unfed	0	1	0	0	0		0
1318	16	f	9	13	1	28	3	2005	Furvela	1542	l	1	10	1	unfed	3	0	0	0	1		0.1		39302
1319	16	g	9	13	1	28	3	2005	Furvela	1375	s	1	10	1	gravid	0	1	0	0	0		0
1320	16	h	9	13	1	28	3	2005	Furvela	4008	s	1	10	1	gravid	0	1	0	0	0		0
643	7	c	9	13	1	28	3	2006	Furvela	1542	l	1	10	1	unfed	0	1	0	0	0		0
644	7	d	9	13	1	28	3	2006	Furvela	1542	l	1	10	1	unfed	0	1	0	0	0		0
645	7	e	9	13	1	28	3	2006	Furvela	1542	l	1	7	1	unfed	0	1	0	0	0		0
1314	16	b	9	13	1	29	3	2005	Furvela	922	s	1	10	1	gravid	0	1	0	0	0		0		39302
1315	16	c	9	13	1	29	3	2005	Furvela	922	s	1	10	1	gravid	3	0	0	0	1		0.1		39302
557	6	e	10	13	1	30	3	2004	Furvela	1508	l	1	10	1	unfed	0	1	0	0	0		0
1321	16	a	10	13	1	30	3	2004	Furvela	1508	l	1	10	1	unfed	0	1	0	0	0		0
1322	16	b	10	13	1	30	3	2004	Furvela	1508	l	1	10	1	unfed	0	1	0	0	0		0
653	7	e	10	13	1	30	3	2005	Furvela	1542	l	1	10	1	unfed	1	0	1	0	0		0.1		39302
654	7	f	10	13	1	30	3	2005	Furvela	1542	l	1	10	1	unfed	2	0	0	1	0		0.1		39302
655	7	g	10	13	1	30	3	2005	Furvela	1542	l	1	10	1	unfed	3	0	0	0	1		0.1		39302
1418	15	b	10	13	1	30	3	2005	Furvela	1542	l	1	10	1	unfed	0	1	0	0	0		0		39302
1419	15	c	10	13	1	30	3	2005	Furvela	1542	l	1	10	1	unfed	0	1	0	0	0		0		39302
656	7	h	10	13	1	30	3	2005	Furvela	922	s	1	7	1	gravid	0	1	0	0	0		0		39302
1420	15	d	10	13	1	30	3	2005	Furvela	1542	l	1	10	1	unfed	0	1	0	0	0		0		39302
1327	16	g	10	13	1	30	3	2005	Furvela	922	s	1	10	1	gravid	0	1	0	0	0		0		39302
1328	16	h	10	13	1	30	3	2005	Furvela	922	s	1	10	1	gravid	0	1	0	0	0		0		39302
1226	17	b	10	13	1	30	3	2005	Furvela	1375	s	1	10	1	gravid	0	1	0	0	0		0
1227	17	c	10	13	1	30	3	2005	Furvela	1375	s	1	10	1	gravid	1	0	1	0	0		0.1
1225	17	a	10	13	1	30	3	2005	Furvela	922	s	1	9	1	gravid	0	1	0	0	0		0		39302
	201	h	12			30	3	2010	furvela	1328	l	1	10	1	unfed	0	1	0	0	0
	202	b	3			30	3	2010	furvela	1708	l	1	10	1	unfed	0	1	0	0	0
	202	c	3			30	3	2010	furvela	1708	l	1	10	1	unfed	0	1	0	0	0
	202	d	3			30	3	2010	furvela	1708	l	1	10	1	unfed	0	1	0	0	0
	202	f	1			30	3	2010	furvela	1328	l	1	10	1	unfed	0	1	0	0	0
562	6	b	11	14	2	31	3	2005	Furvela	1542	l	1	10	1	unfed	0	1	0	0	0		0		39302
563	6	c	11	14	2	31	3	2005	Furvela	1542	l	1	10	1	unfed	2	0	0	1	0		0.1		39302
564	6	d	11	14	2	31	3	2005	Furvela	1542	l	1	10	1	unfed	0	1	0	0	0		0		39302
565	6	e	11	14	2	31	3	2005	Furvela	3279	l	1	10	1	unfed	0	1	0	0	0		0
1425	15	a	11	14	2	31	3	2005	Furvela	24	s	1	10	1	gravid	0	1	0	0	0		0
1431	15	g	11	14	2	31	3	2005	Furvela	1542	l	1	10	1	unfed	0	1	0	0	0		0		39302
1432	15	h	11	14	2	31	3	2005	Furvela	1542	l	1	10	1	unfed	0	1	0	0	0		0		39302
1233	17	a	11	14	2	31	3	2005	Furvela	3279	l	1	10	1	unfed	0	1	0	0	0		0
1234	17	b	11	14	2	31	3	2005	Furvela	3279	l	1	10	1	unfed	0	1	0	0	0		0
1235	17	c	11	14	2	31	3	2005	Furvela	3279	l	1	10	1	unfed	1	0	1	0	0		0.1
1236	17	d	11	14	2	31	3	2005	Furvela	3173	s	1	10	1	gravid	0	1	0	0	0		0		39302
1238	17	f	11	14	2	31	3	2005	Furvela	922	s	1	10	1	gravid	0	1	0	0	0		0		39302
1240	17	h	11	14	2	31	3	2005	Furvela	922	s	1	10	1	gravid	3	0	0	0	1		0.1		39302
1237	17	e	11	14	2	31	3	2005	Furvela	3173	s	1	6	1	gravid	0	1	0	0	0		0		39302
1521	14	a	11	14	2	31	3	2006	Furvela	1542	l	1	10	1	unfed	0	1	0	0	0		0
1239	17	g	11	14	2	31	3	2005	Furvela	922	s	1	9	1	gravid	0	1	0	0	0		0		39302
1522	14	b	11	14	2	31	3	2006	Furvela	1542	l	1	7	1	unfed	0	1	0	0	0		0
							3 Total						3232				255	26	15	39
1737	21	a	2			1	4	2002	furvela	1012	l	1	10	1	unfed	0	1	0	0	0	0
1738	21	b	2			1	4	2002	furvela	1012	l	1	10	1	unfed	0	1	0	0	0	0
1739	21	c	2			1	4	2002	furvela	1012	l	1	10	1	unfed	0	1	0	0	0	0
1740	21	d	2			1	4	2002	furvela	1012	l	1	10	1	unfed	0	1	0	0	0	0
1337	16	a	12	14	2	1	4	2003	Furvela	35	l	1	10	1	unfed	0	1	0	0	0		0
1338	16	b	12	14	2	1	4	2003	Furvela	35	l	1	10	1	unfed	0	1	0	0	0		0
1339	16	c	12	14	2	1	4	2005	Furvela	922	s	1	10	1	gravid	0	1	0	0	0		0
576	6	h	12	14	2	1	4	2003	Furvela	35	l	1	9	1	unfed	3	0	0	0	1		0.111111
1340	16	d	12	14	2	1	4	2005	Furvela	922	s	1	10	1	gravid	0	1	0	0	0		0
	202	e	7			1	4	2010	furvela	1328	l	1	10	1	unfed	0	1	0	0	0
	202	f	7			1	4	2010	furvela	1328	l	1	10	1	unfed	0	1	0	0	0
	202	g	7			1	4	2010	furvela	1708	l	1	10	1	unfed	3	0	0	0	1
1285	16	e	5			2	4	2002	furvela	1012	t	1	10	1	unfed	2	0	0	1	0	1
1334	16	f	11			2	4	2002	furvela	182	l	1	10	1	unfed	2	0	0	1	0	1
1335	16	g	11			2	4	2002	furvela	182	l	1	10	1	unfed	0	1	0	0	0	0
1755	21	c	4			2	4	2002	furvela	ct3	l	1	10	1	unfed	0	1	0	0	0	0
1741	21	e	2			2	4	2002	furvela	199	l	1	10	1	unfed	0	1	0	0	0	0
1742	21	f	2			2	4	2002	furvela	199	l	1	10	1	unfed	0	1	0	0	0	0
1814	21	f	11			2	4	2002	furvela	ct1	l	1	10	1	unfed	0	1	0	0	0	0
1756	21	d	4			2	4	2002	furvela	ct3	l	1	8	1	unfed	0	1	0	0	0	0
1247	17	g	12	14	2	2	4	2004	Furvela	235	s	1	10	1	gravid	0	1	0	0	0		0
1248	17	h	12	14	2	2	4	2004	Furvela	235	s	1	10	1	gravid	3	0	0	0	1		0.1
103	111	g	1	14	2	2	4	2004	Furvela	235	s	1	10	1	gravid	0	1	0	0	0		0
1743	21	g	2			2	4	2002	furvela	199	l	1	9	1	unfed	0	1	0	0	0	0
1744	21	h	2			2	4	2002	furvela	199	l	1	7	1	Blood-fed	0	1	0	0	0	0
1246	17	f	12	14	2	2	4	2004	Furvela	235	s	1	8	1	gravid	0	1	0	0	0		0
273	110	a	11	14	2	4	4	2004	Furvela	235	s	1	10	1	gravid	0	1	0	0	0		0
274	110	b	11	14	2	4	4	2004	Furvela	235	s	1	10	1	gravid	0	1	0	0	0		0
272	110	h	10	14	2	4	4	2004	Furvela	235	s	1	10	1	gravid	0	1	0	0	0		0
155	111	c	8	14	2	4	4	2004	Furvela	235	s	1	10	1	gravid	3	0	0	0	1		0.1
156	111	d	8	14	2	4	4	2004	Furvela	235	s	1	10	1	gravid	0	1	0	0	0		0
565	109	e	11	14	2	4	4	2005	Furvela	1542	l	1	10	1	unfed	0	1	0	0	0		0		39309
566	109	f	11	14	2	4	4	2005	Furvela	1542	l	1	10	1	unfed	0	1	0	0	0		0		39309
567	109	g	11	14	2	4	4	2005	Furvela	1542	l	1	10	1	unfed	0	1	0	0	0		0		39309
568	109	h	11	14	2	4	4	2005	Furvela	1542	l	1	10	1	unfed	2	0	0	1	0		0.1		39309
275	110	c	11	14	2	4	4	2005	Furvela	1542	l	1	10	1	unfed	0	1	0	0	0		0		39309
276	110	d	11	14	2	4	4	2005	Furvela	1542	l	1	10	1	unfed	0	1	0	0	0		0		39309
277	110	e	11	14	2	4	4	2005	Furvela	1542	l	1	10	1	unfed	0	1	0	0	0		0		39309
279	110	g	11	14	2	4	4	2005	Furvela	1542	l	1	10	1	unfed	3	0	0	0	1		0.1		39309
280	110	h	11	14	2	4	4	2005	Furvela	1542	l	1	10	1	unfed	3	0	0	0	1		0.1		39309
278	110	f	11	14	2	4	4	2005	Furvela	1542	l	1	9	1	unfed	0	1	0	0	0		0		39309
214	4	f	3	14	2	5	4	2005	Furvela	922	s	1	10	1	gravid	0	1	0	0	0		0
2697	6	a	2	14	2	5	4	2005	Furvela	1542	l	1	10	1	unfed	1	0	1	0	0		0.1
2705	6	a	3	14	2	5	4	2005	Furvela	922	s	1	10	1	gravid	0	1	0	0	0		0
2699	6	c	2	14	2	5	4	2005	Furvela	1542	l	1	10	1	unfed	3	0	0	0	1		0.1
2707	6	c	3	14	2	5	4	2005	Furvela	922	s	1	10	1	gravid	0	1	0	0	0		0
2701	6	e	2	14	2	5	4	2005	Furvela	1542	l	1	10	1	unfed	3	0	0	0	1		0.1
2694	6	f	1	14	2	5	4	2005	Furvela	1542	l	1	10	1	unfed	1	0	1	0	0		0.1
2702	6	f	2	14	2	5	4	2005	Furvela	1542	l	1	10	1	unfed	3	0	0	0	1		0.1
2710	6	f	3	14	2	5	4	2005	Furvela	922	s	1	10	1	gravid	0	1	0	0	0		0
2695	6	g	1	14	2	5	4	2005	Furvela	1542	l	1	10	1	unfed	0	1	0	0	0		0
7	24	d	2	14	2	5	4	2005	Furvela	1542	l	1	10	1	unfed	2	0	0	1	0		0.1
7	24	e	2	14	2	5	4	2005	Furvela	1542	l	1	10	1	unfed	3	0	0	0	1		0.1
7	24	f	2	14	2	5	4	2005	Furvela	1542	l	1	10	1	unfed	0	1	0	0	0		0
7	24	g	2	14	2	5	4	2005	Furvela	1542	l	1	10	1	unfed	1	0	1	0	0		0.1
953	167	a	12	14	2	5	4	2005	Furvela	1542	l	1	10	1	unfed	0	1	0	0	0		0
954	167	b	12	14	2	5	4	2005	Furvela	1542	l	1	10	1	unfed	0	1	0	0	0		0
1	18-a	c	3	14	2	5	4	2005	Furvela	922	s	1	10	1	gravid	0	1	0	0	0		0
1	18-a	d	3	14	2	5	4	2005	Furvela	922	s	1	10	1	gravid	3	0	0	0	1		0.1
596	p5	d	3	14	2	5	4	2005	Furvela	922	s	1	10	1	gravid	0	1	0	0	0		0
1	24	c	4	14	2	6	4	2005	Furvela	24	s	1	10	1	gravid	0	1	0	0	0		0		39309
1	24	g	4	14	2	6	4	2005	Furvela	24	s	1	10	1	gravid	0	1	0	0	0		0		39309
1	24	h	4	14	2	6	4	2005	Furvela	24	s	1	10	1	gravid	0	1	0	0	0		0		39309
1737	133	a	2	15	2	10	4	2004	Furvela	399	l	1	7	1	unfed	0	1	0	0	0		0
	29	c	3	15	2	11	4	2005	Furvela	922	s	1	10	1	gravid	0	1	0	0	0		0
	29	f	3	15	2	11	4	2005	Furvela	922	s	1	10	1	gravid	0	1	0	0	0		0
	30	d	3	15	2	11	4	2005	Furvela	922	s	1	10	1	gravid	0	1	0	0	0		0
1741	133	e	2	15	2	11	4	2005	Furvela	43	l	1	10	1	unfed	0	1	0	0	0		0		39297
1742	133	f	2	15	2	11	4	2005	Furvela	43	l	1	10	1	unfed	0	1	0	0	0		0		39297
1743	133	g	2	15	2	11	4	2005	Furvela	43	l	1	10	1	unfed	2	0	0	1	0		0.1		39297
1744	133	h	2	15	2	11	4	2005	Furvela	43	l	1	10	1	unfed	1	0	1	0	0		0.1		39297
	203	b	6			12	4	2010	furvela	1708	l	1	10	1	unfed	0	1	0	0	0
	203	c	6			12	4	2010	furvela	1708	l	1	10	1	unfed	0	1	0	0	0
810	130	b	6	15	2	13	4	2005	Furvela	1542	l	1	10	1	unfed	0	1	0	0	0		0		39309
814	130	f	6	15	2	13	4	2005	Furvela	1542	l	1	10	1	unfed	0	1	0	0	0		0		39309
815	130	g	6	15	2	13	4	2005	Furvela	1542	l	1	10	1	unfed	0	1	0	0	0		0		39309
816	130	h	6	15	2	13	4	2005	Furvela	1542	l	1	10	1	unfed	1	0	1	0	0		0.1		39309
813	130	e	6	15	2	13	4	2005	Furvela	1542	l	1	9	1	unfed	0	1	0	0	0		0		39309
427	131	c	6	15	2	13	4	2005	Furvela	1542	l	1	10	1	unfed	0	1	0	0	0		0		39309
432	131	h	6	15	2	13	4	2005	Furvela	1542	l	1	10	1	unfed	0	1	0	0	0		0		39309
	203	f	3			13	4	2010	furvela	1708	l	1	10	1	unfed	0	1	0	0	0
	203	g	3			13	4	2010	furvela	1708	l	1	10	1	unfed	0	1	0	0	0
	203	h	3			13	4	2010	furvela	1708	l	1	5	1	unfed	0	1	0	0	0
	202	a	4			14	4	2010	furvela	1708	l	1	10	1	unfed	0	1	0	0	0
	202	b	4			14	4	2010	furvela	1708	l	1	10	1	unfed	0	1	0	0	0
	202	c	4			14	4	2010	furvela	1708	l	1	10	1	unfed	0	1	0	0	0
	202	d	4			14	4	2010	furvela	1708	l	1	10	1	unfed	0	1	0	0	0
	202	e	4			14	4	2010	furvela	1708	l	1	10	1	unfed	0	1	0	0	0
	202	f	4			14	4	2010	furvela	1708	l	1	10	1	unfed	0	1	0	0	0
	202	h	3			14	4	2010	furvela	1708	l	1	10	1	unfed	0	1	0	0	0
	202	g	4			14	4	2010	furvela	1708	l	1	9	1	unfed	2	0	0	1	0
	201	f	10			16	4	2010	furvela	1708	l	1	10	1	unfed	0	1	0	0	0
	201	g	10			16	4	2010	furvela	1708	l	1	10	1	unfed	0	1	0	0	0
	201	h	10			16	4	2010	furvela	1708	l	1	6	1	unfed	0	1	0	0	0
	29	b	11	16	2	18	4	2005	Furvela	1542	s	1	10	1	gravid	0	1	0	0	0		0
	29	h	11	16	2	18	4	2005	Furvela	1542	s	1	10	1	gravid	0	1	0	0	0		0
	30	c	11	16	2	18	4	2005	Furvela	1542	s	1	10	1	gravid	0	1	0	0	0		0
	30	g	11	16	2	18	4	2005	Furvela	1542	s	1	10	1	gravid	0	1	0	0	0		0
852	130	d	11	16	2	18	4	2005	Furvela	1542	s	1	10	1	gravid	1	0	1	0	0		0.1
1808	133	h	10	16	2	18	4	2005	Furvela	1542	s	1	10	1	gravid	0	1	0	0	0		0
1819	133	c	12	16	2	18	4	2007	Furvela	3234	s	1	6	1	gravid	0	1	0	0	0		0		39297
1351	160	g	1	16	2	19	4	2004	Furvela	1403	l	1	10	1	unfed	3	0	0	0	1		0.1
1352	160	h	1	16	2	19	4	2004	Furvela	1403	l	1	10	1	unfed	3	0	0	0	1		0.1
	202	b	11			20	4	2010	furvela	1115	l	1	10	1	unfed	0	1	0	0	0
	203	b	5			20	4	2010	furvela	1708	l	1	10	1	unfed	0	1	0	0	0
	202	c	11			20	4	2010	furvela	922	l	1	3	1	unfed	0	1	0	0	0
	203	c	5			20	4	2010	furvela	1708	l	1	9	1	unfed	0	1	0	0	0
212	151	d	3	17	2	21	4	2005	Furvela	1542	l	1	10	1	unfed	0	1	0	0	0		0		39302
213	151	e	3	17	2	21	4	2005	Furvela	1542	l	1	10	1	unfed	0	1	0	0	0		0		39302
214	151	f	3	17	2	21	4	2005	Furvela	1542	l	1	10	1	unfed	1	0	1	0	0		0.1		39302
	202	e	8			21	4	2010	furvela	1708	l	1	10	1	unfed	0	1	0	0	0
	202	f	8			21	4	2010	furvela	1708	l	1	10	1	unfed	0	1	0	0	0
	202	g	8			21	4	2010	furvela	1708	l	1	9	1	unfed	0	1	0	0	0
215	151	g	3	17	2	22	4	2004	Furvela	3150	l	1	10	1	unfed	0	1	0	0	0		0
216	151	h	3	17	2	22	4	2004	Furvela	3150	l	1	10	1	unfed	1	0	1	0	0		0.1
118	150	f	3	17	2	25	4	2005	Furvela	3279	l	1	10	1	unfed	0	1	0	0	0		0
119	150	g	3	17	2	25	4	2005	Furvela	3279	l	1	10	1	unfed	0	1	0	0	0		0
120	150	h	3	17	2	25	4	2005	Furvela	3279	l	1	10	1	unfed	3	0	0	0	1		0.1
314	152	b	4	17	2	25	4	2005	Furvela	24	s	1	10	1	gravid	0	1	0	0	0		0		39309
315	152	c	4	17	2	25	4	2005	Furvela	24	s	1	10	1	gravid	0	1	0	0	0		0		39309
318	152	f	4	17	2	26	4	2005	Furvela	1542	l	1	10	1	unfed	0	1	0	0	0		0
1274	159	b	4	17	2	26	4	2005	Furvela	1542	l	1	10	1	unfed	0	1	0	0	0		0
1275	159	c	4	17	2	26	4	2005	Furvela	1542	l	1	10	1	unfed	0	1	0	0	0		0
1276	159	d	4	17	2	26	4	2005	Furvela	1542	l	1	10	1	unfed	0	1	0	0	0		0
1277	159	e	4	17	2	26	4	2005	Furvela	1542	l	1	10	1	unfed	1	0	1	0	0		0.1
1278	159	f	4	17	2	26	4	2005	Furvela	1542	l	1	10	1	unfed	3	0	0	0	1		0.1
218	151	b	4	17	2	26	4	2007	Furvela	23	l	1	10	1	unfed	0	1	0	0	0		0		39258
1949	161	e	4	17	2	26	4	2007	Furvela	23	l	1	10	1	unfed	0	1	0	0	0		0		39258
1951	161	g	4	17	2	26	4	2007	Furvela	23	l	1	10	1	unfed	0	1	0	0	0		0		39258
1952	161	h	4	17	2	26	4	2007	Furvela	23	l	1	10	1	unfed	0	1	0	0	0		0		39258
1960	161	h	5	17	2	27	4	2004	Furvela	1345	l	1	10	1	unfed	1	0	1	0	0		0.1
1680	157	h	6	18	2	29	4	2004	Furvela	320	l	1	10	1	unfed	0	1	0	0	0		0
1961	161	a	6	18	2	29	4	2004	Furvela	320	l	1	10	1	unfed	1	0	1	0	0		0.1
1965	161	e	6	18	2	30	4	2007	Furvela	1542	l	1	10	1	unfed	0	1	0	0	0		0		39297
1968	161	h	6	18	2	30	4	2007	Furvela	1542	l	1	10	1	unfed	0	1	0	0	0		0		39297
2153	163	a	6	18	2	30	4	2007	Furvela	1542	l	1	10	1	unfed	0	1	0	0	0		0		39297
2154	163	b	6	18	2	30	4	2007	Furvela	1542	l	1	10	1	unfed	0	1	0	0	0		0		39297
							4 Total						1333				105	11	6	15
1205	17	e	7			2	5	2002	furvela	1012	l	1	10	1	unfed	0	1	0	0	0	0
1206	17	f	7			2	5	2002	furvela	1012	l	1	10	1	unfed	3	0	0	0	1	1
1207	17	g	7			2	5	2002	furvela	1012	l	1	10	1	unfed	0	1	0	0	0	0
1208	17	h	7			2	5	2002	furvela	1012	l	1	10	1	unfed	0	1	0	0	0	0
1657	20	a	4			2	5	2002	furvela	ct1	l	1	10	1	unfed	0	1	0	0	0	0
1655	20	g	3			2	5	2002	furvela	ct1	l	1	10	1	unfed	0	1	0	0	0	0
1656	20	h	3			2	5	2002	furvela	ct1	l	1	10	1	unfed	3	0	0	0	1	1
1658	20	b	4			2	5	2002	furvela	ct1	l	1	9	1	Blood-fed	0	1	0	0	0	0
	203	a	2			3	5	2010	furvela	miguel	l	1	10	1	unfed	0	1	0	0	0
	203	h	1			3	5	2010	furvela	miguel	l	1	10	1	unfed	0	1	0	0	0
239	151	g	6	18	2	3	5	2004	Furvela	1470	l	1	7	1	unfed	2	0	0	1	0		0.142857
	203	b	2			3	5	2010	furvela	miguel	l	1	6	1	unfed	0	1	0	0	0
	202	h	9			7	5	2010	furvela	angelca	l	1	10	1	unfed	0	1	0	0	0
1683	157	c	7	19	2	8	5	2007	Furvela	24	s	1	10	1	gravid	0	1	0	0	0		0		39297
1685	157	e	7	19	2	8	5	2007	Furvela	24	s	1	10	1	gravid	0	1	0	0	0		0		39297
1686	157	f	7	19	2	8	5	2007	Furvela	24	s	1	10	1	gravid	0	1	0	0	0		0		39297
1684	157	d	7	19	2	8	5	2007	Furvela	24	s	1	7	1	gravid	0	1	0	0	0		0		39297
160	150	h	8	19	2	11	5	2004	Furvela	1327	l	1	10	1	unfed	0	1	0	0	0		0
2661	168	e	9	19	2	11	5	2004	Furvela	1327	l	1	10	1	unfed	0	1	0	0	0		0
159	150	g	8	19	2	11	5	2004	Furvela	1327	l	1	9	1	unfed	1	0	1	0	0		0.111111
2469	162	e	9	20	2	13	5	2004	Furvela	1542	l	1	10	1	unfed	0	1	0	0	0		0
2468	162	d	9	20	2	13	5	2004	Furvela	1542	l	1	5	1	unfed	0	1	0	0	0		0
1700	157	d	9	20	2	18	5	2004	Furvela	35	l	1	9	1	unfed	3	0	0	0	1		0.111111
161	150	a	9	21	2	19	5	2004	Furvela	288	s	1	8	1	gravid	2	0	0	1	0		0.125		39297
162	150	b	9	21	2	20	5	2004	Furvela	1542	l	1	7	1	unfed	0	1	0	0	0		0
164	150	d	9	21	2	21	5	2007	Furvela	3233	s	1	10	1	gravid	0	1	0	0	0		0		39297
2669	168	e	10	21	2	23	5	2004	Furvela	1542	l	1	8	1	unfed	0	1	0	0	0		0
2671	168	g	10	21	2	24	5	2004	Furvela	263	l	1	8	1	unfed	0	1	0	0	0		0
175	150	g	10	21	2	25	5	2004	Furvela	1348	l	1	10	1	unfed	0	1	0	0	0		0		39302
176	150	h	10	21	2	25	5	2004	Furvela	1348	l	1	10	1	unfed	3	0	0	0	1		0.1		39302
1723	157	c	12	22	2	28	5	2007	Furvela	3233	s	1	10	1	gravid	0	1	0	0	0		0		39297
90	153	b	12	22	2	29	5	2004	Furvela	1542	l	1	8	1	unfed	0	1	0	0	0		0
8	1	h	1	22	2	30	5	2005	Furvela	3279	l	1	10	1	unfed	0	1	0	0	0		0
199	3	g	1	22	2	30	5	2005	Furvela	3279	l	1	10	1	unfed	0	1	0	0	0		0
295	4	g	1	22	2	30	5	2005	Furvela	3279	l	1	10	1	unfed	2	0	0	1	0		0.1
296	4	h	1	22	2	30	5	2005	Furvela	3279	l	1	10	1	unfed	3	0	0	0	1		0.1
1447	14	g	1	22	2	30	5	2005	Furvela	3279	l	1	10	1	unfed	0	1	0	0	0		0
200	3	h	1	22	2	30	5	2005	Furvela	3279	l	1	9	1	unfed	0	1	0	0	0		0
872	13	h	1	22	2	31	5	2004	Furvela	1144	l	1	7	1	unfed	0	1	0	0	0		0
							5 Total						357				30	1	3	5
586	7	b	2	22	2	1	6	2004	Furvela	1130	l	1	7	1	unfed	0	1	0	0	0		0
904	13	h	5	23	2	6	6	2004	Furvela	1542	l	1	10	1	unfed	0	1	0	0	0		0
	202	c	12			7	6	2010	furvela	922	l	1	10	1	unfed	0	1	0	0	0
	202	a	10			7	6	2010	furvela	angelca	l	1	6	1	unfed	0	1	0	0	0
	201	a	6			8	6	2010	furvela	carlitos	l	1	10	1	unfed	0	1	0	0	0
	201	b	6			8	6	2010	furvela	carlitos	l	1	10	1	unfed	0	1	0	0	0
	201	c	6			8	6	2010	furvela	carlitos	l	1	10	1	unfed	0	1	0	0	0
	201	g	5			8	6	2010	furvela	carlitos	l	1	10	1	unfed	0	1	0	0	0
	201	h	5			8	6	2010	furvela	carlitos	l	1	10	1	unfed	0	1	0	0	0
	202	a	6			9	6	2010	furvela	carlitos	l	1	10	1	unfed	0	1	0	0	0
	202	a	12			9	6	2010	furvela	1645	l	1	10	1	unfed	0	1	0	0	0
	202	g	5			9	6	2010	furvela	carlitos	l	1	10	1	unfed	0	1	0	0	0
	202	h	5			9	6	2010	furvela	carlitos	l	1	10	1	unfed	0	1	0	0	0
	202	b	6			9	6	2010	furvela	carlitos	l	1	7	1	unfed	0	1	0	0	0
	202	b	12			9	6	2010	furvela	922	l	1	8	1	unfed	0	1	0	0	0
	201	f	8			10	6	2010	furvela	carlitos	l	1	10	1	unfed	0	1	0	0	0
	201	g	8			10	6	2010	furvela	carlitos	l	1	10	1	unfed	0	1	0	0	0
	201	h	8			10	6	2010	furvela	carlitos	l	1	10	1	unfed	0	1	0	0	0
	208	d	3			14	6	2010	furvela	carlitos	l	1	10	1	unfed	0	1	0	0	0
	208	e	3			14	6	2010	furvela	carlitos	l	1	10	1	unfed	0	1	0	0	0
	208	f	3			14	6	2010	furvela	carlitos	l	1	10	1	unfed	0	1	0	0	0
57	1	a	8	24	2	15	6	2004	Furvela	1344	l	1	10	1	unfed	0	1	0	0	0		0
	206	f	10			15	6	2010	furvela	carlitos	l	1	10	1	unfed	0	1	0	0	0
	206	g	10			15	6	2010	furvela	carlitos	l	1	10	1	unfed	0	1	0	0	0
	206	h	10			15	6	2010	furvela	carlitos	l	1	10	1	unfed	0	1	0	0	0
	208	h	4			15	6	2010	furvela	joao	t	1	10	1	unfed	0	1	0	0	0
	208	a	5			15	6	2010	furvela	joao	t	1	3	1	unfed	0	1	0	0	0
	208	f	6			15	6	2010	furvela	1324	s	1	7	1	unfed	0	1	0	0	0
							6 Total						258				28	0	0	0
76	1	d	10	27	3	1	7	2004	Furvela	1335	l	1	10	1	unfed	0	1	0	0	0		0
462	5	f	10	27	3	1	7	2004	Furvela	1335	l	1	10	1	unfed	0	1	0	0	0		0
463	5	g	10	27	3	1	7	2004	Furvela	1335	l	1	10	1	unfed	0	1	0	0	0		0
1214	17	f	8			2	7	2002	furvela	ct1	l	1	10	1	unfed	0	1	0	0	0	0
1785	21	a	8			2	7	2002	furvela	ct2	l	1	10	1	unfed	2	0	0	1	0	1
1784	21	h	7			2	7	2002	furvela	ct2	l	1	10	1	unfed	1	0	1	0	0	1
363	4	c	10	29	3	14	7	2004	Furvela	1464	l	1	8	1	unfed	1	0	1	0	0		0.125
364	4	d	10	29	3	15	7	2004	Furvela	1464	l	1	7	1	unfed	0	1	0	0	0		0
1897	22	a	10			17	7	2002	furvela	560	l	1	8	1	unfed	0	1	0	0	0	0
1916	22	d	12			17	7	2002	furvela	sem nr	l	1	7	1	unfed	0	1	0	0	0	0
1917	22	e	12			18	7	2002	furvela	sem nr	l	1	7	1	unfed	0	1	0	0	0	0
	214	c	10			22	7	2010	furvela	1360	s	1	5	1	gravid	0	1	0	0	0
369	4	a	11	30	3	24	7	2004	Furvela	1542	l	1	2	1	unfed	0	1	0	0	0		0
946	13	b	11	30	3	26	7	2004	Furvela	1542	l	1	7	1	unfed	0	1	0	0	0		0
273	3	a	11	30	3	27	7	2004	Furvela	1542	l	1	10	1	unfed	0	1	0	0	0		0
376	4	h	11	30	3	27	7	2004	Furvela	1542	l	1	9	1	unfed	0	1	0	0	0		0
							7 Total						130				13	2	1	0
1691	20	c	8			2	8	2002	furvela	33	l	1	7	1	unfed	0	1	0	0	0	0
2571	169	c	10	31	3	3	8	2004	Furvela	34	l	1	7	1	unfed	0	1	0	0	0		0
1	24	h	1	32	3	5	8	2004	Furvela	1542	l	1	10	1	unfed	1	0	1	0	0		0.1
2009	23	a	12			7	8	2002	furvela	1060	l	1	10	1	unfed	0	1	0	0	0	0
2010	23	b	12			7	8	2002	furvela	sem nr	l	1	10	1	unfed	0	1	0	0	0	0
2011	23	c	12			7	8	2002	furvela	sem nr	l	1	10	1	unfed	0	1	0	0	0	0
2004	23	d	11			7	8	2002	furvela	1060	l	1	10	1	unfed	0	1	0	0	0	0
2012	23	d	12			7	8	2002	furvela	sem nr	l	1	10	1	unfed	0	1	0	0	0	0
2005	23	e	11			7	8	2002	furvela	1060	l	1	10	1	unfed	0	1	0	0	0	0
2013	23	e	12			7	8	2002	furvela	sem nr	l	1	10	1	unfed	0	1	0	0	0	0
2006	23	f	11			7	8	2002	furvela	1060	l	1	10	1	unfed	0	1	0	0	0	0
2014	23	f	12			7	8	2002	furvela	sem nr	l	1	10	1	unfed	0	1	0	0	0	0
2007	23	g	11			7	8	2002	furvela	1060	l	1	10	1	unfed	0	1	0	0	0	0
2015	23	g	12			7	8	2002	furvela	sem nr	l	1	10	1	unfed	0	1	0	0	0	0
2008	23	h	11			7	8	2002	furvela	1060	l	1	10	1	unfed	0	1	0	0	0	0
1	24	f	7	32	3	7	8	2004	Furvela	1542	l	1	10	1	unfed	0	1	0	0	0		0
2016	23	h	12			7	8	2002	furvela	sem nr	l	1	8	1	unfed	0	1	0	0	0	0
2752	6	h	8	33	3	15	8	2005	Furvela	276	l	1	10	1	unfed	0	1	0	0	0		0		39297
349	152	e	8	33	3	15	8	2005	Furvela	276	l	1	10	1	unfed	0	1	0	0	0		0		39297
350	152	f	8	33	3	15	8	2005	Furvela	276	l	1	10	1	unfed	0	1	0	0	0		0		39297
825	21	a	8	33	3	15	8	2005	Furvela	10	l	1	7	1	unfed	0	1	0	0	0		0		39297
635	p5	c	8	33	3	15	8	2005	Furvela	276	l	1	7	1	unfed	0	1	0	0	0		0		39297
2756	6	d	9	33	3	17	8	2005	Furvela	276	l	1	10	1	unfed	0	1	0	0	0		0		39297
633	p5	a	8	33	3	17	8	2005	Furvela	276	l	1	10	1	unfed	0	1	0	0	0		0		39297
2760	6	h	9	33	3	17	8	2005	Furvela	3159	l	1	5	1	unfed	3	0	0	0	1		0.2		39297
2189	163	e	10	34	3	23	8	2005	Furvela	23	l	1	10	1	unfed	0	1	0	0	0		0		39297
							8 Total						241				24	1	0	1
2001	23	a	11			7	9	2002	furvela	sem nr	l	1	10	1	unfed	0	1	0	0	0	0
1994	23	b	10			7	9	2002	furvela	sem nr	l	1	10	1	unfed	0	1	0	0	0	0
2002	23	b	11			7	9	2002	furvela	sem nr	l	1	10	1	unfed	0	1	0	0	0	0
1995	23	c	10			7	9	2002	furvela	sem nr	l	1	10	1	unfed	0	1	0	0	0	0
1996	23	d	10			7	9	2002	furvela	sem nr	l	1	10	1	unfed	0	1	0	0	0	0
1997	23	e	10			7	9	2002	furvela	sem nr	l	1	10	1	unfed	0	1	0	0	0	0
1998	23	f	10			7	9	2002	furvela	sem nr	l	1	10	1	unfed	0	1	0	0	0	0
1999	23	g	10			7	9	2002	furvela	sem nr	l	1	10	1	unfed	0	1	0	0	0	0
2000	23	h	10			7	9	2002	furvela	sem nr	l	1	10	1	unfed	0	1	0	0	0	0
2003	23	c	11			7	9	2002	furvela	sem nr	l	1	5	1	unfed	0	1	0	0	0	0
295	113	g	1	36	3	7	9	2005	Furvela	282	l	1	8	1	unfed	0	1	0	0	0		0
	205	f	8			9	9	2008	furvela	222	l	1	10	thorax	unfed	0	1	0	0	0
	205	g	8			11	9	2008	furvela		l	1	10	thorax	unfed	3	0	0	0	1
	205	h	8			11	9	2008	furvela		l	1	5	thorax	unfed	0	1	0	0	0
978	8	b	3			12	9	2001	furvela	1196	l	1	8	1	unfed	0	1	0	0	0	0
1166	129	f	2	38	3	16	9	2005	Furvela	24	s	1	8	1	gravid	0	1	0	0	0		0
	205	a	5			18	9	2008	furvela	222	l	1	1	1	unfed	0	1	0	0	0
2227	101	c	3	39	3	22	9	2004	Furvela	3279	l	1	10	1	unfed	0	1	0	0	0		0		39297
596	122	d	3	39	3	23	9	2004	Furvela	3279	l	1	10	1	unfed	0	1	0	0	0		0		39297
1169	129	a	3	40	4	29	9	2003	Furvela	1463	l	1	10	1	unfed	0	1	0	0	0		0		39297
1170	129	b	3	40	4	29	9	2003	Furvela	1463	l	1	6	1	unfed	0	1	0	0	0		0		39297
1171	129	c	3	40	4	30	9	2003	Furvela	1463	l	1	8	1	unfed	0	1	0	0	0		0		39297
							9 Total						189				21	0	0	1
1291	16	c	6			2	10	2002	furvela	121	l	1	10	1	unfed	3	0	0	0	1	1
1292	16	d	6			2	10	2002	furvela	121	l	1	10	1	unfed	0	1	0	0	0	0
1293	16	e	6			2	10	2002	furvela	121	l	1	10	1	unfed	3	0	0	0	1	1
1294	16	f	6			2	10	2002	furvela	121	l	1	6	1	unfed	0	1	0	0	0	0
2439	103	g	5	41	4	6	10	2004	Furvela	3279	l	1	10	1	unfed	0	1	0	0	0		0
1572	100	d	5	41	4	6	10	2006	Furvela	3236	s	1	10	1	gravid	3	0	0	0	1		0.1		39267
2245	101	e	5	41	4	6	10	2006	Furvela	13	s	1	10	1	gravid	0	1	0	0	0		0		39267
2248	101	h	5	41	4	6	10	2006	Furvela	13	s	1	10	1	gravid	3	0	0	0	1		0.1		39267
2436	103	d	5	41	4	6	10	2006	Furvela	3236	s	1	10	1	gravid	0	1	0	0	0		0		39267
2529	104	a	5	41	4	6	10	2006	Furvela	13	s	1	10	1	gravid	0	1	0	0	0		0		39267
2535	104	g	5	41	4	6	10	2006	Furvela	3236	s	1	10	1	gravid	0	1	0	0	0		0		39267
321	113	a	5	41	4	6	10	2006	Furvela	3236	s	1	10	1	gravid	0	1	0	0	0		0		39267
322	113	b	5	41	4	6	10	2006	Furvela	3236	s	1	10	1	gravid	0	1	0	0	0		0		39267
2343	102	g	5	41	4	6	10	2004	Furvela	1323	s	1	9	1	gravid	0	1	0	0	0		0
323	113	c	5	41	4	6	10	2006	Furvela	3236	s	1	10	1	gravid	0	1	0	0	0		0		39267
2341	102	e	5	41	4	6	10	2005	Furvela	3158	l	1	4	1	unfed	0	1	0	0	0		0	0	0.82
2434	103	b	5	41	4	6	10	2005	Furvela	1542	l	1	5	1	unfed	0	1	0	0	0		0	0	0.88
2440	103	h	5	41	4	6	10	2005	Furvela	150	l	1	5	1	unfed	0	1	0	0	0		0	0	-1.95
324	113	d	5	41	4	6	10	2006	Furvela	3236	s	1	10	1	gravid	0	1	0	0	0		0		39267
325	113	e	5	41	4	6	10	2006	Furvela	3236	s	1	10	1	gravid	0	1	0	0	0		0		39267
2438	162	f	5	41	4	6	10	2006	Furvela	222	s	1	10	1	gravid	0	1	0	0	0		0		39267
997	166	e	5	41	4	6	10	2006	Furvela	3236	s	1	10	1	gravid	0	1	0	0	0		0		39267
2437	103	e	5	41	4	6	10	2006	Furvela	23	s	1	8	1	gravid	0	1	0	0	0		0		39267
2625	168	a	5	41	4	6	10	2006	Furvela	23	s	1	10	1	gravid	0	1	0	0	0		0		39267
2626	168	b	5	41	4	6	10	2006	Furvela	23	s	1	10	1	gravid	0	1	0	0	0		0		39267
1474	155	b	5	41	4	7	10	2005	Furvela	3175	s	1	5	1	gravid	0	1	0	0	0		0	0	6.57
2436	162	d	5	41	4	7	10	2005	Furvela	24	s	1	4	1	gravid	0	1	0	0	0		0	0	5.5
1761	133	a	5	41	4	8	10	2005	Furvela	286	s	1	8	1	gravid	3	0	0	0	1		0.125
	29	g	6	41	4	9	10	2006	Furvela	3280	s	1	10	1	gravid	0	1	0	0	0		0		39267
	30	a	6	41	4	9	10	2006	Furvela	277	s	1	10	1	gravid	0	1	0	0	0		0		39267
	30	b	6	41	4	9	10	2006	Furvela	23	s	1	10	1	gravid	0	1	0	0	0		0		39267
	30	d	6	41	4	9	10	2006	Furvela	23	s	1	10	1	gravid	0	1	0	0	0		0		39267
	30	h	6	41	4	9	10	2006	Furvela	23	s	1	10	1	gravid	2	0	0	1	0		0.1		39267
329	113	a	6	41	4	9	10	2006	Furvela	23	s	1	10	1	gravid	0	1	0	0	0		0		39267
330	113	b	6	41	4	9	10	2006	Furvela	23	s	1	10	1	gravid	0	1	0	0	0		0		39267
332	113	d	6	41	4	9	10	2006	Furvela	3236	s	1	10	1	gravid	0	1	0	0	0		0		39267
333	113	e	6	41	4	9	10	2006	Furvela	3236	s	1	10	1	gravid	0	1	0	0	0		0		39267
334	113	f	6	41	4	9	10	2006	Furvela	3236	s	1	10	1	gravid	1	0	1	0	0		0.1		39267
335	113	g	6	41	4	9	10	2006	Furvela	3236	s	1	10	1	gravid	2	0	0	1	0		0.1		39267
331	113	c	6	41	4	9	10	2006	Furvela	23	s	1	7	1	gravid	0	1	0	0	0		0		39267
336	113	h	6	41	4	9	10	2006	Furvela	24	s	1	9	1	gravid	0	1	0	0	0		0		39267
1584	100	h	6	41	4	10	10	2006	Furvela	235	s	1	10	1	gravid	2	0	0	1	0		0.1		39267
2251	101	c	6	41	4	10	10	2006	Furvela	?	s	1	10	1	gravid	0	1	0	0	0		0		39267
2345	102	a	6	41	4	10	10	2006	Furvela	3214	s	1	10	1	gravid	0	1	0	0	0		0		39267
2346	102	b	6	41	4	10	10	2006	Furvela	235	s	1	10	1	gravid	0	1	0	0	0		0		39267
2352	102	h	6	41	4	10	10	2006	Furvela	3214	s	1	10	1	gravid	0	1	0	0	0		0		39267
2441	103	a	6	41	4	10	10	2006	Furvela	3280	s	1	10	1	gravid	0	1	0	0	0		0		39267
2445	103	e	6	41	4	10	10	2006	Furvela	?	s	1	10	1	gravid	2	0	0	1	0		0.1		39267
2540	104	d	6	41	4	10	10	2006	Furvela	235	s	1	10	1	gravid	0	1	0	0	0		0		39267
2542	104	f	6	41	4	10	10	2006	Furvela	3214	s	1	10	1	gravid	0	1	0	0	0		0		39267
1577	100	a	6	41	4	10	10	2005	Furvela	3158	l	1	5	1	unfed	0	1	0	0	0		0	0	-0.75
2347	102	c	6	41	4	10	10	2005	Furvela	1542	l	1	5	1	unfed	0	1	0	0	0		0	0	1.76
2348	102	d	6	41	4	10	10	2005	Furvela	3158	l	1	5	1	unfed	0	1	0	0	0		0	0	0.09
2351	102	g	6	41	4	10	10	2005	Furvela	3279	l	1	5	1	unfed	0	1	0	0	0		0	0	-0.57
2447	103	g	6	41	4	10	10	2005	Furvela	1542	l	1	4	1	unfed	0	1	0	0	0		0	0	3.02
2541	104	e	6	41	4	10	10	2006	Furvela	?	s	1	9	1	gravid	0	1	0	0	0		0		39267
1585	100	a	7	41	4	11	10	2005	Furvela	3214	s	1	5	1	gravid	3	0	0	0	1		0.2	?	?
2355	102	c	7	41	4	11	10	2005	Furvela	1542	l	1	4	1	unfed	0	1	0	0	0		0	0	7.1
2356	102	d	7	41	4	11	10	2005	Furvela	n10	s	1	3	1	gravid	0	1	0	0	0		0	1	12.29
2455	103	g	7	41	4	11	10	2005	Furvela	1542	l	1	5	1	unfed	0	1	0	0	0		0	0	7.39
2259	101	c	7	41	4	12	10	2006	Furvela	23	s	1	10	1	gravid	1	0	1	0	0		0.1		39267
2353	102	a	7	41	4	12	10	2006	Furvela	ct4	s	1	10	1	gravid	0	1	0	0	0		0		39267
2360	102	h	7	41	4	12	10	2006	Furvela	ct4	s	1	10	1	gravid	0	1	0	0	0		0		39267
2552	104	h	7	41	4	12	10	2006	Furvela	23	s	1	7	1	gravid	0	1	0	0	0		0		39267
899	13	c	5			12	10	2008	furvela	23	l	1	4	1	unfed	0	1	0	0	0	0
2257	101	a	7	42	4	17	10	2005	furvela	222	t	1	5	1	unfed	0	1	0	0	0		0
2262	101	f	7	42	4	17	10	2005	Furvela	222	t	1	7	1	unfed	0	1	0	0	0		0
2646	168	f	7	42	4	18	10	2004	Furvela	3279	l	1	9	1	unfed	1	0	1	0	0		0.111111
625	122	a	7	42	4	18	10	2005	Furvela	222	t	1	7	1	unfed	0	1	0	0	0		0
2647	168	g	7	42	4	18	10	2005	Furvela	234	s	1	8	1	gravid	1	0	1	0	0		0.125
821	130	e	7	42	4	19	10	2004	Furvela	256	l	1	10	1	unfed	0	1	0	0	0		0
822	130	f	7	42	4	19	10	2004	Furvela	333	l	1	10	1	unfed	0	1	0	0	0		0		39309
823	130	g	7	42	4	19	10	2004	Furvela	333	l	1	10	1	unfed	0	1	0	0	0		0		39309
824	130	h	7	42	4	19	10	2004	Furvela	333	l	1	10	1	unfed	0	1	0	0	0		0		39309
	30	h	8	42	4	19	10	2006	Furvela	3234	s	1	10	1	gravid	0	1	0	0	0		0		39254
2268	101	d	8	42	4	19	10	2006	Furvela	922	s	1	10	1	gravid	0	1	0	0	0		0		39254
2363	102	c	8	42	4	19	10	2006	Furvela	922	s	1	10	1	gravid	0	1	0	0	0		0		39254
2366	102	f	8	42	4	19	10	2006	Furvela	922	s	1	10	1	gravid	0	1	0	0	0		0		39254
2462	103	f	8	42	4	19	10	2006	Furvela	3234	s	1	10	1	gravid	0	1	0	0	0		0		39254
2463	103	g	8	42	4	19	10	2006	Furvela	922	s	1	10	1	gravid	0	1	0	0	0		0		39254
2364	102	d	8	42	4	19	10	2006	Furvela	922	s	1	6	1	gravid	2	0	0	1	0		0.166667		39254
1596	100	d	8	43	4	20	10	2006	Furvela	3280	s	1	10	1	gravid	0	1	0	0	0		0		39254
2265	101	a	8	43	4	20	10	2006	Furvela	3234	s	1	10	1	gravid	0	1	0	0	0		0		39254
2266	101	b	8	43	4	20	10	2006	Furvela	3280	s	1	10	1	gravid	0	1	0	0	0		0		39254
2554	104	b	8	43	4	20	10	2006	Furvela	ct4	s	1	10	1	gravid	0	1	0	0	0		0		39254
2556	104	d	8	43	4	20	10	2006	Furvela	3234	s	1	10	1	gravid	0	1	0	0	0		0		39254
2557	104	e	8	43	4	20	10	2006	Furvela	3236	s	1	10	1	gravid	0	1	0	0	0		0		39254
2558	104	f	8	43	4	20	10	2006	Furvela	3234	s	1	10	1	gravid	0	1	0	0	0		0		39254
633	122	a	8	43	4	20	10	2006	Furvela	922	s	1	10	1	gravid	0	1	0	0	0		0		39254
635	122	c	8	43	4	20	10	2006	Furvela	23	s	1	10	1	gravid	0	1	0	0	0		0		39254
636	122	d	8	43	4	20	10	2006	Furvela	23	s	1	10	1	gravid	0	1	0	0	0		0		39254
637	122	e	8	43	4	20	10	2006	Furvela	23	s	1	10	1	gravid	0	1	0	0	0		0		39254
638	122	f	8	43	4	20	10	2006	Furvela	23	s	1	10	1	gravid	0	1	0	0	0		0		39254
2270	101	f	8	43	4	20	10	2006	Furvela	ct4	s	1	9	1	gravid	0	1	0	0	0		0		39254
639	122	g	8	43	4	20	10	2006	Furvela	23	s	1	10	1	gravid	0	1	0	0	0		0		39254
640	122	h	8	43	4	20	10	2006	Furvela	23	s	1	10	1	gravid	0	1	0	0	0		0		39254
733	125	e	8	43	4	20	10	2006	Furvela	23	s	1	10	1	gravid	0	1	0	0	0		0		39254
734	125	f	8	43	4	20	10	2006	Furvela	23	s	1	10	1	gravid	0	1	0	0	0		0		39254
447	131	g	8	43	4	20	10	2006	Furvela	23	s	1	10	1	gravid	0	1	0	0	0		0		39254
634	122	b	8	43	4	20	10	2006	Furvela	922	s	1	9	1	gravid	0	1	0	0	0		0		39254
448	131	h	8	43	4	20	10	2006	Furvela	23	s	1	10	1	gravid	0	1	0	0	0		0		39254
2649	168	a	8	43	4	20	10	2006	Furvela	3236	s	1	10	1	gravid	0	1	0	0	0		0		39254
2650	168	b	8	43	4	20	10	2006	Furvela	922	s	1	10	1	gravid	0	1	0	0	0		0		39254
2651	168	c	8	43	4	20	10	2006	Furvela	922	s	1	10	1	gravid	0	1	0	0	0		0		39254
2652	168	d	8	43	4	20	10	2006	Furvela	3236	s	1	10	1	gravid	0	1	0	0	0		0		39254
2653	168	e	8	43	4	20	10	2006	Furvela	3236	s	1	10	1	gravid	0	1	0	0	0		0		39254
2654	168	f	8	43	4	20	10	2006	Furvela	3236	s	1	10	1	gravid	0	1	0	0	0		0		39254
2655	168	g	8	43	4	20	10	2006	Furvela	3236	s	1	10	1	gravid	0	1	0	0	0		0		39254
2656	168	h	8	43	4	20	10	2006	Furvela	3236	s	1	10	1	gravid	0	1	0	0	0		0		39254
	29	e	9	43	4	22	10	2005	Furvela	222	t	1	9	1	unfed	1	0	1	0	0		0.111111
	29	f	9	43	4	22	10	2009	furvela	222	l	1	8	1	unfed	0	1	0	0	0		0
1601	100	a	9	43	4	24	10	2006	Furvela	3236	s	1	10	1	gravid	0	1	0	0	0		0		39254
1602	100	b	9	43	4	24	10	2006	Furvela	3280	s	1	10	1	gravid	0	1	0	0	0		0		39254
1603	100	c	9	43	4	24	10	2006	Furvela	3280	s	1	10	1	gravid	1	0	1	0	0		0.1		39254
1604	100	d	9	43	4	24	10	2006	Furvela	23	s	1	10	1	gravid	0	1	0	0	0		0		39254
1605	100	e	9	43	4	24	10	2006	Furvela	24	s	1	10	1	gravid	0	1	0	0	0		0		39254
1607	100	g	9	43	4	24	10	2006	Furvela	23	s	1	10	1	gravid	0	1	0	0	0		0		39254
2275	101	c	9	43	4	24	10	2006	Furvela	24	s	1	10	1	gravid	0	1	0	0	0		0		39254
2276	101	d	9	43	4	24	10	2006	Furvela	3236	s	1	10	1	gravid	0	1	0	0	0		0		39254
2277	101	e	9	43	4	24	10	2006	Furvela	24	s	1	10	1	gravid	1	0	1	0	0		0.1		39254
2279	101	g	9	43	4	24	10	2006	Furvela	23	s	1	10	1	gravid	0	1	0	0	0		0		39254
2280	101	h	9	43	4	24	10	2006	Furvela	23	s	1	10	1	gravid	0	1	0	0	0		0		39254
2369	102	a	9	43	4	24	10	2006	Furvela	24	s	1	10	1	gravid	0	1	0	0	0		0		39254
2370	102	b	9	43	4	24	10	2006	Furvela	24	s	1	10	1	gravid	0	1	0	0	0		0		39254
2372	102	d	9	43	4	24	10	2006	Furvela	3236	s	1	10	1	gravid	3	0	0	0	1		0.1		39254
2373	102	e	9	43	4	24	10	2006	Furvela	23	s	1	10	1	gravid	0	1	0	0	0		0		39254
2375	102	g	9	43	4	24	10	2006	Furvela	23	s	1	10	1	gravid	0	1	0	0	0		0		39254
2376	102	h	9	43	4	24	10	2006	Furvela	24	s	1	10	1	gravid	0	1	0	0	0		0		39254
2465	103	a	9	43	4	24	10	2006	Furvela	24	s	1	10	1	gravid	0	1	0	0	0		0		39254
2466	103	b	9	43	4	24	10	2006	Furvela	3280	s	1	10	1	gravid	0	1	0	0	0		0		39254
2467	103	c	9	43	4	24	10	2006	Furvela	23	s	1	10	1	gravid	0	1	0	0	0		0		39254
2468	103	d	9	43	4	24	10	2006	Furvela	23	s	1	10	1	gravid	0	1	0	0	0		0		39254
2469	103	e	9	43	4	24	10	2006	Furvela	24	s	1	10	1	gravid	3	0	0	0	1		0.1		39254
2472	103	h	9	43	4	24	10	2006	Furvela	23	s	1	10	1	gravid	0	1	0	0	0		0		39254
2561	104	a	9	43	4	24	10	2006	Furvela	24	s	1	10	1	gravid	0	1	0	0	0		0		39254
2562	104	b	9	43	4	24	10	2006	Furvela	3236	s	1	10	1	gravid	2	0	0	1	0		0.1		39254
2563	104	c	9	43	4	24	10	2006	Furvela	23	s	1	10	1	gravid	3	0	0	0	1		0.1		39254
2568	104	h	9	43	4	24	10	2006	Furvela	24	s	1	10	1	gravid	0	1	0	0	0		0		39254
2274	101	b	9	43	4	25	10	2004	Furvela	1542	s	1	10	1	gravid	0	1	0	0	0		0		39309
2657	168	a	9	43	4	25	10	2004	Furvela	1542	s	1	10	1	gravid	0	1	0	0	0		0		39309
1988	161	d	9	43	4	26	10	2004	Furvela	1542	l	1	10	1	unfed	0	1	0	0	0		0		39309
1989	161	e	9	43	4	26	10	2004	Furvela	1542	l	1	10	1	unfed	0	1	0	0	0		0		39309
1990	161	f	9	43	4	26	10	2004	Furvela	235	s	1	10	1	gravid	0	1	0	0	0		0		39309
1986	161	b	9	44	4	27	10	2004	Furvela	3279	l	1	10	1	unfed	0	1	0	0	0		0
2658	168	b	9	44	4	27	10	2004	Furvela	3279	l	1	10	1	unfed	0	1	0	0	0		0
2659	168	c	9	44	4	27	10	2004	Furvela	3279	l	1	10	1	unfed	0	1	0	0	0		0
641	122	a	9	44	4	27	10	2004	Furvela	3279	l	1	7	1	unfed	0	1	0	0	0		0
642	122	b	9	44	4	28	10	2004	Furvela	3279	l	1	10	1	unfed	0	1	0	0	0		0
643	122	c	9	44	4	28	10	2004	Furvela	3279	l	1	10	1	unfed	0	1	0	0	0		0
644	122	d	9	44	4	28	10	2004	Furvela	1542	l	1	10	1	unfed	0	1	0	0	0		0		39309
645	122	e	9	44	4	28	10	2004	Furvela	1542	l	1	10	1	unfed	3	0	0	0	1		0.1		39309
646	122	f	9	44	4	28	10	2004	Furvela	1542	l	1	10	1	unfed	3	0	0	0	1		0.1		39309
	29	a	10	44	4	31	10	2006	Furvela	35	s	1	10	1	gravid	3	0	0	0	1		0.1		39254
647	122	g	9	44	4	31	10	2006	Furvela	3280	s	1	10	1	gravid	0	1	0	0	0		0		39254
648	122	h	9	44	4	31	10	2006	Furvela	3280	s	1	10	1	gravid	0	1	0	0	0		0		39254
549	124	e	9	44	4	31	10	2006	Furvela	3280	s	1	10	1	gravid	0	1	0	0	0		0		39254
550	124	f	9	44	4	31	10	2006	Furvela	3280	s	1	10	1	gravid	0	1	0	0	0		0		39254
551	124	g	9	44	4	31	10	2006	Furvela	43	s	1	10	1	gravid	0	1	0	0	0		0		39254
552	124	h	9	44	4	31	10	2006	Furvela	12	s	1	10	1	gravid	0	1	0	0	0		0		39254
740	125	d	9	44	4	31	10	2006	Furvela	3280	s	1	10	1	gravid	3	0	0	0	1		0.1		39254
741	125	e	9	44	4	31	10	2006	Furvela	12	s	1	10	1	gravid	3	0	0	0	1		0.1		39254
742	125	f	9	44	4	31	10	2006	Furvela	35	s	1	10	1	gravid	0	1	0	0	0		0		39254
743	125	g	9	44	4	31	10	2006	Furvela	23	s	1	10	1	gravid	0	1	0	0	0		0		39254
744	125	h	9	44	4	31	10	2006	Furvela	23	s	1	10	1	gravid	0	1	0	0	0		0		39254
1892	127	d	9	44	4	31	10	2006	Furvela	23	s	1	10	1	gravid	0	1	0	0	0		0		39254
1893	127	e	9	44	4	31	10	2006	Furvela	23	s	1	10	1	gravid	1	0	1	0	0		0.1		39254
449	131	a	9	44	4	31	10	2006	Furvela	3214	s	1	10	1	gravid	0	1	0	0	0		0		39254
450	131	b	9	44	4	31	10	2006	Furvela	23	s	1	10	1	gravid	0	1	0	0	0		0		39254
451	131	c	9	44	4	31	10	2006	Furvela	23	s	1	10	1	gravid	2	0	0	1	0		0.1		39254
452	131	d	9	44	4	31	10	2006	Furvela	23	s	1	10	1	gravid	3	0	0	0	1		0.1		39254
453	131	e	9	44	4	31	10	2006	Furvela	3214	s	1	10	1	gravid	0	1	0	0	0		0		39254
454	131	f	9	44	4	31	10	2006	Furvela	23	s	1	10	1	gravid	3	0	0	0	1		0.1		39254
455	131	g	9	44	4	31	10	2006	Furvela	3214	s	1	10	1	gravid	2	0	0	1	0		0.1		39254
456	131	h	9	44	4	31	10	2006	Furvela	23	s	1	10	1	gravid	0	1	0	0	0		0		39254
1799	133	g	9	44	4	31	10	2006	Furvela	3214	s	1	10	1	gravid	2	0	0	1	0		0.1		39254
1800	133	h	9	44	4	31	10	2006	Furvela	3214	s	1	10	1	gravid	3	0	0	0	1		0.1		39254
							10 Total						1635				142	8	9	17
1800	21	h	9			1	11	2002	furvela	1173	l	1	10	1	unfed	0	1	0	0	0	0
2287	101	g	10	44	4	1	11	2004	Furvela	1542	l	1	10	1	unfed	0	1	0	0	0		0
1611	100	c	10	44	4	1	11	2006	Furvela	3280	s	1	10	1	gravid	0	1	0	0	0		0		39254
1613	100	e	10	44	4	1	11	2006	Furvela	3280	s	1	10	1	gravid	3	0	0	0	1		0.1		39254
1614	100	f	10	44	4	1	11	2006	Furvela	23	s	1	10	1	gravid	0	1	0	0	0		0		39254
1616	100	h	10	44	4	1	11	2006	Furvela	23	s	1	10	1	gravid	0	1	0	0	0		0		39254
2283	101	c	10	44	4	1	11	2006	Furvela	3236	s	1	10	1	gravid	1	0	1	0	0		0.1		39254
2285	101	e	10	44	4	1	11	2006	Furvela	3214	s	1	10	1	gravid	0	1	0	0	0		0		39254
2288	101	h	10	44	4	1	11	2006	Furvela	922	s	1	10	1	gravid	0	1	0	0	0		0		39254
2377	102	a	10	44	4	1	11	2006	Furvela	922	s	1	10	1	gravid	0	1	0	0	0		0		39254
2378	102	b	10	44	4	1	11	2006	Furvela	3214	s	1	10	1	gravid	0	1	0	0	0		0		39254
2473	103	a	10	44	4	1	11	2006	Furvela	3214	s	1	10	1	gravid	0	1	0	0	0		0		39254
2383	102	g	10	44	4	1	11	2005	Furvela	3019	r	1	8	1		0	1	0	0	0		0		39309
2475	103	c	10	44	4	1	11	2006	Furvela	35	s	1	10	1	gravid	0	1	0	0	0		0		39254
1612	100	d	10	44	4	1	11	2006	Furvela	3234	s	1	7	1	gravid	0	1	0	0	0		0		39254
2476	103	d	10	44	4	1	11	2006	Furvela	3280	s	1	10	1	gravid	0	1	0	0	0		0		39254
2477	103	e	10	44	4	1	11	2006	Furvela	3236	s	1	10	1	gravid	0	1	0	0	0		0		39254
2480	103	h	10	44	4	1	11	2006	Furvela	3234	s	1	10	1	gravid	0	1	0	0	0		0		39254
2569	104	a	10	44	4	1	11	2006	Furvela	3280	s	1	10	1	gravid	1	0	1	0	0		0.1		39254
2571	104	c	10	44	4	1	11	2006	Furvela	922	s	1	10	1	gravid	0	1	0	0	0		0		39254
2573	104	e	10	44	4	1	11	2006	Furvela	3236	s	1	10	1	gravid	0	1	0	0	0		0		39254
2576	104	h	10	44	4	1	11	2006	Furvela	3214	s	1	10	1	gravid	0	1	0	0	0		0		39254
1326	159	f	10	44	4	1	11	2006	Furvela	23	s	1	10	1	gravid	1	0	1	0	0		0.1		39254
2384	102	h	10	44	4	1	11	2006	Furvela	3214	s	1	8	1	gravid	0	1	0	0	0		0		39254
1422	160	f	10	44	4	1	11	2006	Furvela	3236	s	1	10	1	gravid	3	0	0	0	1		0.1		39254
1423	160	g	10	44	4	1	11	2006	Furvela	3236	s	1	10	1	gravid	0	1	0	0	0		0		39254
1424	160	h	10	44	4	1	11	2006	Furvela	3236	s	1	10	1	gravid	0	1	0	0	0		0		39254
1433	15	a	12			2	11	2002	furvela	21	l	1	10	1	unfed	0	1	0	0	0	0
1681	20	a	7			2	11	2002	furvela	10	t	1	10	1	unfed	0	1	0	0	0	0
1682	20	b	7			2	11	2002	furvela	10	t	1	10	1	unfed	0	1	0	0	0	0
1683	20	c	7			2	11	2002	furvela	10	t	1	10	1	unfed	0	1	0	0	0	0
1684	20	d	7			2	11	2002	furvela	10	t	1	10	1	unfed	0	1	0	0	0	0
1680	20	h	6			2	11	2002	furvela	10	t	1	10	1	unfed	0	1	0	0	0	0
559	124	g	10	44	4	2	11	2004	Furvela	3279	l	1	10	1	unfed	2	0	0	1	0		0.1
1434	15	b	12			2	11	2002	furvela	21	l	1	9	1	unfed	0	1	0	0	0	0
560	124	h	10	45	4	3	11	2004	Furvela	1542	l	1	10	1	unfed	0	1	0	0	0		0
745	125	a	10	45	4	3	11	2004	Furvela	1542	l	1	10	1	unfed	1	0	1	0	0		0.1
746	125	b	10	45	4	3	11	2004	Furvela	1542	l	1	10	1	unfed	3	0	0	0	1		0.1
747	125	c	10	45	4	3	11	2004	Furvela	1542	l	1	10	1	unfed	0	1	0	0	0		0
748	125	d	10	45	4	3	11	2004	Furvela	1542	l	1	10	1	unfed	0	1	0	0	0		0
749	125	e	10	45	4	3	11	2004	Furvela	1542	l	1	10	1	unfed	0	1	0	0	0		0
750	125	f	10	45	4	3	11	2004	Furvela	3155	s	1	10	1	gravid	3	0	0	0	1		0.1
751	125	g	10	45	4	3	11	2004	Furvela	12	s	1	8	1	gravid	0	1	0	0	0		0
752	125	h	10	45	4	4	11	2004	Furvela	383	l	1	8	1	unfed	0	1	0	0	0		0
1225	129	a	10	45	4	7	11	2004	Furvela	1542	l	1	10	1	unfed	3	0	0	0	1		0.1
1226	129	b	10	45	4	7	11	2004	Furvela	1542	l	1	10	1	unfed	0	1	0	0	0		0
1227	129	c	10	45	4	7	11	2004	Furvela	1542	l	1	10	1	unfed	0	1	0	0	0		0
1228	129	d	10	45	4	7	11	2004	Furvela	1542	l	1	10	1	unfed	2	0	0	1	0		0.1
1229	129	e	10	45	4	8	11	2004	Furvela	3279	l	1	10	1	unfed	1	0	1	0	0		0.1
1230	129	f	10	45	4	8	11	2004	Furvela	3279	l	1	10	1	unfed	1	0	1	0	0		0.1
1231	129	g	10	45	4	8	11	2004	Furvela	1542	l	1	10	1	unfed	0	1	0	0	0		0
1232	129	h	10	45	4	8	11	2004	Furvela	1542	l	1	10	1	unfed	2	0	0	1	0		0.1
848	130	h	10	45	4	8	11	2004	Furvela	234	r	1	10	1		0	1	0	0	0		0
460	131	d	10	45	4	8	11	2004	Furvela	150	s	1	10	1	gravid	0	1	0	0	0		0
461	131	e	10	45	4	8	11	2004	Furvela	1542	s	1	10	1	gravid	3	0	0	0	1		0.1
458	131	b	10	46	4	10	11	2004	Furvela	3155	s	1	10	1	gravid	0	1	0	0	0		0
459	131	c	10	46	4	10	11	2004	Furvela	6	s	1	10	1	gravid	0	1	0	0	0		0
457	131	a	10	46	4	10	11	2004	Furvela	917	l	1	9	1	unfed	2	0	0	1	0		0.111111
1803	133	c	10	46	4	11	11	2004	Furvela	3259	l	1	10	1	unfed	0	1	0	0	0		0
1804	133	d	10	46	4	11	11	2004	Furvela	3259	l	1	10	1	unfed	3	0	0	0	1		0.1
1805	133	e	10	46	4	11	11	2004	Furvela	3259	l	1	10	1	unfed	0	1	0	0	0		0
1806	133	f	10	46	4	11	11	2004	Furvela	1542	l	1	10	1	unfed	2	0	0	1	0		0.1
1807	133	g	10	46	4	11	11	2004	Furvela	1542	l	1	10	1	unfed	3	0	0	0	1		0.1
1632	12	h	12			11	11	2008	furvela	23	l	1	1	1	unfed	0	1	0	0	0	0
	29	a	11	46	4	11	11	2008	furvela	23	l	1	1	1	unfed	0	1	0	0	0		0
1097	9	a	6			12	11	2001	furvela	ct3	l	1	10	1	unfed	0	1	0	0	0	0
	29	e	11	46	4	14	11	2004	Furvela	3156	s	1	10	1	gravid	0	1	0	0	0		0
	29	c	11	46	4	14	11	2004	Furvela	3155	s	1	6	1	gravid	0	1	0	0	0		0
	29	f	11	46	4	14	11	2004	Furvela	3156	s	1	5	1	gravid	0	1	0	0	0		0
	30	a	11	46	4	14	11	2006	Furvela	12	l	1	9	1	unfed	0	1	0	0	0		0		39268
1329	159	a	11	46	4	15	11	2004	Furvela	1542	l	1	10	1	unfed	2	0	0	1	0		0.1
1330	159	b	11	46	4	15	11	2004	Furvela	1542	l	1	10	1	unfed	2	0	0	1	0		0.1
2004	161	d	11	46	4	15	11	2004	Furvela	1542	l	1	10	1	unfed	2	0	0	1	0		0.1
2005	161	e	11	46	4	15	11	2004	Furvela	1542	l	1	10	1	unfed	1	0	1	0	0		0.1
2008	161	h	11	46	4	15	11	2004	Furvela	3156	s	1	10	1	gravid	0	1	0	0	0		0
1333	159	e	11	46	4	15	11	2005	Furvela	1415	l	1	10	1	unfed	0	1	0	0	0		0
1426	160	b	11	46	4	15	11	2005	Furvela	1103	l	1	10	1	unfed	0	1	0	0	0		0
754	125	b	11	46	4	15	11	2006	Furvela	13	s	1	10	1	gravid	0	1	0	0	0		0		39268
755	125	c	11	46	4	15	11	2006	Furvela	13	s	1	10	1	gravid	0	1	0	0	0		0		39268
1428	160	d	11	46	4	15	11	2004	Furvela	1328	l	1	8	1	unfed	3	0	0	0	1		0.125
2007	161	g	11	46	4	15	11	2004	Furvela	3156	s	1	8	1	gravid	3	0	0	0	1		0.125
1716	157	d	11	46	4	15	11	2005	Furvela	1415	l	1	5	1	unfed	0	1	0	0	0		0
1717	157	e	11	46	4	15	11	2005	Furvela	1103	l	1	1	1	unfed	0	1	0	0	0		0
1331	159	c	11	46	4	15	11	2005	Furvela	1103	l	1	1	1	unfed	0	1	0	0	0		0
1332	159	d	11	46	4	15	11	2005	Furvela	1103	l	1	5	1	unfed	3	0	0	0	1		0.2
1334	159	f	11	46	4	15	11	2005	Furvela	1103	l	1	5	1	unfed	0	1	0	0	0		0
1335	159	g	11	46	4	15	11	2005	Furvela	1415	l	1	1	1	unfed	0	1	0	0	0		0
1336	159	h	11	46	4	15	11	2005	Furvela	1103	l	1	1	1	unfed	0	1	0	0	0		0
1425	160	a	11	46	4	15	11	2005	Furvela	1415	l	1	5	1	unfed	0	1	0	0	0		0
1431	160	g	11	46	4	15	11	2005	Furvela	1415	l	1	5	1	unfed	1	0	1	0	0		0.2
2001	161	a	11	46	4	15	11	2005	Furvela	1415	l	1	1	1	unfed	0	1	0	0	0		0
2002	161	b	11	46	4	15	11	2005	Furvela	1415	l	1	1	1	unfed	0	1	0	0	0		0
2003	161	c	11	46	4	15	11	2005	Furvela	1103	l	1	5	1	unfed	0	1	0	0	0		0
2006	161	f	11	46	4	15	11	2005	Furvela	1415	l	1	1	1	unfed	0	1	0	0	0		0
1237	129	e	11	46	4	16	11	2004	Furvela	1328	l	1	10	1	unfed	0	1	0	0	0		0
1238	129	f	11	46	4	16	11	2004	Furvela	1328	l	1	10	1	unfed	3	0	0	0	1		0.1
1239	129	g	11	46	4	16	11	2004	Furvela	1540	l	1	10	1	unfed	0	1	0	0	0		0
849	130	a	11	46	4	16	11	2004	Furvela	1134	s	1	10	1	gravid	3	0	0	0	1		0.1
850	130	b	11	46	4	16	11	2004	Furvela	3155	s	1	10	1	gravid	0	1	0	0	0		0
851	130	c	11	46	4	16	11	2005	Furvela	1323	l	1	10	1	unfed	0	1	0	0	0		0
	29	a	12	46	4	16	11	2006	Furvela	3234	s	1	10	1	gravid	0	1	0	0	0		0		39268
	29	c	12	46	4	16	11	2006	Furvela	3234	s	1	10	1	gravid	0	1	0	0	0		0		39268
	29	f	12	46	4	16	11	2006	Furvela	3234	s	1	10	1	gravid	0	1	0	0	0		0		39268
	30	a	12	46	4	16	11	2006	Furvela	3234	s	1	10	1	gravid	0	1	0	0	0		0		39268
	30	b	12	46	4	16	11	2006	Furvela	3234	s	1	10	1	gravid	0	1	0	0	0		0		39268
	30	h	12	46	4	16	11	2006	Furvela	23	s	1	10	1	gravid	0	1	0	0	0		0		39268
2395	102	c	12	46	4	16	11	2006	Furvela	23	s	1	10	1	gravid	0	1	0	0	0		0		39268
1240	129	h	11	46	4	16	11	2004	Furvela	3156	s	1	8	1	gravid	3	0	0	0	1		0.125
2396	102	d	12	46	4	16	11	2006	Furvela	23	s	1	10	1	gravid	0	1	0	0	0		0		39268
2398	102	f	12	46	4	16	11	2006	Furvela	3234	s	1	10	1	gravid	1	0	1	0	0		0.1		39268
2490	103	b	12	46	4	16	11	2006	Furvela	23	s	1	10	1	gravid	3	0	0	0	1		0.1		39268
2494	103	f	12	46	4	16	11	2006	Furvela	23	s	1	10	1	gravid	0	1	0	0	0		0		39268
2495	103	g	12	46	4	16	11	2006	Furvela	23	s	1	10	1	gravid	0	1	0	0	0		0		39268
2590	104	f	12	46	4	16	11	2006	Furvela	23	s	1	10	1	gravid	0	1	0	0	0		0		39268
465	131	a	11	46	4	16	11	2006	Furvela	3280	s	1	10	1	gravid	0	1	0	0	0		0		39268
466	131	b	11	46	4	16	11	2006	Furvela	3234	s	1	10	1	gravid	0	1	0	0	0		0		39268
467	131	c	11	46	4	16	11	2006	Furvela	3280	s	1	10	1	gravid	0	1	0	0	0		0		39268
469	131	e	11	46	4	16	11	2006	Furvela	3280	s	1	10	1	gravid	0	1	0	0	0		0		39268
1815	133	g	11	46	4	16	11	2006	Furvela	3280	s	1	10	1	gravid	1	0	1	0	0		0.1		39268
1816	133	h	11	46	4	16	11	2006	Furvela	3234	s	1	10	1	gravid	0	1	0	0	0		0		39268
2688	168	h	12	46	4	16	11	2006	Furvela	23	s	1	10	1	gravid	0	1	0	0	0		0		39268
470	131	f	11	46	4	16	11	2006	Furvela	24	s	1	9	1	gravid	0	1	0	0	0		0		39268
1628	100	d	12	47	4	17	11	2004	Furvela	ct4	s	1	10	1	gravid	1	0	1	0	0		0.1
2496	103	h	12	47	4	17	11	2004	Furvela	1134	s	1	10	1	gravid	3	0	0	0	1		0.1
1630	100	f	12	47	4	17	11	2004	Furvela	496	l	1	9	1	unfed	1	0	1	0	0		0.111111
1632	100	h	12	47	4	18	11	2004	Furvela	1542	l	1	10	1	unfed	3	0	0	0	1		0.1
2297	101	a	12	47	4	18	11	2004	Furvela	24	s	1	10	1	gravid	0	1	0	0	0		0
2298	101	b	12	47	4	18	11	2004	Furvela	3279	l	1	10	1	unfed	0	1	0	0	0		0
2301	101	e	12	47	4	18	11	2004	Furvela	498	l	1	10	1	unfed	1	0	1	0	0		0.1
2302	101	f	12	47	4	18	11	2004	Furvela	24	s	1	10	1	gravid	3	0	0	0	1		0.1
2393	102	a	12	47	4	18	11	2004	Furvela	3279	l	1	10	1	unfed	0	1	0	0	0		0
2489	103	a	12	47	4	18	11	2004	Furvela	3279	l	1	10	1	unfed	3	0	0	0	1		0.1
2493	103	e	12	47	4	18	11	2004	Furvela	498	l	1	10	1	unfed	1	0	1	0	0		0.1
2585	104	a	12	47	4	18	11	2004	Furvela	498	l	1	10	1	unfed	0	1	0	0	0		0
2586	104	b	12	47	4	18	11	2004	Furvela	3279	l	1	10	1	unfed	0	1	0	0	0		0
2587	104	c	12	47	4	18	11	2004	Furvela	3279	l	1	10	1	unfed	1	0	1	0	0		0.1
2588	104	d	12	47	4	18	11	2004	Furvela	24	s	1	10	1	gravid	0	1	0	0	0		0
2589	104	e	12	47	4	18	11	2004	Furvela	3156	s	1	10	1	gravid	2	0	0	1	0		0.1
2299	101	c	12	47	4	18	11	2004	Furvela	3156	s	1	8	1	gravid	0	1	0	0	0		0
2591	104	g	12	47	4	18	11	2004	Furvela	24	s	1	10	1	gravid	0	1	0	0	0		0
2011	161	c	12	47	4	18	11	2004	Furvela	1542	s	1	10	1	gravid	3	0	0	0	1		0.1
2394	102	b	12	47	4	18	11	2004	Furvela	24	s	1	7	1	gravid	0	1	0	0	0		0
2010	161	b	12	47	4	18	11	2004	Furvela	ct4	s	1	8	1	gravid	0	1	0	0	0		0
2013	161	e	12	47	4	19	11	2004	Furvela	1134	l	1	10	1	unfed	0	1	0	0	0		0
2014	161	f	12	47	4	19	11	2004	Furvela	3156	s	1	10	1	gravid	0	1	0	0	0		0
2685	168	e	12	47	4	19	11	2004	Furvela	1134	s	1	10	1	gravid	0	1	0	0	0		0
2009	161	a	12	47	4	19	11	2004	Furvela	150	s	1	7	1	gravid	0	1	0	0	0		0
2015	161	g	12	47	4	19	11	2004	Furvela	373	s	1	9	1	gravid	0	1	0	0	0		0
2684	168	d	12	47	4	19	11	2004	Furvela	3155	s	1	7	1	gravid	0	1	0	0	0		0
2016	161	h	12	47	4	20	11	2004	Furvela	298	s	1	10	1	gravid	0	1	0	0	0		0
1337	159	a	12	47	4	20	11	2006	Furvela	3237	l	1	10	1	unfed	0	1	0	0	0		0		39262
2687	168	g	12	47	4	20	11	2006	Furvela	1542	l	1	10	1	unfed	0	1	0	0	0		0		39262
2686	168	f	12	47	4	20	11	2004	Furvela	326	s	1	8	1	gravid	3	0	0	0	1		0.125
111	150	g	2	47	4	21	11	2004	Furvela	326	s	1	10	1	gravid	2	0	0	1	0		0.1
15	153	g	2	47	4	21	11	2004	Furvela	24	s	1	10	1	gravid	0	1	0	0	0		0
2127	163	g	2	47	4	21	11	2004	Furvela	24	s	1	10	1	gravid	0	1	0	0	0		0
2128	163	h	2	47	4	21	11	2004	Furvela	24	s	1	10	1	gravid	2	0	0	1	0		0.1
112	150	h	2	47	4	21	11	2006	Furvela	3214	l	1	10	1	unfed	0	1	0	0	0		0		39262
109	150	e	2	47	4	21	11	2004	Furvela	373	s	1	8	1	gravid	0	1	0	0	0		0
110	150	f	2	47	4	21	11	2004	Furvela	219	s	1	7	1	gravid	0	1	0	0	0		0
16	153	h	2	47	4	21	11	2004	Furvela	3156	s	1	9	1	gravid	0	1	0	0	0		0
17	153	a	3	47	4	22	11	2004	Furvela	1126	l	1	10	1	unfed	0	1	0	0	0		0
18	153	b	3	47	4	22	11	2004	Furvela	1126	l	1	10	1	unfed	0	1	0	0	0		0
2129	163	a	3	47	4	22	11	2004	Furvela	1344	l	1	10	1	unfed	0	1	0	0	0		0
2326	164	f	3	47	4	22	11	2004	Furvela	1126	l	1	10	1	unfed	3	0	0	0	1		0.1
113	150	a	3	47	4	23	11	2004	Furvela	222	l	1	10	1	unfed	0	1	0	0	0		0
114	150	b	3	47	4	23	11	2004	Furvela	1126	l	1	10	1	unfed	0	1	0	0	0		0
115	150	c	3	47	4	23	11	2004	Furvela	1126	l	1	10	1	unfed	0	1	0	0	0		0
116	150	d	3	47	4	23	11	2004	Furvela	1126	l	1	10	1	unfed	0	1	0	0	0		0
117	150	e	3	47	4	23	11	2004	Furvela	1348	l	1	10	1	unfed	0	1	0	0	0		0
2041	154	a	4	47	4	23	11	2004	Furvela	1348	l	1	10	1	unfed	0	1	0	0	0		0
2042	154	b	4	47	4	23	11	2004	Furvela	1348	l	1	10	1	unfed	3	0	0	0	1		0.1
2236	156	d	4	47	4	23	11	2004	Furvela	1134	s	1	10	1	gravid	0	1	0	0	0		0
2237	156	e	4	47	4	23	11	2004	Furvela	1542	s	1	10	1	gravid	0	1	0	0	0		0
2238	156	f	4	47	4	23	11	2004	Furvela	1542	s	1	10	1	gravid	0	1	0	0	0		0
2239	156	g	4	47	4	23	11	2004	Furvela	3156	s	1	10	1	gravid	0	1	0	0	0		0
2240	156	h	4	47	4	23	11	2004	Furvela	1542	s	1	10	1	gravid	0	1	0	0	0		0
1370	160	b	4	47	4	23	11	2004	Furvela	298	s	1	10	1	gravid	0	1	0	0	0		0
1371	160	c	4	47	4	23	11	2004	Furvela	326	s	1	10	1	gravid	2	0	0	1	0		0.1
1373	160	e	4	47	4	23	11	2004	Furvela	24	s	1	10	1	gravid	0	1	0	0	0		0
313	152	a	4	47	4	23	11	2004	Furvela	1134	s	1	7	1	gravid	0	1	0	0	0		0
1374	160	f	4	47	4	23	11	2004	Furvela	24	s	1	10	1	gravid	0	1	0	0	0		0
1375	160	g	4	47	4	23	11	2004	Furvela	326	s	1	10	1	gravid	0	1	0	0	0		0
2130	163	b	3	47	4	23	11	2004	Furvela	1348	l	1	10	1	unfed	0	1	0	0	0		0
2131	163	c	3	47	4	23	11	2004	Furvela	1348	l	1	10	1	unfed	0	1	0	0	0		0
2132	163	d	3	47	4	23	11	2004	Furvela	1348	l	1	10	1	unfed	1	0	1	0	0		0.1
2133	163	e	3	47	4	23	11	2004	Furvela	1348	l	1	10	1	unfed	0	1	0	0	0		0
2134	163	f	3	47	4	23	11	2004	Furvela	1348	l	1	10	1	unfed	1	0	1	0	0		0.1
2135	163	g	3	47	4	23	11	2004	Furvela	222	l	1	10	1	unfed	3	0	0	0	1		0.1
2329	164	a	4	47	4	23	11	2004	Furvela	24	s	1	10	1	gravid	0	1	0	0	0		0
2330	164	b	4	47	4	23	11	2004	Furvela	24	s	1	10	1	gravid	0	1	0	0	0		0
2331	164	c	4	47	4	23	11	2004	Furvela	ct4	s	1	10	1	gravid	0	1	0	0	0		0
2333	164	e	4	47	4	23	11	2004	Furvela	24	s	1	10	1	gravid	0	1	0	0	0		0
1376	160	h	4	47	4	23	11	2004	Furvela	326	s	1	8	1	gravid	0	1	0	0	0		0
2332	164	d	4	47	4	23	11	2004	Furvela	1134	s	1	9	1	gravid	0	1	0	0	0		0
2043	154	c	4	48	4	24	11	2004	Furvela	622	l	1	10	1	unfed	0	1	0	0	0		0
2044	154	d	4	48	4	24	11	2004	Furvela	3155	s	1	10	1	gravid	2	0	0	1	0		0.1
2241	156	a	5	48	4	24	11	2004	Furvela	3156	s	1	10	1	gravid	0	1	0	0	0		0
2243	156	c	5	48	4	24	11	2004	Furvela	3156	s	1	10	1	gravid	0	1	0	0	0		0
1283	159	c	5	48	4	24	11	2004	Furvela	24	s	1	10	1	gravid	1	0	1	0	0		0.1
1284	159	d	5	48	4	24	11	2004	Furvela	298	s	1	10	1	gravid	0	1	0	0	0		0
1285	159	e	5	48	4	24	11	2004	Furvela	24	s	1	10	1	gravid	2	0	0	1	0		0.1
1286	159	f	5	48	4	24	11	2004	Furvela	24	s	1	10	1	gravid	0	1	0	0	0		0
1287	159	g	5	48	4	24	11	2004	Furvela	24	s	1	10	1	gravid	3	0	0	0	1		0.1
1288	159	h	5	48	4	24	11	2004	Furvela	24	s	1	10	1	gravid	0	1	0	0	0		0
1947	161	c	4	48	4	24	11	2004	Furvela	622	l	1	10	1	unfed	3	0	0	0	1		0.1
1948	161	d	4	48	4	24	11	2004	Furvela	622	l	1	10	1	unfed	0	1	0	0	0		0
2142	163	f	4	48	4	24	11	2004	Furvela	635	s	1	10	1	gravid	1	0	1	0	0		0.1
2143	163	g	4	48	4	24	11	2004	Furvela	373	s	1	10	1	gravid	0	1	0	0	0		0
2144	163	h	4	48	4	24	11	2004	Furvela	298	s	1	10	1	gravid	0	1	0	0	0		0
900	167	d	5	48	4	24	11	2004	Furvela	24	s	1	10	1	gravid	0	1	0	0	0		0
901	167	e	5	48	4	24	11	2004	Furvela	24	s	1	10	1	gravid	0	1	0	0	0		0
902	167	f	5	48	4	24	11	2004	Furvela	1134	s	1	10	1	gravid	1	0	1	0	0		0.1
903	167	g	5	48	4	24	11	2004	Furvela	3156	s	1	10	1	gravid	0	1	0	0	0		0
904	167	h	5	48	4	24	11	2004	Furvela	3156	s	1	10	1	gravid	0	1	0	0	0		0
2141	163	e	4	48	4	24	11	2004	Furvela	298	s	1	9	1	gravid	0	1	0	0	0		0
2242	156	b	5	48	4	25	11	2004	Furvela	1134	s	1	10	1	gravid	0	1	0	0	0		0
2244	156	d	5	48	4	25	11	2004	Furvela	1134	s	1	10	1	gravid	0	1	0	0	0		0
2246	156	f	5	48	4	25	11	2004	Furvela	150	s	1	10	1	gravid	0	1	0	0	0		0
1000	166	h	5	48	4	25	11	2004	Furvela	3156	s	1	10	1	gravid	0	1	0	0	0		0
2245	156	e	5	48	4	26	11	2004	Furvela	150	l	1	10	1	unfed	3	0	0	0	1		0.1
1377	160	a	5	48	4	26	11	2004	Furvela	3135	s	1	10	1	gravid	0	1	0	0	0		0
1380	160	d	5	48	4	26	11	2004	Furvela	3156	s	1	10	1	gravid	0	1	0	0	0		0
1381	160	e	5	48	4	26	11	2004	Furvela	3156	s	1	10	1	gravid	0	1	0	0	0		0
1382	160	f	5	48	4	26	11	2004	Furvela	326	s	1	10	1	gravid	0	1	0	0	0		0
1384	160	h	5	48	4	26	11	2004	Furvela	150	s	1	10	1	gravid	3	0	0	0	1		0.1
2145	163	a	5	48	4	26	11	2004	Furvela	150	s	1	10	1	gravid	0	1	0	0	0		0
2147	163	c	5	48	4	26	11	2004	Furvela	1134	s	1	10	1	gravid	2	0	0	1	0		0.1
2148	163	d	5	48	4	26	11	2004	Furvela	24	s	1	10	1	gravid	0	1	0	0	0		0		39302
2149	163	e	5	48	4	26	11	2004	Furvela	24	s	1	10	1	gravid	0	1	0	0	0		0		39302
2150	163	f	5	48	4	26	11	2004	Furvela	24	s	1	10	1	gravid	3	0	0	0	1		0.1		39302
2151	163	g	5	48	4	26	11	2004	Furvela	24	s	1	10	1	gravid	0	1	0	0	0		0		39302
1378	160	b	5	48	4	26	11	2004	Furvela	3135	s	1	9	1	gravid	0	1	0	0	0		0
1379	160	c	5	48	4	26	11	2004	Furvela	326	s	1	6	1	gravid	0	1	0	0	0		0
2152	163	h	5	48	4	26	11	2004	Furvela	24	s	1	10	1	gravid	1	0	1	0	0		0.1		39302
1383	160	g	5	48	4	26	11	2004	Furvela	150	s	1	7	1	gravid	0	1	0	0	0		0
2146	163	b	5	48	4	26	11	2004	Furvela	1134	s	1	5	1	gravid	0	1	0	0	0		0
1289	159	a	6	48	4	27	11	2004	Furvela	3156	s	1	10	1	gravid	0	1	0	0	0		0
2058	154	b	6	48	4	29	11	2004	Furvela	1322	l	1	10	1	unfed	0	1	0	0	0		0		39302
2059	154	c	6	48	4	29	11	2004	Furvela	1322	l	1	10	1	unfed	3	0	0	0	1		0.1		39302
2060	154	d	6	48	4	29	11	2004	Furvela	3156	s	1	10	1	gravid	0	1	0	0	0		0
2061	154	e	6	48	4	29	11	2004	Furvela	373	s	1	10	1	gravid	0	1	0	0	0		0
2062	154	f	6	48	4	29	11	2004	Furvela	373	s	1	10	1	gravid	3	0	0	0	1		0.1
2063	154	g	6	48	4	29	11	2004	Furvela	219	s	1	10	1	gravid	3	0	0	0	1		0.1
1291	159	c	6	48	4	29	11	2004	Furvela	1323	l	1	10	1	unfed	0	1	0	0	0		0
1292	159	d	6	48	4	29	11	2004	Furvela	1322	l	1	10	1	unfed	0	1	0	0	0		0		39302
2064	154	h	6	48	4	29	11	2004	Furvela	326	s	1	9	1	gravid	0	1	0	0	0		0
1290	159	b	6	48	4	29	11	2004	Furvela	1110	l	1	9	1	unfed	3	0	0	0	1		0.111111
905	167	a	6	48	4	30	11	2004	Furvela	219	s	1	10	1	gravid	1	0	1	0	0		0.1
906	167	b	6	48	4	30	11	2004	Furvela	219	s	1	10	1	gravid	1	0	1	0	0		0.1
907	167	c	6	48	4	30	11	2004	Furvela	1134	s	1	10	1	gravid	3	0	0	0	1		0.1
908	167	d	6	48	4	30	11	2004	Furvela	3155	s	1	10	1	gravid	0	1	0	0	0		0
909	167	e	6	48	4	30	11	2004	Furvela	326	s	1	10	1	gravid	2	0	0	1	0		0.1
910	167	f	6	48	4	30	11	2004	Furvela	1542	s	1	10	1	gravid	0	1	0	0	0		0
1374	216	e	3	48	4	30	11	2004	Furvela	219	s	1	10	1	gravid	0	1	0	0	0		0
1293	159	e	6	48	4	30	11	2004	Furvela	219	s	1	6	1	gravid	0	1	0	0	0		0
2638	168	f	6	48	4	30	11	2004	Furvela	1134	s	1	7	1	gravid	3	0	0	0	1		0.142857
2639	168	g	6	48	4	30	11	2004	Furvela	3155	s	1	8	1	gravid	1	0	1	0	0		0.125
							11 Total						2385				183	24	16	35
1001	166	a	6	49	4	1	12	2004	Furvela	3156	s	1	10	1	gravid	0	1	0	0	0		0
1002	166	b	6	49	4	1	12	2004	Furvela	24	s	1	10	1	gravid	3	0	0	0	1		0.1
1003	166	c	6	49	4	1	12	2004	Furvela	3156	s	1	10	1	gravid	2	0	0	1	0		0.1
1005	166	e	6	49	4	1	12	2004	Furvela	298	s	1	10	1	gravid	0	1	0	0	0		0
1006	166	f	6	49	4	1	12	2004	Furvela	1134	s	1	10	1	gravid	2	0	0	1	0		0.1
1007	166	g	6	49	4	1	12	2004	Furvela	3155	s	1	10	1	gravid	3	0	0	0	1		0.1
1008	166	h	6	49	4	1	12	2004	Furvela	3155	s	1	10	1	gravid	3	0	0	0	1		0.1
1004	166	d	6	49	4	1	12	2004	Furvela	24	s	1	6	1	gravid	2	0	0	1	0		0.166667
911	167	g	6	49	4	1	12	2004	Furvela	626	l	1	8	1	unfed	1	0	1	0	0		0.125
912	167	h	6	49	4	1	12	2004	Furvela	3088	l	1	8	1	unfed	0	1	0	0	0		0		39297
1170	17	b	3			2	12	2002	furvela	743	t	1	10	1	unfed	3	0	0	0	1	1
1171	17	c	3			2	12	2002	furvela	743	t	1	10	1	unfed	0	1	0	0	0	0
1172	17	d	3			2	12	2002	furvela	743	t	1	10	1	unfed	0	1	0	0	0	0
1173	17	e	3			2	12	2002	furvela	743	t	1	10	1	unfed	0	1	0	0	0	0
1390	160	f	6	49	4	2	12	2004	Furvela	626	l	1	10	1	unfed	1	0	1	0	0		0.1
1107	9	c	7			2	12	2001	furvela	425	l	1	8	1	unfed	0	1	0	0	0	0
1158	17	f	1			2	12	2002	furvela	21	l	1	9	1	unfed	0	1	0	0	0	0
1159	17	g	1			2	12	2002	furvela	21	l	1	4	1	Blood-fed	0	1	0	0	0	0
1391	160	g	6	49	4	2	12	2004	Furvela	626	l	1	4	1	unfed	1	0	1	0	0		0.25
1392	160	h	6	49	4	2	12	2004	Furvela	383	l	1	7	1	unfed	0	1	0	0	0		0
141	150	e	6	49	4	5	12	2004	Furvela	1134	l	1	10	1	unfed	2	0	0	1	0		0.1
142	150	f	6	49	4	5	12	2004	Furvela	3156	s	1	10	1	gravid	0	1	0	0	0		0
143	150	g	6	49	4	5	12	2004	Furvela	1134	s	1	10	1	gravid	3	0	0	0	1		0.1
144	150	h	6	49	4	5	12	2004	Furvela	1134	s	1	10	1	gravid	3	0	0	0	1		0.1
2065	154	a	7	49	4	5	12	2004	Furvela	326	s	1	10	1	gravid	0	1	0	0	0		0
2068	154	d	7	49	4	5	12	2005	Furvela	43	s	1	10	1	gravid	0	1	0	0	0		0
1489	155	a	7	49	4	5	12	2004	Furvela	326	s	1	7	1	gravid	0	1	0	0	0		0
2067	154	c	7	49	4	5	12	2005	Furvela	43	s	1	1	1	gravid	1	0	1	0	0		1
1302	159	f	7	49	4	6	12	2004	Furvela	6	s	1	10	1	gravid	0	1	0	0	0		0
2455	162	g	7	49	4	6	12	2005	Furvela	1542	l	1	10	1	unfed	3	0	0	0	1		0.1
1688	157	h	7	49	4	6	12	2005	Furvela	1542	l	1	5	1	unfed	3	0	0	0	1		0.2
1009	166	a	7	49	4	6	12	2005	Furvela	1542	l	1	1	1	unfed	0	1	0	0	0		0
1012	166	d	7	49	4	6	12	2005	Furvela	1542	l	1	1	1	unfed	0	1	0	0	0		0
1013	166	e	7	49	4	6	12	2005	Furvela	1542	l	1	5	1	unfed	0	1	0	0	0		0
1015	166	g	7	49	4	6	12	2005	Furvela	1542	l	1	1	1	unfed	0	1	0	0	0		0
1016	166	h	7	49	4	6	12	2005	Furvela	1542	l	1	1	1	unfed	0	1	0	0	0		0
2260	156	d	7	49	4	7	12	2004	Furvela	922	s	1	10	1	gravid	1	0	1	0	0		0.1
2262	156	f	7	49	4	7	12	2004	Furvela	922	s	1	10	1	gravid	3	0	0	0	1		0.1
2263	156	g	7	49	4	7	12	2004	Furvela	298	s	1	10	1	gravid	0	1	0	0	0		0
2264	156	h	7	49	4	7	12	2004	Furvela	922	s	1	10	1	gravid	0	1	0	0	0		0
1393	160	a	7	49	4	7	12	2004	Furvela	922	s	1	10	1	gravid	0	1	0	0	0		0
1010	166	b	7	49	4	7	12	2004	Furvela	3156	s	1	10	1	gravid	2	0	0	1	0		0.1
1011	166	c	7	49	4	7	12	2004	Furvela	300	s	1	10	1	gravid	0	1	0	0	0		0
1014	166	f	7	49	4	7	12	2004	Furvela	3156	s	1	10	1	gravid	0	1	0	0	0		0
341	152	e	7	49	4	7	12	2005	Furvela	680	l	1	10	1	unfed	0	1	0	0	0		0
2080	154	h	8	49	4	7	12	2005	Furvela	3002	l	1	10	1	unfed	0	1	0	0	0		0
2168	163	h	7	49	4	7	12	2005	Furvela	3002	l	1	10	1	unfed	1	0	1	0	0		0.1
145	150	a	7	49	4	7	12	2005	Furvela	3002	l	1	5	1	unfed	3	0	0	0	1		0.2
340	152	d	7	49	4	7	12	2005	Furvela	3002	l	1	5	1	unfed	0	1	0	0	0		0
342	152	f	7	49	4	7	12	2005	Furvela	1542	l	1	1	1	unfed	3	0	0	0	1		1
343	152	g	7	49	4	7	12	2005	Furvela	1542	l	1	1	1	unfed	0	1	0	0	0		0
344	152	h	7	49	4	7	12	2005	Furvela	1542	l	1	1	1	unfed	0	1	0	0	0		0
2074	154	b	8	49	4	7	12	2005	Furvela	680	l	1	1	1	unfed	0	1	0	0	0		0
2075	154	c	8	49	4	7	12	2005	Furvela	680	l	1	1	1	unfed	3	0	0	0	1		1
2076	154	d	8	49	4	7	12	2005	Furvela	680	l	1	1	1	unfed	0	1	0	0	0		0
2077	154	e	8	49	4	7	12	2005	Furvela	1542	l	1	5	1	unfed	0	1	0	0	0		0
2078	154	f	8	49	4	7	12	2005	Furvela	680	l	1	5	1	unfed	0	1	0	0	0		0
2258	156	b	7	49	4	7	12	2005	Furvela	680	l	1	1	1	unfed	3	0	0	0	1		1
2259	156	c	7	49	4	7	12	2005	Furvela	3002	l	1	1	1	unfed	0	1	0	0	0		0
2261	156	e	7	49	4	7	12	2005	Furvela	3002	l	1	1	1	unfed	0	1	0	0	0		0
1394	160	b	7	49	4	7	12	2005	Furvela	680	l	1	5	1	unfed	0	1	0	0	0		0
2167	163	g	7	49	4	7	12	2005	Furvela	680	l	1	5	1	unfed	0	1	0	0	0		0
2265	156	a	8	50	4	8	12	2004	Furvela	922	s	1	10	1	gravid	0	1	0	0	0		0
2266	156	b	8	50	4	8	12	2004	Furvela	922	s	1	10	1	gravid	0	1	0	0	0		0
2268	156	d	8	50	4	8	12	2004	Furvela	922	s	1	10	1	gravid	2	0	0	1	0		0.1
1404	160	d	8	50	4	8	12	2004	Furvela	922	s	1	10	1	gravid	0	1	0	0	0		0
1405	160	e	8	50	4	8	12	2004	Furvela	6	s	1	10	1	gravid	2	0	0	1	0		0.1
1023	166	g	8	50	4	8	12	2004	Furvela	922	s	1	10	1	gravid	0	1	0	0	0		0
1024	166	h	8	50	4	8	12	2004	Furvela	922	s	1	10	1	gravid	0	1	0	0	0		0
250	151	b	8	50	4	8	12	2005	Furvela	1415	l	1	10	1	unfed	3	0	0	0	1		0.1
2270	156	f	8	50	4	8	12	2005	Furvela	1415	l	1	10	1	unfed	1	0	1	0	0		0.1
1017	166	a	8	50	4	8	12	2004	Furvela	12	s	1	6	1	gravid	3	0	0	0	1		0.166667		39302
249	151	a	8	50	4	8	12	2005	Furvela	1415	l	1	5	1	unfed	0	1	0	0	0		0
2267	156	c	8	50	4	8	12	2005	Furvela	1415	l	1	1	1	unfed	0	1	0	0	0		0
2269	156	e	8	50	4	8	12	2005	Furvela	1415	l	1	1	1	unfed	0	1	0	0	0		0
2271	156	g	8	50	4	8	12	2005	Furvela	1415	l	1	5	1	unfed	0	1	0	0	0		0
2272	156	h	8	50	4	8	12	2005	Furvela	1415	l	1	1	1	unfed	0	1	0	0	0		0
2169	163	a	8	50	4	8	12	2005	Furvela	1415	l	1	5	1	unfed	0	1	0	0	0		0
252	151	d	8	50	4	9	12	2002	Furvela	49	l	1	10	1	unfed	0	1	0	0	0		0
253	151	e	8	50	4	9	12	2002	Furvela	219	l	1	10	1	unfed	3	0	0	0	1		0.1
254	151	f	8	50	4	9	12	2002	Furvela	219	l	1	10	1	unfed	1	0	1	0	0		0.1
255	151	g	8	50	4	9	12	2002	Furvela	219	l	1	10	1	unfed	1	0	1	0	0		0.1
256	151	h	8	50	4	9	12	2004	Furvela	585	l	1	10	1	unfed	0	1	0	0	0		0		39302
2081	154	a	9	50	4	9	12	2004	Furvela	24	s	1	10	1	gravid	0	1	0	0	0		0
2564	169	d	9	50	4	9	12	2004	Furvela	24	s	1	10	1	gravid	0	1	0	0	0		0
2566	169	f	9	50	4	9	12	2004	Furvela	24	s	1	10	1	gravid	3	0	0	0	1		0.1
2567	169	g	9	50	4	9	12	2004	Furvela	3156	s	1	10	1	gravid	0	1	0	0	0		0
251	151	c	8	50	4	9	12	2001	furvela	1196	l	1	8	1	unfed	0	1	0	0	0		0
352	152	h	8	50	4	9	12	2004	Furvela	585	l	1	7	1	unfed	0	1	0	0	0		0		39302
2565	169	e	9	50	4	9	12	2004	Furvela	12	s	1	6	1	gravid	0	1	0	0	0		0
2082	154	b	9	50	4	10	12	2004	Furvela	219	s	1	10	1	gravid	1	0	1	0	0		0.1		39297
2084	154	d	9	50	4	10	12	2004	Furvela	3156	s	1	10	1	gravid	0	1	0	0	0		0
2568	169	h	9	50	4	10	12	2004	Furvela	219	s	1	10	1	gravid	0	1	0	0	0		0		39297
2083	154	c	9	50	4	10	12	2004	Furvela	219	s	1	9	1	gravid	3	0	0	0	1		0.111111		39297
2085	154	e	9	50	4	10	12	2008	furvela	23	l	1	4	1	unfed	0	1	0	0	0		0
2086	154	f	9	50	4	11	12	2001	furvela	ct4	l	1	10	1	unfed	0	1	0	0	0		0
2087	154	g	9	50	4	11	12	2001	furvela	ct3	l	1	10	1	unfed	0	1	0	0	0		0
2088	154	h	9	50	4	11	12	2001	furvela	1081	l	1	10	1	unfed	0	1	0	0	0		0
1320	159	h	9	50	4	11	12	2001	furvela	1081	l	1	10	1	unfed	0	1	0	0	0		0
2662	168	f	9	50	4	11	12	2001	furvela	1081	l	1	10	1	unfed	0	1	0	0	0		0
1706	157	b	10	50	4	11	12	2002	Furvela	112	l	1	10	1	unfed	0	1	0	0	0		0
1709	157	e	10	50	4	11	12	2002	Furvela	8	l	1	10	1	unfed	0	1	0	0	0		0
1710	157	f	10	50	4	11	12	2004	Furvela	12	s	1	10	1	gravid	0	1	0	0	0		0		39302
1317	159	e	9	50	4	11	12	2001	furvela	1081	l	1	5	1	gravid	3	0	0	0	1		0.2
1612	12	d	10			12	12	2001	furvela	425	t	1	10	1	unfed	0	1	0	0	0	0
2191	163	g	10	50	4	12	12	2001	furvela	425	t	1	10	1	unfed	0	1	0	0	0		0
2198	163	f	11	50	4	12	12	2002	Furvela	251	l	1	10	1	unfed	3	0	0	0	1		0.1
273	151	a	11	50	4	12	12	2004	Furvela	24	s	1	10	1	gravid	0	1	0	0	0		0
274	151	b	11	50	4	12	12	2004	Furvela	24	s	1	10	1	gravid	0	1	0	0	0		0
275	151	c	11	50	4	12	12	2004	Furvela	24	s	1	10	1	gravid	0	1	0	0	0		0
1342	159	f	12	50	4	12	12	2004	Furvela	24	s	1	10	1	gravid	0	1	0	0	0		0
2485	162	e	11	50	4	12	12	2004	Furvela	373	s	1	10	1	gravid	3	0	0	0	1		0.1		39302
2486	162	f	11	50	4	12	12	2004	Furvela	373	s	1	10	1	gravid	3	0	0	0	1		0.1		39302
2487	162	g	11	50	4	12	12	2004	Furvela	24	s	1	10	1	gravid	0	1	0	0	0		0
2673	168	a	11	50	4	12	12	2004	Furvela	219	s	1	10	1	gravid	0	1	0	0	0		0		39297
2674	168	b	11	50	4	12	12	2004	Furvela	219	s	1	10	1	gravid	0	1	0	0	0		0		39297
1613	12	e	10			12	12	2001	furvela	425	t	1	5	1	unfed	0	1	0	0	0	0
2287	156	g	10	50	4	12	12	2001	furvela	425	t	1	5	1	unfed	0	1	0	0	0		0
2675	168	c	11	50	4	12	12	2004	Furvela	219	s	1	10	1	gravid	0	1	0	0	0		0		39297
2676	168	d	11	50	4	12	12	2004	Furvela	373	s	1	10	1	gravid	0	1	0	0	0		0		39302
2677	168	e	11	50	4	12	12	2004	Furvela	373	s	1	10	1	gravid	1	0	1	0	0		0.1		39302
2678	168	f	11	50	4	12	12	2004	Furvela	373	s	1	10	1	gravid	1	0	1	0	0		0.1		39302
2679	168	g	11	50	4	12	12	2004	Furvela	373	s	1	10	1	gravid	1	0	1	0	0		0.1		39302
2680	168	h	11	50	4	12	12	2004	Furvela	373	s	1	10	1	gravid	2	0	0	1	0		0.1		39302
1343	159	g	12	50	4	12	12	2004	Furvela	24	s	1	9	1	gravid	1	0	1	0	0		0.111111
2105	154	a	12	50	4	12	12	2005	Furvela	326	s	1	10	1	gravid	0	1	0	0	0		0		39297
1344	159	h	12	50	4	12	12	2005	Furvela	326	s	1	10	1	gravid	0	1	0	0	0		0		39297
2106	154	b	12	50	4	12	12	2006	Furvela	3280	l	1	10	1	unfed	0	1	0	0	0		0
2107	154	c	12	50	4	12	12	2006	Furvela	23	l	1	10	1	unfed	0	1	0	0	0		0
2108	154	d	12	50	4	12	12	2006	Furvela	23	l	1	10	1	unfed	0	1	0	0	0		0
1339	159	c	12	50	4	12	12	2006	Furvela	24	l	1	10	1	unfed	0	1	0	0	0		0
1340	159	d	12	50	4	12	12	2006	Furvela	43	s	1	10	1	gravid	0	1	0	0	0		0
980	8	d	3			13	12	2001	furvela	ct4	l	1	10	1	unfed	0	1	0	0	0	0
2494	162	f	12	50	4	13	12	2001	furvela	407	l	1	10	1	unfed	0	1	0	0	0		0
2496	162	h	12	50	4	13	12	2001	furvela	ct4	l	1	10	1	unfed	0	1	0	0	0		0
129	2	a	5	50	4	13	12	2004	Furvela	3279	s	1	10	1	gravid	0	1	0	0	0		0		39302
130	2	b	5	50	4	13	12	2004	Furvela	3279	s	1	10	1	gravid	0	1	0	0	0		0		39302
131	2	c	5	50	4	13	12	2004	Furvela	3279	s	1	10	1	gravid	0	1	0	0	0		0		39302
132	2	d	5	50	4	13	12	2004	Furvela	3279	s	1	10	1	gravid	0	1	0	0	0		0		39302
134	2	f	5	50	4	13	12	2004	Furvela	3279	s	1	10	1	gravid	3	0	0	0	1		0.1		39302
135	2	g	5	50	4	13	12	2004	Furvela	922	s	1	10	1	gravid	0	1	0	0	0		0
233	3	a	6	50	4	13	12	2004	Furvela	24	s	1	10	1	gravid	0	1	0	0	0		0
226	3	b	5	50	4	13	12	2004	Furvela	24	s	1	10	1	gravid	0	1	0	0	0		0
234	3	b	6	50	4	13	12	2004	Furvela	3156	s	1	10	1	gravid	1	0	1	0	0		0.1
219	3	c	4	50	4	13	12	2004	Furvela	1542	l	1	10	1	unfed	0	1	0	0	0		0		39302
227	3	c	5	50	4	13	12	2004	Furvela	922	s	1	10	1	gravid	0	1	0	0	0		0
235	3	c	6	50	4	13	12	2004	Furvela	24	s	1	10	1	gravid	2	0	0	1	0		0.1
220	3	d	4	50	4	13	12	2004	Furvela	1542	l	1	10	1	unfed	0	1	0	0	0		0		39302
221	3	e	4	50	4	13	12	2004	Furvela	1542	l	1	10	1	unfed	3	0	0	0	1		0.1		39302
229	3	e	5	50	4	13	12	2004	Furvela	24	s	1	10	1	gravid	0	1	0	0	0		0
133	2	e	5	50	4	13	12	2004	Furvela	3279	s	1	9	1	gravid	1	0	1	0	0		0.111111		39302
222	3	f	4	50	4	13	12	2004	Furvela	3279	s	1	10	1	gravid	0	1	0	0	0		0		39302
230	3	f	5	50	4	13	12	2004	Furvela	24	s	1	10	1	gravid	0	1	0	0	0		0
225	3	a	5	50	4	13	12	2004	Furvela	300	s	1	5	1	gravid	0	1	0	0	0		0
223	3	g	4	50	4	13	12	2004	Furvela	3279	s	1	10	1	gravid	0	1	0	0	0		0		39302
231	3	g	5	50	4	13	12	2004	Furvela	24	s	1	10	1	gravid	0	1	0	0	0		0
224	3	h	4	50	4	13	12	2004	Furvela	3279	s	1	10	1	gravid	0	1	0	0	0		0		39302
232	3	h	5	50	4	13	12	2004	Furvela	24	s	1	10	1	gravid	3	0	0	0	1		0.1
409	5	a	4	50	4	13	12	2004	Furvela	1542	l	1	10	1	unfed	1	0	1	0	0		0.1		39302
410	5	b	4	50	4	13	12	2004	Furvela	1542	l	1	10	1	unfed	3	0	0	0	1		0.1		39302
432	5	h	6	50	4	13	12	2004	Furvela	24	s	1	10	1	gravid	0	1	0	0	0		0
228	3	d	5	50	4	13	12	2004	Furvela	922	s	1	7	1	gravid	1	0	1	0	0		0.142857
236	3	d	6	50	4	13	12	2006	Furvela	3273	l	1	10	1	unfed	0	1	0	0	0		0
1108	9	d	7			14	12	2001	furvela	ct2	l	1	10	1	unfed	3	0	0	0	1	1
259	3	c	9	50	4	14	12	2001	furvela	ct2	l	1	10	1	unfed	3	0	0	0	1		0.1
81	1	a	11	50	4	14	12	2004	Furvela	1542	l	1	10	1	unfed	0	1	0	0	0		0		39302
82	1	b	11	50	4	14	12	2004	Furvela	1542	l	1	10	1	unfed	0	1	0	0	0		0		39302
83	1	c	11	50	4	14	12	2004	Furvela	1542	l	1	10	1	unfed	0	1	0	0	0		0		39302
84	1	d	11	50	4	14	12	2004	Furvela	1542	l	1	10	1	unfed	0	1	0	0	0		0		39302
85	1	e	11	50	4	14	12	2004	Furvela	219	s	1	10	1	gravid	0	1	0	0	0		0		39297
86	1	f	11	50	4	14	12	2004	Furvela	219	s	1	10	1	gravid	0	1	0	0	0		0		39297
87	1	g	11	50	4	14	12	2004	Furvela	219	s	1	10	1	gravid	0	1	0	0	0		0		39297
88	1	h	11	50	4	14	12	2004	Furvela	219	s	1	10	1	gravid	0	1	0	0	0		0		39297
179	2	c	11	50	4	14	12	2004	Furvela	12	s	1	10	1	gravid	0	1	0	0	0		0		39302
1027	8	c	9			14	12	2001	furvela	85	l	1	5	1	unfed	3	0	0	0	1	1
180	2	d	11	50	4	14	12	2004	Furvela	326	s	1	10	1	gravid	0	1	0	0	0		0
181	2	e	11	50	4	14	12	2004	Furvela	326	s	1	10	1	gravid	0	1	0	0	0		0
260	3	d	9	50	4	14	12	2001	furvela	85	l	1	5	1	unfed	3	0	0	0	1		0.2
182	2	f	11	50	4	14	12	2004	Furvela	326	s	1	10	1	gravid	2	0	0	1	0		0.1
467	5	c	11	50	4	14	12	2004	Furvela	1542	l	1	10	1	unfed	0	1	0	0	0		0		39302
1624	12	h	11	50	4	14	12	2004	Furvela	326	s	1	10	1	gravid	0	1	0	0	0		0
1422	15	f	10	50	4	14	12	2006	Furvela	3273	l	1	10	1	unfed	1	0	1	0	0		0.1
183	2	g	11	50	4	14	12	2005	Furvela	222	l	1	5	1	unfed	0	1	0	0	0		0
184	2	h	11	50	4	14	12	2005	Furvela	222	l	1	1	1	unfed	0	1	0	0	0		0
1620	12	d	11	50	4	14	12	2005	Furvela	222	l	1	1	1	unfed	0	1	0	0	0		0
1621	12	e	11	50	4	14	12	2005	Furvela	222	l	1	1	1	unfed	0	1	0	0	0		0
1622	12	f	11	50	4	14	12	2005	Furvela	222	l	1	5	1	unfed	0	1	0	0	0		0
629	p5	e	7	51	4	15	12	2004	Furvela	300	s	1	10	1	gravid	0	1	0	0	0		0		39302
637	p5	e	8	51	4	15	12	2004	Furvela	300	s	1	10	1	gravid	0	1	0	0	0		0		39302
645	p5	e	9	51	4	15	12	2004	Furvela	300	s	1	10	1	gravid	0	1	0	0	0		0		39302
653	p5	e	10	51	4	15	12	2004	Furvela	12	s	1	10	1	gravid	0	1	0	0	0		0		39302
669	p5	e	12	51	4	15	12	2004	Furvela	3156	s	1	10	1	gravid	0	1	0	0	0		0
1	18-a	h	12	51	4	15	12	2004	Furvela	3156	s	1	8	1	gravid	0	1	0	0	0		0
652	p5	d	10	51	4	15	12	2004	Furvela	300	s	1	8	1	gravid	0	1	0	0	0		0		39302
661	p5	e	11	51	4	15	12	2004	Furvela	12	s	1	7	1	gravid	0	1	0	0	0		0		39302
	29	h	2	51	4	15	12	2006	Furvela	222	t	1	7	1	unfed	0	1	0	0	0		0
2457	162	a	8	51	4	16	12	2002	Furvela	61	l	1	10	1	unfed	3	0	0	0	1		0.1
2458	162	b	8	51	4	16	12	2002	Furvela	409	l	1	10	1	unfed	0	1	0	0	0		0
2456	162	h	7	51	4	16	12	2002	Furvela	61	l	1	10	1	unfed	3	0	0	0	1		0.1
2459	162	c	8	51	4	16	12	2004	Furvela	300	s	1	10	1	gravid	0	1	0	0	0		0		39302
2460	162	d	8	51	4	16	12	2004	Furvela	300	s	1	10	1	gravid	0	1	0	0	0		0		39302
2461	162	e	8	51	4	16	12	2004	Furvela	326	s	1	10	1	gravid	0	1	0	0	0		0
433	5	a	7	51	4	17	12	2002	Furvela	87	l	1	10	1	unfed	0	1	0	0	0		0
966	8	f	1			17	12	2001	furvela	ct3	l	1	3	1	unfed	0	1	0	0	0	0
2462	162	f	8	51	4	17	12	2001	furvela	ct3	l	1	3	1	unfed	0	1	0	0	0		0
1295	215	d	5	51	4	18	12	2006	Furvela	1542	l	1	10	1	unfed	0	1	0	0	0		0
1296	215	e	5	51	4	18	12	2006	Furvela	1542	l	1	10	1	unfed	0	1	0	0	0		0
1297	215	f	5	51	4	18	12	2006	Furvela	1542	l	1	10	1	unfed	0	1	0	0	0		0
1298	215	g	5	51	4	18	12	2006	Furvela	1542	l	1	10	1	unfed	0	1	0	0	0		0
1299	215	h	5	51	4	18	12	2006	Furvela	1542	l	1	6	1	unfed	0	1	0	0	0		0
1014	8	f	7			19	12	2001	furvela	1196	l	1	10	1	unfed	0	1	0	0	0	0
1303	215	d	6	51	4	19	12	2001	furvela	1196	l	1	10	1	unfed	0	1	0	0	0		0
1304	215	e	6	51	4	19	12	2001	furvela	ct3	l	1	10	1	unfed	0	1	0	0	0		0
1325	215	d	9	51	4	19	12	2004	Furvela	922	s	1	10	1	gravid	0	1	0	0	0		0
1326	215	e	9	51	4	19	12	2004	Furvela	922	s	1	10	1	gravid	0	1	0	0	0		0
1081	9	a	4			20	12	2001	furvela	21	l	1	10	1	unfed	0	1	0	0	0	0
1082	9	b	4			20	12	2001	furvela	21	l	1	10	1	unfed	0	1	0	0	0	0
1122	9	b	9			20	12	2001	furvela	1134	l	1	10	1	unfed	3	0	0	0	1	1
1083	9	c	4			20	12	2001	furvela	21	l	1	10	1	unfed	3	0	0	0	1	1
1123	9	c	9			20	12	2001	furvela	1134	l	1	10	1	unfed	0	1	0	0	0	0
1084	9	d	4			20	12	2001	furvela	21	l	1	10	1	unfed	0	1	0	0	0	0
1124	9	d	9			20	12	2001	furvela	1134	l	1	10	1	unfed	0	1	0	0	0	0
1085	9	e	4			20	12	2001	furvela	21	l	1	10	1	unfed	0	1	0	0	0	0
1125	9	e	9			20	12	2001	furvela	1134	l	1	10	1	unfed	0	1	0	0	0	0
1126	9	f	9			20	12	2001	furvela	1134	l	1	10	1	unfed	3	0	0	0	1	1
1087	9	g	4			20	12	2001	furvela	21	l	1	10	1	unfed	3	0	0	0	1	1
1330	215	a	10	51	4	20	12	2001	furvela	21	l	1	10	1	unfed	0	1	0	0	0		0
1338	215	a	11	51	4	20	12	2001	furvela	1134	l	1	10	1	unfed	3	0	0	0	1		0.1
1331	215	b	10	51	4	20	12	2001	furvela	21	l	1	10	1	unfed	0	1	0	0	0		0
1333	215	d	10	51	4	20	12	2001	furvela	21	l	1	10	1	unfed	3	0	0	0	1		0.1
1334	215	e	10	51	4	20	12	2001	furvela	1134	l	1	10	1	unfed	3	0	0	0	1		0.1
1327	215	f	9	51	4	20	12	2001	furvela	21	l	1	10	1	unfed	0	1	0	0	0		0
1335	215	f	10	51	4	20	12	2001	furvela	1134	l	1	10	1	unfed	0	1	0	0	0		0
1328	215	g	9	51	4	20	12	2001	furvela	21	l	1	10	1	unfed	0	1	0	0	0		0
1336	215	g	10	51	4	20	12	2001	furvela	1134	l	1	10	1	unfed	0	1	0	0	0		0
1086	9	f	4			20	12	2001	furvela	21	l	1	8	1	unfed	0	1	0	0	0	0
1329	215	h	9	51	4	20	12	2001	furvela	21	l	1	10	1	unfed	3	0	0	0	1		0.1
1337	215	h	10	51	4	20	12	2001	furvela	1134	l	1	10	1	unfed	0	1	0	0	0		0
1370	216	a	3	51	4	20	12	2004	Furvela	1542	l	1	10	1	unfed	0	1	0	0	0		0		39302
1371	216	b	3	51	4	20	12	2004	Furvela	1542	l	1	10	1	unfed	0	1	0	0	0		0		39302
1379	216	b	4	51	4	20	12	2004	Furvela	375	s	1	10	1	gravid	3	0	0	0	1		0.1		39302
1332	215	c	10	51	4	20	12	2001	furvela	21	l	1	8	1	unfed	0	1	0	0	0		0
1364	216	c	2	51	4	20	12	2004	Furvela	3279	l	1	10	1	unfed	0	1	0	0	0		0		39302
1372	216	c	3	51	4	20	12	2004	Furvela	1542	l	1	10	1	unfed	0	1	0	0	0		0		39302
1380	216	c	4	51	4	20	12	2004	Furvela	375	s	1	10	1	gravid	3	0	0	0	1		0.1		39302
1365	216	d	2	51	4	20	12	2004	Furvela	3279	l	1	10	1	unfed	0	1	0	0	0		0		39302
1381	216	d	4	51	4	20	12	2004	Furvela	375	s	1	10	1	gravid	0	1	0	0	0		0
1366	216	e	2	51	4	20	12	2004	Furvela	3279	l	1	10	1	unfed	0	1	0	0	0		0		39302
1382	216	e	4	51	4	20	12	2004	Furvela	375	s	1	10	1	gravid	0	1	0	0	0		0
1367	216	f	2	51	4	20	12	2004	Furvela	3279	l	1	10	1	unfed	0	1	0	0	0		0		39302
1375	216	f	3	51	4	20	12	2004	Furvela	1542	l	1	10	1	unfed	0	1	0	0	0		0		39302
1378	216	a	4	51	4	20	12	2004	Furvela	375	s	1	9	1	gravid	0	1	0	0	0		0		39302
1368	216	g	2	51	4	20	12	2004	Furvela	1542	l	1	10	1	unfed	0	1	0	0	0		0		39302
1376	216	g	3	51	4	20	12	2004	Furvela	1542	l	1	10	1	unfed	0	1	0	0	0		0		39302
1369	216	h	2	51	4	20	12	2004	Furvela	1542	l	1	10	1	unfed	0	1	0	0	0		0		39302
1377	216	h	3	51	4	20	12	2004	Furvela	375	s	1	10	1	gravid	0	1	0	0	0		0		39302
1013	8	e	7			21	12	2001	furvela	1133	l	1	10	1	unfed	0	1	0	0	0	0
1385	216	h	4	51	4	21	12	2001	furvela	1133	l	1	10	1	unfed	0	1	0	0	0		0
1410	216	a	8	52	4	22	12	2004	Furvela	24	s	1	10	1	gravid	0	1	0	0	0		0
1411	216	b	8	52	4	22	12	2004	Furvela	24	s	1	10	1	gravid	0	1	0	0	0		0
1412	216	c	8	52	4	22	12	2004	Furvela	24	s	1	10	1	gravid	0	1	0	0	0		0
1413	216	d	8	52	4	22	12	2004	Furvela	24	s	1	10	1	gravid	2	0	0	1	0		0.1
1414	216	e	8	52	4	22	12	2004	Furvela	922	s	1	10	1	gravid	0	1	0	0	0		0
1415	216	f	8	52	4	22	12	2004	Furvela	922	s	1	10	1	gravid	0	1	0	0	0		0
1416	216	g	8	52	4	22	12	2004	Furvela	922	s	1	5	1	gravid	1	0	1	0	0		0.2
1418	216	a	9	52	4	23	12	2004	Furvela	24	s	1	10	1	gravid	1	0	1	0	0		0.1		39309
1417	216	h	8	52	4	23	12	2004	Furvela	24	s	1	10	1	gravid	0	1	0	0	0		0		39309
1091	213	a	9	52	4	24	12	2004	Furvela	375	s	1	10	1	gravid	1	0	1	0	0		0.1
1419	216	b	9	52	4	24	12	2004	Furvela	375	s	1	7	1	gravid	0	1	0	0	0		0
48	201	a	9	52	4	26	12	2004	Furvela	922	s	1	10	1	gravid	0	1	0	0	0		0
49	201	b	9	52	4	26	12	2004	Furvela	922	s	1	10	1	gravid	2	0	0	1	0		0.1
50	201	c	9	52	4	26	12	2004	Furvela	375	s	1	10	1	gravid	0	1	0	0	0		0
51	201	d	9	52	4	26	12	2004	Furvela	375	s	1	10	1	gravid	1	0	1	0	0		0.1
139	202	c	6	52	4	26	12	2004	Furvela	375	s	1	10	1	gravid	1	0	1	0	0		0.1
1139	9	c	11			27	12	2001	furvela	ct4	l	1	10	1	unfed	0	1	0	0	0	0
1571	12	c	5			27	12	2001	furvela	ct3	l	1	10	1	unfed	1	0	1	0	0	1
155	202	c	8	52	4	27	12	2001	furvela	ct4	l	1	10	1	unfed	0	1	0	0	0		0
140	202	d	6	52	4	27	12	2001	furvela	ct3	l	1	10	1	unfed	1	0	1	0	0		0.1
264	203	a	10	52	4	27	12	2004	Furvela	24	s	1	10	1	gravid	3	0	0	0	1		0.1		39309
262	203	g	9	52	4	27	12	2004	Furvela	24	s	1	10	1	gravid	0	1	0	0	0		0		39309
263	203	h	9	52	4	27	12	2004	Furvela	24	s	1	10	1	gravid	3	0	0	0	1		0.1		39309
1140	9	d	11			27	12	2001	furvela	ct4	l	1	8	1	unfed	0	1	0	0	0	0
1601	12	a	9			27	12	2001	furvela	1104	l	1	9	1	unfed	0	1	0	0	0	0
1602	12	b	9			27	12	2001	furvela	1104	l	1	9	1	Blood-fed	0	1	0	0	0	0
1572	12	d	5			27	12	2001	furvela	ct3	l	1	7	1	unfed	0	1	0	0	0	0
154	202	b	8	52	4	27	12	2001	furvela	1104	l	1	9	1	Blood-fed	0	1	0	0	0		0
156	202	d	8	52	4	27	12	2001	furvela	ct4	l	1	8	1	unfed	0	1	0	0	0		0
141	202	e	6	52	4	27	12	2001	furvela	ct3	l	1	7	1	unfed	0	1	0	0	0		0
142	202	f	6	52	4	27	12	2001	furvela	1104	l	1	9	1	unfed	0	1	0	0	0		0
261	203	f	9	52	4	27	12	2004	Furvela	298	s	1	6	1	gravid	0	1	0	0	0		0		39302
1544	12	h	1			28	12	2001	furvela	1104	l	1	10	1	Blood-fed	1	0	1	0	0	1
1600	12	h	8			28	12	2001	furvela	ct3	l	1	10	1	unfed	1	0	1	0	0	1
265	203	b	10	52	4	28	12	2001	furvela	1104	l	1	10	1	Blood-fed	1	0	1	0	0		0.1
267	203	d	10	52	4	28	12	2001	furvela	ct3	l	1	10	1	unfed	1	0	1	0	0		0.1
1591	12	g	7			28	12	2001	furvela	ct1	l	1	5	1	unfed	0	1	0	0	0	0
266	203	c	10	52	4	28	12	2001	furvela	ct1	l	1	5	1	unfed	0	1	0	0	0		0
509	207	a	4	52	4	29	12	2004	Furvela	24	s	1	10	1	gravid	3	0	0	0	1		0.1		39309
510	207	b	4	52	4	29	12	2004	Furvela	24	s	1	10	1	gravid	3	0	0	0	1		0.1		39309
511	207	c	4	52	4	29	12	2004	Furvela	24	s	1	10	1	gravid	3	0	0	0	1		0.1		39309
505	207	e	3	52	4	29	12	2004	Furvela	24	s	1	10	1	gravid	0	1	0	0	0		0		39309
506	207	f	3	52	4	29	12	2004	Furvela	24	s	1	10	1	gravid	0	1	0	0	0		0		39309
507	207	g	3	52	4	29	12	2004	Furvela	24	s	1	10	1	gravid	3	0	0	0	1		0.1		39309
508	207	h	3	52	4	29	12	2004	Furvela	24	s	1	10	1	gravid	1	0	1	0	0		0.1		39309
517	207	a	5	52	4	30	12	2004	Furvela	375	s	1	10	1	gravid	1	0	1	0	0		0.1		39309
533	207	a	7	52	4	30	12	2004	Furvela	24	s	1	10	1	gravid	3	0	0	0	1		0.1
518	207	b	5	52	4	30	12	2004	Furvela	24	s	1	10	1	gravid	2	0	0	1	0		0.1
534	207	b	7	52	4	30	12	2004	Furvela	24	s	1	10	1	gravid	3	0	0	0	1		0.1
512	207	d	4	52	4	30	12	2004	Furvela	24	s	1	10	1	gravid	0	1	0	0	0		0
513	207	e	4	52	4	30	12	2004	Furvela	24	s	1	10	1	gravid	0	1	0	0	0		0
514	207	f	4	52	4	30	12	2004	Furvela	24	s	1	10	1	gravid	0	1	0	0	0		0
515	207	g	4	52	4	30	12	2004	Furvela	375	s	1	10	1	gravid	0	1	0	0	0		0		39309
516	207	h	4	52	4	30	12	2004	Furvela	375	s	1	10	1	gravid	0	1	0	0	0		0		39309
532	207	h	6	52	4	30	12	2004	Furvela	375	s	1	10	1	gravid	2	0	0	1	0		0.1		39309
550	207	b	9	52	4	31	12	2004	Furvela	24	s	1	10	1	gravid	1	0	1	0	0		0.1
535	207	c	7	52	4	31	12	2004	Furvela	24	s	1	10	1	gravid	0	1	0	0	0		0
551	207	c	9	52	4	31	12	2004	Furvela	24	s	1	10	1	gravid	2	0	0	1	0		0.1
							12 Total						2762				218	33	15	50
919	13	g	7						furvela	222	l	1	8	1	unfed	0	1	0	0	0	0
	208	g	6						furvela	Lado 23	s	1	5	1	unfed	0	1	0	0	0
1641	20	a	2	1	1	2	1	2002	furvela	ct3	l	2	10	1	unfed	1	0	1	0	0	1
1649	20	a	3	1	1	2	1	2002	furvela	ct3	l	2	10	1	unfed	1	0	1	0	0	1
1642	20	b	2	1	1	2	1	2002	furvela	ct3	l	2	10	1	unfed	0	1	0	0	0	0
1650	20	b	3	1	1	2	1	2002	furvela	ct3	l	2	10	1	unfed	3	0	0	0	1	1
1643	20	c	2	1	1	2	1	2002	furvela	ct3	l	2	10	1	unfed	0	1	0	0	0	0
1651	20	c	3	1	1	2	1	2002	furvela	ct3	l	2	10	1	unfed	0	1	0	0	0	0
1644	20	d	2	1	1	2	1	2002	furvela	ct3	l	2	10	1	unfed	3	0	0	0	1	1
1652	20	d	3	1	1	2	1	2002	furvela	ct3	l	2	8	1	unfed	0	1	0	0	0	0
1645	20	e	2	1	1	2	1	2002	furvela	ct3	l	2	10	1	unfed	2	0	0	1	0	1
1653	20	e	3	1	1	2	1	2002	furvela	ct3	l	2	8	1	Blood-fed	0	1	0	0	0	0
1638	20	f	1	1	1	2	1	2002	furvela	ct3	l	2	10	1	unfed	0	1	0	0	0	0
1646	20	f	2	1	1	2	1	2002	furvela	ct3	l	2	10	1	unfed	1	0	1	0	0	1
1639	20	g	1	1	1	2	1	2002	furvela	ct3	l	2	10	1	unfed	0	1	0	0	0	0
1647	20	g	2	1	1	2	1	2002	furvela	ct3	l	2	10	1	unfed	0	1	0	0	0	0
1640	20	h	1	1	1	2	1	2002	furvela	ct3	l	2	10	1	unfed	1	0	1	0	0	1
1648	20	h	2	1	1	2	1	2002	furvela	ct3	l	2	10	1	unfed	0	1	0	0	0	0
1027	8	c	9	1	1	3	1	2007	Furvela	35	s	2	7	1	gravid	0	1	0	0	0
826	11	b	8	1	1	3	1	2007	Furvela	35	s	2	10	1	gravid	0	1	0	0	0
827	11	c	8	1	1	3	1	2007	Furvela	3232	s	2	10	1	gravid	0	1	0	0	0				39258
828	11	d	8	1	1	3	1	2007	Furvela	3232	s	2	10	1	gravid	0	1	0	0	0				39297
829	11	e	8	1	1	3	1	2007	Furvela	35	s	2	10	1	gravid	0	1	0	0	0
830	11	f	8	1	1	3	1	2007	Furvela	35	s	2	10	1	gravid	0	1	0	0	0
1600	12	h	8	1	1	3	1	2007	Furvela	35	s	2	10	1	gravid	2	0	0	1	0
498	6	b	3	1	1	4	1	2007	Furvela	3236	s	2	10	1	gravid	0	1	0	0	0
499	6	c	3	1	1	4	1	2007	Furvela	3236	s	2	7	1	gravid	0	1	0	0	0
512	6	h	4	1	1	4	1	2007	Furvela	23	s	2	10	1	gravid	0	1	0	0	0				39297
603	7	c	4	1	1	4	1	2007	Furvela	23	s	2	10	1	gravid	0	1	0	0	0				39297
604	7	d	4	1	1	4	1	2007	Furvela	23	s	2	10	1	gravid	0	1	0	0	0				39297
605	7	e	4	1	1	4	1	2007	Furvela	23	s	2	10	1	gravid	0	1	0	0	0				39297
606	7	f	4	1	1	4	1	2007	Furvela	23	s	2	10	1	gravid	0	1	0	0	0				39297
1139	9	c	11	1	1	4	1	2007	Furvela	3236	s	2	10	1	gravid	0	1	0	0	0
1140	9	d	11	1	1	4	1	2007	Furvela	3236	s	2	10	1	gravid	1	0	1	0	0
1126	9	f	9	1	1	4	1	2007	Furvela	3232	s	2	10	1	gravid	0	1	0	0	0
1601	12	a	9	1	1	4	1	2007	Furvela	3236	s	2	10	1	gravid	0	1	0	0	0
1602	12	b	9	1	1	4	1	2007	Furvela	3236	s	2	10	1	gravid	0	1	0	0	0
1471	14	g	4	1	1	4	1	2007	Furvela	23	s	2	10	1	gravid	3	0	0	0	1				39297
1367	15	g	3	1	1	4	1	2007	Furvela	23	s	2	10	1	gravid	0	1	0	0	0				39297
1177	17	a	4	1	1	4	1	2007	Furvela	23	s	2	10	1	gravid	0	1	0	0	0				39297
1178	17	b	4	1	1	4	1	2007	Furvela	23	s	2	10	1	gravid	0	1	0	0	0				39297
1158	17	f	1	1	1	4	1	2007	Furvela	3236	s	2	10	1	gravid	1	0	1	0	0
1174	17	f	3	1	1	4	1	2007	Furvela	3236	s	2	10	1	gravid	0	1	0	0	0
1159	17	g	1	1	1	4	1	2007	Furvela	3236	s	2	10	1	gravid	2	0	0	1	0
1175	17	g	3	1	1	4	1	2007	Furvela	3236	s	2	10	1	gravid	0	1	0	0	0
1176	17	h	3	1	1	4	1	2007	Furvela	12	s	2	7	1	gravid	0	1	0	0	0				39297
127	111	g	4	1	1	4	1	2007	Furvela	23	s	2	10	1	gravid	0	1	0	0	0				39297
532	6	d	7	1	1	5	1	2007	Furvela	23	s	2	10	1	gravid	0	1	0	0	0				39297
533	6	e	7	1	1	5	1	2007	Furvela	23	s	2	10	1	gravid	0	1	0	0	0				39297
618	7	b	6	1	1	5	1	2007	Furvela	24	s	2	10	1	gravid	0	1	0	0	0				39294
627	7	c	7	1	1	5	1	2007	Furvela	23	s	2	10	1	gravid	1	0	1	0	0				39297
621	7	e	6	1	1	5	1	2007	Furvela	24	s	2	10	1	gravid	0	1	0	0	0				39294
638	7	f	8	1	1	5	1	2007	Furvela	3280	s	2	10	1	gravid	0	1	0	0	0				39309
1482	14	b	6	1	1	5	1	2007	Furvela	35	s	2	10	1	gravid	0	1	0	0	0
1393	15	a	7	1	1	5	1	2007	Furvela	3280	s	2	10	1	gravid	0	1	0	0	0				39309
1394	15	b	7	1	1	5	1	2007	Furvela	3280	s	2	10	1	gravid	0	1	0	0	0				39309
1395	15	c	7	1	1	5	1	2007	Furvela	23	s	2	10	1	gravid	0	1	0	0	0				39297
1396	15	d	7	1	1	5	1	2007	Furvela	23	s	2	10	1	gravid	0	1	0	0	0				39297
1397	15	e	7	1	1	5	1	2007	Furvela	23	s	2	10	1	gravid	0	1	0	0	0				39297
1398	15	f	7	1	1	5	1	2007	Furvela	23	s	2	10	1	gravid	2	0	0	1	0				39297
1399	15	g	7	1	1	5	1	2007	Furvela	23	s	2	10	1	gravid	0	1	0	0	0				39297
1392	15	h	6	1	1	5	1	2007	Furvela	35	s	2	10	1	gravid	0	1	0	0	0
1400	15	h	7	1	1	5	1	2007	Furvela	3280	s	2	10	1	gravid	0	1	0	0	0				39309
1289	16	a	6	1	1	5	1	2007	Furvela	3236	s	2	10	1	gravid	0	1	0	0	0
1290	16	b	6	1	1	5	1	2007	Furvela	35	s	2	10	1	gravid	0	1	0	0	0
1291	16	c	6	1	1	5	1	2007	Furvela	43	s	2	9	1	gravid	0	1	0	0	0				39297
1292	16	d	6	1	1	5	1	2007	Furvela	3214	s	2	10	1	gravid	0	1	0	0	0				39302
1293	16	e	6	1	1	5	1	2007	Furvela	3214	s	2	10	1	gravid	0	1	0	0	0				39302
1294	16	f	6	1	1	5	1	2007	Furvela	3214	s	2	10	1	gravid	0	1	0	0	0				39302
1205	17	e	7	1	1	5	1	2007	Furvela	23	s	2	10	1	gravid	3	0	0	0	1				39297
1206	17	f	7	1	1	5	1	2007	Furvela	23	s	2	10	1	gravid	0	1	0	0	0				39297
1207	17	g	7	1	1	5	1	2007	Furvela	23	s	2	10	1	gravid	0	1	0	0	0				39297
1208	17	h	7	1	1	5	1	2007	Furvela	23	s	2	10	1	gravid	0	1	0	0	0				39297
534	109	f	7	1	1	5	1	2007	Furvela	3280	s	2	10	1	gravid	0	1	0	0	0				39309
1410	15	b	9	2	1	7	1	2008	furvela	3905	s	2	10	1	gravid	2	0	0	1	0		0.1
1411	15	c	9	2	1	7	1	2008	furvela	3905	s	2	10	1	gravid	3	0	0	0	1		0.1
1412	15	d	9	2	1	7	1	2008	furvela	3905	s	2	7	1	gravid	1	0	1	0	0		0.142857
566	6	f	11	2	1	8	1	2007	Furvela	3232	l	2	10	1	unfed	0	1	0	0	0		0
665	7	a	12	2	1	8	1	2007	Furvela	3236	s	2	10	1	gravid	3	0	0	0	1		0.1		39258
666	7	b	12	2	1	8	1	2007	Furvela	3236	s	2	10	1	gravid	0	1	0	0	0		0		39297
651	7	c	10	2	1	8	1	2007	Furvela	3236	l	2	10	1	unfed	0	1	0	0	0		0		39258
652	7	d	10	2	1	8	1	2007	Furvela	3236	l	2	10	1	unfed	0	1	0	0	0		0		39258
661	7	e	11	2	1	8	1	2007	Furvela	3232	l	2	10	1	unfed	0	1	0	0	0		0
662	7	f	11	2	1	8	1	2007	Furvela	3232	l	2	10	1	unfed	0	1	0	0	0		0
663	7	g	11	2	1	8	1	2007	Furvela	3232	l	2	10	1	unfed	0	1	0	0	0		0
664	7	h	11	2	1	8	1	2007	Furvela	3232	l	2	10	1	unfed	2	0	0	1	0		0.1
672	7	h	12	2	1	8	1	2007	Furvela	3236	s	2	10	1	gravid	1	0	1	0	0		0.1		39258
1533	14	e	12	2	1	8	1	2007	Furvela	3236	s	2	10	1	gravid	0	1	0	0	0		0		39258
1534	14	f	12	2	1	8	1	2007	Furvela	3236	s	2	5	1	gravid	0	1	0	0	0		0		39258
1433	15	a	12	2	1	8	1	2007	Furvela	3236	s	2	10	1	gravid	0	1	0	0	0		0		39258
1434	15	b	12	2	1	8	1	2007	Furvela	3236	s	2	10	1	gravid	0	1	0	0	0		0		39258
1424	15	h	10	2	1	8	1	2007	Furvela	3236	l	2	10	1	unfed	0	1	0	0	0		0		39258
1334	16	f	11	2	1	8	1	2007	Furvela	3232	l	2	10	1	unfed	0	1	0	0	0		0
1335	16	g	11	2	1	8	1	2007	Furvela	3232	l	2	10	1	unfed	0	1	0	0	0		0
1229	17	e	10	2	1	8	1	2007	Furvela	3236	l	2	10	1	unfed	0	1	0	0	0		0		39258
1230	17	f	10	2	1	8	1	2007	Furvela	3236	l	2	10	1	unfed	0	1	0	0	0		0		39258
1231	17	g	10	2	1	8	1	2007	Furvela	3236	l	2	10	1	unfed	1	0	1	0	0		0.1		39258
1232	17	h	10	2	1	8	1	2007	Furvela	3236	l	2	10	1	unfed	0	1	0	0	0		0		39258
549	109	e	9	2	1	8	1	2007	Furvela	3236	l	2	10	1	unfed	0	1	0	0	0		0		39258
573	109	e	12	2	1	8	1	2007	Furvela	3236	s	2	10	1	gravid	0	1	0	0	0		0		39297
550	109	f	9	2	1	8	1	2007	Furvela	3236	l	2	10	1	unfed	0	1	0	0	0		0		39258
559	109	g	10	2	1	8	1	2007	Furvela	3236	l	2	8	1	unfed	0	1	0	0	0		0		39258
560	109	h	10	2	1	8	1	2007	Furvela	3232	l	2	10	1	unfed	0	1	0	0	0		0
129	111	a	5	2	1	8	1	2007	Furvela	35	s	2	9	1	gravid	0	1	0	0	0		0
130	111	b	5	2	1	8	1	2007	Furvela	23	s	2	10	1	gravid	0	1	0	0	0		0		39297
131	111	c	5	2	1	8	1	2007	Furvela	23	s	2	10	1	gravid	0	1	0	0	0		0		39297
132	111	d	5	2	1	8	1	2007	Furvela	23	s	2	10	1	gravid	0	1	0	0	0		0		39297
143	111	g	6	2	1	8	1	2007	Furvela	23	s	2	10	1	gravid	0	1	0	0	0		0		39297
128	111	h	4	2	1	8	1	2007	Furvela	3214	s	2	10	1	gravid	0	1	0	0	0		0		39302
41	112	a	6	2	1	8	1	2007	Furvela	23	s	2	10	1	gravid	0	1	0	0	0		0		39297
36	112	d	5	2	1	8	1	2007	Furvela	35	s	2	10	1	gravid	0	1	0	0	0		0
37	112	e	5	2	1	8	1	2007	Furvela	35	s	2	10	1	gravid	0	1	0	0	0		0
47	112	g	6	2	1	8	1	2007	Furvela	23	s	2	10	1	gravid	0	1	0	0	0		0		39297
40	112	h	5	2	1	8	1	2007	Furvela	3214	s	2	10	1	gravid	0	1	0	0	0		0		39302
88	112	h	11	2	1	8	1	2007	Furvela	3236	s	2	10	1	gravid	1	0	1	0	0		0.1		39258
145	111	a	7	2	1	9	1	2007	Furvela	3156	s	2	10	1	gravid	0	1	0	0	0		0
146	111	b	7	2	1	9	1	2007	Furvela	3156	s	2	10	1	gravid	0	1	0	0	0		0
147	111	c	7	2	1	9	1	2007	Furvela	3236	s	2	10	1	gravid	0	1	0	0	0		0
150	111	f	7	2	1	9	1	2007	Furvela	24	s	2	10	1	gravid	0	1	0	0	0		0
54	112	f	7	2	1	9	1	2007	Furvela	24	s	2	10	1	gravid	0	1	0	0	0		0
55	112	g	7	2	1	9	1	2007	Furvela	23	s	2	10	1	gravid	0	1	0	0	0		0		39297
915	13	c	7	2	1	9	1	2009	furvela	222	l	2	10	1	unfed	0	1	0	0	0	0
2081	24	a	9	2	1	10	1	2002	furvela	733	l	2	10	1	unfed	0	1	0	0	0	0
2089	24	a	10	2	1	10	1	2002	furvela	733	l	2	10	1	unfed	0	1	0	0	0	0
2082	24	b	9	2	1	10	1	2002	furvela	733	l	2	10	1	unfed	3	0	0	0	1	1
2090	24	b	10	2	1	10	1	2002	furvela	733	l	2	8	1	Blood-fed	0	1	0	0	0	0
2083	24	c	9	2	1	10	1	2002	furvela	733	l	2	10	1	unfed	3	0	0	0	1	1
2076	24	d	8	2	1	10	1	2002	furvela	734	l	2	10	1	unfed	0	1	0	0	0	0
2084	24	d	9	2	1	10	1	2002	furvela	733	l	2	10	1	unfed	0	1	0	0	0	0
2077	24	e	8	2	1	10	1	2002	furvela	734	l	2	10	1	unfed	0	1	0	0	0	0
2085	24	e	9	2	1	10	1	2002	furvela	733	l	2	10	1	unfed	0	1	0	0	0	0
2078	24	f	8	2	1	10	1	2002	furvela	734	l	2	10	1	unfed	0	1	0	0	0	0
2086	24	f	9	2	1	10	1	2002	furvela	733	l	2	10	1	unfed	0	1	0	0	0	0
2079	24	g	8	2	1	10	1	2002	furvela	734	l	2	10	1	unfed	0	1	0	0	0	0
2087	24	g	9	2	1	10	1	2002	furvela	733	l	2	10	1	unfed	0	1	0	0	0	0
2080	24	h	8	2	1	10	1	2002	furvela	734	l	2	10	1	unfed	0	1	0	0	0	0
2088	24	h	9	2	1	10	1	2002	furvela	733	l	2	10	1	unfed	0	1	0	0	0	0
537	109	a	8	2	1	10	1	2002	furvela	ct4	l	2	10	1	unfed	0	1	0	0	0		0
538	109	b	8	2	1	10	1	2002	furvela	ct4	l	2	6	1	Blood-fed	0	1	0	0	0		0
154	111	b	8	2	1	10	1	2002	furvela	ct4	l	2	10	1	unfed	0	1	0	0	0		0
148	111	d	7	2	1	10	1	2002	furvela	1197	l	2	10	1	unfed	1	0	1	0	0		0.1
149	111	e	7	2	1	10	1	2002	furvela	1197	l	2	10	1	unfed	0	1	0	0	0		0
157	111	e	8	2	1	10	1	2002	furvela	ct4	l	2	10	1	unfed	3	0	0	0	1		0.1
540	109	d	8	2	1	10	1	2007	Furvela	3214	s	2	10	1	gravid	0	1	0	0	0		0		39302
541	109	e	8	2	1	10	1	2007	Furvela	3214	s	2	10	1	gravid	0	1	0	0	0		0		39302
542	109	f	8	2	1	10	1	2007	Furvela	3214	s	2	10	1	gravid	0	1	0	0	0		0		39302
58	112	b	8	2	1	10	1	2007	Furvela	3214	s	2	9	1	gravid	0	1	0	0	0		0		39302
59	112	c	8	2	1	10	1	2007	Furvela	13	s	2	9	1	gravid	0	1	0	0	0		0		39302
60	112	d	8	2	1	10	1	2007	Furvela	3236	s	2	7	1	gravid	0	1	0	0	0		0
61	112	e	8	2	1	10	1	2007	Furvela	3236	s	2	10	1	gravid	1	0	1	0	0		0.1
62	112	f	8	2	1	10	1	2007	Furvela	3232	s	2	10	1	gravid	0	1	0	0	0		0
63	112	g	8	2	1	10	1	2007	Furvela	3232	s	2	10	1	gravid	0	1	0	0	0		0
64	112	h	8	2	1	10	1	2007	Furvela	3214	s	2	10	1	gravid	0	1	0	0	0		0		39302
955	13	c	12	2	1	10	1	2009	furvela	222	l	2	10	1	unfed	0	1	0	0	0	0
552	109	h	9	2	1	11	1	2002	furvela	64	l	2	10	1	unfed	0	1	0	0	0		0
65	112	a	9	2	1	11	1	2002	furvela	64	l	2	10	1	unfed	0	1	0	0	0		0
66	112	b	9	2	1	11	1	2002	furvela	64	l	2	10	1	unfed	0	1	0	0	0		0
67	112	c	9	2	1	11	1	2002	furvela	64	l	2	10	1	unfed	0	1	0	0	0		0
68	112	d	9	2	1	11	1	2002	furvela	64	l	2	10	1	unfed	0	1	0	0	0		0
69	112	e	9	2	1	11	1	2002	furvela	64	l	2	10	1	unfed	0	1	0	0	0		0
70	112	f	9	2	1	11	1	2002	furvela	64	l	2	10	1	unfed	1	0	1	0	0		0.1
71	112	g	9	2	1	11	1	2002	furvela	64	l	2	10	1	unfed	0	1	0	0	0		0
72	112	h	9	2	1	11	1	2002	furvela	64	l	2	10	1	unfed	2	0	0	1	0		0.1
2175	163	g	8	2	1	11	1	2002	furvela	64	l	2	10	1	unfed	0	1	0	0	0		0
2176	163	h	8	2	1	11	1	2002	furvela	64	l	2	10	1	unfed	0	1	0	0	0		0
553	109	a	10	2	1	11	1	2007	Furvela	3214	s	2	10	1	gravid	3	0	0	0	1		0.1		39302
561	109	a	11	2	1	11	1	2007	Furvela	3232	s	2	10	1	gravid	0	1	0	0	0		0
554	109	b	10	2	1	11	1	2007	Furvela	23	s	2	10	1	gravid	0	1	0	0	0		0		39297
562	109	b	11	2	1	11	1	2007	Furvela	3232	s	2	10	1	gravid	0	1	0	0	0		0
555	109	c	10	2	1	11	1	2007	Furvela	23	s	2	10	1	gravid	0	1	0	0	0		0		39297
563	109	c	11	2	1	11	1	2007	Furvela	3232	s	2	10	1	gravid	0	1	0	0	0		0
557	109	e	10	2	1	11	1	2007	Furvela	3236	s	2	10	1	gravid	0	1	0	0	0		0		39258
558	109	f	10	2	1	11	1	2007	Furvela	23	s	2	10	1	gravid	0	1	0	0	0		0		39297
269	110	e	10	2	1	11	1	2007	Furvela	23	s	2	10	1	gravid	0	1	0	0	0		0		39297
270	110	f	10	2	1	11	1	2007	Furvela	23	s	2	10	1	gravid	0	1	0	0	0		0		39297
271	110	g	10	2	1	11	1	2007	Furvela	23	s	2	10	1	gravid	0	1	0	0	0		0		39297
73	112	a	10	2	1	11	1	2007	Furvela	3236	s	2	10	1	gravid	0	1	0	0	0		0		39258
81	112	a	11	2	1	11	1	2007	Furvela	23	s	2	10	1	gravid	0	1	0	0	0		0		39297
74	112	b	10	2	1	11	1	2007	Furvela	3236	s	2	10	1	gravid	0	1	0	0	0		0		39258
82	112	b	11	2	1	11	1	2007	Furvela	23	s	2	10	1	gravid	0	1	0	0	0		0		39297
75	112	c	10	2	1	11	1	2007	Furvela	24	s	2	10	1	gravid	0	1	0	0	0		0		39294
83	112	c	11	2	1	11	1	2007	Furvela	3156	s	2	10	1	gravid	0	1	0	0	0		0
76	112	d	10	2	1	11	1	2007	Furvela	24	s	2	9	1	gravid	0	1	0	0	0		0		39294
84	112	d	11	2	1	11	1	2007	Furvela	23	s	2	9	1	gravid	0	1	0	0	0		0		39297
77	112	e	10	2	1	11	1	2007	Furvela	922	s	2	10	1	gravid	0	1	0	0	0		0		39294
78	112	f	10	2	1	11	1	2007	Furvela	922	s	2	10	1	gravid	0	1	0	0	0		0		39294
79	112	g	10	2	1	11	1	2007	Furvela	3236	s	2	8	1	gravid	0	1	0	0	0		0		39258
80	112	h	10	2	1	11	1	2007	Furvela	3214	s	2	10	1	gravid	0	1	0	0	0		0		39302
570	109	b	12	2	1	11	1	2009	furvela	ct4	l	2	10	1	unfed	0	1	0	0	0		0
571	109	c	12	2	1	11	1	2009	furvela	ct4	l	2	10	1	gravid	1	0	1	0	0		0.1
564	109	d	11	2	1	11	1	2009	furvela	ct4	l	2	10	1	unfed	0	1	0	0	0		0
574	109	f	12	2	1	11	1	2009	furvela	ct4	l	2	10	1	unfed	0	1	0	0	0		0
85	112	e	11	2	1	11	1	2009	furvela	ct4	l	2	10	1	unfed	0	1	0	0	0		0
86	112	f	11	2	1	11	1	2009	furvela	ct4	l	2	10	1	unfed	0	1	0	0	0		0
87	112	g	11	2	1	11	1	2009	furvela	ct4	l	2	10	1	unfed	0	1	0	0	0		0
	202	d	12	2	1	11	1	2010	furvela	922	l	2	10	1	unfed	0	1	0	0	0
	202	e	12	2	1	11	1	2010	furvela	922	l	2	10	1	unfed	0	1	0	0	0
	202	f	12	2	1	11	1	2010	furvela	922	l	2	10	1	unfed	0	1	0	0	0
	202	g	12	2	1	11	1	2010	furvela	922	l	2	10	1	unfed	0	1	0	0	0
	203	c	4	2	1	11	1	2010	furvela	4007	s	2	2	1	gravid	0	1	0	0	0
	203	e	2	2	1	11	1	2010	furvela	3890	l	2	10	1	unfed	0	1	0	0	0
	203	e	3	2	1	11	1	2010	furvela	4010	s	2	4	1	gravid	0	1	0	0	0
	203	g	2	2	1	11	1	2010	furvela	222	l	2	6	1	unfed	0	1	0	0	0
489	109	a	2	2	1	12	1	2007	Furvela	23	s	2	10	1	gravid	0	1	0	0	0		0		39297
490	109	b	2	2	1	12	1	2007	Furvela	23	s	2	10	1	gravid	0	1	0	0	0		0		39297
491	109	c	2	2	1	12	1	2007	Furvela	23	s	2	10	1	gravid	0	1	0	0	0		0		39297
492	109	d	2	2	1	12	1	2007	Furvela	23	s	2	10	1	gravid	0	1	0	0	0		0		39297
572	109	d	12	2	1	12	1	2007	Furvela	922	s	2	10	1	gravid	0	1	0	0	0		0		39294
493	109	e	2	2	1	12	1	2007	Furvela	23	s	2	10	1	gravid	0	1	0	0	0		0		39297
494	109	f	2	2	1	12	1	2007	Furvela	23	s	2	10	1	gravid	0	1	0	0	0		0		39297
487	109	g	1	2	1	12	1	2007	Furvela	24	s	2	10	1	gravid	0	1	0	0	0		0		39294
495	109	g	2	2	1	12	1	2007	Furvela	23	s	2	9	1	gravid	2	0	0	1	0		0.111111		39297
575	109	g	12	2	1	12	1	2007	Furvela	24	s	2	8	1	gravid	2	0	0	1	0		0.125		39294
488	109	h	1	2	1	12	1	2007	Furvela	24	s	2	10	1	gravid	0	1	0	0	0		0		39294
496	109	h	2	2	1	12	1	2007	Furvela	23	s	2	10	1	gravid	0	1	0	0	0		0		39297
576	109	h	12	2	1	12	1	2007	Furvela	922	s	2	10	1	gravid	2	0	0	1	0		0.1		39294
394	114	b	2	2	1	12	1	2007	Furvela	24	s	2	10	1	gravid	0	1	0	0	0		0		39294
395	114	c	2	2	1	12	1	2007	Furvela	3214	s	2	8	1	gravid	0	1	0	0	0		0		39302
396	114	d	2	2	1	12	1	2007	Furvela	23	s	2	10	1	gravid	0	1	0	0	0		0		39297
406	114	f	3	2	1	12	1	2007	Furvela	23	s	2	10	1	gravid	0	1	0	0	0		0		39297
407	114	g	3	2	1	12	1	2007	Furvela	23	s	2	7	1	gravid	0	1	0	0	0		0		39297
497	109	a	3	3	1	14	1	2002	furvela	ct4	l	2	10	1	unfed	0	1	0	0	0		0
499	109	c	3	3	1	14	1	2002	furvela	64	l	2	10	1	Blood-fed	3	0	0	0	1		0.1
500	109	d	3	3	1	14	1	2002	furvela	64	l	2	10	1	Blood-fed	0	1	0	0	0		0
501	109	e	3	3	1	14	1	2002	furvela	64	l	2	10	1	unfed	0	1	0	0	0		0
502	109	f	3	3	1	14	1	2002	furvela	64	l	2	10	1	unfed	0	1	0	0	0		0
503	109	g	3	3	1	14	1	2002	furvela	64	l	2	10	1	unfed	0	1	0	0	0		0
504	109	h	3	3	1	14	1	2002	furvela	64	l	2	10	1	Blood-fed	0	1	0	0	0		0
884	167	d	3	3	1	14	1	2002	furvela	ct4	l	2	10	1	unfed	0	1	0	0	0		0
885	167	e	3	3	1	14	1	2002	furvela	ct4	l	2	9	1	unfed	0	1	0	0	0		0
[truncated: 6,140 more rows]

## Sheet: Sheet6
1 Total	7258	607	42	31	67	140	0.0192891	1.92891
2 Total	9156	701	58	57	135	250	0.0273045	2.73045
3 Total	7903	556	60	54	145	259	0.0327724	3.27724
4 Total	5960	421	43	34	122	199	0.0333893	3.33893
5 Total	3029	283	8	8	26	42	0.013866	1.3866
6 Total	3314	308	16	8	14	38	0.0114665	1.14665
7 Total	2907	266	10	6	18	34	0.0116959	1.16959
8 Total	2941	278	7	7	17	31	0.0105406	1.05406
9 Total	7117	742	17	8	30	55	0.00772798	0.772798
10 Total	11235	1064	30	29	91	150	0.0133511	1.33511
11 Total	5438	431	45	32	71	148	0.0272159	2.72159
12 Total	9538	720	83	63	194	340	0.0356469	3.56469
1 Total	1510	102	16	7	26	49	0.0324503	3.24503
2 Total	1770	121	19	8	29	56	0.0316384	3.16384
3 Total	2450	161	28	15	41	84	0.0342857	3.42857
4 Total	1030	65	13	5	20	38	0.0368932	3.68932
5 Total	210	8	4	3	6	13	0.0619048	6.19048
6 Total	160	7	3	3	3	9	0.05625	5.625
7 Total	70	4	1	2	0	3	0.0428571	4.28571
8 Total	140	6	3	3	2	8	0.0571429	5.71429
9 Total	100	6	1	2	1	4	0.04	4
10 Total	1420	94	16	7	25	48	0.0338028	3.38028
11 Total	1960	135	22	8	31	61	0.0311224	3.11224
12 Total	2310	154	26	12	39	77	0.0333333	3.33333
Grand Total	14200	1054	106	78	182	366	0.0257746	2.57746
		1	1789	148	9	7	20	36	0.0111794	1.11794
		2	2044	157	12	17	34	63	0.0166341	1.66341
		3	3232	255	26	15	39	80	0.0120668	1.20668
		4	1333	105	11	6	15	32	0.0112528	1.12528
		5	357	30	1	3	5	9	0.0140056	1.40056
		6	258	28	0	0	0	0	0	0
		7	130	13	2	1	0	3	0	0
		8	241	24	1	0	1	2	0.00414938	0.414938
		9	189	21	0	0	1	1	0.00529101	0.529101
		10	1635	142	8	9	17	34	0.0103976	1.03976
		11	2385	183	24	16	35	75	0.0146751	1.46751
		12	2762	218	33	15	50	98	0.0181028	1.81028
		1	5469	459	33	24	47	104	0.00859389	0.859389
		2	7112	544	46	40	101	187	0.0142013	1.42013
		3	4671	301	34	39	106	179	0.0226932	2.26932
		4	4627	316	32	28	107	167	0.0231251	2.31251
		5	2672	253	7	5	21	33	0.00785928	0.785928
		6	3056	280	16	8	14	38	0.00458115	0.458115
		7	2777	253	8	5	18	31	0.00648181	0.648181
		8	2700	254	6	7	16	29	0.00592593	0.592593
		9	6928	721	17	8	29	54	0.00418591	0.418591
		10	9600	922	22	20	74	116	0.00770833	0.770833
		11	3053	248	21	16	36	73	0.0117917	1.17917
		12	6776	502	50	48	144	242	0.0212515	2.12515

## Sheet: Explanations
number	i.d. number in spreadsheet
Plate	Plate number/identifier
row	position in plate
col
WEEK #
Trimestre
Day
Month
Year
Village	Village of collection (in this case Furvela)
Casa	house number (or name)
Coll	collection, l= light trap; s = exit collection; r = resting; t = tent-trap, t1, t2,t3 = tent-trap by period of the night
Especies	Species 1 = gambiae ; 2= funestus
Numero	Number in pool
Amostra	sample 1= whole mosquito; 2 = thorax; 3 = abdomen
abdomen	gonotrophic condition of mosquito when collected
Resultado	pool result visually assessed
neg	1= negative, 0 = not negative
pos 1	1 = positive grade 1 ; 0 not positive grade 1
pos 2	1 = positive grade 2 ; 0 not positive grade 2
pos 3	1 = positive grade 3 ; 0 not positive grade 3
rate
Data de leitura	Date of reading

## Sheet: Trimestre
	Trimestre	Tested	Positive	pos 1	pos 2	pos 3	rate	prop pos 3		Year	1st	2nd	3rd	4th
	1	19288	525	139	120	266	2.7219	0.506667		2001				3.69204
	2	10435	256	64	41	151	2.45328	0.589844		2002	2.2619			5.45455
	3	5045	52	17	9	26	1.03072	0.5		2003	4.53731
	4	17182	470	130	102	238	2.73542	0.506383		2004	3.13725	2.83019	1.66667	3.52435
	Total	51950	1303	350	272	681	2.50818	0.52264		2005	2.54273	2.8125	0.980392	3.99719
										2006	3.84898	3.73812	0.85197	1.83812
										2007	1.75234	0.695762
										2008				0.75
Year		Tested	Positive	pos 1	pos 2	pos 3		2nd	3rd	2009		2.71003	1.02421	1.45318
2001										2010	2.53378	1.0568	1.77665
2002	1	5040	114	26	26	62	2.2619
2003	1	1675	76	14	9	53	4.53731
2004	1	255	8	1	2	5	3.13725	2.83019	1.66667	3.52435
2005	1	2399	61	21	19	21	2.54273	2.8125	0.980392	3.99719
2006	1	4079	157	37	32	88	3.84898	3.73812	0.85197	1.83812
2007	1	5136	90	38	27	25	1.75234	0.695762
2008									0.383142	0
2009								2.71003	1.02421	1.45318
2010	1	592	15	0	4	11	2.53378	1.0568	1.77665
2004	2	530	15	4	2	9
2005	2	960	27	9	5	13
2006	2	4628	173	41	23	109
2007	2	3162	22	7	6	9
2009	2	369	10	2	3	5
2010	2	757	8	1	2	5
2004	3	120	2	2	0	0
2005	3	102	1	0	0	1
2006	3	939	8	1	3	4
2008	3	261	1	1	0	0
2009	3	3222	33	10	6	17
2010	3	394	7	3	0	4
2001	4	3494	129	19	24	86
2002	4	110	6	2	0	4
2004	4	3717	131	41	32	58
2005	4	1426	57	13	8	36
2006	4	6202	114	49	33	32
2008	4	171	0	0	0	0
2009	4	1858	27	5	5	17
		51942	1303	350	272	681	2.50857
Year	Trimestre	Tested	Positive	pos 1	pos 2	pos 3	rate
2002	1	5040	114	26	26	62	2.2619
2003	1	1675	76	14	9	53	4.53731
2004	1	255	8	1	2	5	3.13725
2005	1	2399	61	21	19	21	2.54273
2006	1	4079	157	37	32	88	3.84898
2007	1	5136	90	38	27	25	1.75234
2008
2009
2010	1	592	15	0	4	11	2.53378
2004	2	530	15	4	2	9	2.83019
2005	2	960	27	9	5	13	2.8125
2006	2	4628	173	41	23	109	3.73812
2007	2	3162	22	7	6	9	0.695762
2009	2	369	10	2	3	5	2.71003
2010	2	757	8	1	2	5	1.0568
2004	3	120	2	2	0	0	1.66667
2005	3	102	1	0	0	1	0.980392
2006	3	939	8	1	3	4	0.85197
2008	3	261	1	1	0	0	0.383142
2009	3	3222	33	10	6	17	1.02421
2010	3	394	7	3	0	4	1.77665
2001	4	3494	129	19	24	86	3.69204
2002	4	110	6	2	0	4	5.45455
2004	4	3717	131	41	32	58	3.52435
2005	4	1426	57	13	8	36	3.99719
2006	4	6202	114	49	33	32	1.83812
2008	4	171	0	0	0	0	0
2009	4	1858	27	5	5	17	1.45318
		51942	1303	350	272	681	2.50857

## Sheet: Sheet4
Month	Year	Numero	pos 1	pos 2	pos 3	rate
1	2002	1828	12	7	23	0.0229759
1	2003	120	2	1	3	0.05
1
1	2005	931	6	5	11	0.0236305
1	2006	220	0	0	1	0.00454545
1	2007	2611	13	13	12	0.0145538
1	2008	126	1	1	1	0.0238095
1	2009	70	1	0	0	0.0142857
1
2	2002	3207	14	19	39	0.0224509
2
2
2	2005	79	2	1	1	0.0506329
2	2006	1328	16	11	25	0.0391566
2	2007	1490	14	5	8	0.0181208
2
2
2	2010	254	0	4	9	0.0511811
3
3	2003	1545	11	8	50	0.0446602
3	2004	94	0	2	1	0.0319149
3	2005	1534	14	14	10	0.0247718
3	2006	2717	22	21	70	0.04159
3	2007	1035	11	9	5	0.0241546
3	2008	114	0	1	0	0.00877193
3
3	2010	259	0	0	2	0.00772201
4
4	2003	29	0	0	1	0.0344828
4	2004	151	1	0	4	0.0331126
4	2005	678	8	3	9	0.0294985
4	2006	3107	28	18	92	0.0444158
4	2007	625	3	4	4	0.0176
4
4	2009	62	0	0	2	0.0322581
4	2010	384	0	2	2	0.0104167
5
5
5	2004	204	3	0	5	0.0392157
5	2005	137	0	1	3	0.0291971
5	2006	193	1	0	1	0.0103627
5	2007	1253	3	1	4	0.00638468
5
5	2009	221	0	2	3	0.0226244
5	2010	373	1	0	3	0.0107239
6
6
6	2004	161	1	2	2	0.0310559
6
6	2006	1151	11	5	8	0.0208514
6	2007	1284	1	1	1	0.00233645
6
6	2009	86	2	1	0	0.0348837
6	2010	149	1	0	3	0.0268456
7
7
7	2004	165	0	0	2	0.0121212
7
7
7
7	2008	47	1	0	0	0.0212766
7	2009	731	3	2	6	0.0150479
7	2010	65	0	0	1	0.0153846
8
8
8	2004	73	1	0	0	0.0136986
8	2005	79	0	0	1	0.0126582
8
8
8
8	2009	926	4	2	4	0.0107991
8	2010	180	2	0	0	0.0111111
9
9
9	2004	70	1	0	0	0.0142857
9
9	2006	842	1	3	3	0.00831354
9
9	2008	909	1	0	3	0.00440044
9	2009	1795	4	3	9	0.00891365
9	2010	84	1	0	4	0.0595238
10
10
10	2004	225	1	0	2	0.0133333
10	2005	681	4	4	16	0.0352423
10	2006	3129	8	14	17	0.012464
10
10
10	2009	1382	2	3	12	0.012301
11
11
11	2004	1724	18	16	31	0.037703
11	2005	213	2	1	4	0.0328638
11	2006	2163	22	13	13	0.0221914
11
11
11	2009	236	1	1	3	0.0211864
12	2001	3494	19	24	86	0.0369204
12	2002	110	2	0	4	0.0545455
12
12	2004	1718	21	16	25	0.0360885
12	2005	532	7	3	16	0.0488722
12	2006	910	19	6	2	0.0296703
12
12
12	2009	99	1	0	0	0.010101
		52746	351	273	684	0.0247981
Month	Year	Numero	pos 1	pos 2	pos 3
1 Total		5906	35	27	51	0.0191331
2 Total		6358	46	40	82	0.0264234
3 Total		7298	58	55	138	0.034393
4 Total		5036	40	27	114	0.0359412
5 Total		2381	8	4	19	0.0130197
6 Total		2831	16	9	14	0.0137761
7 Total		1008	4	2	9	0.014881
8 Total		1258	7	2	5	0.0111288
9 Total		3700	8	6	19	0.00891892
10 Total		5417	15	21	47	0.0153221
11 Total		4336	43	31	51	0.0288284
12 Total		6863	69	49	133	0.0365729

## Sheet: Weekly means
WEEK #	Week	Numero	neg	pos 1	pos 2	pos 3	Ag light	Ag exit	Numero	neg	pos 1	pos 2	pos 3	Ag exit	Af light	Numero	neg	pos 1	pos 2	pos 3	Af light	Numero	neg	pos 1	pos 2	pos 3	Af exit		Af exit	Af light	Ag exit	Ag light	Mean
1 Total	1	20	2	0	0	0		1 Total	274	22	1	1	4		1 Total	29	2	0	2	0		646	52	3	4	8	0.0232198		0.0232198				0.0232198		6	0	0	0	1
2 Total	2	60	4	1	1	0	0.0333333	2 Total	229	15	4	0	4		2 Total	425	38	4	2	1	0.0164706	779	69	4	4	4	0.0154044		0.0154044	0.0164706		0.0333333	0.0217361		9	0	0	0	1
3 Total	3	240	18	2	0	5	0.0291667	3 Total	159	15	0	1	0		3 Total	1032	82	6	5	12	0.0222868	313	27	2	0	3	0.0159744		0.0159744	0.0222868		0.0291667	0.022476		57	5	0	1	0
4 Total	4	222	22	0	0	1	0.0045045	4 Total	57	6	0	0	0		4 Total	510	39	2	3	8	0.0254902	178	13	2	3	1	0.0337079		0.0337079	0.0254902		0.0045045	0.0212342		8	1	0	0	0
5 Total	5	143	10	3	2	1	0.041958	5 Total	40	2	0	1	1		5 Total	574	50	3	3	4	0.0174216	204	19	0	1	2	0.0147059		0.0147059	0.0174216		0.041958	0.0246952		10	1	0	0	0
6 Total	6	160	11	0	2	4	0.0375	6 Total	16	2	0	0	0		6 Total	1311	105	8	10	11	0.0221205	260	26	0	0	1	0.00384615		0.00384615	0.0221205		0.0375	0.0211556		30	3	0	0	0
7 Total	7	302	25	2	1	5	0.0264901	7 Total	47	4	0	1	0		7 Total	909	76	7	0	9	0.0176018	525	35	7	1	11	0.0361905		0.0361905	0.0176018		0.0264901	0.0267608		10	0	0	1	0
8 Total	8	170	15	1	2	0	0.0176471	8 Total	18	2	0	0	0		8 Total	469	35	5	3	5	0.0277186	594	35	5	8	10	0.0387205		0.0387205	0.0277186		0.0176471	0.0280287		120	8	0	0	4
9 Total	9	10	0	1	0	0		9 Total	80	4	1	2	1		9 Total	409	30	3	3	5	0.0268949	560	37	4	6	11	0.0375		0.0375	0.0268949			0.0321974		150	8	1	3	3
10 Total	10	75	4	2	0	2	0.0533333	10 Total	20	2	0	0	0		10 Total	399	32	2	2	4	0.0200501	450	36	2	4	4	0.0222222		0.0222222	0.0200501		0.0533333	0.0318686		29	3	0	0	0
11 Total	11	606	51	3	2	5	0.0165017	11 Total	352	29	4	2	1		11 Total	233	22	0	2	2	0.0171674	663	38	11	7	12	0.0452489		0.0452489	0.0171674		0.0165017	0.026306		10	1	0	0	0
12 Total	12	261	13	3	0	11	0.0536398	12 Total	227	18	3	4	2		12 Total	274	10	1	2	15		940	55	10	8	24	0.0446809		0.0446809			0.0536398	0.0491603		19	3	0	0	0
13 Total	13	478	36	4	2	7	0.0271967	13 Total	305	23	4	1	4		13 Total	240	12	2	2	8	0.05	943	64	4	6	23	0.0349947		0.0349947	0.05		0.0271967	0.0373971		9	0	1	0	0
14 Total	14	355	22	4	3	7	0.0394366	14 Total	263	23	0	0	4		14 Total	19	1	0	1	0		1256	72	13	8	36	0.0453822		0.0453822			0.0394366	0.0424094		15	2	0	0	0
15 Total	15	116	9	2	1	0	0.0258621	15 Total	30	3	0	0	0		15 Total	276	29	0	0	2	0.00724638	985	68	6	5	23	0.0345178		0.0345178	0.00724638		0.0258621	0.0225421		7	1	0	0	0
16 Total	16	20	0	0	0	2		16 Total	66	6	1	0	0									1088	67	10	3	33	0.0422794		0.0422794				0.0422794
17 Total	17	190	13	4	0	2	0.0315789	17 Total	20	2	0	0	0		17 Total	228	21	1	2	0	0.0131579	241	11	1	4	10	0.0622407		0.0622407	0.0131579		0.0315789	0.0356592
18 Total	18	67	5	1	1	0	0.0298507															244	18	1	1	6	0.0327869		0.0327869			0.0298507	0.0313188
19 Total	19	29	2	1	0	0	0.0344828	19 Total	37	4	0	0	0		19 Total	435	42	1	1	1	0.00689655	262	26	1	0	0	0.00381679		0.00381679	0.00689655		0.0344828	0.0150654
20 Total	20	24	2	0	0	1	0.0416667								20 Total	109	10	0	0	1	0.00917431	82	8	0	0	1	0.0121951		0.0121951	0.00917431		0.0416667	0.021012
21 Total	21	43	4	0	0	1	0.0232558	21 Total	18	1	0	1	0		21 Total	96	7	1	0	2	0.03125	549	55	1	2	3	0.010929		0.010929	0.03125		0.0232558	0.0218116
22 Total	22	81	7	0	1	1	0.0246914	22 Total	10	1	0	0	0		22 Total	287	27	0	0	3	0.010453	234	26	1	0	0	0.0042735		0.0042735	0.010453		0.0246914	0.0131393
23 Total	23	10	1	0	0	0									23 Total	774	74	1	0	3	0.00516796	842	79	4	2	1	0.00831354		0.00831354	0.00516796			0.00674075
24 Total	24	10	1	0	0	0									24 Total	54	5	0	1	0	0.0185185	662	53	7	3	6	0.0241692		0.0241692	0.0185185			0.0213439
	25														25 Total	8	1	0	0	0		176	18	2	0	0	0.0113636		0.0113636				0.0113636
	26														26 Total	47	5	0	0	0		56	5	0	0	1	0.0178571		0.0178571				0.0178571
27 Total	27	30	3	0	0	0									27 Total	82	7	0	0	2	0.0243902	46	3	1	0	1	0.0434783		0.0434783	0.0243902			0.0339343
	28														28 Total	10	1	0	0	0		37	3	1	0	0	0.027027		0.027027				0.027027
29 Total	29	15	1	1	0	0																44	4	0	0	1	0.0227273		0.0227273				0.0227273
30 Total	30	28	4	0	0	0									30 Total	249	22	1	0	2	0.0120482	37	4	0	0	0				0.0120482			0.0120482
31 Total	31	7	1	0	0	0									31 Total	484	41	3	1	4	0.0165289	182	18	0	1	1	0.010989		0.010989	0.0165289			0.013759
32 Total	32	20	1	1	0	0									32 Total	355	33	1	1	1	0.0084507	244	22	2	0	1	0.0122951		0.0122951	0.0084507			0.0103729
33 Total	33	69	7	0	0	1	0.0144928								33 Total	100	9	0	1	0	0.01									0.01		0.0144928	0.0122464
34 Total	34	10	1	0	0	0									34 Total	50	4	0	0	1	0.02	8	1	0	0	0				0.02			0.02
	35														35 Total	77	7	0	0	1	0.012987	7	1	0	0	0				0.012987			0.012987
36 Total	36	8	1	0	0	0									36 Total	150	16	1	0	0	0.00666667	133	14	1	0	0	0.0075188		0.0075188	0.00666667			0.00709273
	37														37 Total	429	40	1	1	2	0.00932401	582	58	1	1	3	0.00859107		0.00859107	0.00932401			0.00895754
	38							38 Total	8	1	0	0	0		38 Total	355	33	1	0	4	0.0140845	536	54	1	2	1	0.00746269		0.00746269	0.0140845			0.0107736
39 Total	39	20	2	0	0	0	0								39 Total	922	113	1	1	3	0.00542299	20	2	0	0	0				0.00542299		0	0.0027115
40 Total	40	24	3	0	0	0	0								40 Total	1014	96	1	3	9	0.0128205	811	73	2	3	7	0.0147965		0.0147965	0.0128205		0	0.00920569
41 Total	41	57	11	0	0	0	0	41 Total	454	39	2	4	4	0.0220264	41 Total	463	53	2	1	7	0.0215983	874	86	2	3	7	0.01373		0.01373	0.0215983	0.0220264	0	0.0143387
42 Total	42	49	4	1	0	0	0.0204082	42 Total	74	6	1	1	0	0.027027	42 Total	153	12	1	0	3	0.0261438	395	35	2	2	2	0.0151899		0.0151899	0.0261438	0.027027	0.0204082	0.0221922
43 Total	43	28	3	0	0	0	0	43 Total	578	52	2	1	3	0.0103806	43 Total	195	20	0	0	0	0	40	4	0	0	0				0	0.0103806	0	0.00346021
44 Total	44	107	8	0	1	2	0.0280374	44 Total	475	33	4	3	8	0.0315789	44 Total	56	6	0	0	0	0	433	43	0	1	1	0.00461894		0.00461894	0	0.0315789	0.0280374	0.0160588
45 Total	45	148	8	3	2	2	0.0472973	45 Total	38	2	0	0	2	0.0526316																	0.0526316	0.0472973	0.0499644
46 Total	46	214	20	2	5	5	0.0560748	46 Total	316	27	2	0	4	0.0189873	46 Total	329	31	2	4	5	0.0334347	327	32	0	0	3	0.00917431		0.00917431	0.0334347	0.0189873	0.0560748	0.0294178
47 Total	47	309	20	6	0	5	0.0355987	47 Total	392	33	1	4	4	0.0229592	47 Total	280	18	5	2	3	0.0357143	747	55	10	7	3	0.0267738		0.0267738	0.0357143	0.0229592	0.0355987	0.0302615
48 Total	48	89	5	0	0	4	0.0449438	48 Total	516	36	7	4	7	0.0348837								77	4	1	1	2	0.0519481		0.0519481		0.0348837	0.0449438	0.0439252
49 Total	49	140	20	4	1	6	0.0785714	49 Total	224	12	2	4	6	0.0535714	49 Total	70	9	1	1	4	0.0857143	90	10	1	2	5	0.0888889		0.0888889	0.0857143	0.0535714	0.0785714	0.0766865
50 Total	50	399	37	5	0	8	0.0325815	50 Total	661	48	8	5	7	0.0302572	50 Total	2100	164	21	13	39	0.0347619	442	42	7	4	2	0.0294118		0.0294118	0.0347619	0.0302572	0.0325815	0.0317531
51 Total	51	347	30	0	0	6	0.0172911	51 Total	182	17	0	0	2	0.010989	51 Total	962	58	6	7	27	0.04158	60	4	1	1	0	0.0333333		0.0333333	0.04158	0.010989	0.0172911	0.0257984
52 Total	52	78	6	3	0	0	0.0384615	52 Total	388	19	8	5	8	0.0541237	52 Total	498	35	1	5	11	0.0341365	10	1	0	0	0				0.0341365	0.0541237	0.0384615	0.0422406
3 Total		10	0	0	0	1
12 Total		10	0	0	1	0
22 Total		41	5	0	0	0
24 Total		8	0	0	1	0
43 Total		21	3	0	0	0
44 Total		8	1	0	0	0
45 Total		29	2	1	0	0
47 Total		10	1	0	0	0
50 Total		105	8	0	1	2
51 Total		43	3	1	0	1
3 Total		10	0	0	0	1
4 Total		28	2	0	0	1
5 Total		124	12	1	0	0
6 Total		46	6	0	0	0
7 Total		203	18	0	1	2
8 Total		217	18	1	1	2
9 Total		20	1	0	0	1
10 Total		30	3	0	0	0
13 Total		18	2	0	0	0
15 Total		7	1	0	0	0
16 Total		10	0	0	0	1
17 Total		6	1	0	0	0
18 Total		10	1	0	0	0
19 Total		10	1	0	0	0
31 Total		10	1	0	0	0
37 Total		24	3	0	0	0
38 Total		16	2	0	0	0
39 Total		74	8	0	0	0
40 Total		92	10	0	0	0
41 Total		37	3	0	0	1
42 Total		145	13	0	1	1
43 Total		50	5	0	0	0
46 Total		10	1	0	0	0
Grand Total		52877	4321	351	276	691

## Sheet: Linga Linga
number	Plate	row	col	Month	day	year	Coll	name	House	village	abdomen	Species	Sample	Number	Result	Negative	1 pos	2 pos	3 pos	Observerction
741	10	e	9	2	7	2009			7269	linga linga	unfed	funestus	1	1	0	1	0	0	0
				2 Total										1		1	0	0	0
688	10	h	2	3	17	2009			7269	linga linga	unfed	funestus	1	6	1	0	1	0	0
				3 Total										6		0	1	0	0
754	10	b	11	4	24	2009			7264	linga linga	unfed	funestus	1	5	0	1	0	0	0
704	10	h	4	4	22	2009	l		7264	linga linga	unfed	funestus	1	4	1	0	1	0	0
749	10	e	10	4	22	2009			7268	linga linga	unfed	funestus	1	1	0	1	0	0	0
755	10	c	11	4	28	2009			7268	linga linga	unfed	funestus	1	1	0	1	0	0	0
686	10	f	2	4	5	2009	l		7269	linga linga	unfed	funestus	1	8	1	0	1	0	0
721	10	a	7	4	23	2009			7281	linga linga	unfed	funestus	1	10	0	1	0	0	0
720	10	h	6	4	23	2009			7281	linga linga	unfed	funestus	1	10	0	1	0	0	0
699	10	c	4	4	25	2009			7281	linga linga	gravid	funestus	1	1	0	1	0	0	0
				4 Total										40		6	2	0	0
758	10	f	11	5	5	2009			7266	linga linga	unfed	funestus	1	7	0	1	0	0	0
719	10	g	6	5	10	2009			7266	linga linga	unfed	funestus	1	6	0	1	0	0	0
757	10	e	11	5	27	2009			7266	linga linga	unfed	funestus	1	10	0	1	0	0	0
718	10	f	6	5	10	2009			7266	linga linga	unfed	funestus	1	10	3	0	0	0	1
756	10	d	11	5	6	2009			7267	linga linga	unfed	funestus	1	6	0	1	0	0	0
700	10	d	4	5	28	2009			7267	linga linga	unfed	funestus	1	3	0	1	0	0	0
682	10	b	2	5	28	2009	l		7267	linga linga	gravid	funestus	1	10	0	1	0	0	0
683	10	c	2	5	28	2009	l		7267	linga linga	gravid	funestus	1	10	1	0	1	0	0
739	10	c	9	5	18	2009			7267	linga linga	gravid	funestus	1	1	3	0	0	0	1
701	10	e	4	5	28	2009			7267	linga linga	unfed	gambiae	1	2	0	1	0	0	0
717	10	e	6	5	6	2009			7268	linga linga	Blood-fed	funestus	1	1	0	1	0	0	0
712	10	h	5	5	6	2009	s		7268	linga linga	unfed	funestus	1	5	0	1	0	0	0
709	10	e	5	5	7	2009			7268	linga linga	unfed	funestus	1	7	0	1	0	0	0
735	10	g	8	5	28	2009			7268	linga linga	gravid	funestus	1	1	0	1	0	0	0
726	10	f	7	5	29	2009			7268	linga linga	unfed	funestus	1	4	0	1	0	0	0
722	10	b	7	5	29	2009			7268	linga linga	gravid	funestus	1	6	0	1	0	0	0
680	10	h	1	5	5	2009	l		7268	linga linga	unfed	funestus	1	10	1	0	1	0	0
747	10	c	10	5	27	2009			7268	linga linga	Blood-fed	funestus	1	3	1	0	1	0	0
750	10	f	10	5	6	2009	s		7269	linga linga	unfed	funestus	1	2	0	1	0	0	0
698	10	b	4	5	28	2009			7269	linga linga	gravid	funestus	1	1	0	1	0	0	0
702	10	f	4	5	28	2009			7269	linga linga	gravid	funestus	1	1	0	1	0	0	0
745	10	a	10	5	29	2009			7269	linga linga	unfed	funestus	1	1	0	1	0	0	0
743	10	g	9	5	29	2009			7269	linga linga	gravid	funestus	1	2	0	1	0	0	0
751	10	g	10	5	29	2009	s		7269	linga linga	Blood-fed	funestus	1	2	0	1	0	0	0
736	10	h	8	5	6	2009			7269	linga linga	gravid	funestus	1	1	3	0	0	0	1
728	10	h	7	5	7	2009			7280	linga linga	unfed	funestus	1	10	0	1	0	0	0
727	10	g	7	5	7	2009			7280	linga linga	unfed	funestus	1	10	0	1	0	0	0
737	10	a	9	5	7	2009			7280	linga linga	gravid	funestus	1	3	0	1	0	0	0
678	10	f	1	5	20	2009	l		7280	linga linga	unfed	funestus	1	10	0	1	0	0	0
679	10	g	1	5	20	2009	l		7280	linga linga	Blood-fed	funestus	1	2	0	1	0	0	0
746	10	b	10	5	29	2009			7280	linga linga	gravid	funestus	1	3	0	1	0	0	0
753	10	a	11	5	7	2009	l		7281	linga linga	unfed	funestus	1	10	0	1	0	0	0
752	10	h	10	5	29	2009			sem numero	linga linga	gravid	funestus	1	1	0	1	0	0	0
				5 Total										161		27	3	0	3
716	10	d	6	6	14	2009			7222	linga linga	gravid	funestus	1	4	0	1	0	0	0
707	10	c	5	6	17	2009			7222	linga linga	gravid	funestus	1	4	3	0	0	0	1
695	10	g	3	6	14	2009			7222	linga linga	unfed	gambiae	1	1	0	1	0	0	0
748	10	d	10	6	2	2009			7264	linga linga	unfed	funestus	1	5	0	1	0	0	0
711	10	g	5	6	1	2009			7268	linga linga	unfed	funestus	1	1	0	1	0	0	0
731	10	c	8	6	2	2009			7268	linga linga	unfed	funestus	1	3	0	1	0	0	0
732	10	d	8	6	2	2009			7268	linga linga	Blood-fed	funestus	1	1	0	1	0	0	0
725	10	e	7	6	1	2009			7269	linga linga	part	funestus	1	1	0	1	0	0	0
705	10	a	5	6	30	2009			7271	linga linga	unfed	funestus	1	9	0	1	0	0	0
744	10	h	9	6	20	2009			7271	linga linga	unfed	funestus	1	2	3	0	0	0	1
734	10	f	8	6	17	2009			7281	linga linga	gravid	funestus	1	3	0	1	0	0	0
723	10	c	7	6	22	2009			7282	linga linga	unfed	funestus	1	10	0	1	0	0	0
697	10	a	4	6	23	2009			7282	linga linga	unfed	funestus	1	3	0	1	0	0	0
681	10	a	2	6	19	2009	l		7282	linga linga	unfed	funestus	1	9	1	0	1	0	0
710	10	f	5	6	3	2009			7288	linga linga	unfed	funestus	1	3	0	1	0	0	0
706	10	b	5	6	16	2009			7289	linga linga	Blood-fed	funestus	1	1	0	1	0	0	0
733	10	e	8	6	16	2009			7289	linga linga	Blood-fed	funestus	1	1	0	1	0	0	0
696	10	h	3	6	29	2009			7289	linga linga	unfed	funestus	1	1	1	0	1	0	0
				6 Total										62		14	2	0	2
738	10	b	9	7	15	2009			7171	linga linga	gravid	funestus	1	4	0	1	0	0	0
714	10	b	6	7	19	2009			7271	linga linga	gravid	funestus	1	2	0	1	0	0	0
				7 Total										6		2	0	0	0
713	10	a	6	8	25	2009			7268	linga linga	gravid	funestus	1	9	0	1	0	0	0
742	10	f	9	8	29	2009			7271	linga linga	gravid	funestus	1	2	0	1	0	0	0
				8 Total										11		2	0	0	0
694	10	f	3	11	23	2009	s		7267	linga linga	unfed	funestus	1	1	0	1	0	0	0
				11 Total										1		1	0	0	0
703	10	g	4	12	2	2009	l		7161	linga linga	unfed	funestus	1	1	0	1	0	0	0
				12 Total										1		1	0	0	0
				Grand Total										289		54	8	0	5
693	10	e	3	sem data					7269	linga linga	gravid	funestus	1	6	0	1	0	0	0
708	10	d	5	sem data			l		7269	linga linga	unfed	funestus	1	10	0	1	0	0	0
		2013-03-02	6		0	1	0	0	1	0.166667
		2013-04-02	40		6	2	0	0	2	0.05
		2013-05-02	161		27	3	0	3	6	0.0372671
		2013-06-02	62		14	2	0	2	4	0.0645161
		2013-07-02	6		2	0	0	0	0
		2013-08-02	11		2	0	0	0	0
		2013-11-02	1		1	0	0	0	0
		2013-12-02	1		1	0	0	0	0
			289		54	8	0	5	13	0.0449827
Month	Negative	1 pos	2 pos	3 pos
2 Total	1	0	0	0	0	1
3 Total	0	1	0	0	1	6	0.166667	16.6667
4 Total	6	2	0	0	2	40	0.05	5
5 Total	27	3	0	3	6	161	0.0372671	3.72671
6 Total	14	2	0	2	4	62	0.0645161	6.45161
7 Total	2	0	0	0	0	6	0	0
8 Total	2	0	0	0	0	11	0	0
11 Total	1	0	0	0	0	1	0	0
12 Total	1	0	0	0	0	1	0	0
Grand Total	54	8	0	5	13	289	0.0449827	4.49827

## Sheet: Sheet3
	neg	pos 1	pos 2	pos 3	total	rate	propn pos 3
2001 Total	233	19	24	86	362	0.356354	0.666667
2002 Total	412	28	26	66	532	0.225564	0.55
2003 Total	100	14	9	54	177	0.435028	0.701299
2004 Total	329	48	36	72	485	0.321649	0.461538
2005 Total	492	46	32	71	641	0.232449	0.47651
2006 Total	1285	153	95	238	1771	0.274421	0.489712
2007 Total	772	47	33	34	886	0.128668	0.298246
2008 Total	5	1	0	0	6	0.166667
2009 Total	495	19	14	42	570	0.131579	0.56
	4123	375	269	663	5430

## Sheet: annual totals
Year	Village	Casa	Coll	Especies	Numero	neg	pos 1	pos 2	pos 3
2001 Total			l	1	335	27	3	0	7	0.0298507
2002 Total			l	1	1015	84	6	4	15	0.0246305
2003 Total			l	1	924	57	12	2	23	0.0400433
2004 Total			l	1	1560	108	21	11	24	0.0358974
2005 Total			l	1	1538	146	16	9	23	0.0312094
2006 Total			l	1	349	32	2	1	2	0.0143266
2007 Total			l	1	159	16	0	0	0	0
2008 Total			l	1	5	2	0	0	0	0
2009 Total			l	1	8	1	0	0	0	0
2003 Total			r	1	72	5	0	1	2	0.0416667
2004 Total			r	1	10	1	0	0	0	0
2005 Total			r	1	8	1	0	0	0	0
2004 Total			s	1	2693	189	26	24	43	0.034534
2005 Total			s		1917	155	18	12	18	0.0250391
2006 Total			s		1833	151	11	9	15	0.0190944
2007 Total			s		131	14	0	0	0	0
2001 Total			t		15	2	0	0	0	0
2002 Total			t		260	15	1	4	6	0.0423077
2005 Total			t		58	6	1	0	0	0.0172414
2006 Total			t		66	6	0	0	1	0.0151515
2001 Total			l		3024	195	15	23	76	0.0376984
2002 Total			l		3432	272	21	17	40	0.0227273
2003 Total			l		722	37	2	5	29	0.0498615
2004 Total			l		164	14	1	0	2	0.0182927
2005 Total			l		490	87	3	3	15	0.0428571
2006 Total			l		1818	134	24	10	15	0.0269527
2007 Total			l		3257	287	18	13	11	0.0128953
2009 Total			l		3715	337	10	8	27	0.0121131
2001 Total			r		128	9	1	1	3	0.0390625
2003 Total			r		10	0	0	1	0	0.1
2004 Total			r		41	5	0	0	0	0
2005 Total			r		98	9	1	0	1	0.0204082
2006 Total			r		8	0	0	1	0	0.125
2003 Total			s		7	1	0	0	0	0
2004 Total			s		154	12	0	1	3	0.025974
2005 Total			s		662	77	4	7	13	0.0362538
2006 Total			s		11615	841	90	69	198	0.0307361
2007 Total			s		4673	411	26	20	23	0.0147657
2008 Total			s		37	3	1	0	0	0.027027
2009 Total			s		1466	131	7	6	10	0.0156889
2010 Total			s		5	0	0	0	1	0.2
2002 Total					443	40	0	1	5	0.013544
2005 Total					105	9	0	1	1	0.0190476
2006 Total					159	12	1	1	2	0.0251572
2007 Total					78	7	1	0	0	0.0128205
2009 Total					246	24	0	0	2	0.00813008
Grand Total					49513	3972	343	265	656	0.0255286

## Sheet: Sheet5
Year	Coll	Especies	Numero	neg	pos 1	pos 2	pos 3	Ag exit	Af exit	Ag light	Af light
2004 Total	e	2001	2693	189	26	24	43			0.0298507	0.0376984
2005 Total	e	2002	1932	155	18	12	18			0.0246305	0.0227273
2006 Total	e	2003	1833	151	11	9	15			0.0400433	0.0498615
2007 Total	e	2004	131	14	0	0	0	0.034534	0.025974	0.0358974	0.0182927
		2005						0.0248447	0.0362538	0.0312907	0.0428571
		2006						0.0190944	0.0307361	0.0143266	0.0269527
		2007						0	0.0147657		0.0128953
		2008							0.0192308		0.00560538
		2009							0.0154341		0.0120805
		2010							0.0281996		0.0102354
			154	12	0	1	3
			662	77	4	7	13
			11615	841	90	69	198
2004 Total	e	2	4673	411	26	20	23	0.025974
2005 Total	e	2	208	19	2	1	1	0.0362538
2006 Total	e	2	1555	139	8	6	10	0.0307361
2007 Total	e	2	922	79	4	3	19	0.0147657
2008 Total	e	2	335	27	3	0	7	0.0192308
2009 Total	e	2	1015	84	6	4	15	0.0154341
2010 Total	e	2	924	57	12	2	23	0.0281996
2001 Total	l	1	1560	108	21	11	24	0.0298507
2002 Total	l	1	1534	146	16	9	23	0.0246305
2003 Total	l	1	349	32	2	1	2	0.0400433
2004 Total	l	1	3024	195	15	23	76	0.0358974
2005 Total	l	1	3432	272	21	17	40	0.0312907
2006 Total	l	1	722	37	2	5	29	0.0143266
2001 Total	l	2	164	14	1	0	2	0.0376984
2002 Total	l	2	490	87	3	3	15	0.0227273
2003 Total	l	2	1818	134	24	10	15	0.0498615
2004 Total	l	2	3257	287	18	13	11	0.0182927
2005 Total	l	2	892	121	1	1	3	0.0428571
2006 Total	l	2	3725	338	10	8	27	0.0269527
2007 Total	l	2	977	96	1	3	6	0.0128953
2008 Total	l	2	72	5	0	1	2	0.00560538
2009 Total	l	2	10	1	0	0	0	0.0120805
2010 Total	l	2	8	1	0	0	0	0.0102354
2003 Total	r	1	128	9	1	1	3	0.0416667
2004 Total	r	1	10	0	0	1	0	0
2005 Total	r	1	41	5	0	0	0	0
2001 Total	r	2	98	9	1	0	1	0.0390625
2003 Total	r	2	8	0	0	1	0	0.1
2004 Total	r	2	15	2	0	0	0	0
2005 Total	r	2	260	15	1	4	6	0.0204082
2006 Total	r	2	58	6	1	0	0	0.125
2001 Total	t	1	66	6	0	0	1	0
2002 Total	t	1	443	40	0	1	5	0.0423077
2005 Total	t	1	105	9	0	1	1	0.0172414
2006 Total	t	1	159	12	1	1	2	0.0151515
2002 Total	t	2	78	7	1	0	0	0.013544
2005 Total	t	2	142	17	0	0	0	0.0190476
2006 Total	t	2	246	24	0	0	2	0.0251572
2007 Total	t	2	24	3	0	0	0	0.0128205
2008 Total	t	2	52746	4313	351	273	684	0
2009 Total	t	2						0.00813008
2010 Total	t	2						0
Grand Total								0.0247981

[truncated: 4 more sheets: ELISA Jan 2010, Elisa September 2010, Sheet1, Sheet2]
